# Supplementary material for: Non-redundant roles for the human mRNA decapping cofactor paralogs DCP1a and DCP1b
Source: Life Sci Alliance. 2024 Sep 10;7(11):e202402938. doi: 10.26508/lsa.202402938 (PMC11387620; doi:10.26508/lsa.202402938)
Supplement: Supplementary file 4 [file LSA-2024-02938_SdataF2.xlsx]

## Sheet: Sheet1
This excel sheet contains LCMSMS dataset for DDX6 IP performed as described.
This excel sheet also contain the analysis of the DDX6 IP LCMSMS results as relevant for the figures in the paper.

## Sheet: Summary
Wistar Proteomics and Metabolomics Facility
Sample Preparation and LC-MS/MS analysis
1	Three gels containing a total of 12 samples (triplicates of 4 groups) were received.
2	The entire stained gel regions were excised, reduced with TCEP, alkylated with iodoacetamide, and digested with trypsin (see PowerPoint).
3	Tryptic digests were analyzed using a 1.5-h LC gradient on the Thermo Q Exactive HF mass spectrometer.
Data Analysis
1	MS data were searched with full tryptic specificity against the Swiss Prot human proteome database (6/4/2021), and a common contaminant database using MaxQuant 1.6.17.0.
2	Variable modifications considered in the search were protein N-terminal acetylation, Asn deamidation, and Met oxidation.
3	“Match between runs” feature was not used.
4	Protein and peptide false discovery rate was set at 1%.
5	The "All Proteins" sheet contains the entire output of MaxQuant.
6	The "Filtered Proteins" sheet contains a filtered list of proteins with common contaminants and incorrect protein identifications removed. This is the main sheet to look at. Some columns were hidden to simplify the sheet.
		Each row contains a protein group, i.e. a group of proteins that are sufficiently similar (e.g. homologs, isoforms, redundant database entries) and cannot be distinguished based on their identified peptides.
		Protein quantification was performed using Razor + unique peptides. Razor peptides are shared (non-unique) peptides assigned to the protein group with the most other peptides (Occam's razor principle).
		Proteins identified by a single razor+unique peptide are considered low confidence.
			Proteins identified by only one razor+unique peptide were removed in the filtered dataset.
			In addition, proteins not detected in at least two of the triplicates (in any sample group) were also removed.
		MS/MS count refers to how many times peptides belonging to the protein were sequenced. The more abundant the protein, the more MS/MS counts will be generated.
		Intensity is the sum of the peptide MS peak intensities for the protein. Quantitation based on intensity is more accurate than MS/MS count.
		iBAQ (Intensity Based Absolute Quantification) is protein intensity divided by the number of theoretical peptides.
			iBAQ values are roughly considered to be proportional to the molar quantities of the proteins.
			You can sort (largest to smallest order) on the iBAQ columns to determine which proteins are more abundant WITHIN a sample.
		LFQ (Label-free quantification) intensity is Intensity normalized on multiple levels to ensure that profiles of LFQ intensities across samples accurately reflect the amount of proteins in the samples.
			LFQ is used for global proteomic comparison between cells where we do not expect a lot of changes in one condition.
			For pulldown or immunoprecipitation experiments where significant changes in the proteomes are expected, LFQ intensities should NOT be used for quantitative comparison between samples.
			LFQ normalization is done using the MaxLFQ algorithm (http://www.ncbi.nlm.nih.gov/pmc/articles/PMC4159666/).
7	Fold changes were calculated based on Intensity. You can sort on the fold change columns to see which proteins are uniquely found or more abundant in one sample versus the other.
	To calculate the fold change, protein Intensity values were processed by:
	a.	Log2 transformation of the Intensity values and replacing missing values (proteins not identified) with the dataset minimum value.
	b.	For comparison between two sample groups, Log2 ratio, Fold change and Student's t-test p-value were calculated using the Log2 Imputed Intensity.
	c.	The more stringent q-value (t-test p-value adjusted to account for multiple testing using Benjamini-Hochberg FDR) was also calculated.
	d.	In this dataset, high confidence identification of proteins with significant change ("Confidence") refers to proteins satisfying the 4 criteria below:
		i.	Minimum absolute fold change of 2, and
		ii.	q-value <0.05, and
		iii.	Identified by a minimum of 2 razor + unique peptides in one of the sample groups compared, and
		iv.	Detected in at least 2 of the replicates in one of the sample groups compared.
		This is an arbitrary filter. You can modify the formula to increase/decrease the stringency of this filter (for example, adjust the minimum fold change, use different q-value cutoff, require proteins to be identified in all triplicate in one sample group, etc.).
		A total of 6 binary comparisons were performed. An efficient way to analyze the data for each comparison is to do a double sort:
			First sort by the "Confidence" column (A to Z order). Then sort by the "Fold Change" column (largest to smallest order).
			General instructions on how to sort data in Excel can be found in the 2 links below:
				https://www.excel-easy.com/data-analysis/sort.html#multiple-columns
				https://www.ablebits.com/office-addins-blog/2018/04/11/alphabetize-excel-sort-columns-rows/
8	The "Filtered Peptides" sheet shows the peptides identified.
Summary
1	A total of 2,069 proteins were identified based on the criteria described above. Protein count and total protein Intensity for each sample are shown below.
2	Principal component analysis (PCA) shows distinct clusters for the 4 groups.

## Sheet: All Proteins
id	Protein IDs	Majority protein IDs	Peptide counts (all)	Peptide counts (razor+unique)	Peptide counts (unique)	Protein names	Gene names	Fasta headers	Number of proteins	Peptides	Razor + unique peptides	Unique peptides	Peptides A3-gel1	Peptides A3-gel2	Peptides A3-gel3	Peptides B2-gel1	Peptides B2-gel2	Peptides B2-gel3	Peptides IgG-gel1	Peptides IgG-gel2	Peptides IgG-gel3	Peptides M17-gel1	Peptides M17-gel2	Peptides M17-gel3	Razor + unique peptides A3-gel1	Razor + unique peptides A3-gel2	Razor + unique peptides A3-gel3	Razor + unique peptides B2-gel1	Razor + unique peptides B2-gel2	Razor + unique peptides B2-gel3	Razor + unique peptides IgG-gel1	Razor + unique peptides IgG-gel2	Razor + unique peptides IgG-gel3	Razor + unique peptides M17-gel1	Razor + unique peptides M17-gel2	Razor + unique peptides M17-gel3	Unique peptides A3-gel1	Unique peptides A3-gel2	Unique peptides A3-gel3	Unique peptides B2-gel1	Unique peptides B2-gel2	Unique peptides B2-gel3	Unique peptides IgG-gel1	Unique peptides IgG-gel2	Unique peptides IgG-gel3	Unique peptides M17-gel1	Unique peptides M17-gel2	Unique peptides M17-gel3	Sequence coverage [%]
0	A0A0C4DH55;A0A075B6H7;P01624	A0A0C4DH55;A0A075B6H7;P01624	1;1;1	1;1;1	1;1;1	Ig kappa chain V-III region POM	IGKV3D-7;IGKV3-7	sp|A0A0C4DH55|KVD07_HUMAN Immunoglobulin kappa variable 3D-7 OS=Homo sapiens OX=9606 GN=IGKV3D-7 PE=3 SV=5;sp|A0A075B6H7|KV37_HUMAN Probable non-functional immunoglobulin kappa variable 3-7 OS=Homo sapiens OX=9606 GN=IGKV3-7 PE=1 SV=1;sp|P01624|KV315_HUMAN	3	1	1	1	1	1	1	1	1	1	1	1	1	1	1	1	1	1	1	1	1	1	1	1	1	1	1	1	1	1	1	1	1	1	1	1	1	1	1	1	7.6
1	A0A0C4DH67;A0A0C4DH69;A0A075B6S5	A0A0C4DH67;A0A0C4DH69;A0A075B6S5	1;1;1	1;1;1	1;1;1		IGKV1-8;IGKV1-9;IGKV1-27	sp|A0A0C4DH67|KV108_HUMAN Immunoglobulin kappa variable 1-8 OS=Homo sapiens OX=9606 GN=IGKV1-8 PE=3 SV=1;sp|A0A0C4DH69|KV109_HUMAN Immunoglobulin kappa variable 1-9 OS=Homo sapiens OX=9606 GN=IGKV1-9 PE=3 SV=1;sp|A0A075B6S5|KV127_HUMAN Immunoglobulin kappa	3	1	1	1	1	1	1	1	1	1	1	1	1	1	1	1	1	1	1	1	1	1	1	1	1	1	1	1	1	1	1	1	1	1	1	1	1	1	1	1	13.9
2	P0DSN7;A0A075B6S9	P0DSN7;A0A075B6S9	1;1	1;1	1;1		IGKV1D-37	sp|P0DSN7|KVD37_HUMAN Probable non-functional immunoglobulinn kappa variable 1D-37 OS=Homo sapiens OX=9606 GN=IGKV1D-37 PE=1 SV=1;sp|A0A075B6S9|KV137_HUMAN Probable non-functional immunoglobulinn kappa variable 1-37 OS=Homo sapiens OX=9606 GN=IGKV1-37 PE=1	2	1	1	1	1	0	1	0	1	1	1	1	1	1	1	1	1	0	1	0	1	1	1	1	1	1	1	1	1	0	1	0	1	1	1	1	1	1	1	1	13.7
3	A0AV96;A0AV96-2;Q9NQ94;Q8TBY0;Q8TBY0-2;Q8TBY0-3;Q9NQ94-5;Q9NQ94-6;Q9NQ94-3;Q9NQ94-2;Q9NQ94-4	A0AV96;A0AV96-2;Q9NQ94;Q8TBY0;Q8TBY0-2;Q8TBY0-3;Q9NQ94-5;Q9NQ94-6;Q9NQ94-3;Q9NQ94-2;Q9NQ94-4	2;2;1;1;1;1;1;1;1;1;1	2;2;1;1;1;1;1;1;1;1;1	2;2;1;1;1;1;1;1;1;1;1	RNA-binding protein 47;APOBEC1 complementation factor;Probable RNA-binding protein 46	RBM47;A1CF;RBM46	sp|A0AV96|RBM47_HUMAN RNA-binding protein 47 OS=Homo sapiens OX=9606 GN=RBM47 PE=1 SV=2;sp|A0AV96-2|RBM47_HUMAN Isoform 2 of RNA-binding protein 47 OS=Homo sapiens OX=9606 GN=RBM47;sp|Q9NQ94|A1CF_HUMAN APOBEC1 complementation factor OS=Homo sapiens OX=9606	11	2	2	2	1	0	0	1	1	1	0	0	0	0	2	0	1	0	0	1	1	1	0	0	0	0	2	0	1	0	0	1	1	1	0	0	0	0	2	0	5.2
4	A0AVT1;A0AVT1-2;A0AVT1-4;A0AVT1-3	A0AVT1;A0AVT1-2	6;4;2;2	6;4;2;2	6;4;2;2	Ubiquitin-like modifier-activating enzyme 6	UBA6	sp|A0AVT1|UBA6_HUMAN Ubiquitin-like modifier-activating enzyme 6 OS=Homo sapiens OX=9606 GN=UBA6 PE=1 SV=1;sp|A0AVT1-2|UBA6_HUMAN Isoform 2 of Ubiquitin-like modifier-activating enzyme 6 OS=Homo sapiens OX=9606 GN=UBA6	4	6	6	6	1	1	0	0	0	0	1	1	4	0	0	0	1	1	0	0	0	0	1	1	4	0	0	0	1	1	0	0	0	0	1	1	4	0	0	0	7.2
5	A0FGR8;A0FGR8-2;A0FGR8-6;A0FGR8-5;A0FGR8-4	A0FGR8;A0FGR8-2;A0FGR8-6	3;3;3;1;1	3;3;3;1;1	3;3;3;1;1	Extended synaptotagmin-2	ESYT2	sp|A0FGR8|ESYT2_HUMAN Extended synaptotagmin-2 OS=Homo sapiens OX=9606 GN=ESYT2 PE=1 SV=1;sp|A0FGR8-2|ESYT2_HUMAN Isoform 2 of Extended synaptotagmin-2 OS=Homo sapiens OX=9606 GN=ESYT2;sp|A0FGR8-6|ESYT2_HUMAN Isoform 6 of Extended synaptotagmin-2 OS=Homo s	5	3	3	3	1	0	0	0	0	1	0	0	2	0	0	0	1	0	0	0	0	1	0	0	2	0	0	0	1	0	0	0	0	1	0	0	2	0	0	0	3.4
6	A0MZ66;A0MZ66-4;A0MZ66-3;A0MZ66-2;A0MZ66-8;A0MZ66-5;A0MZ66-6;A0MZ66-7	A0MZ66;A0MZ66-4;A0MZ66-3;A0MZ66-2;A0MZ66-8;A0MZ66-5;A0MZ66-6	8;8;8;7;6;6;6;1	8;8;8;7;6;6;6;1	8;8;8;7;6;6;6;1	Shootin-1	KIAA1598	sp|A0MZ66|SHOT1_HUMAN Shootin-1 OS=Homo sapiens OX=9606 GN=SHTN1 PE=1 SV=4;sp|A0MZ66-4|SHOT1_HUMAN Isoform 4 of Shootin-1 OS=Homo sapiens OX=9606 GN=SHTN1;sp|A0MZ66-3|SHOT1_HUMAN Isoform 3 of Shootin-1 OS=Homo sapiens OX=9606 GN=SHTN1;sp|A0MZ66-2|SHOT1_HUM	8	8	8	8	1	1	2	1	0	0	2	2	6	3	1	1	1	1	2	1	0	0	2	2	6	3	1	1	1	1	2	1	0	0	2	2	6	3	1	1	13.6
7	A1KXE4;A1KXE4-2	A1KXE4;A1KXE4-2	2;2	2;2	2;2	Myelin-associated neurite-outgrowth inhibitor	FAM168B	sp|A1KXE4|F168B_HUMAN Myelin-associated neurite-outgrowth inhibitor OS=Homo sapiens OX=9606 GN=FAM168B PE=1 SV=1;sp|A1KXE4-2|F168B_HUMAN Isoform 2 of Myelin-associated neurite-outgrowth inhibitor OS=Homo sapiens OX=9606 GN=FAM168B	2	2	2	2	1	1	1	1	1	1	1	2	1	1	1	1	1	1	1	1	1	1	1	2	1	1	1	1	1	1	1	1	1	1	1	2	1	1	1	1	30.8
8	A2A2Z9;Q8IVF6	A2A2Z9;Q8IVF6	1;1	1;1	1;1	Ankyrin repeat domain-containing protein 18B;Ankyrin repeat domain-containing protein 18A	ANKRD18B;ANKRD18A	sp|A2A2Z9|AN18B_HUMAN Ankyrin repeat domain-containing protein 18B OS=Homo sapiens OX=9606 GN=ANKRD18B PE=1 SV=1;sp|Q8IVF6|AN18A_HUMAN Ankyrin repeat domain-containing protein 18A OS=Homo sapiens OX=9606 GN=ANKRD18A PE=2 SV=3	2	1	1	1	0	0	0	0	1	1	1	0	1	0	0	0	0	0	0	0	1	1	1	0	1	0	0	0	0	0	0	0	1	1	1	0	1	0	0	0	1.3
9	A2PYH4	A2PYH4	1	1	1	Probable ATP-dependent DNA helicase HFM1	HFM1	sp|A2PYH4|HFM1_HUMAN Probable ATP-dependent DNA helicase HFM1 OS=Homo sapiens OX=9606 GN=HFM1 PE=2 SV=2	1	1	1	1	0	0	0	1	0	0	0	0	0	0	0	0	0	0	0	1	0	0	0	0	0	0	0	0	0	0	0	1	0	0	0	0	0	0	0	0	0.8
10	A3KMH1;A3KMH1-3;A3KMH1-2	A3KMH1;A3KMH1-3;A3KMH1-2	18;18;16	18;18;16	18;18;16	von Willebrand factor A domain-containing protein 8	VWA8	sp|A3KMH1|VWA8_HUMAN von Willebrand factor A domain-containing protein 8 OS=Homo sapiens OX=9606 GN=VWA8 PE=1 SV=2;sp|A3KMH1-3|VWA8_HUMAN Isoform 3 of von Willebrand factor A domain-containing protein 8 OS=Homo sapiens OX=9606 GN=VWA8;sp|A3KMH1-2|VWA8_HUMA	3	18	18	18	2	2	4	4	2	1	12	8	12	2	5	2	2	2	4	4	2	1	12	8	12	2	5	2	2	2	4	4	2	1	12	8	12	2	5	2	12.9
11	A4D1E9;A4D1E9-2	A4D1E9;A4D1E9-2	2;1	2;1	2;1	GTP-binding protein 10	GTPBP10	sp|A4D1E9|GTPBA_HUMAN GTP-binding protein 10 OS=Homo sapiens OX=9606 GN=GTPBP10 PE=1 SV=1;sp|A4D1E9-2|GTPBA_HUMAN Isoform 2 of GTP-binding protein 10 OS=Homo sapiens OX=9606 GN=GTPBP10	2	2	2	2	0	0	0	0	0	0	1	0	1	0	0	0	0	0	0	0	0	0	1	0	1	0	0	0	0	0	0	0	0	0	1	0	1	0	0	0	6.7
12	A4D1P6;A4D1P6-2;A4D1P6-3	A4D1P6;A4D1P6-2;A4D1P6-3	11;11;6	11;11;6	11;11;6	WD repeat-containing protein 91	WDR91	sp|A4D1P6|WDR91_HUMAN WD repeat-containing protein 91 OS=Homo sapiens OX=9606 GN=WDR91 PE=1 SV=2;sp|A4D1P6-2|WDR91_HUMAN Isoform 2 of WD repeat-containing protein 91 OS=Homo sapiens OX=9606 GN=WDR91;sp|A4D1P6-3|WDR91_HUMAN Isoform 3 of WD repeat-containing	3	11	11	11	3	2	4	3	4	7	0	0	0	4	3	4	3	2	4	3	4	7	0	0	0	4	3	4	3	2	4	3	4	7	0	0	0	4	3	4	20.9
13	A5D8V6	A5D8V6	2	2	2	Vacuolar protein sorting-associated protein 37C	VPS37C	sp|A5D8V6|VP37C_HUMAN Vacuolar protein sorting-associated protein 37C OS=Homo sapiens OX=9606 GN=VPS37C PE=1 SV=2	1	2	2	2	0	0	0	1	0	0	1	0	1	0	0	0	0	0	0	1	0	0	1	0	1	0	0	0	0	0	0	1	0	0	1	0	1	0	0	0	12.1
14	A5YKK6;A5YKK6-2;A5YKK6-3;A5YKK6-4	A5YKK6;A5YKK6-2;A5YKK6-3;A5YKK6-4	21;21;18;11	21;21;18;11	21;21;18;11	CCR4-NOT transcription complex subunit 1	CNOT1	sp|A5YKK6|CNOT1_HUMAN CCR4-NOT transcription complex subunit 1 OS=Homo sapiens OX=9606 GN=CNOT1 PE=1 SV=2;sp|A5YKK6-2|CNOT1_HUMAN Isoform 2 of CCR4-NOT transcription complex subunit 1 OS=Homo sapiens OX=9606 GN=CNOT1;sp|A5YKK6-3|CNOT1_HUMAN Isoform 3 of CC	4	21	21	21	3	0	6	6	6	3	7	4	11	6	5	8	3	0	6	6	6	3	7	4	11	6	5	8	3	0	6	6	6	3	7	4	11	6	5	8	9.8
15	A6NDG6	A6NDG6	4	4	4	Phosphoglycolate phosphatase	PGP	sp|A6NDG6|PGP_HUMAN Glycerol-3-phosphate phosphatase OS=Homo sapiens OX=9606 GN=PGP PE=1 SV=1	1	4	4	4	1	0	0	1	1	0	1	2	2	2	2	2	1	0	0	1	1	0	1	2	2	2	2	2	1	0	0	1	1	0	1	2	2	2	2	2	16.2
16	A6NEK1	A6NEK1	1	1	1	Arrestin domain-containing protein 5	ARRDC5	sp|A6NEK1|ARRD5_HUMAN Arrestin domain-containing protein 5 OS=Homo sapiens OX=9606 GN=ARRDC5 PE=3 SV=2	1	1	1	1	0	0	0	0	1	0	1	0	0	0	0	0	0	0	0	0	1	0	1	0	0	0	0	0	0	0	0	0	1	0	1	0	0	0	0	0	2.9
17	A6NHL2;A6NHL2-2	A6NHL2;A6NHL2-2	5;5	1;1	1;1	Tubulin alpha chain-like 3	TUBAL3	sp|A6NHL2|TBAL3_HUMAN Tubulin alpha chain-like 3 OS=Homo sapiens OX=9606 GN=TUBAL3 PE=1 SV=2;sp|A6NHL2-2|TBAL3_HUMAN Isoform 2 of Tubulin alpha chain-like 3 OS=Homo sapiens OX=9606 GN=TUBAL3	2	5	1	1	5	3	5	4	5	5	4	5	5	4	5	5	1	0	1	1	1	1	0	1	1	1	1	1	1	0	1	1	1	1	0	1	1	1	1	1	10.3
18	A6NJ78	A6NJ78	1	1	1	Probable methyltransferase-like protein 15	METTL15	sp|A6NJ78|MET15_HUMAN 12S rRNA N4-methylcytidine (m4C) methyltransferase OS=Homo sapiens OX=9606 GN=METTL15 PE=1 SV=1	1	1	1	1	0	0	0	0	0	0	0	0	1	0	0	0	0	0	0	0	0	0	0	0	1	0	0	0	0	0	0	0	0	0	0	0	1	0	0	0	3.7
19	A6NLU5	A6NLU5	1	1	1	V-set and transmembrane domain-containing protein 2B	VSTM2B	sp|A6NLU5|VTM2B_HUMAN V-set and transmembrane domain-containing protein 2B OS=Homo sapiens OX=9606 GN=VSTM2B PE=3 SV=2	1	1	1	1	0	0	0	1	0	0	0	0	0	0	0	0	0	0	0	1	0	0	0	0	0	0	0	0	0	0	0	1	0	0	0	0	0	0	0	0	2.8
20	O60309;A6NMS7;A6NM11	O60309;A6NMS7;A6NM11	1;1;1	1;1;1	1;1;1	Leucine-rich repeat-containing protein 37A3;Leucine-rich repeat-containing protein 37A;Leucine-rich repeat-containing protein 37A2	LRRC37A3;LRRC37A;LRRC37A2	sp|O60309|L37A3_HUMAN Leucine-rich repeat-containing protein 37A3 OS=Homo sapiens OX=9606 GN=LRRC37A3 PE=2 SV=2;sp|A6NMS7|L37A1_HUMAN Leucine-rich repeat-containing protein 37A OS=Homo sapiens OX=9606 GN=LRRC37A PE=2 SV=3;sp|A6NM11|L37A2_HUMAN Leucine-rich	3	1	1	1	0	0	1	0	0	0	0	0	0	1	0	0	0	0	1	0	0	0	0	0	0	1	0	0	0	0	1	0	0	0	0	0	0	1	0	0	0.8
21	P62308;A8MWD9	P62308;A8MWD9	1;1	1;1	1;1	Small nuclear ribonucleoprotein G;Putative small nuclear ribonucleoprotein G-like protein 15	SNRPG;SNRPGP15	sp|P62308|RUXG_HUMAN Small nuclear ribonucleoprotein G OS=Homo sapiens OX=9606 GN=SNRPG PE=1 SV=1;sp|A8MWD9|RUXGL_HUMAN Putative small nuclear ribonucleoprotein G-like protein 15 OS=Homo sapiens OX=9606 GN=SNRPGP15 PE=5 SV=2	2	1	1	1	0	0	0	0	1	1	0	1	0	1	0	1	0	0	0	0	1	1	0	1	0	1	0	1	0	0	0	0	1	1	0	1	0	1	0	1	17.1
22	Q99613;B5ME19;Q99613-2	Q99613;B5ME19;Q99613-2	19;19;18	19;19;18	19;19;18	Eukaryotic translation initiation factor 3 subunit C;Eukaryotic translation initiation factor 3 subunit C-like protein	EIF3C;EIF3CL	sp|Q99613|EIF3C_HUMAN Eukaryotic translation initiation factor 3 subunit C OS=Homo sapiens OX=9606 GN=EIF3C PE=1 SV=1;sp|B5ME19|EIFCL_HUMAN Eukaryotic translation initiation factor 3 subunit C-like protein OS=Homo sapiens OX=9606 GN=EIF3CL PE=1 SV=1;sp|Q99	3	19	19	19	10	10	16	13	13	13	13	12	13	15	14	12	10	10	16	13	13	13	13	12	13	15	14	12	10	10	16	13	13	13	13	12	13	15	14	12	26.7
23	P05783;CON__tr|C_B2RA03|B2RA03_HUMAN;CON__sp|C_P05783|K1C18_HUMAN;C_P05783;C_B2RA03;CON__tr|C_F8VZY9|F8VZY9_HUMAN;C_F8VZY9;CON__tr|C_I6L965|I6L965_HUMAN;C_I6L965	P05783;CON__tr|C_B2RA03|B2RA03_HUMAN;CON__sp|C_P05783|K1C18_HUMAN;C_P05783;C_B2RA03;CON__tr|C_F8VZY9|F8VZY9_HUMAN;C_F8VZY9;CON__tr|C_I6L965|I6L965_HUMAN;C_I6L965	21;21;21;21;21;20;20;18;18	19;19;19;19;19;18;18;16;16	13;13;13;13;13;12;12;10;10	Keratin, type I cytoskeletal 18	KRT18	sp|P05783|K1C18_HUMAN Keratin, type I cytoskeletal 18 OS=Homo sapiens OX=9606 GN=KRT18 PE=1 SV=2;;;sp|C_P05783|K1C18_HUMAN __CONT Keratin, type I cytoskeletal 18 OS=Homo sapiens OX=9606 GN=KRT18 PE=1 SV=2;tr|C_B2RA03|B2RA03_HUMAN __CONT cDNA, FLJ94640, hig	9	21	19	13	6	4	7	16	17	14	18	15	17	13	11	13	4	2	5	14	15	12	16	13	15	11	9	11	2	2	4	10	10	7	10	10	10	7	6	6	66
24	O76011;C_O76011;CON__sp|C_O76011|KRT34_HUMAN	O76011;C_O76011;CON__sp|C_O76011|KRT34_HUMAN	10;10;10	10;10;10	2;2;2	Keratin, type I cuticular Ha4	KRT34	sp|O76011|KRT34_HUMAN Keratin, type I cuticular Ha4 OS=Homo sapiens OX=9606 GN=KRT34 PE=1 SV=2;sp|C_O76011|KRT34_HUMAN __CONT Keratin, type I cuticular Ha4 OS=Homo sapiens OX=9606 GN=KRT34 PE=1 SV=2;	3	10	10	2	2	3	0	1	5	0	8	2	0	0	0	0	2	3	0	1	5	0	8	2	0	0	0	0	0	0	0	0	1	0	2	0	0	0	0	0	24.5
25	CON__sp|C_O77727|K1C15_SHEEP;C_O77727;P13646-2;CON__sp|C_P13646-2|K1C13_HUMAN;C_P13646-2	CON__sp|C_O77727|K1C15_SHEEP;C_O77727	11;11;4;4;4	2;2;0;0;0	2;2;0;0;0			;sp|C_O77727|K1C15_SHEEP __CONT Keratin, type I cytoskeletal 15 OS=Ovis aries OX=9940 GN=KRT15 PE=2 SV=1	5	11	2	2	7	7	6	6	7	7	5	5	6	8	6	6	1	0	0	0	0	0	0	0	0	0	0	1	1	0	0	0	0	0	0	0	0	0	0	1	13.7
26	O95678;C_O95678;CON__sp|C_O95678|K2C75_HUMAN	O95678;C_O95678;CON__sp|C_O95678|K2C75_HUMAN	16;16;16	1;1;1	1;1;1	Keratin, type II cytoskeletal 75	KRT75	sp|O95678|K2C75_HUMAN Keratin, type II cytoskeletal 75 OS=Homo sapiens OX=9606 GN=KRT75 PE=1 SV=2;sp|C_O95678|K2C75_HUMAN __CONT Keratin, type II cytoskeletal 75 OS=Homo sapiens OX=9606 GN=KRT75 PE=1 SV=2;	3	16	1	1	11	12	11	10	12	7	10	9	13	11	10	10	0	0	0	0	0	0	1	0	0	0	0	0	0	0	0	0	0	0	1	0	0	0	0	0	20
27	CON__sp|C_P00761|TRYP_PIG;C_P00761	CON__sp|C_P00761|TRYP_PIG;C_P00761	7;7	7;7	7;7			;sp|C_P00761|TRYP_PIG __CONT Trypsin OS=Sus scrofa GN=Trypsin PE=1 SV=1	2	7	7	7	5	5	6	5	5	4	6	5	5	4	5	5	5	5	6	5	5	4	6	5	5	4	5	5	5	5	6	5	5	4	6	5	5	4	5	5	25.1
28	P02533;C_P02533;CON__sp|C_P02533|K1C14_HUMAN;C_A2A4G1;CON__tr|C_A2A4G1|A2A4G1_MOUSE;P19012;C_P19012;CON__sp|C_P19012|K1C15_HUMAN;C_Q61782;CON__tr|C_Q61782|Q61782_MOUSE;C_P19012-2;CON__sp|C_P19012-2|K1C15_HUMAN;P19012-2;C_P35900;CON__sp|C_P35900|K1C20_HUMAN;C_Q99456;CON__sp|C_Q99456|K1C12_HUMAN;CON__sp|C_Q9D312|K1C20_MOUSE;C_Q9D312;P35900;Q99456;Q8N1A0;CON__sp|C_Q8N1A0-2|KT222_HUMAN;Q8N1A0-2;C_Q8N…	P02533;C_P02533;CON__sp|C_P02533|K1C14_HUMAN	38;38;38;8;8;7;7;7;4;4;3;3;3;2;2;2;2;2;2;2;2;1;1;1;1;1;1;1;1	21;21;21;0;0;0;0;0;2;2;0;0;0;0;0;0;0;0;0;0;0;0;0;0;0;0;0;0;0	8;8;8;0;0;0;0;0;1;1;0;0;0;0;0;0;0;0;0;0;0;0;0;0;0;0;0;0;0	Keratin, type I cytoskeletal 14	KRT14	sp|P02533|K1C14_HUMAN Keratin, type I cytoskeletal 14 OS=Homo sapiens OX=9606 GN=KRT14 PE=1 SV=4;sp|C_P02533|K1C14_HUMAN __CONT Keratin, type I cytoskeletal 14 OS=Homo sapiens OX=9606 GN=KRT14 PE=1 SV=4;	29	38	21	8	30	32	16	26	35	24	18	21	31	31	25	18	18	17	8	15	20	12	9	10	18	17	13	10	7	7	3	7	8	4	4	3	7	7	6	3	70.3
29	C_P02534;CON__sp|C_P02534|K1M1_SHEEP;O76013;CON__sp|C_O76013|KRT36_HUMAN;CON__sp|C_O76013-2|KRT36_HUMAN;O76013-2;C_O76013;C_O76013-2;CON__sp|C_O76015|KRT38_HUMAN;C_O76015;C_O76014;O76014;CON__sp|C_O76014|KRT37_HUMAN;O76015;C_Q6A162;Q6A162;CON__sp|C_Q6A162|K1C40_HUMAN	C_P02534;CON__sp|C_P02534|K1M1_SHEEP	8;8;3;3;3;3;3;3;2;2;2;2;2;2;1;1;1	2;2;0;0;0;0;0;0;0;0;0;0;0;0;0;0;0	0;0;0;0;0;0;0;0;0;0;0;0;0;0;0;0;0			sp|C_P02534|K1M1_SHEEP __CONT Keratin, type I microfibrillar 48 kDa, component 8C-1 OS=Ovis aries OX=9940 PE=1 SV=2;	17	8	2	0	2	3	1	1	3	1	4	3	1	1	2	1	0	0	0	0	0	0	0	1	0	0	1	0	0	0	0	0	0	0	0	0	0	0	0	0	19.9
30	P02538;C_P02538;CON__sp|C_P02538|K2C6A_HUMAN	P02538;C_P02538;CON__sp|C_P02538|K2C6A_HUMAN	45;45;45	34;34;34	3;3;3	Keratin, type II cytoskeletal 6A	KRT6A	sp|P02538|K2C6A_HUMAN Keratin, type II cytoskeletal 6A OS=Homo sapiens OX=9606 GN=KRT6A PE=1 SV=3;sp|C_P02538|K2C6A_HUMAN __CONT Keratin, type II cytoskeletal 6A OS=Homo sapiens OX=9606 GN=KRT6A PE=1 SV=3;	3	45	34	3	31	38	24	29	34	24	23	25	37	36	27	23	22	28	15	20	24	16	16	18	28	27	18	14	1	2	1	2	2	2	2	2	2	3	2	1	60.5
31	P02768;CON__sp|C_P02768|ALBU_HUMAN;C_P02768;CON__sp|C_P02768-2|ALBU_HUMAN;C_P02768-2;P02768-2;CON__sp|C_P02768-3|ALBU_HUMAN;C_P02768-3;P02768-3	P02768;CON__sp|C_P02768|ALBU_HUMAN;C_P02768;CON__sp|C_P02768-2|ALBU_HUMAN;C_P02768-2;P02768-2;CON__sp|C_P02768-3|ALBU_HUMAN;C_P02768-3;P02768-3	15;15;15;12;12;12;8;8;8	10;10;10;8;8;8;5;5;5	10;10;10;8;8;8;5;5;5	Serum albumin	ALB	sp|P02768|ALBU_HUMAN Albumin OS=Homo sapiens OX=9606 GN=ALB PE=1 SV=2;;sp|C_P02768|ALBU_HUMAN __CONT Serum albumin OS=Homo sapiens OX=9606 GN=ALB PE=1 SV=2;;sp|C_P02768-2|ALBU_HUMAN __CONT Isoform 2 of Serum albumin OS=Homo sapiens OX=9606 GN=ALB;sp|P02768	9	15	10	10	7	12	6	7	9	8	2	5	5	8	7	8	3	9	3	2	5	4	0	1	1	4	3	4	3	9	3	2	5	4	0	1	1	4	3	4	21.8
32	P04259;C_P04259;CON__sp|C_P04259|K2C6B_HUMAN	P04259;C_P04259;CON__sp|C_P04259|K2C6B_HUMAN	42;42;42	2;2;2	2;2;2	Keratin, type II cytoskeletal 6B	KRT6B	sp|P04259|K2C6B_HUMAN Keratin, type II cytoskeletal 6B OS=Homo sapiens OX=9606 GN=KRT6B PE=1 SV=5;sp|C_P04259|K2C6B_HUMAN __CONT Keratin, type II cytoskeletal 6B OS=Homo sapiens OX=9606 GN=KRT6B PE=1 SV=5;	3	42	2	2	30	36	22	28	32	22	20	23	35	32	26	22	2	1	1	2	1	2	1	1	2	2	2	1	2	1	1	2	1	2	1	1	2	2	2	1	58.9
33	P04264;C_P04264;CON__sp|C_P04264|K2C1_HUMAN	P04264;C_P04264;CON__sp|C_P04264|K2C1_HUMAN	55;55;55	50;50;50	2;2;2	Keratin, type II cytoskeletal 1	KRT1	sp|P04264|K2C1_HUMAN Keratin, type II cytoskeletal 1 OS=Homo sapiens OX=9606 GN=KRT1 PE=1 SV=6;sp|C_P04264|K2C1_HUMAN __CONT Keratin, type II cytoskeletal 1 OS=Homo sapiens OX=9606 GN=KRT1 PE=1 SV=6;	3	55	50	2	47	43	37	40	47	39	40	45	44	49	47	45	42	38	33	35	43	35	35	40	39	44	42	40	0	0	0	0	0	0	0	0	0	2	0	0	67.9
34	P05787;CON__sp|C_P05787|K2C8_HUMAN;C_P05787;CON__sp|C_P05787-2|K2C8_HUMAN;C_P05787-2;P05787-2;P08729;CON__sp|C_P08729|K2C7_HUMAN;C_P08729;P17661;P41219;P41219-2	P05787;CON__sp|C_P05787|K2C8_HUMAN;C_P05787;CON__sp|C_P05787-2|K2C8_HUMAN;C_P05787-2;P05787-2	32;32;32;32;32;32;3;3;3;1;1;1	24;24;24;24;24;24;1;1;1;1;1;1	17;17;17;17;17;17;0;0;0;0;0;0	Keratin, type II cytoskeletal 8	KRT8	sp|P05787|K2C8_HUMAN Keratin, type II cytoskeletal 8 OS=Homo sapiens OX=9606 GN=KRT8 PE=1 SV=7;;sp|C_P05787|K2C8_HUMAN __CONT Keratin, type II cytoskeletal 8 OS=Homo sapiens OX=9606 GN=KRT8 PE=1 SV=7;;sp|C_P05787-2|K2C8_HUMAN __CONT Isoform 2 of Keratin, t	12	32	24	17	18	21	19	24	27	22	25	23	21	21	20	22	13	15	14	18	20	18	19	17	16	16	15	17	9	12	10	13	14	14	14	13	12	12	10	12	55.3
35	P07477;CON__sp|C_P07477|TRY1_HUMAN;C_P07477;P07478;Q8NHM4	P07477;CON__sp|C_P07477|TRY1_HUMAN;C_P07477;P07478;Q8NHM4	2;2;2;1;1	2;2;2;1;1	2;2;2;1;1	Trypsin-1;Alpha-trypsin chain 1;Alpha-trypsin chain 2;Trypsin-2;Putative trypsin-6	PRSS1;PRSS2;PRSS3P2	sp|P07477|TRY1_HUMAN Trypsin-1 OS=Homo sapiens OX=9606 GN=PRSS1 PE=1 SV=1;;sp|C_P07477|TRY1_HUMAN __CONT Trypsin-1 OS=Homo sapiens OX=9606 GN=PRSS1 PE=1 SV=1;sp|P07478|TRY2_HUMAN Trypsin-2 OS=Homo sapiens OX=9606 GN=PRSS2 PE=1 SV=1;sp|Q8NHM4|TRY6_HUMAN Put	5	2	2	2	2	1	2	1	2	1	1	2	1	1	0	1	2	1	2	1	2	1	1	2	1	1	0	1	2	1	2	1	2	1	1	2	1	1	0	1	12.1
36	P08727;C_P08727;CON__sp|C_P08727|K1C19_HUMAN	P08727;C_P08727;CON__sp|C_P08727|K1C19_HUMAN	28;28;28	18;18;18	16;16;16	Keratin, type I cytoskeletal 19	KRT19	sp|P08727|K1C19_HUMAN Keratin, type I cytoskeletal 19 OS=Homo sapiens OX=9606 GN=KRT19 PE=1 SV=4;sp|C_P08727|K1C19_HUMAN __CONT Keratin, type I cytoskeletal 19 OS=Homo sapiens OX=9606 GN=KRT19 PE=1 SV=4;	3	28	18	16	18	18	17	20	25	22	20	16	20	20	14	17	11	8	10	12	15	15	13	9	12	13	10	11	9	7	8	10	13	13	11	7	10	11	8	9	68
37	CON__sp|C_P08730|K1C13_MOUSE;C_P08730;CON__sp|C_P08730-2|K1C13_MOUSE;C_P08730-2	CON__sp|C_P08730|K1C13_MOUSE;C_P08730;CON__sp|C_P08730-2|K1C13_MOUSE;C_P08730-2	8;8;6;6	1;1;1;1	1;1;1;1			;sp|C_P08730|K1C13_MOUSE __CONT Keratin, type I cytoskeletal 13 OS=Mus musculus OX=10090 GN=Krt13 PE=1 SV=2;;sp|C_P08730-2|K1C13_MOUSE __CONT Isoform 2 of Keratin, type I cytoskeletal 13 OS=Mus musculus OX=10090 GN=Krt13	4	8	1	1	6	8	8	6	8	7	6	7	7	7	5	6	0	1	1	0	1	1	0	1	1	1	0	1	0	1	1	0	1	1	0	1	1	1	0	1	11.7
38	P08779;CON__sp|C_P08779|K1C16_HUMAN;C_P08779;CON__sp|C_Q9Z2K1|K1C16_MOUSE;C_Q9Z2K1;CON__tr|C_Q3ZAW8|Q3ZAW8_MOUSE;C_Q3ZAW8	P08779;CON__sp|C_P08779|K1C16_HUMAN;C_P08779	44;44;44;13;13;13;13	43;43;43;13;13;13;13	25;25;25;4;4;4;4	Keratin, type I cytoskeletal 16	KRT16	sp|P08779|K1C16_HUMAN Keratin, type I cytoskeletal 16 OS=Homo sapiens OX=9606 GN=KRT16 PE=1 SV=4;;sp|C_P08779|K1C16_HUMAN __CONT Keratin, type I cytoskeletal 16 OS=Homo sapiens OX=9606 GN=KRT16 PE=1 SV=4	7	44	43	25	24	32	13	25	34	19	15	18	35	28	23	16	23	31	12	24	33	18	14	17	34	28	23	16	12	15	5	13	17	7	6	7	20	14	11	8	79.9
39	P13645;CON__sp|C_P13645|K1C10_HUMAN;C_P13645;CON__sp|C_P02535-3|K1C10_MOUSE;C_P02535-3;CON__sp|C_P02535-2|K1C10_MOUSE;C_P02535-2;CON__sp|C_P02535|K1C10_MOUSE;C_P02535;Q2M2I5;CON__sp|C_Q2M2I5|K1C24_HUMAN;C_Q2M2I5	P13645;CON__sp|C_P13645|K1C10_HUMAN;C_P13645	41;41;41;10;10;10;10;10;10;2;2;2	36;36;36;8;8;8;8;8;8;1;1;1	30;30;30;6;6;6;6;6;6;0;0;0	Keratin, type I cytoskeletal 10	KRT10	sp|P13645|K1C10_HUMAN Keratin, type I cytoskeletal 10 OS=Homo sapiens OX=9606 GN=KRT10 PE=1 SV=6;;sp|C_P13645|K1C10_HUMAN __CONT Keratin, type I cytoskeletal 10 OS=Homo sapiens OX=9606 GN=KRT10 PE=1 SV=6	12	41	36	30	38	38	34	37	39	33	36	35	34	38	33	34	34	33	30	33	34	30	33	31	31	34	30	31	29	27	25	27	28	25	28	26	26	29	26	26	62.7
40	P13647;C_P13647;CON__sp|C_P13647|K2C5_HUMAN	P13647;C_P13647;CON__sp|C_P13647|K2C5_HUMAN	38;38;38	19;19;19	5;5;5	Keratin, type II cytoskeletal 5	KRT5	sp|P13647|K2C5_HUMAN Keratin, type II cytoskeletal 5 OS=Homo sapiens OX=9606 GN=KRT5 PE=1 SV=3;sp|C_P13647|K2C5_HUMAN __CONT Keratin, type II cytoskeletal 5 OS=Homo sapiens OX=9606 GN=KRT5 PE=1 SV=3;	3	38	19	5	28	32	24	25	30	23	24	24	29	27	23	22	14	15	10	11	14	10	13	12	14	11	10	9	2	2	1	3	3	2	4	3	3	2	2	2	54.4
41	CON__sp|C_P19001|K1C19_MOUSE;C_P19001	CON__sp|C_P19001|K1C19_MOUSE;C_P19001	10;10	1;1	1;1			;sp|C_P19001|K1C19_MOUSE __CONT Keratin, type I cytoskeletal 19 OS=Mus musculus OX=10090 GN=Krt19 PE=1 SV=1	2	10	1	1	7	8	7	7	8	6	6	6	8	6	5	5	0	0	0	1	0	0	0	0	0	0	0	0	0	0	0	1	0	0	0	0	0	0	0	0	16.6
42	P19013;C_P19013;CON__sp|C_P19013|K2C4_HUMAN	P19013;C_P19013;CON__sp|C_P19013|K2C4_HUMAN	3;3;3	1;1;1	1;1;1	Keratin, type II cytoskeletal 4	KRT4	sp|P19013|K2C4_HUMAN Keratin, type II cytoskeletal 4 OS=Homo sapiens OX=9606 GN=KRT4 PE=1 SV=5;sp|C_P19013|K2C4_HUMAN __CONT Keratin, type II cytoskeletal 4 OS=Homo sapiens OX=9606 GN=KRT4 PE=1 SV=4;	3	3	1	1	1	2	1	1	2	1	1	1	2	1	1	1	0	1	0	0	0	0	0	0	1	0	0	0	0	1	0	0	0	0	0	0	1	0	0	0	4.8
43	P35527;C_P35527;CON__sp|C_P35527|K1C9_HUMAN	P35527;C_P35527;CON__sp|C_P35527|K1C9_HUMAN	50;50;50	50;50;50	49;49;49	Keratin, type I cytoskeletal 9	KRT9	sp|P35527|K1C9_HUMAN Keratin, type I cytoskeletal 9 OS=Homo sapiens OX=9606 GN=KRT9 PE=1 SV=3;sp|C_P35527|K1C9_HUMAN __CONT Keratin, type I cytoskeletal 9 OS=Homo sapiens OX=9606 GN=KRT9 PE=1 SV=3;	3	50	50	49	37	44	34	31	42	32	34	37	42	38	32	30	37	44	34	31	42	32	34	37	42	38	32	30	36	43	33	30	41	31	33	36	41	38	32	30	92.8
44	P35908;CON__sp|C_P35908|K22E_HUMAN;C_P35908;P12036;P12036-2	P35908;CON__sp|C_P35908|K22E_HUMAN;C_P35908	57;57;57;2;2	57;57;57;2;2	39;39;39;0;0	Keratin, type II cytoskeletal 2 epidermal	KRT2	sp|P35908|K22E_HUMAN Keratin, type II cytoskeletal 2 epidermal OS=Homo sapiens OX=9606 GN=KRT2 PE=1 SV=2;;sp|C_P35908|K22E_HUMAN __CONT Keratin, type II cytoskeletal 2 epidermal OS=Homo sapiens OX=9606 GN=KRT2 PE=1 SV=2	5	57	57	39	49	47	38	45	51	39	37	42	37	48	38	42	49	47	38	45	51	39	37	42	37	48	38	42	36	33	27	33	37	27	28	30	24	34	26	29	85.9
45	P48668;C_P48668;CON__sp|C_P48668|K2C6C_HUMAN	P48668;C_P48668;CON__sp|C_P48668|K2C6C_HUMAN	44;44;44	3;3;3	0;0;0	Keratin, type II cytoskeletal 6C	KRT6C	sp|P48668|K2C6C_HUMAN Keratin, type II cytoskeletal 6C OS=Homo sapiens OX=9606 GN=KRT6C PE=1 SV=3;sp|C_P48668|K2C6C_HUMAN __CONT Keratin, type II cytoskeletal 6C OS=Homo sapiens OX=9606 GN=KRT6C PE=1 SV=3;	3	44	3	0	31	38	23	28	33	22	21	24	36	34	26	23	1	2	0	1	1	0	0	1	1	2	1	1	0	0	0	0	0	0	0	0	0	0	0	0	60.5
46	CON__sp|C_P50446|K2C6A_MOUSE;C_P50446	CON__sp|C_P50446|K2C6A_MOUSE;C_P50446	24;24	1;1	0;0			;sp|C_P50446|K2C6A_MOUSE __CONT Keratin, type II cytoskeletal 6A OS=Mus musculus OX=10090 GN=Krt6a PE=1 SV=3	2	24	1	0	16	21	11	14	19	9	9	11	20	15	12	11	0	0	0	0	1	0	0	0	0	0	0	0	0	0	0	0	0	0	0	0	0	0	0	0	27.7
47	P78385;CON__sp|C_P78385|KRT83_HUMAN;C_P78385;CON__sp|C_P25691|K2M3_SHEEP;C_P25691;A6NCN2	P78385;CON__sp|C_P78385|KRT83_HUMAN;C_P78385;CON__sp|C_P25691|K2M3_SHEEP;C_P25691;A6NCN2	10;10;10;7;7;7	9;9;9;6;6;7	0;0;0;0;0;0	Keratin, type II cuticular Hb3;Putative keratin-87 protein	KRT83;KRT87P	sp|P78385|KRT83_HUMAN Keratin, type II cuticular Hb3 OS=Homo sapiens OX=9606 GN=KRT83 PE=1 SV=2;;sp|C_P78385|KRT83_HUMAN __CONT Keratin, type II cuticular Hb3 OS=Homo sapiens OX=9606 GN=KRT83 PE=1 SV=2;;sp|C_P25691|K2M3_SHEEP __CONT Keratin, type II microf	6	10	9	0	4	8	0	3	7	0	6	4	1	0	5	0	4	7	0	3	6	0	5	3	0	0	5	0	0	0	0	0	0	0	0	0	0	0	0	0	20.9
48	P78386;C_P78386;CON__sp|C_P78386|KRT85_HUMAN	P78386;C_P78386;CON__sp|C_P78386|KRT85_HUMAN	9;9;9	2;2;2	2;2;2	Keratin, type II cuticular Hb5	KRT85	sp|P78386|KRT85_HUMAN Keratin, type II cuticular Hb5 OS=Homo sapiens OX=9606 GN=KRT85 PE=1 SV=1;sp|C_P78386|KRT85_HUMAN __CONT Keratin, type II cuticular Hb5 OS=Homo sapiens OX=9606 GN=KRT85 PE=1 SV=1;	3	9	2	2	3	8	0	3	5	0	5	3	1	0	4	0	0	2	0	1	1	0	0	0	0	0	1	0	0	2	0	1	1	0	0	0	0	0	1	0	19.1
49	Q01546;CON__sp|C_Q01546|K22O_HUMAN;C_Q01546;CON__sp|C_P07744|K2C4_MOUSE;C_P07744	Q01546;CON__sp|C_Q01546|K22O_HUMAN;C_Q01546;CON__sp|C_P07744|K2C4_MOUSE;C_P07744	14;14;14;7;7	1;1;1;0;0	0;0;0;0;0	Keratin, type II cytoskeletal 2 oral	KRT76	sp|Q01546|K22O_HUMAN Keratin, type II cytoskeletal 2 oral OS=Homo sapiens OX=9606 GN=KRT76 PE=1 SV=2;;sp|C_Q01546|K22O_HUMAN __CONT Keratin, type II cytoskeletal 2 oral OS=Homo sapiens OX=9606 GN=KRT76 PE=1 SV=2;;sp|C_P07744|K2C4_MOUSE __CONT Keratin, type	5	14	1	0	8	10	7	7	10	7	6	7	9	9	7	8	0	1	0	0	0	0	0	0	0	0	0	0	0	0	0	0	0	0	0	0	0	0	0	0	12.2
50	Q04695;CON__sp|C_Q04695|K1C17_HUMAN;C_Q04695;Q9C075;CON__sp|C_Q9C075|K1C23_HUMAN;CON__sp|C_Q99PS0|K1C23_MOUSE;C_Q9C075;C_Q99PS0	Q04695;CON__sp|C_Q04695|K1C17_HUMAN;C_Q04695	35;35;35;1;1;1;1;1	22;22;22;1;1;1;1;1	6;6;6;0;0;0;0;0	Keratin, type I cytoskeletal 17	KRT17	sp|Q04695|K1C17_HUMAN Keratin, type I cytoskeletal 17 OS=Homo sapiens OX=9606 GN=KRT17 PE=1 SV=2;;sp|C_Q04695|K1C17_HUMAN __CONT Keratin, type I cytoskeletal 17 OS=Homo sapiens OX=9606 GN=KRT17 PE=1 SV=2	8	35	22	6	21	29	19	14	27	17	14	15	30	20	14	11	12	19	11	7	15	10	7	6	20	11	7	5	3	5	4	2	4	3	1	0	6	4	4	1	74.8
51	Q15323;CON__sp|C_Q15323|K1H1_HUMAN;C_Q15323;Q14532;CON__sp|C_Q14532|K1H2_HUMAN;C_Q14532	Q15323;CON__sp|C_Q15323|K1H1_HUMAN;C_Q15323;Q14532;CON__sp|C_Q14532|K1H2_HUMAN;C_Q14532	10;10;10;5;5;5	4;4;4;1;1;1	0;0;0;0;0;0	Keratin, type I cuticular Ha1;Keratin, type I cuticular Ha2	KRT31;KRT32	sp|Q15323|K1H1_HUMAN Keratin, type I cuticular Ha1 OS=Homo sapiens OX=9606 GN=KRT31 PE=1 SV=3;;sp|C_Q15323|K1H1_HUMAN __CONT Keratin, type I cuticular Ha1 OS=Homo sapiens OX=9606 GN=KRT31 PE=1 SV=3;sp|Q14532|K1H2_HUMAN Keratin, type I cuticular Ha2 OS=Homo	6	10	4	0	4	5	1	3	7	1	6	3	1	1	1	1	1	2	0	1	3	0	1	0	0	0	0	0	0	0	0	0	0	0	0	0	0	0	0	0	26.4
52	Q3SY84;C_Q3SY84;CON__sp|C_Q3SY84|K2C71_HUMAN	Q3SY84;C_Q3SY84;CON__sp|C_Q3SY84|K2C71_HUMAN	10;10;10	2;2;2	0;0;0	Keratin, type II cytoskeletal 71	KRT71	sp|Q3SY84|K2C71_HUMAN Keratin, type II cytoskeletal 71 OS=Homo sapiens OX=9606 GN=KRT71 PE=1 SV=3;sp|C_Q3SY84|K2C71_HUMAN __CONT Keratin, type II cytoskeletal 71 OS=Homo sapiens OX=9606 GN=KRT71 PE=1 SV=3;	3	10	2	0	1	9	1	1	2	1	2	1	0	1	1	1	1	2	1	1	1	1	1	1	0	1	1	1	0	0	0	0	0	0	0	0	0	0	0	0	21.2
53	CON__sp|C_Q3TTY5|K22E_MOUSE;C_Q3TTY5	CON__sp|C_Q3TTY5|K22E_MOUSE;C_Q3TTY5	12;12	1;1	0;0			;sp|C_Q3TTY5|K22E_MOUSE __CONT Keratin, type II cytoskeletal 2 epidermal OS=Mus musculus OX=10090 GN=Krt2 PE=1 SV=1	2	12	1	0	6	8	6	7	8	8	4	8	7	7	6	7	0	1	0	1	0	0	0	0	0	0	0	0	0	0	0	0	0	0	0	0	0	0	0	0	9.8
54	Q5D862;C_Q5D862;CON__sp|C_Q5D862|FILA2_HUMAN	Q5D862;C_Q5D862;CON__sp|C_Q5D862|FILA2_HUMAN	9;9;9	9;9;9	9;9;9	Filaggrin-2	FLG2	sp|Q5D862|FILA2_HUMAN Filaggrin-2 OS=Homo sapiens OX=9606 GN=FLG2 PE=1 SV=1;sp|C_Q5D862|FILA2_HUMAN __CONT Filaggrin-2 OS=Homo sapiens OX=9606 GN=FLG2 PE=1 SV=1;	3	9	9	9	5	5	3	2	8	3	2	3	3	3	3	2	5	5	3	2	8	3	2	3	3	3	3	2	5	5	3	2	8	3	2	3	3	3	3	2	7.4
55	CON__sp|C_Q5XQN5|K2C5_BOVIN;C_Q5XQN5;CON__sp|C_Q922U2|K2C5_MOUSE;C_Q922U2	CON__sp|C_Q5XQN5|K2C5_BOVIN;C_Q5XQN5;CON__sp|C_Q922U2|K2C5_MOUSE;C_Q922U2	33;33;27;27	2;2;1;1	1;1;0;0			;sp|C_Q5XQN5|K2C5_BOVIN __CONT Keratin, type II cytoskeletal 5 OS=Bos taurus OX=9913 GN=KRT5 PE=1 SV=1;;sp|C_Q922U2|K2C5_MOUSE __CONT Keratin, type II cytoskeletal 5 OS=Mus musculus OX=10090 GN=Krt5 PE=1 SV=1	4	33	2	1	26	29	22	21	27	20	21	20	26	23	21	20	1	1	1	1	1	0	1	1	1	1	1	1	0	1	0	0	0	0	0	0	0	0	0	0	41.3
56	Q6KB66;Q6KB66-2;CON__sp|C_Q6KB66-2|K2C80_HUMAN;C_Q6KB66-2;CON__sp|C_Q6KB66|K2C80_HUMAN;C_Q6KB66;CON__sp|C_Q6KB66-3|K2C80_HUMAN;C_Q6KB66-3;Q6KB66-3;CON__sp|C_Q0VBK2|K2C80_MOUSE;C_Q0VBK2	Q6KB66;Q6KB66-2;CON__sp|C_Q6KB66-2|K2C80_HUMAN;C_Q6KB66-2;CON__sp|C_Q6KB66|K2C80_HUMAN;C_Q6KB66;CON__sp|C_Q6KB66-3|K2C80_HUMAN;C_Q6KB66-3;Q6KB66-3	6;6;6;6;6;6;4;4;4;1;1	6;6;6;6;6;6;4;4;4;1;1	6;6;6;6;6;6;4;4;4;1;1	Keratin, type II cytoskeletal 80	KRT80	sp|Q6KB66|K2C80_HUMAN Keratin, type II cytoskeletal 80 OS=Homo sapiens OX=9606 GN=KRT80 PE=1 SV=2;sp|Q6KB66-2|K2C80_HUMAN Isoform 2 of Keratin, type II cytoskeletal 80 OS=Homo sapiens OX=9606 GN=KRT80;;sp|C_Q6KB66-2|K2C80_HUMAN __CONT Isoform 2 of Keratin,	11	6	6	6	1	5	0	0	3	0	0	0	5	0	0	0	1	5	0	0	3	0	0	0	5	0	0	0	1	5	0	0	3	0	0	0	5	0	0	0	19
57	Q7Z3Y7;C_Q7Z3Y7;CON__sp|C_Q7Z3Y7|K1C28_HUMAN	Q7Z3Y7;C_Q7Z3Y7;CON__sp|C_Q7Z3Y7|K1C28_HUMAN	6;6;6	1;1;1	1;1;1	Keratin, type I cytoskeletal 28	KRT28	sp|Q7Z3Y7|K1C28_HUMAN Keratin, type I cytoskeletal 28 OS=Homo sapiens OX=9606 GN=KRT28 PE=1 SV=2;sp|C_Q7Z3Y7|K1C28_HUMAN __CONT Keratin, type I cytoskeletal 28 OS=Homo sapiens OX=9606 GN=KRT28 PE=1 SV=2;	3	6	1	1	3	5	3	4	4	3	4	4	5	3	3	3	0	0	0	0	0	0	0	0	1	0	0	0	0	0	0	0	0	0	0	0	1	0	0	0	9.7
58	Q7Z3Y8;CON__sp|C_Q7Z3Y8|K1C27_HUMAN;C_Q7Z3Y8;Q7Z3Y9;CON__sp|C_Q7Z3Y9|K1C26_HUMAN;C_Q7Z3Y9	Q7Z3Y8;CON__sp|C_Q7Z3Y8|K1C27_HUMAN;C_Q7Z3Y8	8;8;8;2;2;2	6;6;6;1;1;1	2;2;2;0;0;0	Keratin, type I cytoskeletal 27	KRT27	sp|Q7Z3Y8|K1C27_HUMAN Keratin, type I cytoskeletal 27 OS=Homo sapiens OX=9606 GN=KRT27 PE=1 SV=2;;sp|C_Q7Z3Y8|K1C27_HUMAN __CONT Keratin, type I cytoskeletal 27 OS=Homo sapiens OX=9606 GN=KRT27 PE=1 SV=2	6	8	6	2	3	6	4	3	3	4	2	4	2	2	2	2	1	4	2	1	1	2	0	2	0	0	0	0	0	1	0	1	0	1	0	0	0	0	0	0	17.2
59	Q7Z3Z0;C_Q7Z3Z0;CON__sp|C_Q7Z3Z0|K1C25_HUMAN	Q7Z3Z0;C_Q7Z3Z0;CON__sp|C_Q7Z3Z0|K1C25_HUMAN	7;7;7	1;1;1	1;1;1	Keratin, type I cytoskeletal 25	KRT25	sp|Q7Z3Z0|K1C25_HUMAN Keratin, type I cytoskeletal 25 OS=Homo sapiens OX=9606 GN=KRT25 PE=1 SV=1;sp|C_Q7Z3Z0|K1C25_HUMAN __CONT Keratin, type I cytoskeletal 25 OS=Homo sapiens OX=9606 GN=KRT25 PE=1 SV=1;	3	7	1	1	3	6	4	2	3	3	2	4	2	2	2	2	0	1	0	0	0	0	0	0	0	0	0	0	0	1	0	0	0	0	0	0	0	0	0	0	15.8
60	Q7Z794;C_Q7Z794;CON__sp|C_Q7Z794|K2C1B_HUMAN	Q7Z794;C_Q7Z794;CON__sp|C_Q7Z794|K2C1B_HUMAN	13;13;13	8;8;8	6;6;6	Keratin, type II cytoskeletal 1b	KRT77	sp|Q7Z794|K2C1B_HUMAN Keratin, type II cytoskeletal 1b OS=Homo sapiens OX=9606 GN=KRT77 PE=1 SV=3;sp|C_Q7Z794|K2C1B_HUMAN __CONT Keratin, type II cytoskeletal 1b OS=Homo sapiens OX=9606 GN=KRT77 PE=2 SV=3;	3	13	8	6	10	8	4	6	12	5	5	5	3	4	8	4	7	5	1	3	8	2	2	2	0	1	5	1	5	3	1	2	6	2	2	2	0	1	5	1	19.4
61	Q86YZ3;C_Q86YZ3;CON__sp|C_Q86YZ3|HORN_HUMAN	Q86YZ3;C_Q86YZ3;CON__sp|C_Q86YZ3|HORN_HUMAN	17;17;17	17;17;17	17;17;17	Hornerin	HRNR	sp|Q86YZ3|HORN_HUMAN Hornerin OS=Homo sapiens OX=9606 GN=HRNR PE=1 SV=2;sp|C_Q86YZ3|HORN_HUMAN __CONT Hornerin OS=Homo sapiens OX=9606 GN=HRNR PE=1 SV=2;	3	17	17	17	11	13	8	7	15	9	7	7	12	13	13	8	11	13	8	7	15	9	7	7	12	13	13	8	11	13	8	7	15	9	7	7	12	13	13	8	27.5
62	Q8N1N4;CON__sp|C_Q8N1N4|K2C78_HUMAN;C_Q8N1N4;CON__sp|C_Q8N1N4-2|K2C78_HUMAN;C_Q8N1N4-2;Q8N1N4-2	Q8N1N4;CON__sp|C_Q8N1N4|K2C78_HUMAN;C_Q8N1N4;CON__sp|C_Q8N1N4-2|K2C78_HUMAN;C_Q8N1N4-2;Q8N1N4-2	15;15;15;12;12;12	12;12;12;9;9;9	12;12;12;9;9;9	Keratin, type II cytoskeletal 78	KRT78	sp|Q8N1N4|K2C78_HUMAN Keratin, type II cytoskeletal 78 OS=Homo sapiens OX=9606 GN=KRT78 PE=1 SV=2;;sp|C_Q8N1N4|K2C78_HUMAN __CONT Keratin, type II cytoskeletal 78 OS=Homo sapiens OX=9606 GN=KRT78 PE=1 SV=2;;sp|C_Q8N1N4-2|K2C78_HUMAN __CONT Isoform 2 of Ker	6	15	12	12	5	11	3	4	9	2	2	4	8	2	5	1	4	9	2	3	7	1	1	2	6	0	4	0	4	9	2	3	7	1	1	2	6	0	4	0	29.6
63	CON__sp|C_Q8VED5|K2C79_MOUSE;C_Q8VED5	CON__sp|C_Q8VED5|K2C79_MOUSE;C_Q8VED5	12;12	2;2	0;0			;sp|C_Q8VED5|K2C79_MOUSE __CONT Keratin, type II cytoskeletal 79 OS=Mus musculus OX=10090 GN=Krt79 PE=1 SV=2	2	12	2	0	7	10	7	6	7	5	7	7	7	7	6	6	0	2	0	0	0	0	0	0	0	0	0	0	0	0	0	0	0	0	0	0	0	0	0	0	13.9
64	CON__tr|C_Q9H552|Q9H552_HUMAN;C_Q9H552	CON__tr|C_Q9H552|Q9H552_HUMAN;C_Q9H552	11;11	1;1	1;1			;tr|C_Q9H552|Q9H552_HUMAN __CONT Release 19-Feb-2014	2	11	1	1	7	6	6	8	8	6	7	6	5	6	7	7	1	1	0	1	0	0	0	0	0	0	0	0	1	1	0	1	0	0	0	0	0	0	0	0	18
65	Q9NSB2;C_Q9NSB2;CON__sp|C_Q9NSB2|KRT84_HUMAN	Q9NSB2;C_Q9NSB2;CON__sp|C_Q9NSB2|KRT84_HUMAN	5;5;5	2;2;2	2;2;2	Keratin, type II cuticular Hb4	KRT84	sp|Q9NSB2|KRT84_HUMAN Keratin, type II cuticular Hb4 OS=Homo sapiens OX=9606 GN=KRT84 PE=2 SV=2;sp|C_Q9NSB2|KRT84_HUMAN __CONT Keratin, type II cuticular Hb4 OS=Homo sapiens OX=9606 GN=KRT84 PE=2 SV=2;	3	5	2	2	0	2	0	0	2	0	2	1	1	1	0	0	0	0	0	0	0	0	1	0	0	1	0	0	0	0	0	0	0	0	1	0	0	1	0	0	9
66	Q9NSB4;C_Q9NSB4;CON__sp|C_Q9NSB4|KRT82_HUMAN	Q9NSB4;C_Q9NSB4;CON__sp|C_Q9NSB4|KRT82_HUMAN	3;3;3	2;2;2	2;2;2	Keratin, type II cuticular Hb2	KRT82	sp|Q9NSB4|KRT82_HUMAN Keratin, type II cuticular Hb2 OS=Homo sapiens OX=9606 GN=KRT82 PE=1 SV=3;sp|C_Q9NSB4|KRT82_HUMAN __CONT Keratin, type II cuticular Hb2 OS=Homo sapiens OX=9606 GN=KRT82 PE=3 SV=3;	3	3	2	2	2	2	0	1	1	0	0	0	1	1	0	0	2	1	0	1	1	0	0	0	1	1	0	0	2	1	0	1	1	0	0	0	1	1	0	0	3.5
67	CON__sp|C_Q9R0H5|K2C71_MOUSE;C_Q9R0H5	CON__sp|C_Q9R0H5|K2C71_MOUSE;C_Q9R0H5	11;11	8;8	1;1			;sp|C_Q9R0H5|K2C71_MOUSE __CONT Keratin, type II cytoskeletal 71 OS=Mus musculus OX=10090 GN=Krt71 PE=1 SV=1	2	11	8	1	1	10	2	1	2	1	2	1	1	1	1	1	0	8	1	0	0	0	1	0	0	0	0	0	0	1	0	0	0	0	0	0	0	0	0	0	21.6
68	C9JLW8	C9JLW8	3	3	3	Protein FAM195B	FAM195B	sp|C9JLW8|MCRI1_HUMAN Mapk-regulated corepressor-interacting protein 1 OS=Homo sapiens OX=9606 GN=MCRIP1 PE=1 SV=1	1	3	3	3	0	1	2	0	1	2	0	0	0	2	1	2	0	1	2	0	1	2	0	0	0	2	1	2	0	1	2	0	1	2	0	0	0	2	1	2	32
69	P_A2I7N1;CON__sp|P_A2I7N1|SPA35_BOVIN;P_A2I7N0;CON__sp|P_A2I7N0|SPA34_BOVIN	P_A2I7N1;CON__sp|P_A2I7N1|SPA35_BOVIN	3;3;1;1	1;1;0;0	1;1;0;0			sp|P_A2I7N1|SPA35_BOVIN __CONT Serpin A3-5 OS=Bos taurus OX=9913 GN=SERPINA3-5 PE=3 SV=1;	4	3	1	1	1	1	1	1	1	3	1	1	1	0	1	1	0	0	0	0	0	1	0	0	0	0	0	0	0	0	0	0	0	1	0	0	0	0	0	0	6.6
70	P_A2I7N3;P_A0A0A0MPA0;CON__tr|P_A0A0A0MPA0|A0A0A0MPA0_BOVIN;CON__sp|P_A2I7N3|SPA37_BOVIN	P_A2I7N3;P_A0A0A0MPA0;CON__tr|P_A0A0A0MPA0|A0A0A0MPA0_BOVIN;CON__sp|P_A2I7N3|SPA37_BOVIN	3;3;3;3	2;2;2;2	2;2;2;2			sp|P_A2I7N3|SPA37_BOVIN __CONT Serpin A3-7 OS=Bos taurus OX=9913 GN=SERPINA3-7 PE=3 SV=1;tr|P_A0A0A0MPA0|A0A0A0MPA0_BOVIN __CONT Uncharacterized protein OS=Bos taurus OX=9913 GN=LOC784932 PE=1 SV=1;;	4	3	2	2	3	1	2	3	3	2	2	2	2	2	3	3	2	0	1	2	2	1	1	1	1	2	2	2	2	0	1	2	2	1	1	1	1	2	2	2	5.8
71	P_P00698;CON__sp|P_P00698|LYSC_CHICK	P_P00698;CON__sp|P_P00698|LYSC_CHICK	2;2	2;2	2;2			sp|P_P00698|LYSC_CHICK __CONT Lysozyme C OS=Gallus gallus OX=9031 GN=LYZ PE=1 SV=1;	2	2	2	2	1	1	0	0	2	0	0	1	1	0	1	0	1	1	0	0	2	0	0	1	1	0	1	0	1	1	0	0	2	0	0	1	1	0	1	0	19
72	P_P00924;CON__sp|P_P00924|ENO1_YEAST	P_P00924;CON__sp|P_P00924|ENO1_YEAST	11;11	11;11	11;11			sp|P_P00924|ENO1_YEAST __CONT Enolase 1 OS=Saccharomyces cerevisiae (strain ATCC 204508 / S288c) GN=ENO1 PE=1 SV=3;	2	11	11	11	1	0	1	6	0	1	9	4	2	0	1	0	1	0	1	6	0	1	9	4	2	0	1	0	1	0	1	6	0	1	9	4	2	0	1	0	43
73	P_P00974;CON__sp|P_P00974|BPT1_BOVIN	P_P00974;CON__sp|P_P00974|BPT1_BOVIN	1;1	1;1	1;1			sp|P_P00974|BPT1_BOVIN __CONT Pancreatic trypsin inhibitor OS=Bos taurus OX=9913 PE=1 SV=2;	2	1	1	1	1	0	1	0	1	1	1	1	1	1	1	1	1	0	1	0	1	1	1	1	1	1	1	1	1	0	1	0	1	1	1	1	1	1	1	1	13
74	P_P01030;CON__sp|P_P01030|CO4_BOVIN	P_P01030;CON__sp|P_P01030|CO4_BOVIN	9;9	9;9	7;7			sp|P_P01030|CO4_BOVIN __CONT Complement C4 (Fragments) OS=Bos taurus OX=9913 GN=C4 PE=1 SV=2;	2	9	9	7	6	6	6	8	5	7	7	6	7	7	5	7	6	6	6	8	5	7	7	6	7	7	5	7	4	4	4	6	3	5	5	4	5	5	3	5	17.3
75	P_P01867;CON__sp|P_P01867|IGG2B_MOUSE;P_A0A0A6YVP0;CON__tr|P_A0A0A6YVP0|A0A0A6YVP0_MOUSE	P_P01867;CON__sp|P_P01867|IGG2B_MOUSE;P_A0A0A6YVP0;CON__tr|P_A0A0A6YVP0|A0A0A6YVP0_MOUSE	1;1;1;1	1;1;1;1	1;1;1;1			sp|P_P01867|IGG2B_MOUSE __CONT Ig gamma-2B chain C region OS=Mus musculus OX=10090 GN=Igh-3 PE=1 SV=3;;tr|P_A0A0A6YVP0|A0A0A6YVP0_MOUSE __CONT Immunoglobulin heavy constant gamma 2B (Fragment) OS=Mus musculus OX=10090 GN=Ighg2b PE=1 SV=2;	4	1	1	1	1	1	0	0	1	1	0	0	0	1	1	1	1	1	0	0	1	1	0	0	0	1	1	1	1	1	0	0	1	1	0	0	0	1	1	1	4.2
76	P_P01870;CON__sp|P_P01870|IGHG_RABIT	P_P01870;CON__sp|P_P01870|IGHG_RABIT	33;33	33;33	29;29			sp|P_P01870|IGHG_RABIT __CONT Ig gamma chain C region OS=Oryctolagus cuniculus OX=9986 PE=1 SV=1;	2	33	33	29	26	25	27	24	23	28	18	19	19	27	23	24	26	25	27	24	23	28	18	19	19	27	23	24	22	22	23	21	20	25	16	17	17	24	20	21	94.7
77	P_P02662;CON__sp|P_P02662|CASA1_BOVIN	P_P02662;CON__sp|P_P02662|CASA1_BOVIN	6;6	6;6	6;6			sp|P_P02662|CASA1_BOVIN __CONT Alpha-S1-casein OS=Bos taurus OX=9913 GN=CSN1S1 PE=1 SV=2;	2	6	6	6	5	6	5	5	4	4	5	5	4	5	4	4	5	6	5	5	4	4	5	5	4	5	4	4	5	6	5	5	4	4	5	5	4	5	4	4	50.9
78	P_P02663;CON__sp|P_P02663|CASA2_BOVIN	P_P02663;CON__sp|P_P02663|CASA2_BOVIN	5;5	5;5	5;5			sp|P_P02663|CASA2_BOVIN __CONT Alpha-S2-casein OS=Bos taurus OX=9913 GN=CSN1S2 PE=1 SV=2;	2	5	5	5	5	3	3	3	3	2	3	4	3	2	3	2	5	3	3	3	3	2	3	4	3	2	3	2	5	3	3	3	3	2	3	4	3	2	3	2	21.2
79	P_P02666;CON__sp|P_P02666|CASB_BOVIN	P_P02666;CON__sp|P_P02666|CASB_BOVIN	2;2	2;2	2;2			sp|P_P02666|CASB_BOVIN __CONT Beta-casein OS=Bos taurus OX=9913 GN=CSN2 PE=1 SV=2;	2	2	2	2	2	2	2	2	2	2	2	2	2	2	1	2	2	2	2	2	2	2	2	2	2	2	1	2	2	2	2	2	2	2	2	2	2	2	1	2	11.6
80	P_P02668;CON__sp|P_P02668|CASK_BOVIN	P_P02668;CON__sp|P_P02668|CASK_BOVIN	7;7	7;7	7;7			sp|P_P02668|CASK_BOVIN __CONT Kappa-casein OS=Bos taurus OX=9913 GN=CSN3 PE=1 SV=1;	2	7	7	7	5	3	7	3	2	1	3	5	1	1	1	1	5	3	7	3	2	1	3	5	1	1	1	1	5	3	7	3	2	1	3	5	1	1	1	1	43.2
81	P_P02769;CON__sp|P_P02769|ALBU_BOVIN	P_P02769;CON__sp|P_P02769|ALBU_BOVIN	47;47	47;47	42;42			sp|P_P02769|ALBU_BOVIN __CONT Serum albumin OS=Bos taurus OX=9913 GN=ALB PE=1 SV=4;	2	47	47	42	35	19	29	26	31	35	29	38	34	36	36	35	35	19	29	26	31	35	29	38	34	36	36	35	31	16	26	21	27	31	27	34	30	32	32	31	74.1
82	P_P04258;CON__sp|P_P04258|CO3A1_BOVIN;P02461	P_P04258;CON__sp|P_P04258|CO3A1_BOVIN	3;3;1	3;3;1	3;3;1			sp|P_P04258|CO3A1_BOVIN __CONT Collagen alpha-1(III) chain OS=Bos taurus OX=9913 GN=COL3A1 PE=1 SV=1;	3	3	3	3	0	0	0	0	0	0	3	2	3	0	0	0	0	0	0	0	0	0	3	2	3	0	0	0	0	0	0	0	0	0	3	2	3	0	0	0	4.1
83	P_P12763;CON__sp|P_P12763|FETUA_BOVIN	P_P12763;CON__sp|P_P12763|FETUA_BOVIN	5;5	5;5	5;5			sp|P_P12763|FETUA_BOVIN __CONT Alpha-2-HS-glycoprotein OS=Bos taurus GN=AHSG PE=1 SV=2;	2	5	5	5	3	4	3	3	4	2	4	3	5	4	5	4	3	4	3	3	4	2	4	3	5	4	5	4	3	4	3	3	4	2	4	3	5	4	5	4	18.1
84	P_P15497;CON__sp|P_P15497|APOA1_BOVIN;P02647	P_P15497;CON__sp|P_P15497|APOA1_BOVIN	12;12;1	12;12;1	12;12;1			sp|P_P15497|APOA1_BOVIN __CONT Apolipoprotein A-I OS=Bos taurus GN=APOA1 PE=1 SV=3^;	3	12	12	12	3	6	6	9	7	7	6	6	5	6	4	4	3	6	6	9	7	7	6	6	5	6	4	4	3	6	6	9	7	7	6	6	5	6	4	4	46.8
85	P_P34955;CON__sp|P_P34955|A1AT_BOVIN	P_P34955;CON__sp|P_P34955|A1AT_BOVIN	9;9	9;9	9;9			sp|P_P34955|A1AT_BOVIN __CONT Alpha-1-antiproteinase OS=Bos taurus GN=SERPINA1 PE=1 SV=1;	2	9	9	9	2	2	2	4	3	4	3	4	3	2	0	2	2	2	2	4	3	4	3	4	3	2	0	2	2	2	2	4	3	4	3	4	3	2	0	2	22.4
86	P_P41361;CON__sp|P_P41361|ANT3_BOVIN;P01008	P_P41361;CON__sp|P_P41361|ANT3_BOVIN	10;10;3	10;10;3	10;10;3			sp|P_P41361|ANT3_BOVIN __CONT Antithrombin-III OS=Bos taurus OX=9913 GN=SERPINC1 PE=1 SV=2;	3	10	10	10	1	1	1	6	7	6	2	1	2	1	0	0	1	1	1	6	7	6	2	1	2	1	0	0	1	1	1	6	7	6	2	1	2	1	0	0	29.5
87	P_Q28065;CON__sp|P_Q28065|C4BPA_BOVIN;P04003	P_Q28065;CON__sp|P_Q28065|C4BPA_BOVIN	9;9;1	9;9;1	9;9;1			sp|P_Q28065|C4BPA_BOVIN __CONT C4b-binding protein alpha chain OS=Bos taurus OX=9913 GN=C4BPA PE=2 SV=1;	3	9	9	9	2	0	1	2	6	6	2	2	2	1	2	1	2	0	1	2	6	6	2	2	2	1	2	1	2	0	1	2	6	6	2	2	2	1	2	1	16.2
88	P_Q28107;CON__sp|P_Q28107|FA5_BOVIN	P_Q28107;CON__sp|P_Q28107|FA5_BOVIN	2;2	2;2	2;2			sp|P_Q28107|FA5_BOVIN __CONT Coagulation factor V OS=Bos taurus OX=9913 GN=F5 PE=1 SV=1;	2	2	2	2	0	0	0	0	1	0	1	0	0	0	0	0	0	0	0	0	1	0	1	0	0	0	0	0	0	0	0	0	1	0	1	0	0	0	0	0	1.5
89	P_Q29443;CON__sp|P_Q29443|TRFE_BOVIN;P02788;P02788-2;P_Q2HJF0;CON__tr|P_Q2HJF0|Q2HJF0_BOVIN	P_Q29443;CON__sp|P_Q29443|TRFE_BOVIN	25;25;2;2;1;1	1;1;0;0;0;0	1;1;0;0;0;0			sp|P_Q29443|TRFE_BOVIN __CONT Serotransferrin OS=Bos taurus OX=9913 GN=TF PE=2 SV=1;	6	25	1	1	15	11	15	14	13	18	12	15	13	13	15	13	0	0	0	0	0	1	0	1	0	0	0	0	0	0	0	0	0	1	0	1	0	0	0	0	47.3
90	P_Q2UVX4;CON__sp|P_Q2UVX4|CO3_BOVIN;P01024	P_Q2UVX4;CON__sp|P_Q2UVX4|CO3_BOVIN	24;24;3	24;24;3	24;24;3			sp|P_Q2UVX4|CO3_BOVIN __CONT Complement C3 OS=Bos taurus GN=C3 PE=1 SV=2;	3	24	24	24	9	6	14	16	16	16	13	10	11	13	13	11	9	6	14	16	16	16	13	10	11	13	13	11	9	6	14	16	16	16	13	10	11	13	13	11	18.3
91	O43929;P_Q2YDI2;CON__sp|P_Q2YDI2|ORC4_BOVIN;O43929-2;O43929-3	O43929;P_Q2YDI2;CON__sp|P_Q2YDI2|ORC4_BOVIN;O43929-2;O43929-3	1;1;1;1;1	1;1;1;1;1	1;1;1;1;1	Origin recognition complex subunit 4	ORC4	sp|O43929|ORC4_HUMAN Origin recognition complex subunit 4 OS=Homo sapiens OX=9606 GN=ORC4 PE=1 SV=2;sp|P_Q2YDI2|ORC4_BOVIN __CONT Origin recognition complex subunit 4 OS=Bos taurus OX=9913 GN=ORC4 PE=2 SV=1;;sp|O43929-2|ORC4_HUMAN Isoform 2 of Origin recog	5	1	1	1	1	0	0	0	0	0	0	0	0	0	0	0	1	0	0	0	0	0	0	0	0	0	0	0	1	0	0	0	0	0	0	0	0	0	0	0	2.8
92	P_Q3SZV7;CON__sp|P_Q3SZV7|HEMO_BOVIN	P_Q3SZV7;CON__sp|P_Q3SZV7|HEMO_BOVIN	5;5	5;5	5;5			sp|P_Q3SZV7|HEMO_BOVIN __CONT Hemopexin OS=Bos taurus GN=HPX PE=2 SV=1;	2	5	5	5	0	0	1	1	1	1	2	3	3	1	1	2	0	0	1	1	1	1	2	3	3	1	1	2	0	0	1	1	1	1	2	3	3	1	1	2	16.6
93	P_Q3T052;CON__sp|P_Q3T052|ITIH4_BOVIN	P_Q3T052;CON__sp|P_Q3T052|ITIH4_BOVIN	2;2	2;2	2;2			sp|P_Q3T052|ITIH4_BOVIN __CONT Inter-alpha-trypsin inhibitor heavy chain H4 OS=Bos taurus GN=ITIH4 PE=1 SV=1;	2	2	2	2	0	0	0	0	0	0	2	0	0	0	0	0	0	0	0	0	0	0	2	0	0	0	0	0	0	0	0	0	0	0	2	0	0	0	0	0	2.6
94	P07951;P07951-2;P_Q5KR48-2;P_Q5KR48;CON__sp|P_Q5KR48-2|TPM2_BOVIN;CON__sp|P_Q5KR48|TPM2_BOVIN;P07951-3;P09493-3;P09493-9	P07951;P07951-2;P_Q5KR48-2;P_Q5KR48;CON__sp|P_Q5KR48-2|TPM2_BOVIN;CON__sp|P_Q5KR48|TPM2_BOVIN;P07951-3;P09493-3;P09493-9	8;8;8;8;8;8;7;4;4	2;2;2;2;2;2;1;1;1	1;1;1;1;1;1;1;0;0	Tropomyosin beta chain;Tropomyosin alpha-1 chain	TPM2;TPM1	sp|P07951|TPM2_HUMAN Tropomyosin beta chain OS=Homo sapiens OX=9606 GN=TPM2 PE=1 SV=1;sp|P07951-2|TPM2_HUMAN Isoform 2 of Tropomyosin beta chain OS=Homo sapiens OX=9606 GN=TPM2;sp|P_Q5KR48-2|TPM2_BOVIN __CONT Isoform 2 of Tropomyosin beta chain OS=Bos taur	9	8	2	1	3	1	4	3	4	3	2	3	6	3	2	4	1	0	1	0	0	0	0	0	2	0	0	0	1	0	0	0	0	0	0	0	1	0	0	0	20.1
95	P_Q7SIH1;CON__sp|P_Q7SIH1|A2MG_BOVIN;P01023;P20742;P20742-2	P_Q7SIH1;CON__sp|P_Q7SIH1|A2MG_BOVIN	36;36;4;2;2	36;36;4;2;2	36;36;4;2;2			sp|P_Q7SIH1|A2MG_BOVIN __CONT Alpha-2-macroglobulin OS=Bos taurus GN=A2M PE=1 SV=2;	5	36	36	36	18	20	21	25	20	25	25	24	23	21	22	19	18	20	21	25	20	25	25	24	23	21	22	19	18	20	21	25	20	25	25	24	23	21	22	19	36.2
96	P_Q9TTE1;CON__sp|P_Q9TTE1|SPA31_BOVIN	P_Q9TTE1;CON__sp|P_Q9TTE1|SPA31_BOVIN	5;5	5;5	3;3			sp|P_Q9TTE1|SPA31_BOVIN __CONT Serpin A3-1 OS=Bos taurus OX=9913 GN=SERPINA3-1 PE=1 SV=3;	2	5	5	3	2	1	1	2	1	2	3	2	2	0	1	1	2	1	1	2	1	2	3	2	2	0	1	1	1	0	0	1	0	0	2	1	1	0	0	0	15.1
97	M_A0A0C6FY16;CON__tr|M_A0A0C6FY16|A0A0C6FY16_MYCAR	M_A0A0C6FY16;CON__tr|M_A0A0C6FY16|A0A0C6FY16_MYCAR	1;1	1;1	1;1			tr|M_A0A0C6FY16|A0A0C6FY16_MYCAR __MYCO AtpD protein OS=Mycoplasma arginini OX=2094 GN=atpD PE=4 SV=1;	2	1	1	1	0	1	0	0	1	1	0	1	1	0	1	1	0	1	0	0	1	1	0	1	1	0	1	1	0	1	0	0	1	1	0	1	1	0	1	1	2.4
98	P_G3X6N3;CON__tr|P_G3X6N3|G3X6N3_BOVIN	P_G3X6N3;CON__tr|P_G3X6N3|G3X6N3_BOVIN	25;25	25;25	1;1			tr|P_G3X6N3|G3X6N3_BOVIN __CONT Serotransferrin OS=Bos taurus GN=TF PE=4 SV=1;	2	25	25	1	16	12	16	15	14	18	13	15	14	14	16	14	16	12	16	15	14	18	13	15	14	14	16	14	1	1	1	1	1	1	1	1	1	1	1	1	45.7
99	P_Q05B55;CON__tr|P_Q05B55|Q05B55_BOVIN	P_Q05B55;CON__tr|P_Q05B55|Q05B55_BOVIN	14;14	14;14	14;14			tr|P_Q05B55|Q05B55_BOVIN __CONT IGK protein OS=Bos taurus OX=9913 GN=IGK PE=2 SV=1;	2	14	14	14	13	11	10	12	9	12	12	13	12	12	12	11	13	11	10	12	9	12	12	13	12	12	12	11	13	11	10	12	9	12	12	13	12	12	12	11	50
100	P_Q1RMK2;CON__tr|P_Q1RMK2|Q1RMK2_BOVIN	P_Q1RMK2;CON__tr|P_Q1RMK2|Q1RMK2_BOVIN	17;17	17;17	17;17			tr|P_Q1RMK2|Q1RMK2_BOVIN __CONT Release 03032009;	2	17	17	17	14	11	15	11	16	16	15	17	15	15	17	16	14	11	15	11	16	16	15	17	15	15	17	16	14	11	15	11	16	16	15	17	15	15	17	16	48.1
101	P_Q1RMN8;CON__tr|P_Q1RMN8|Q1RMN8_BOVIN	P_Q1RMN8;CON__tr|P_Q1RMN8|Q1RMN8_BOVIN	11;11	11;11	11;11			tr|P_Q1RMN8|Q1RMN8_BOVIN __CONT Immunoglobulin light chain, lambda gene cluster OS=Bos taurus OX=9913 GN=IGL@ PE=2 SV=1;	2	11	11	11	7	7	7	7	8	8	9	8	8	7	6	8	7	7	7	7	8	8	9	8	8	7	6	8	7	7	7	7	8	8	9	8	8	7	6	8	49.1
102	P_Q3ZBS7;CON__tr|P_Q3ZBS7|Q3ZBS7_BOVIN;P04004	P_Q3ZBS7;CON__tr|P_Q3ZBS7|Q3ZBS7_BOVIN	3;3;1	3;3;1	3;3;1			tr|P_Q3ZBS7|Q3ZBS7_BOVIN __CONT Vitronectin OS=Bos taurus OX=9913 GN=VTN PE=1 SV=1;	3	3	3	3	0	0	0	2	0	0	0	2	0	0	0	0	0	0	0	2	0	0	0	2	0	0	0	0	0	0	0	2	0	0	0	2	0	0	0	0	7.4
103	E9PAV3;Q13765;E9PAV3-2;Q9BZK3	E9PAV3;Q13765;E9PAV3-2	5;5;5;1	5;5;5;1	5;5;5;1	Nascent polypeptide-associated complex subunit alpha, muscle-specific form;Nascent polypeptide-associated complex subunit alpha	NACA	sp|E9PAV3|NACAM_HUMAN Nascent polypeptide-associated complex subunit alpha, muscle-specific form OS=Homo sapiens OX=9606 GN=NACA PE=1 SV=1;sp|Q13765|NACA_HUMAN Nascent polypeptide-associated complex subunit alpha OS=Homo sapiens OX=9606 GN=NACA PE=1 SV=1;s	4	5	5	5	5	5	5	5	5	3	5	5	4	5	5	3	5	5	5	5	5	3	5	5	4	5	5	3	5	5	5	5	5	3	5	5	4	5	5	3	3.4
104	O00116	O00116	12	12	12	Alkyldihydroxyacetonephosphate synthase, peroxisomal	AGPS	sp|O00116|ADAS_HUMAN Alkyldihydroxyacetonephosphate synthase, peroxisomal OS=Homo sapiens OX=9606 GN=AGPS PE=1 SV=1	1	12	12	12	3	2	3	4	5	5	8	7	8	3	4	6	3	2	3	4	5	5	8	7	8	3	4	6	3	2	3	4	5	5	8	7	8	3	4	6	27.4
105	O00139;O00139-2;O00139-1;O00139-5;O00139-4	O00139;O00139-2;O00139-1;O00139-5;O00139-4	2;2;2;2;2	2;2;2;2;2	2;2;2;2;2	Kinesin-like protein KIF2A	KIF2A	sp|O00139|KIF2A_HUMAN Kinesin-like protein KIF2A OS=Homo sapiens OX=9606 GN=KIF2A PE=1 SV=3;sp|O00139-2|KIF2A_HUMAN Isoform 2 of Kinesin-like protein KIF2A OS=Homo sapiens OX=9606 GN=KIF2A;sp|O00139-1|KIF2A_HUMAN Isoform 1 of Kinesin-like protein KIF2A OS=	5	2	2	2	0	0	0	0	0	1	1	1	1	1	0	0	0	0	0	0	0	1	1	1	1	1	0	0	0	0	0	0	0	1	1	1	1	1	0	0	2.8
106	O00148;O00148-2;O00148-3	O00148;O00148-2;O00148-3	12;8;7	2;1;1	2;1;1	ATP-dependent RNA helicase DDX39A	DDX39A	sp|O00148|DX39A_HUMAN ATP-dependent RNA helicase DDX39A OS=Homo sapiens OX=9606 GN=DDX39A PE=1 SV=2;sp|O00148-2|DX39A_HUMAN Isoform 2 of ATP-dependent RNA helicase DDX39A OS=Homo sapiens OX=9606 GN=DDX39A;sp|O00148-3|DX39A_HUMAN Isoform 3 of ATP-dependent	3	12	2	2	7	7	6	7	6	6	6	6	9	7	6	8	0	0	0	0	0	0	0	0	1	0	1	0	0	0	0	0	0	0	0	0	1	0	1	0	33.3
107	O00151	O00151	5	5	5	PDZ and LIM domain protein 1	PDLIM1	sp|O00151|PDLI1_HUMAN PDZ and LIM domain protein 1 OS=Homo sapiens OX=9606 GN=PDLIM1 PE=1 SV=4	1	5	5	5	3	1	0	1	2	2	2	2	3	3	2	2	3	1	0	1	2	2	2	2	3	3	2	2	3	1	0	1	2	2	2	2	3	3	2	2	29.5
108	O00154-4;O00154;O00154-2;O00154-3;O00154-6;O00154-7;O00154-5	O00154-4;O00154;O00154-2;O00154-3;O00154-6;O00154-7;O00154-5	8;7;7;7;7;7;6	8;7;7;7;7;7;6	8;7;7;7;7;7;6	Cytosolic acyl coenzyme A thioester hydrolase	ACOT7	sp|O00154-4|BACH_HUMAN Isoform 4 of Cytosolic acyl coenzyme A thioester hydrolase OS=Homo sapiens OX=9606 GN=ACOT7;sp|O00154|BACH_HUMAN Cytosolic acyl coenzyme A thioester hydrolase OS=Homo sapiens OX=9606 GN=ACOT7 PE=1 SV=3;sp|O00154-2|BACH_HUMAN Isoform	7	8	8	8	6	3	3	4	4	5	5	7	7	5	6	4	6	3	3	4	4	5	5	7	7	5	6	4	6	3	3	4	4	5	5	7	7	5	6	4	33.4
109	O00159;O00159-3;O00159-2	O00159;O00159-3;O00159-2	2;2;2	2;2;2	2;2;2	Unconventional myosin-Ic	MYO1C	sp|O00159|MYO1C_HUMAN Unconventional myosin-Ic OS=Homo sapiens OX=9606 GN=MYO1C PE=1 SV=4;sp|O00159-3|MYO1C_HUMAN Isoform 3 of Unconventional myosin-Ic OS=Homo sapiens OX=9606 GN=MYO1C;sp|O00159-2|MYO1C_HUMAN Isoform 2 of Unconventional myosin-Ic OS=Homo s	3	2	2	2	0	0	0	0	0	0	2	0	0	0	0	0	0	0	0	0	0	0	2	0	0	0	0	0	0	0	0	0	0	0	2	0	0	0	0	0	6.1
110	O00170	O00170	4	4	4	AH receptor-interacting protein	AIP	sp|O00170|AIP_HUMAN AH receptor-interacting protein OS=Homo sapiens OX=9606 GN=AIP PE=1 SV=2	1	4	4	4	0	0	0	0	0	1	2	1	1	1	1	2	0	0	0	0	0	1	2	1	1	1	1	2	0	0	0	0	0	1	2	1	1	1	1	2	15.2
111	O00193	O00193	1	1	1	Small acidic protein	SMAP	sp|O00193|SMAP_HUMAN Small acidic protein OS=Homo sapiens OX=9606 GN=SMAP PE=1 SV=1	1	1	1	1	1	0	0	0	0	0	1	1	1	0	0	0	1	0	0	0	0	0	1	1	1	0	0	0	1	0	0	0	0	0	1	1	1	0	0	0	8.7
112	O00203;O00203-3	O00203;O00203-3	6;6	6;6	6;6	AP-3 complex subunit beta-1	AP3B1	sp|O00203|AP3B1_HUMAN AP-3 complex subunit beta-1 OS=Homo sapiens OX=9606 GN=AP3B1 PE=1 SV=3;sp|O00203-3|AP3B1_HUMAN Isoform 2 of AP-3 complex subunit beta-1 OS=Homo sapiens OX=9606 GN=AP3B1	2	6	6	6	1	0	1	1	0	1	2	1	2	1	2	1	1	0	1	1	0	1	2	1	2	1	2	1	1	0	1	1	0	1	2	1	2	1	2	1	6.2
113	O00217	O00217	1	1	1	NADH dehydrogenase [ubiquinone] iron-sulfur protein 8, mitochondrial	NDUFS8	sp|O00217|NDUS8_HUMAN NADH dehydrogenase [ubiquinone] iron-sulfur protein 8, mitochondrial OS=Homo sapiens OX=9606 GN=NDUFS8 PE=1 SV=1	1	1	1	1	1	1	0	0	1	1	1	1	0	1	1	1	1	1	0	0	1	1	1	1	0	1	1	1	1	1	0	0	1	1	1	1	0	1	1	1	4.3
114	O00221	O00221	1	1	1	NF-kappa-B inhibitor epsilon	NFKBIE	sp|O00221|IKBE_HUMAN NF-kappa-B inhibitor epsilon OS=Homo sapiens OX=9606 GN=NFKBIE PE=1 SV=3	1	1	1	1	0	0	0	0	0	0	1	1	0	0	0	0	0	0	0	0	0	0	1	1	0	0	0	0	0	0	0	0	0	0	1	1	0	0	0	0	3.8
115	O00231;O00231-2	O00231;O00231-2	19;18	19;18	19;18	26S proteasome non-ATPase regulatory subunit 11	PSMD11	sp|O00231|PSD11_HUMAN 26S proteasome non-ATPase regulatory subunit 11 OS=Homo sapiens OX=9606 GN=PSMD11 PE=1 SV=3;sp|O00231-2|PSD11_HUMAN Isoform 2 of 26S proteasome non-ATPase regulatory subunit 11 OS=Homo sapiens OX=9606 GN=PSMD11	2	19	19	19	8	8	8	10	9	11	13	14	15	11	11	10	8	8	8	10	9	11	13	14	15	11	11	10	8	8	8	10	9	11	13	14	15	11	11	10	58.1
116	O00232;O00232-2	O00232;O00232-2	19;17	19;17	19;17	26S proteasome non-ATPase regulatory subunit 12	PSMD12	sp|O00232|PSD12_HUMAN 26S proteasome non-ATPase regulatory subunit 12 OS=Homo sapiens OX=9606 GN=PSMD12 PE=1 SV=3;sp|O00232-2|PSD12_HUMAN Isoform 2 of 26S proteasome non-ATPase regulatory subunit 12 OS=Homo sapiens OX=9606 GN=PSMD12	2	19	19	19	10	7	8	10	10	9	12	13	13	11	10	11	10	7	8	10	10	9	12	13	13	11	10	11	10	7	8	10	10	9	12	13	13	11	10	11	46.5
117	O00233;O00233-2	O00233;O00233-2	3;3	3;3	3;3	26S proteasome non-ATPase regulatory subunit 9	PSMD9	sp|O00233|PSMD9_HUMAN 26S proteasome non-ATPase regulatory subunit 9 OS=Homo sapiens OX=9606 GN=PSMD9 PE=1 SV=3;sp|O00233-2|PSMD9_HUMAN Isoform p27-S of 26S proteasome non-ATPase regulatory subunit 9 OS=Homo sapiens OX=9606 GN=PSMD9	2	3	3	3	0	0	0	0	0	0	1	2	1	0	0	1	0	0	0	0	0	0	1	2	1	0	0	1	0	0	0	0	0	0	1	2	1	0	0	1	13.9
118	O00264;O00264-2	O00264	3;1	3;1	3;1	Membrane-associated progesterone receptor component 1	PGRMC1	sp|O00264|PGRC1_HUMAN Membrane-associated progesterone receptor component 1 OS=Homo sapiens OX=9606 GN=PGRMC1 PE=1 SV=3	2	3	3	3	0	2	0	0	1	0	0	0	0	0	1	2	0	2	0	0	1	0	0	0	0	0	1	2	0	2	0	0	1	0	0	0	0	0	1	2	27.2
119	O00267;O00267-2	O00267;O00267-2	24;24	24;24	24;24	Transcription elongation factor SPT5	SUPT5H	sp|O00267|SPT5H_HUMAN Transcription elongation factor SPT5 OS=Homo sapiens OX=9606 GN=SUPT5H PE=1 SV=1;sp|O00267-2|SPT5H_HUMAN Isoform 2 of Transcription elongation factor SPT5 OS=Homo sapiens OX=9606 GN=SUPT5H	2	24	24	24	9	5	9	5	9	7	14	12	12	11	10	8	9	5	9	5	9	7	14	12	12	11	10	8	9	5	9	5	9	7	14	12	12	11	10	8	31.2
120	O00273;O00273-2	O00273;O00273-2	2;2	2;2	2;2	DNA fragmentation factor subunit alpha	DFFA	sp|O00273|DFFA_HUMAN DNA fragmentation factor subunit alpha OS=Homo sapiens OX=9606 GN=DFFA PE=1 SV=1;sp|O00273-2|DFFA_HUMAN Isoform DFF35 of DNA fragmentation factor subunit alpha OS=Homo sapiens OX=9606 GN=DFFA	2	2	2	2	0	1	1	0	0	2	2	1	2	1	1	1	0	1	1	0	0	2	2	1	2	1	1	1	0	1	1	0	0	2	2	1	2	1	1	1	7.9
121	O00299	O00299	13	13	13	Chloride intracellular channel protein 1	CLIC1	sp|O00299|CLIC1_HUMAN Chloride intracellular channel protein 1 OS=Homo sapiens OX=9606 GN=CLIC1 PE=1 SV=4	1	13	13	13	11	8	8	8	6	7	9	11	9	9	9	6	11	8	8	8	6	7	9	11	9	9	9	6	11	8	8	8	6	7	9	11	9	9	9	6	76.8
122	O00303	O00303	10	10	10	Eukaryotic translation initiation factor 3 subunit F	EIF3F	sp|O00303|EIF3F_HUMAN Eukaryotic translation initiation factor 3 subunit F OS=Homo sapiens OX=9606 GN=EIF3F PE=1 SV=1	1	10	10	10	7	7	6	7	5	3	6	8	5	5	5	7	7	7	6	7	5	3	6	8	5	5	5	7	7	7	6	7	5	3	6	8	5	5	5	7	41.2
123	O00410;O00410-3;O00410-2;O60518	O00410;O00410-3;O00410-2	29;28;24;2	29;28;24;2	29;28;24;2	Importin-5	IPO5	sp|O00410|IPO5_HUMAN Importin-5 OS=Homo sapiens OX=9606 GN=IPO5 PE=1 SV=4;sp|O00410-3|IPO5_HUMAN Isoform 3 of Importin-5 OS=Homo sapiens OX=9606 GN=IPO5;sp|O00410-2|IPO5_HUMAN Isoform 2 of Importin-5 OS=Homo sapiens OX=9606 GN=IPO5	4	29	29	29	9	11	11	13	11	11	18	18	20	14	13	11	9	11	11	13	11	11	18	18	20	14	13	11	9	11	11	13	11	11	18	18	20	14	13	11	37.5
124	O00411	O00411	3	3	3	DNA-directed RNA polymerase, mitochondrial	POLRMT	sp|O00411|RPOM_HUMAN DNA-directed RNA polymerase, mitochondrial OS=Homo sapiens OX=9606 GN=POLRMT PE=1 SV=2	1	3	3	3	0	0	0	0	0	1	0	0	1	1	0	1	0	0	0	0	0	1	0	0	1	1	0	1	0	0	0	0	0	1	0	0	1	1	0	1	4.4
125	O00425;O00425-2;Q9NZI8;Q9NZI8-2	O00425	25;10;2;2	25;10;2;2	23;8;1;1	Insulin-like growth factor 2 mRNA-binding protein 3	IGF2BP3	sp|O00425|IF2B3_HUMAN Insulin-like growth factor 2 mRNA-binding protein 3 OS=Homo sapiens OX=9606 GN=IGF2BP3 PE=1 SV=2	4	25	25	23	19	18	20	21	21	22	23	23	21	21	22	21	19	18	20	21	21	22	23	23	21	21	22	21	17	16	18	19	19	20	21	21	19	19	20	19	50.4
126	O00429;O00429-2;O00429-4;O00429-3;O00429-5;O00429-9;O00429-8;O00429-6;O00429-7	O00429;O00429-2;O00429-4;O00429-3;O00429-5;O00429-9;O00429-8;O00429-6;O00429-7	7;7;7;7;7;7;7;7;4	7;7;7;7;7;7;7;7;4	7;7;7;7;7;7;7;7;4	Dynamin-1-like protein	DNM1L	sp|O00429|DNM1L_HUMAN Dynamin-1-like protein OS=Homo sapiens OX=9606 GN=DNM1L PE=1 SV=2;sp|O00429-2|DNM1L_HUMAN Isoform 4 of Dynamin-1-like protein OS=Homo sapiens OX=9606 GN=DNM1L;sp|O00429-4|DNM1L_HUMAN Isoform 3 of Dynamin-1-like protein OS=Homo sapiens	9	7	7	7	2	2	3	3	1	5	0	1	3	2	3	3	2	2	3	3	1	5	0	1	3	2	3	3	2	2	3	3	1	5	0	1	3	2	3	3	13.9
127	O00442;O00442-2	O00442;O00442-2	1;1	1;1	1;1	RNA 3-terminal phosphate cyclase	RTCA	sp|O00442|RTCA_HUMAN RNA 3-terminal phosphate cyclase OS=Homo sapiens OX=9606 GN=RTCA PE=1 SV=1;sp|O00442-2|RTCA_HUMAN Isoform 2 of RNA 3-terminal phosphate cyclase OS=Homo sapiens OX=9606 GN=RTCA	2	1	1	1	1	0	0	1	1	0	0	0	1	0	0	0	1	0	0	1	1	0	0	0	1	0	0	0	1	0	0	1	1	0	0	0	1	0	0	0	2.7
128	O00483	O00483	2	2	2	Cytochrome c oxidase subunit NDUFA4	NDUFA4	sp|O00483|NDUA4_HUMAN Cytochrome c oxidase subunit NDUFA4 OS=Homo sapiens OX=9606 GN=NDUFA4 PE=1 SV=1	1	2	2	2	1	0	1	0	0	1	0	0	0	0	0	0	1	0	1	0	0	1	0	0	0	0	0	0	1	0	1	0	0	1	0	0	0	0	0	0	22.2
129	O00487	O00487	7	7	7	26S proteasome non-ATPase regulatory subunit 14	PSMD14	sp|O00487|PSDE_HUMAN 26S proteasome non-ATPase regulatory subunit 14 OS=Homo sapiens OX=9606 GN=PSMD14 PE=1 SV=1	1	7	7	7	4	4	4	6	5	5	6	5	5	4	4	5	4	4	4	6	5	5	6	5	5	4	4	5	4	4	4	6	5	5	6	5	5	4	4	5	39.4
130	O00505	O00505	7	7	6	Importin subunit alpha-4	KPNA3	sp|O00505|IMA4_HUMAN Importin subunit alpha-4 OS=Homo sapiens OX=9606 GN=KPNA3 PE=1 SV=2	1	7	7	6	2	2	2	4	2	3	3	2	4	2	4	3	2	2	2	4	2	3	3	2	4	2	4	3	1	1	1	3	1	2	3	1	3	1	3	2	16.5
131	O00512	O00512	1	1	1	B-cell CLL/lymphoma 9 protein	BCL9	sp|O00512|BCL9_HUMAN B-cell CLL/lymphoma 9 protein OS=Homo sapiens OX=9606 GN=BCL9 PE=1 SV=4	1	1	1	1	1	0	0	1	0	0	0	0	1	1	0	1	1	0	0	1	0	0	0	0	1	1	0	1	1	0	0	1	0	0	0	0	1	1	0	1	1.1
132	O00515	O00515	2	2	2	Ladinin-1	LAD1	sp|O00515|LAD1_HUMAN Ladinin-1 OS=Homo sapiens OX=9606 GN=LAD1 PE=1 SV=2	1	2	2	2	1	0	0	0	0	0	1	0	0	0	1	0	1	0	0	0	0	0	1	0	0	0	1	0	1	0	0	0	0	0	1	0	0	0	1	0	4.4
133	O00541;O00541-2	O00541;O00541-2	3;3	3;3	3;3	Pescadillo homolog	PES1	sp|O00541|PESC_HUMAN Pescadillo homolog OS=Homo sapiens OX=9606 GN=PES1 PE=1 SV=1;sp|O00541-2|PESC_HUMAN Isoform 2 of Pescadillo homolog OS=Homo sapiens OX=9606 GN=PES1	2	3	3	3	0	0	0	1	2	2	1	1	0	1	2	1	0	0	0	1	2	2	1	1	0	1	2	1	0	0	0	1	2	2	1	1	0	1	2	1	6.1
134	O00560;O00560-3;O00560-2	O00560;O00560-3;O00560-2	3;3;2	3;3;2	3;3;2	Syntenin-1	SDCBP	sp|O00560|SDCB1_HUMAN Syntenin-1 OS=Homo sapiens OX=9606 GN=SDCBP PE=1 SV=1;sp|O00560-3|SDCB1_HUMAN Isoform 3 of Syntenin-1 OS=Homo sapiens OX=9606 GN=SDCBP;sp|O00560-2|SDCB1_HUMAN Isoform 2 of Syntenin-1 OS=Homo sapiens OX=9606 GN=SDCBP	3	3	3	3	0	0	1	1	1	2	2	1	1	1	1	1	0	0	1	1	1	2	2	1	1	1	1	1	0	0	1	1	1	2	2	1	1	1	1	1	17.4
135	O00567	O00567	16	16	16	Nucleolar protein 56	NOP56	sp|O00567|NOP56_HUMAN Nucleolar protein 56 OS=Homo sapiens OX=9606 GN=NOP56 PE=1 SV=4	1	16	16	16	6	5	5	11	9	9	6	7	10	11	11	5	6	5	5	11	9	9	6	7	10	11	11	5	6	5	5	11	9	9	6	7	10	11	11	5	35.5
136	O00571;O00571-2;Q9NQI0;Q9NQI0-3;Q9NQI0-2;Q9NQI0-4	O00571;O00571-2	49;46;2;2;2;2	49;46;2;2;2;2	16;14;0;0;0;0	ATP-dependent RNA helicase DDX3X	DDX3X	sp|O00571|DDX3X_HUMAN ATP-dependent RNA helicase DDX3X OS=Homo sapiens OX=9606 GN=DDX3X PE=1 SV=3;sp|O00571-2|DDX3X_HUMAN Isoform 2 of ATP-dependent RNA helicase DDX3X OS=Homo sapiens OX=9606 GN=DDX3X	6	49	49	16	43	42	41	45	46	47	46	45	46	46	46	45	43	42	41	45	46	47	46	45	46	46	46	45	15	14	15	15	15	16	15	15	16	16	16	16	80.1
137	O00625	O00625	3	3	3	Pirin	PIR	sp|O00625|PIR_HUMAN Pirin OS=Homo sapiens OX=9606 GN=PIR PE=1 SV=1	1	3	3	3	0	0	1	1	0	1	0	0	2	0	1	0	0	0	1	1	0	1	0	0	2	0	1	0	0	0	1	1	0	1	0	0	2	0	1	0	10.7
138	O00629	O00629	5	4	4	Importin subunit alpha-3	KPNA4	sp|O00629|IMA3_HUMAN Importin subunit alpha-3 OS=Homo sapiens OX=9606 GN=KPNA4 PE=1 SV=1	1	5	4	4	2	1	2	1	3	3	2	2	3	2	3	4	1	0	1	0	2	2	2	1	2	1	2	3	1	0	1	0	2	2	2	1	2	1	2	3	16.7
139	O00743;O00743-3;O00743-2	O00743;O00743-3;O00743-2	3;3;2	3;3;2	3;3;2	Serine/threonine-protein phosphatase 6 catalytic subunit;Serine/threonine-protein phosphatase 6 catalytic subunit, N-terminally processed	PPP6C	sp|O00743|PPP6_HUMAN Serine/threonine-protein phosphatase 6 catalytic subunit OS=Homo sapiens OX=9606 GN=PPP6C PE=1 SV=1;sp|O00743-3|PPP6_HUMAN Isoform 3 of Serine/threonine-protein phosphatase 6 catalytic subunit OS=Homo sapiens OX=9606 GN=PPP6C;sp|O00743	3	3	3	3	0	1	1	1	1	0	1	0	0	2	1	1	0	1	1	1	1	0	1	0	0	2	1	1	0	1	1	1	1	0	1	0	0	2	1	1	13.4
140	O00764;O00764-3;O00764-2	O00764;O00764-3;O00764-2	5;4;3	5;4;3	5;4;3	Pyridoxal kinase	PDXK	sp|O00764|PDXK_HUMAN Pyridoxal kinase OS=Homo sapiens OX=9606 GN=PDXK PE=1 SV=1;sp|O00764-3|PDXK_HUMAN Isoform 3 of Pyridoxal kinase OS=Homo sapiens OX=9606 GN=PDXK;sp|O00764-2|PDXK_HUMAN Isoform 2 of Pyridoxal kinase OS=Homo sapiens OX=9606 GN=PDXK	3	5	5	5	1	2	3	3	3	5	4	3	4	3	4	3	1	2	3	3	3	5	4	3	4	3	4	3	1	2	3	3	3	5	4	3	4	3	4	3	22.1
141	O00767	O00767	6	6	6	Acyl-CoA desaturase	SCD	sp|O00767|SCD_HUMAN Stearoyl-CoA desaturase OS=Homo sapiens OX=9606 GN=SCD PE=1 SV=2	1	6	6	6	2	1	2	4	3	4	2	2	2	3	2	3	2	1	2	4	3	4	2	2	2	3	2	3	2	1	2	4	3	4	2	2	2	3	2	3	33.4
142	O14490;O14490-2;O14490-3;O14490-5;O14490-4;O14490-6;O14490-7	O14490;O14490-2;O14490-3;O14490-5;O14490-4;O14490-6;O14490-7	1;1;1;1;1;1;1	1;1;1;1;1;1;1	1;1;1;1;1;1;1	Disks large-associated protein 1	DLGAP1	sp|O14490|DLGP1_HUMAN Disks large-associated protein 1 OS=Homo sapiens OX=9606 GN=DLGAP1 PE=1 SV=1;sp|O14490-2|DLGP1_HUMAN Isoform 2 of Disks large-associated protein 1 OS=Homo sapiens OX=9606 GN=DLGAP1;sp|O14490-3|DLGP1_HUMAN Isoform 3 of Disks large-asso	7	1	1	1	0	0	1	0	0	0	0	0	0	0	0	0	0	0	1	0	0	0	0	0	0	0	0	0	0	0	1	0	0	0	0	0	0	0	0	0	1.3
143	O14497;O14497-2;O14497-3	O14497;O14497-2;O14497-3	90;80;75	90;80;75	87;77;72	AT-rich interactive domain-containing protein 1A	ARID1A	sp|O14497|ARI1A_HUMAN AT-rich interactive domain-containing protein 1A OS=Homo sapiens OX=9606 GN=ARID1A PE=1 SV=3;sp|O14497-2|ARI1A_HUMAN Isoform 2 of AT-rich interactive domain-containing protein 1A OS=Homo sapiens OX=9606 GN=ARID1A;sp|O14497-3|ARI1A_HUM	3	90	90	87	70	68	69	71	74	77	77	79	75	72	77	76	70	68	69	71	74	77	77	79	75	72	77	76	67	65	66	68	71	74	74	76	72	69	74	73	65.3
144	O14579;O14579-3;O14579-2	O14579;O14579-3;O14579-2	3;3;2	3;3;2	3;3;2	Coatomer subunit epsilon	COPE	sp|O14579|COPE_HUMAN Coatomer subunit epsilon OS=Homo sapiens OX=9606 GN=COPE PE=1 SV=3;sp|O14579-3|COPE_HUMAN Isoform 3 of Coatomer subunit epsilon OS=Homo sapiens OX=9606 GN=COPE;sp|O14579-2|COPE_HUMAN Isoform 2 of Coatomer subunit epsilon OS=Homo sapien	3	3	3	3	3	0	1	2	1	2	1	0	1	1	2	1	3	0	1	2	1	2	1	0	1	1	2	1	3	0	1	2	1	2	1	0	1	1	2	1	16.6
145	P47813;O14602	P47813;O14602	2;2	2;2	2;2	Eukaryotic translation initiation factor 1A, X-chromosomal;Eukaryotic translation initiation factor 1A, Y-chromosomal	EIF1AX;EIF1AY	sp|P47813|IF1AX_HUMAN Eukaryotic translation initiation factor 1A, X-chromosomal OS=Homo sapiens OX=9606 GN=EIF1AX PE=1 SV=2;sp|O14602|IF1AY_HUMAN Eukaryotic translation initiation factor 1A, Y-chromosomal OS=Homo sapiens OX=9606 GN=EIF1AY PE=1 SV=4	2	2	2	2	1	0	0	1	0	0	0	0	0	2	0	0	1	0	0	1	0	0	0	0	0	2	0	0	1	0	0	1	0	0	0	0	0	2	0	0	17.4
146	O14617;O14617-5;O14617-4;O14617-2;O14617-3	O14617;O14617-5;O14617-4;O14617-2;O14617-3	7;7;7;4;4	7;7;7;4;4	7;7;7;4;4	AP-3 complex subunit delta-1	AP3D1	sp|O14617|AP3D1_HUMAN AP-3 complex subunit delta-1 OS=Homo sapiens OX=9606 GN=AP3D1 PE=1 SV=1;sp|O14617-5|AP3D1_HUMAN Isoform 5 of AP-3 complex subunit delta-1 OS=Homo sapiens OX=9606 GN=AP3D1;sp|O14617-4|AP3D1_HUMAN Isoform 4 of AP-3 complex subunit delta	5	7	7	7	5	1	0	2	2	2	3	5	2	2	1	0	5	1	0	2	2	2	3	5	2	2	1	0	5	1	0	2	2	2	3	5	2	2	1	0	7.3
147	O14639;O14639-5;O14639-4;O14639-3;O14639-2;O14639-6	O14639;O14639-5;O14639-4;O14639-3;O14639-2;O14639-6	1;1;1;1;1;1	1;1;1;1;1;1	1;1;1;1;1;1	Actin-binding LIM protein 1	ABLIM1	sp|O14639|ABLM1_HUMAN Actin-binding LIM protein 1 OS=Homo sapiens OX=9606 GN=ABLIM1 PE=1 SV=3;sp|O14639-5|ABLM1_HUMAN Isoform 5 of Actin-binding LIM protein 1 OS=Homo sapiens OX=9606 GN=ABLIM1;sp|O14639-4|ABLM1_HUMAN Isoform 4 of Actin-binding LIM protein	6	1	1	1	0	0	0	0	0	0	0	0	1	0	0	0	0	0	0	0	0	0	0	0	1	0	0	0	0	0	0	0	0	0	0	0	1	0	0	0	1.8
148	O14647;O14647-2;O14646;O14646-2	O14647;O14647-2;O14646;O14646-2	4;4;2;2	3;3;1;1	3;3;1;1	Chromodomain-helicase-DNA-binding protein 2;Chromodomain-helicase-DNA-binding protein 1	CHD2;CHD1	sp|O14647|CHD2_HUMAN Chromodomain-helicase-DNA-binding protein 2 OS=Homo sapiens OX=9606 GN=CHD2 PE=1 SV=2;sp|O14647-2|CHD2_HUMAN Isoform 2 of Chromodomain-helicase-DNA-binding protein 2 OS=Homo sapiens OX=9606 GN=CHD2;sp|O14646|CHD1_HUMAN Chromodomain-hel	4	4	3	3	0	1	1	0	0	0	2	3	1	0	1	1	0	1	1	0	0	0	2	3	0	0	1	1	0	1	1	0	0	0	2	3	0	0	1	1	2.3
149	O14735;O14735-3	O14735;O14735-3	1;1	1;1	1;1	CDP-diacylglycerol--inositol 3-phosphatidyltransferase	CDIPT	sp|O14735|CDIPT_HUMAN CDP-diacylglycerol--inositol 3-phosphatidyltransferase OS=Homo sapiens OX=9606 GN=CDIPT PE=1 SV=1;sp|O14735-3|CDIPT_HUMAN Isoform 3 of CDP-diacylglycerol--inositol 3-phosphatidyltransferase OS=Homo sapiens OX=9606 GN=CDIPT	2	1	1	1	0	0	0	0	1	0	1	0	0	1	0	0	0	0	0	0	1	0	1	0	0	1	0	0	0	0	0	0	1	0	1	0	0	1	0	0	6.1
150	O14744;O14744-2;O14744-5;O14744-3;O14744-4	O14744;O14744-2;O14744-5;O14744-3;O14744-4	48;46;45;43;31	48;46;45;43;31	48;46;45;43;31	Protein arginine N-methyltransferase 5;Protein arginine N-methyltransferase 5, N-terminally processed	PRMT5	sp|O14744|ANM5_HUMAN Protein arginine N-methyltransferase 5 OS=Homo sapiens OX=9606 GN=PRMT5 PE=1 SV=4;sp|O14744-2|ANM5_HUMAN Isoform 2 of Protein arginine N-methyltransferase 5 OS=Homo sapiens OX=9606 GN=PRMT5;sp|O14744-5|ANM5_HUMAN Isoform 5 of Protein a	5	48	48	48	45	37	42	45	45	45	17	15	20	45	43	44	45	37	42	45	45	45	17	15	20	45	43	44	45	37	42	45	45	45	17	15	20	45	43	44	89
151	O14745;O14745-2	O14745	8;2	8;2	8;2	Na(+)/H(+) exchange regulatory cofactor NHE-RF1	SLC9A3R1	sp|O14745|NHRF1_HUMAN Na(+)/H(+) exchange regulatory cofactor NHE-RF1 OS=Homo sapiens OX=9606 GN=SLC9A3R1 PE=1 SV=4	2	8	8	8	3	3	4	3	1	4	3	2	4	5	7	5	3	3	4	3	1	4	3	2	4	5	7	5	3	3	4	3	1	4	3	2	4	5	7	5	30.7
152	O14773;O14773-2	O14773;O14773-2	3;3	3;3	3;3	Tripeptidyl-peptidase 1	TPP1	sp|O14773|TPP1_HUMAN Tripeptidyl-peptidase 1 OS=Homo sapiens OX=9606 GN=TPP1 PE=1 SV=2;sp|O14773-2|TPP1_HUMAN Isoform 2 of Tripeptidyl-peptidase 1 OS=Homo sapiens OX=9606 GN=TPP1	2	3	3	3	1	2	2	0	1	2	1	1	2	0	2	0	1	2	2	0	1	2	1	1	2	0	2	0	1	2	2	0	1	2	1	1	2	0	2	0	9.1
153	O14776;O14776-2	O14776;O14776-2	9;9	9;9	9;9	Transcription elongation regulator 1	TCERG1	sp|O14776|TCRG1_HUMAN Transcription elongation regulator 1 OS=Homo sapiens OX=9606 GN=TCERG1 PE=1 SV=2;sp|O14776-2|TCRG1_HUMAN Isoform 2 of Transcription elongation regulator 1 OS=Homo sapiens OX=9606 GN=TCERG1	2	9	9	9	0	1	1	0	2	1	5	4	3	2	4	4	0	1	1	0	2	1	5	4	3	2	4	4	0	1	1	0	2	1	5	4	3	2	4	4	9.1
154	O14818;O14818-2;Q8TAA3;Q8TAA3-2;Q8TAA3-5;O14818-4	O14818;O14818-2	11;8;5;5;5;4	11;8;5;5;5;4	11;8;5;5;5;4	Proteasome subunit alpha type-7	PSMA7	sp|O14818|PSA7_HUMAN Proteasome subunit alpha type-7 OS=Homo sapiens OX=9606 GN=PSMA7 PE=1 SV=1;sp|O14818-2|PSA7_HUMAN Isoform 2 of Proteasome subunit alpha type-7 OS=Homo sapiens OX=9606 GN=PSMA7	6	11	11	11	9	7	9	7	7	7	10	11	7	6	8	5	9	7	9	7	7	7	10	11	7	6	8	5	9	7	9	7	7	7	10	11	7	6	8	5	54.8
155	O14828;O14828-2	O14828;O14828-2	3;3	3;3	3;3	Secretory carrier-associated membrane protein 3	SCAMP3	sp|O14828|SCAM3_HUMAN Secretory carrier-associated membrane protein 3 OS=Homo sapiens OX=9606 GN=SCAMP3 PE=1 SV=3;sp|O14828-2|SCAM3_HUMAN Isoform 2 of Secretory carrier-associated membrane protein 3 OS=Homo sapiens OX=9606 GN=SCAMP3	2	3	3	3	1	0	1	0	0	0	1	3	2	0	1	1	1	0	1	0	0	0	1	3	2	0	1	1	1	0	1	0	0	0	1	3	2	0	1	1	14.1
156	O14874;O14874-2;O14874-3	O14874;O14874-2;O14874-3	2;2;2	2;2;2	2;2;2	[3-methyl-2-oxobutanoate dehydrogenase [lipoamide]] kinase, mitochondrial	BCKDK	sp|O14874|BCKD_HUMAN [3-methyl-2-oxobutanoate dehydrogenase [lipoamide]] kinase, mitochondrial OS=Homo sapiens OX=9606 GN=BCKDK PE=1 SV=2;sp|O14874-2|BCKD_HUMAN Isoform 2 of [3-methyl-2-oxobutanoate dehydrogenase [lipoamide]] kinase, mitochondrial OS=Homo	3	2	2	2	1	0	0	1	1	1	2	0	1	1	1	0	1	0	0	1	1	1	2	0	1	1	1	0	1	0	0	1	1	1	2	0	1	1	1	0	6.3
157	O14879	O14879	7	7	7	Interferon-induced protein with tetratricopeptide repeats 3	IFIT3	sp|O14879|IFIT3_HUMAN Interferon-induced protein with tetratricopeptide repeats 3 OS=Homo sapiens OX=9606 GN=IFIT3 PE=1 SV=1	1	7	7	7	2	0	3	4	2	6	0	0	0	0	0	0	2	0	3	4	2	6	0	0	0	0	0	0	2	0	3	4	2	6	0	0	0	0	0	0	22
158	O14880	O14880	2	2	2	Microsomal glutathione S-transferase 3	MGST3	sp|O14880|MGST3_HUMAN Microsomal glutathione S-transferase 3 OS=Homo sapiens OX=9606 GN=MGST3 PE=1 SV=1	1	2	2	2	0	1	1	0	0	1	1	2	1	2	1	1	0	1	1	0	0	1	1	2	1	2	1	1	0	1	1	0	0	1	1	2	1	2	1	1	17.8
159	O14893;O14893-3;O14893-2	O14893;O14893-3;O14893-2	1;1;1	1;1;1	1;1;1	Gem-associated protein 2	GEMIN2	sp|O14893|GEMI2_HUMAN Gem-associated protein 2 OS=Homo sapiens OX=9606 GN=GEMIN2 PE=1 SV=1;sp|O14893-3|GEMI2_HUMAN Isoform 3 of Gem-associated protein 2 OS=Homo sapiens OX=9606 GN=GEMIN2;sp|O14893-2|GEMI2_HUMAN Isoform 2 of Gem-associated protein 2 OS=Homo	3	1	1	1	0	0	0	0	0	1	0	0	0	0	0	0	0	0	0	0	0	1	0	0	0	0	0	0	0	0	0	0	0	1	0	0	0	0	0	0	4.3
160	O14908;O14908-2;Q8TF64	O14908;O14908-2	15;10;1	15;10;1	15;10;1	PDZ domain-containing protein GIPC1	GIPC1	sp|O14908|GIPC1_HUMAN PDZ domain-containing protein GIPC1 OS=Homo sapiens OX=9606 GN=GIPC1 PE=1 SV=2;sp|O14908-2|GIPC1_HUMAN Isoform 2 of PDZ domain-containing protein GIPC1 OS=Homo sapiens OX=9606 GN=GIPC1	3	15	15	15	6	6	7	8	11	8	11	10	10	9	7	10	6	6	7	8	11	8	11	10	10	9	7	10	6	6	7	8	11	8	11	10	10	9	7	10	68.2
161	O14925;Q5SRD1;Q5SRD1-2	O14925;Q5SRD1;Q5SRD1-2	1;1;1	1;1;1	1;1;1	Mitochondrial import inner membrane translocase subunit Tim23;Putative mitochondrial import inner membrane translocase subunit Tim23B	TIMM23;TIMM23B	sp|O14925|TIM23_HUMAN Mitochondrial import inner membrane translocase subunit Tim23 OS=Homo sapiens OX=9606 GN=TIMM23 PE=1 SV=1;sp|Q5SRD1|TI23B_HUMAN Mitochondrial import inner membrane translocase subunit Tim23B OS=Homo sapiens OX=9606 GN=TIMM23B PE=1 SV=	3	1	1	1	0	0	0	0	0	0	0	0	0	1	0	1	0	0	0	0	0	0	0	0	0	1	0	1	0	0	0	0	0	0	0	0	0	1	0	1	8.1
162	O14929;O14929-2	O14929;O14929-2	8;6	8;6	8;6	Histone acetyltransferase type B catalytic subunit	HAT1	sp|O14929|HAT1_HUMAN Histone acetyltransferase type B catalytic subunit OS=Homo sapiens OX=9606 GN=HAT1 PE=1 SV=1;sp|O14929-2|HAT1_HUMAN Isoform B of Histone acetyltransferase type B catalytic subunit OS=Homo sapiens OX=9606 GN=HAT1	2	8	8	8	4	1	2	5	3	2	6	5	5	5	3	4	4	1	2	5	3	2	6	5	5	5	3	4	4	1	2	5	3	2	6	5	5	5	3	4	33.2
163	O14964;O14964-2	O14964;O14964-2	29;27	29;27	29;27	Hepatocyte growth factor-regulated tyrosine kinase substrate	HGS	sp|O14964|HGS_HUMAN Hepatocyte growth factor-regulated tyrosine kinase substrate OS=Homo sapiens OX=9606 GN=HGS PE=1 SV=1;sp|O14964-2|HGS_HUMAN Isoform 2 of Hepatocyte growth factor-regulated tyrosine kinase substrate OS=Homo sapiens OX=9606 GN=HGS	2	29	29	29	21	16	19	23	21	21	22	24	21	22	23	24	21	16	19	23	21	21	22	24	21	22	23	24	21	16	19	23	21	21	22	24	21	22	23	24	36.9
164	O14974;O14974-4;O14974-5;O14974-3;O14974-2	O14974;O14974-4;O14974-5;O14974-3;O14974-2	4;4;4;4;2	4;4;4;4;2	4;4;4;4;2	Protein phosphatase 1 regulatory subunit 12A	PPP1R12A	sp|O14974|MYPT1_HUMAN Protein phosphatase 1 regulatory subunit 12A OS=Homo sapiens OX=9606 GN=PPP1R12A PE=1 SV=1;sp|O14974-4|MYPT1_HUMAN Isoform 4 of Protein phosphatase 1 regulatory subunit 12A OS=Homo sapiens OX=9606 GN=PPP1R12A;sp|O14974-5|MYPT1_HUMAN I	5	4	4	4	0	0	0	1	0	0	0	1	1	0	1	3	0	0	0	1	0	0	0	1	1	0	1	3	0	0	0	1	0	0	0	1	1	0	1	3	4.6
165	O14979	O14979	18	1	1	Heterogeneous nuclear ribonucleoprotein D-like	HNRNPDL	sp|O14979|HNRDL_HUMAN Heterogeneous nuclear ribonucleoprotein D-like OS=Homo sapiens OX=9606 GN=HNRNPDL PE=1 SV=3	1	18	1	1	11	12	13	12	12	12	16	15	15	13	12	13	0	0	0	0	0	0	1	0	0	0	0	0	0	0	0	0	0	0	1	0	0	0	0	0	27.6
166	O14979-3;O14979-2	O14979-3;O14979-2	18;18	17;17	1;1	Heterogeneous nuclear ribonucleoprotein D-like	HNRNPDL	sp|O14979-3|HNRDL_HUMAN Isoform 3 of Heterogeneous nuclear ribonucleoprotein D-like OS=Homo sapiens OX=9606 GN=HNRNPDL;sp|O14979-2|HNRDL_HUMAN Isoform 2 of Heterogeneous nuclear ribonucleoprotein D-like OS=Homo sapiens OX=9606 GN=HNRNPDL	2	18	17	1	12	13	14	13	13	13	16	16	16	14	13	14	11	12	13	12	12	12	15	15	15	13	12	13	1	1	1	1	1	1	1	1	1	1	1	1	48.8
167	O14980	O14980	28	28	28	Exportin-1	XPO1	sp|O14980|XPO1_HUMAN Exportin-1 OS=Homo sapiens OX=9606 GN=XPO1 PE=1 SV=1	1	28	28	28	18	14	21	17	19	19	22	18	22	18	23	19	18	14	21	17	19	19	22	18	22	18	23	19	18	14	21	17	19	19	22	18	22	18	23	19	31.2
168	O15027;O15027-5;O15027-2;O15027-4;O15027-3	O15027;O15027-5;O15027-2;O15027-4;O15027-3	35;35;35;35;35	35;35;35;35;35	35;35;35;35;35	Protein transport protein Sec16A	SEC16A	sp|O15027|SC16A_HUMAN Protein transport protein Sec16A OS=Homo sapiens OX=9606 GN=SEC16A PE=1 SV=4;sp|O15027-5|SC16A_HUMAN Isoform 5 of Protein transport protein Sec16A OS=Homo sapiens OX=9606 GN=SEC16A;sp|O15027-2|SC16A_HUMAN Isoform 2 of Protein transpor	5	35	35	35	10	8	11	15	17	14	12	9	7	15	15	12	10	8	11	15	17	14	12	9	7	15	15	12	10	8	11	15	17	14	12	9	7	15	15	12	22.6
169	O15042;O15042-2;O15042-3	O15042;O15042-2;O15042-3	28;28;15	28;28;15	28;28;15	U2 snRNP-associated SURP motif-containing protein	U2SURP	sp|O15042|SR140_HUMAN U2 snRNP-associated SURP motif-containing protein OS=Homo sapiens OX=9606 GN=U2SURP PE=1 SV=2;sp|O15042-2|SR140_HUMAN Isoform 2 of U2 snRNP-associated SURP motif-containing protein OS=Homo sapiens OX=9606 GN=U2SURP;sp|O15042-3|SR140_H	3	28	28	28	14	8	13	12	15	17	20	21	17	18	15	19	14	8	13	12	15	17	20	21	17	18	15	19	14	8	13	12	15	17	20	21	17	18	15	19	36.4
170	O15067	O15067	4	4	4	Phosphoribosylformylglycinamidine synthase	PFAS	sp|O15067|PUR4_HUMAN Phosphoribosylformylglycinamidine synthase OS=Homo sapiens OX=9606 GN=PFAS PE=1 SV=4	1	4	4	4	2	1	2	1	1	0	1	2	1	0	2	0	2	1	2	1	1	0	1	2	1	0	2	0	2	1	2	1	1	0	1	2	1	0	2	0	4.9
171	O15078	O15078	1	1	1	Centrosomal protein of 290 kDa	CEP290	sp|O15078|CE290_HUMAN Centrosomal protein of 290 kDa OS=Homo sapiens OX=9606 GN=CEP290 PE=1 SV=2	1	1	1	1	0	1	1	1	1	0	1	0	0	1	0	1	0	1	1	1	1	0	1	0	0	1	0	1	0	1	1	1	1	0	1	0	0	1	0	1	0.4
172	O15116	O15116	2	2	2	U6 snRNA-associated Sm-like protein LSm1	LSM1	sp|O15116|LSM1_HUMAN U6 snRNA-associated Sm-like protein LSm1 OS=Homo sapiens OX=9606 GN=LSM1 PE=1 SV=1	1	2	2	2	2	2	2	2	1	0	0	0	0	2	2	2	2	2	2	2	1	0	0	0	0	2	2	2	2	2	2	2	1	0	0	0	0	2	2	2	17.3
173	O15127	O15127	1	1	1	Secretory carrier-associated membrane protein 2	SCAMP2	sp|O15127|SCAM2_HUMAN Secretory carrier-associated membrane protein 2 OS=Homo sapiens OX=9606 GN=SCAMP2 PE=1 SV=2	1	1	1	1	1	0	1	0	0	0	1	1	1	0	0	0	1	0	1	0	0	0	1	1	1	0	0	0	1	0	1	0	0	0	1	1	1	0	0	0	3.6
174	O15143	O15143	2	2	2	Actin-related protein 2/3 complex subunit 1B	ARPC1B	sp|O15143|ARC1B_HUMAN Actin-related protein 2/3 complex subunit 1B OS=Homo sapiens OX=9606 GN=ARPC1B PE=1 SV=3	1	2	2	2	0	0	0	2	1	0	1	1	0	0	0	0	0	0	0	2	1	0	1	1	0	0	0	0	0	0	0	2	1	0	1	1	0	0	0	0	4.8
175	O15144	O15144	3	3	3	Actin-related protein 2/3 complex subunit 2	ARPC2	sp|O15144|ARPC2_HUMAN Actin-related protein 2/3 complex subunit 2 OS=Homo sapiens OX=9606 GN=ARPC2 PE=1 SV=1	1	3	3	3	0	0	2	1	0	0	2	1	1	0	1	1	0	0	2	1	0	0	2	1	1	0	1	1	0	0	2	1	0	0	2	1	1	0	1	1	12
176	O15145	O15145	2	2	2	Actin-related protein 2/3 complex subunit 3	ARPC3	sp|O15145|ARPC3_HUMAN Actin-related protein 2/3 complex subunit 3 OS=Homo sapiens OX=9606 GN=ARPC3 PE=1 SV=3	1	2	2	2	1	0	0	0	0	1	1	0	1	0	0	0	1	0	0	0	0	1	1	0	1	0	0	0	1	0	0	0	0	1	1	0	1	0	0	0	10.1
177	O15160;O15160-2	O15160;O15160-2	6;6	6;6	6;6	DNA-directed RNA polymerases I and III subunit RPAC1	POLR1C	sp|O15160|RPAC1_HUMAN DNA-directed RNA polymerases I and III subunit RPAC1 OS=Homo sapiens OX=9606 GN=POLR1C PE=1 SV=1;sp|O15160-2|RPAC1_HUMAN Isoform 2 of DNA-directed RNA polymerases I and III subunit RPAC1 OS=Homo sapiens OX=9606 GN=POLR1C	2	6	6	6	4	1	3	2	3	2	2	1	1	1	2	3	4	1	3	2	3	2	2	1	1	1	2	3	4	1	3	2	3	2	2	1	1	1	2	3	24.6
178	O15173;O15173-2	O15173;O15173-2	2;2	2;2	2;2	Membrane-associated progesterone receptor component 2	PGRMC2	sp|O15173|PGRC2_HUMAN Membrane-associated progesterone receptor component 2 OS=Homo sapiens OX=9606 GN=PGRMC2 PE=1 SV=1;sp|O15173-2|PGRC2_HUMAN Isoform 2 of Membrane-associated progesterone receptor component 2 OS=Homo sapiens OX=9606 GN=PGRMC2	2	2	2	2	1	1	1	0	0	1	1	0	0	0	0	1	1	1	1	0	0	1	1	0	0	0	0	1	1	1	1	0	0	1	1	0	0	0	0	1	12.1
179	O15226;O15226-2	O15226;O15226-2	21;21	21;21	21;21	NF-kappa-B-repressing factor	NKRF	sp|O15226|NKRF_HUMAN NF-kappa-B-repressing factor OS=Homo sapiens OX=9606 GN=NKRF PE=1 SV=2;sp|O15226-2|NKRF_HUMAN Isoform 2 of NF-kappa-B-repressing factor OS=Homo sapiens OX=9606 GN=NKRF	2	21	21	21	2	1	3	3	3	5	7	5	10	6	10	8	2	1	3	3	3	5	7	5	10	6	10	8	2	1	3	3	3	5	7	5	10	6	10	8	34.5
180	O15234	O15234	17	17	17	Protein CASC3	CASC3	sp|O15234|CASC3_HUMAN Protein CASC3 OS=Homo sapiens OX=9606 GN=CASC3 PE=1 SV=2	1	17	17	17	5	5	4	11	13	7	1	1	1	11	9	10	5	5	4	11	13	7	1	1	1	11	9	10	5	5	4	11	13	7	1	1	1	11	9	10	34.7
181	O15258	O15258	3	3	3	Protein RER1	RER1	sp|O15258|RER1_HUMAN Protein RER1 OS=Homo sapiens OX=9606 GN=RER1 PE=1 SV=1	1	3	3	3	0	1	1	0	0	0	1	1	2	0	0	0	0	1	1	0	0	0	1	1	2	0	0	0	0	1	1	0	0	0	1	1	2	0	0	0	24.5
182	O15260;O15260-2;O15260-3	O15260;O15260-2;O15260-3	3;3;2	3;3;2	3;3;2	Surfeit locus protein 4	SURF4	sp|O15260|SURF4_HUMAN Surfeit locus protein 4 OS=Homo sapiens OX=9606 GN=SURF4 PE=1 SV=3;sp|O15260-2|SURF4_HUMAN Isoform 2 of Surfeit locus protein 4 OS=Homo sapiens OX=9606 GN=SURF4;sp|O15260-3|SURF4_HUMAN Isoform 3 of Surfeit locus protein 4 OS=Homo sapi	3	3	3	3	1	0	0	0	0	0	1	1	1	2	0	1	1	0	0	0	0	0	1	1	1	2	0	1	1	0	0	0	0	0	1	1	1	2	0	1	17.5
183	O15269;O15269-2	O15269;O15269-2	3;2	3;2	3;2	Serine palmitoyltransferase 1	SPTLC1	sp|O15269|SPTC1_HUMAN Serine palmitoyltransferase 1 OS=Homo sapiens OX=9606 GN=SPTLC1 PE=1 SV=1;sp|O15269-2|SPTC1_HUMAN Isoform 2 of Serine palmitoyltransferase 1 OS=Homo sapiens OX=9606 GN=SPTLC1	2	3	3	3	0	0	2	2	2	0	3	1	2	1	1	2	0	0	2	2	2	0	3	1	2	1	1	2	0	0	2	2	2	0	3	1	2	1	1	2	12.3
184	O15294;O15294-3;O15294-4;O15294-2	O15294;O15294-3;O15294-4;O15294-2	8;7;5;5	8;7;5;5	8;7;5;5	UDP-N-acetylglucosamine--peptide N-acetylglucosaminyltransferase 110 kDa subunit	OGT	sp|O15294|OGT1_HUMAN UDP-N-acetylglucosamine--peptide N-acetylglucosaminyltransferase 110 kDa subunit OS=Homo sapiens OX=9606 GN=OGT PE=1 SV=3;sp|O15294-3|OGT1_HUMAN Isoform 1 of UDP-N-acetylglucosamine--peptide N-acetylglucosaminyltransferase 110 kDa subu	4	8	8	8	1	0	1	1	0	4	1	0	3	2	1	1	1	0	1	1	0	4	1	0	3	2	1	1	1	0	1	1	0	4	1	0	3	2	1	1	10.1
185	O15305;Q92871;O15305-2	O15305;Q92871;O15305-2	2;1;1	2;1;1	2;1;1	Phosphomannomutase 2;Phosphomannomutase 1	PMM2;PMM1	sp|O15305|PMM2_HUMAN Phosphomannomutase 2 OS=Homo sapiens OX=9606 GN=PMM2 PE=1 SV=1;sp|Q92871|PMM1_HUMAN Phosphomannomutase 1 OS=Homo sapiens OX=9606 GN=PMM1 PE=1 SV=2;sp|O15305-2|PMM2_HUMAN Isoform 2 of Phosphomannomutase 2 OS=Homo sapiens OX=9606 GN=PMM2	3	2	2	2	0	1	0	1	0	0	0	0	0	1	0	1	0	1	0	1	0	0	0	0	0	1	0	1	0	1	0	1	0	0	0	0	0	1	0	1	7.7
186	O15347	O15347	2	2	2	High mobility group protein B3	HMGB3	sp|O15347|HMGB3_HUMAN High mobility group protein B3 OS=Homo sapiens OX=9606 GN=HMGB3 PE=1 SV=4	1	2	2	2	0	0	0	0	0	1	2	0	1	1	1	0	0	0	0	0	0	1	2	0	1	1	1	0	0	0	0	0	0	1	2	0	1	1	1	0	13
187	O15355	O15355	14	14	14	Protein phosphatase 1G	PPM1G	sp|O15355|PPM1G_HUMAN Protein phosphatase 1G OS=Homo sapiens OX=9606 GN=PPM1G PE=1 SV=1	1	14	14	14	3	1	1	2	2	1	9	8	7	3	2	3	3	1	1	2	2	1	9	8	7	3	2	3	3	1	1	2	2	1	9	8	7	3	2	3	41.2
188	O15371;O15371-3;O15371-2	O15371;O15371-3;O15371-2	18;18;17	18;18;17	18;18;17	Eukaryotic translation initiation factor 3 subunit D	EIF3D	sp|O15371|EIF3D_HUMAN Eukaryotic translation initiation factor 3 subunit D OS=Homo sapiens OX=9606 GN=EIF3D PE=1 SV=1;sp|O15371-3|EIF3D_HUMAN Isoform 3 of Eukaryotic translation initiation factor 3 subunit D OS=Homo sapiens OX=9606 GN=EIF3D;sp|O15371-2|EIF	3	18	18	18	6	6	7	4	5	10	10	15	13	9	7	6	6	6	7	4	5	10	10	15	13	9	7	6	6	6	7	4	5	10	10	15	13	9	7	6	51.6
189	O15372	O15372	12	12	12	Eukaryotic translation initiation factor 3 subunit H	EIF3H	sp|O15372|EIF3H_HUMAN Eukaryotic translation initiation factor 3 subunit H OS=Homo sapiens OX=9606 GN=EIF3H PE=1 SV=1	1	12	12	12	3	3	5	7	5	7	7	9	8	7	8	7	3	3	5	7	5	7	7	9	8	7	8	7	3	3	5	7	5	7	7	9	8	7	8	7	46.6
190	O15382;O15382-2	O15382;O15382-2	1;1	1;1	1;1	Branched-chain-amino-acid aminotransferase, mitochondrial	BCAT2	sp|O15382|BCAT2_HUMAN Branched-chain-amino-acid aminotransferase, mitochondrial OS=Homo sapiens OX=9606 GN=BCAT2 PE=1 SV=2;sp|O15382-2|BCAT2_HUMAN Isoform B of Branched-chain-amino-acid aminotransferase, mitochondrial OS=Homo sapiens OX=9606 GN=BCAT2	2	1	1	1	0	0	0	0	0	0	0	1	1	0	0	0	0	0	0	0	0	0	0	1	1	0	0	0	0	0	0	0	0	0	0	1	1	0	0	0	3.6
191	O15400;O15400-2	O15400;O15400-2	2;2	2;2	2;2	Syntaxin-7	STX7	sp|O15400|STX7_HUMAN Syntaxin-7 OS=Homo sapiens OX=9606 GN=STX7 PE=1 SV=4;sp|O15400-2|STX7_HUMAN Isoform 2 of Syntaxin-7 OS=Homo sapiens OX=9606 GN=STX7	2	2	2	2	0	0	0	0	1	0	1	0	0	0	0	0	0	0	0	0	1	0	1	0	0	0	0	0	0	0	0	0	1	0	1	0	0	0	0	0	10.7
192	O15427	O15427	8	8	8	Monocarboxylate transporter 4	SLC16A3	sp|O15427|MOT4_HUMAN Monocarboxylate transporter 4 OS=Homo sapiens OX=9606 GN=SLC16A3 PE=1 SV=1	1	8	8	8	5	3	3	5	4	5	7	6	6	6	5	5	5	3	3	5	4	5	7	6	6	6	5	5	5	3	3	5	4	5	7	6	6	6	5	5	20.4
193	O15446;O15446-2	O15446;O15446-2	2;2	2;2	2;2	DNA-directed RNA polymerase I subunit RPA34	CD3EAP	sp|O15446|RPA34_HUMAN DNA-directed RNA polymerase I subunit RPA34 OS=Homo sapiens OX=9606 GN=POLR1G PE=1 SV=1;sp|O15446-2|RPA34_HUMAN Isoform 2 of DNA-directed RNA polymerase I subunit RPA34 OS=Homo sapiens OX=9606 GN=POLR1G	2	2	2	2	2	0	1	1	1	0	0	0	0	0	0	1	2	0	1	1	1	0	0	0	0	0	0	1	2	0	1	1	1	0	0	0	0	0	0	1	10.4
194	O15460;O15460-2	O15460;O15460-2	2;2	2;2	2;2	Prolyl 4-hydroxylase subunit alpha-2	P4HA2	sp|O15460|P4HA2_HUMAN Prolyl 4-hydroxylase subunit alpha-2 OS=Homo sapiens OX=9606 GN=P4HA2 PE=1 SV=1;sp|O15460-2|P4HA2_HUMAN Isoform IIa of Prolyl 4-hydroxylase subunit alpha-2 OS=Homo sapiens OX=9606 GN=P4HA2	2	2	2	2	0	0	0	1	0	0	0	2	0	0	0	0	0	0	0	1	0	0	0	2	0	0	0	0	0	0	0	1	0	0	0	2	0	0	0	0	8.6
195	O15479;O15481;Q96LZ2;P43366;Q9UBF1	O15479	11;1;1;1;1	11;1;1;1;1	11;1;1;1;1	Melanoma-associated antigen B2	MAGEB2	sp|O15479|MAGB2_HUMAN Melanoma-associated antigen B2 OS=Homo sapiens OX=9606 GN=MAGEB2 PE=1 SV=3	5	11	11	11	6	4	6	7	6	6	8	6	7	8	6	6	6	4	6	7	6	6	8	6	7	8	6	6	6	4	6	7	6	6	8	6	7	8	6	6	38.2
196	O15514	O15514	8	8	8	DNA-directed RNA polymerase II subunit RPB4	POLR2D	sp|O15514|RPB4_HUMAN DNA-directed RNA polymerase II subunit RPB4 OS=Homo sapiens OX=9606 GN=POLR2D PE=1 SV=1	1	8	8	8	5	4	3	3	5	4	6	7	6	5	5	6	5	4	3	3	5	4	6	7	6	5	5	6	5	4	3	3	5	4	6	7	6	5	5	6	72.5
197	O15523;O15523-2;O15523-3	O15523;O15523-2	44;43;17	11;10;6	11;10;6	ATP-dependent RNA helicase DDX3Y	DDX3Y	sp|O15523|DDX3Y_HUMAN ATP-dependent RNA helicase DDX3Y OS=Homo sapiens OX=9606 GN=DDX3Y PE=1 SV=2;sp|O15523-2|DDX3Y_HUMAN Isoform 2 of ATP-dependent RNA helicase DDX3Y OS=Homo sapiens OX=9606 GN=DDX3Y	3	44	11	11	28	28	27	35	37	39	38	39	37	38	36	37	0	0	1	5	6	8	7	9	7	8	6	8	0	0	1	5	6	8	7	9	7	8	6	8	75.9
198	O43143;Q14562	O43143	35;1	35;1	34;0	Pre-mRNA-splicing factor ATP-dependent RNA helicase DHX15	DHX15	sp|O43143|DHX15_HUMAN Pre-mRNA-splicing factor ATP-dependent RNA helicase DHX15 OS=Homo sapiens OX=9606 GN=DHX15 PE=1 SV=2	2	35	35	34	20	23	23	25	27	23	24	23	26	25	27	26	20	23	23	25	27	23	24	23	26	25	27	26	20	23	23	24	26	23	24	22	25	24	26	25	52.5
199	O43148;O43148-2	O43148;O43148-2	32;31	32;31	32;31	mRNA cap guanine-N7 methyltransferase	RNMT	sp|O43148|MCES_HUMAN mRNA cap guanine-N7 methyltransferase OS=Homo sapiens OX=9606 GN=RNMT PE=1 SV=1;sp|O43148-2|MCES_HUMAN Isoform 2 of mRNA cap guanine-N7 methyltransferase OS=Homo sapiens OX=9606 GN=RNMT	2	32	32	32	21	18	17	22	24	22	24	23	21	19	24	20	21	18	17	22	24	22	24	23	21	19	24	20	21	18	17	22	24	22	24	23	21	19	24	20	63.7
200	O43169	O43169	5	5	5	Cytochrome b5 type B	CYB5B	sp|O43169|CYB5B_HUMAN Cytochrome b5 type B OS=Homo sapiens OX=9606 GN=CYB5B PE=1 SV=3	1	5	5	5	5	5	4	5	3	5	5	4	4	5	5	5	5	5	4	5	3	5	5	4	4	5	5	5	5	5	4	5	3	5	5	4	4	5	5	5	59.3
201	O43172;O43172-2	O43172;O43172-2	5;5	5;5	5;5	U4/U6 small nuclear ribonucleoprotein Prp4	PRPF4	sp|O43172|PRP4_HUMAN U4/U6 small nuclear ribonucleoprotein Prp4 OS=Homo sapiens OX=9606 GN=PRPF4 PE=1 SV=2;sp|O43172-2|PRP4_HUMAN Isoform 2 of U4/U6 small nuclear ribonucleoprotein Prp4 OS=Homo sapiens OX=9606 GN=PRPF4	2	5	5	5	0	1	0	0	0	1	1	1	1	1	2	1	0	1	0	0	0	1	1	1	1	1	2	1	0	1	0	0	0	1	1	1	1	1	2	1	12.6
202	O43175	O43175	13	13	13	D-3-phosphoglycerate dehydrogenase	PHGDH	sp|O43175|SERA_HUMAN D-3-phosphoglycerate dehydrogenase OS=Homo sapiens OX=9606 GN=PHGDH PE=1 SV=4	1	13	13	13	7	8	9	8	7	8	6	8	9	8	9	9	7	8	9	8	7	8	6	8	9	8	9	9	7	8	9	8	7	8	6	8	9	8	9	9	31.1
203	O43237;O43237-2	O43237;O43237-2	1;1	1;1	1;1	Cytoplasmic dynein 1 light intermediate chain 2	DYNC1LI2	sp|O43237|DC1L2_HUMAN Cytoplasmic dynein 1 light intermediate chain 2 OS=Homo sapiens OX=9606 GN=DYNC1LI2 PE=1 SV=1;sp|O43237-2|DC1L2_HUMAN Isoform 2 of Cytoplasmic dynein 1 light intermediate chain 2 OS=Homo sapiens OX=9606 GN=DYNC1LI2	2	1	1	1	1	0	0	0	0	0	0	0	0	1	0	0	1	0	0	0	0	0	0	0	0	1	0	0	1	0	0	0	0	0	0	0	0	1	0	0	2.4
204	O43242;O43242-2	O43242;O43242-2	23;17	23;17	23;17	26S proteasome non-ATPase regulatory subunit 3	PSMD3	sp|O43242|PSMD3_HUMAN 26S proteasome non-ATPase regulatory subunit 3 OS=Homo sapiens OX=9606 GN=PSMD3 PE=1 SV=2;sp|O43242-2|PSMD3_HUMAN Isoform 2 of 26S proteasome non-ATPase regulatory subunit 3 OS=Homo sapiens OX=9606 GN=PSMD3	2	23	23	23	13	11	14	13	14	16	13	12	13	13	13	16	13	11	14	13	14	16	13	12	13	13	13	16	13	11	14	13	14	16	13	12	13	13	13	16	51.7
205	O43251-6;O43251-8;O43251;O43251-10;O43251-9;O43251-4;O43251-5;O43251-2;Q9NWB1-4;Q9NWB1-5;O43251-7;Q9NWB1-2;A6NFN3;A6NFN3-2;O43251-3	O43251-6;O43251-8;O43251;O43251-10;O43251-9;O43251-4;O43251-5;O43251-2;Q9NWB1-4;Q9NWB1-5;O43251-7;Q9NWB1-2;A6NFN3;A6NFN3-2;O43251-3	6;6;5;5;5;5;5;5;5;5;5;5;3;3;3	1;1;0;0;0;0;0;0;0;0;0;0;0;0;0	1;1;0;0;0;0;0;0;0;0;0;0;0;0;0	RNA binding protein fox-1 homolog 2;RNA binding protein fox-1 homolog 1;RNA binding protein fox-1 homolog 3	RBFOX2;RBFOX1;RBFOX3	sp|O43251-6|RFOX2_HUMAN Isoform 6 of RNA binding protein fox-1 homolog 2 OS=Homo sapiens OX=9606 GN=RBFOX2;sp|O43251-8|RFOX2_HUMAN Isoform 8 of RNA binding protein fox-1 homolog 2 OS=Homo sapiens OX=9606 GN=RBFOX2;sp|O43251|RFOX2_HUMAN RNA binding protein	15	6	1	1	2	1	1	3	0	2	2	3	2	1	2	1	0	0	0	0	0	1	0	0	0	0	1	0	0	0	0	0	0	1	0	0	0	0	1	0	18.4
206	O43252	O43252	7	7	7	Bifunctional 3-phosphoadenosine 5-phosphosulfate synthase 1;Sulfate adenylyltransferase;Adenylyl-sulfate kinase	PAPSS1	sp|O43252|PAPS1_HUMAN Bifunctional 3-phosphoadenosine 5-phosphosulfate synthase 1 OS=Homo sapiens OX=9606 GN=PAPSS1 PE=1 SV=2	1	7	7	7	2	1	3	0	1	2	3	4	5	1	2	1	2	1	3	0	1	2	3	4	5	1	2	1	2	1	3	0	1	2	3	4	5	1	2	1	13.3
207	O43290	O43290	4	4	4	U4/U6.U5 tri-snRNP-associated protein 1	SART1	sp|O43290|SNUT1_HUMAN U4/U6.U5 tri-snRNP-associated protein 1 OS=Homo sapiens OX=9606 GN=SART1 PE=1 SV=1	1	4	4	4	0	0	1	0	1	0	1	1	2	2	1	1	0	0	1	0	1	0	1	1	2	2	1	1	0	0	1	0	1	0	1	1	2	2	1	1	7.1
208	O43291;O43291-2	O43291;O43291-2	1;1	1;1	1;1	Kunitz-type protease inhibitor 2	SPINT2	sp|O43291|SPIT2_HUMAN Kunitz-type protease inhibitor 2 OS=Homo sapiens OX=9606 GN=SPINT2 PE=1 SV=2;sp|O43291-2|SPIT2_HUMAN Isoform 2 of Kunitz-type protease inhibitor 2 OS=Homo sapiens OX=9606 GN=SPINT2	2	1	1	1	1	0	0	1	0	1	0	0	0	0	1	1	1	0	0	1	0	1	0	0	0	0	1	1	1	0	0	1	0	1	0	0	0	0	1	1	4.8
209	O43303;O43303-2	O43303;O43303-2	9;9	9;9	9;9	Centriolar coiled-coil protein of 110 kDa	CCP110	sp|O43303|CP110_HUMAN Centriolar coiled-coil protein of 110 kDa OS=Homo sapiens OX=9606 GN=CCP110 PE=1 SV=3;sp|O43303-2|CP110_HUMAN Isoform 2 of Centriolar coiled-coil protein of 110 kDa OS=Homo sapiens OX=9606 GN=CCP110	2	9	9	9	5	4	6	4	3	5	0	0	0	5	5	4	5	4	6	4	3	5	0	0	0	5	5	4	5	4	6	4	3	5	0	0	0	5	5	4	13.6
210	O43347	O43347	4	2	2	RNA-binding protein Musashi homolog 1	MSI1	sp|O43347|MSI1H_HUMAN RNA-binding protein Musashi homolog 1 OS=Homo sapiens OX=9606 GN=MSI1 PE=1 SV=1	1	4	2	2	1	0	1	2	1	1	1	2	1	1	2	3	0	0	0	1	0	0	0	1	0	0	0	1	0	0	0	1	0	0	0	1	0	0	0	1	13
211	O43390;O43390-3	O43390;O43390-3	34;31	34;31	3;3	Heterogeneous nuclear ribonucleoprotein R	HNRNPR	sp|O43390|HNRPR_HUMAN Heterogeneous nuclear ribonucleoprotein R OS=Homo sapiens OX=9606 GN=HNRNPR PE=1 SV=1;sp|O43390-3|HNRPR_HUMAN Isoform 3 of Heterogeneous nuclear ribonucleoprotein R OS=Homo sapiens OX=9606 GN=HNRNPR	2	34	34	3	27	22	25	26	29	29	30	29	29	29	27	31	27	22	25	26	29	29	30	29	29	29	27	31	1	1	1	1	1	1	3	2	2	1	1	2	63.5
212	O43390-2;O43390-4	O43390-2;O43390-4	32;25	1;1	1;1	Heterogeneous nuclear ribonucleoprotein R	HNRNPR	sp|O43390-2|HNRPR_HUMAN Isoform 2 of Heterogeneous nuclear ribonucleoprotein R OS=Homo sapiens OX=9606 GN=HNRNPR;sp|O43390-4|HNRPR_HUMAN Isoform 4 of Heterogeneous nuclear ribonucleoprotein R OS=Homo sapiens OX=9606 GN=HNRNPR	2	32	1	1	27	22	25	26	29	29	28	28	28	29	27	30	1	1	1	1	1	1	1	1	1	1	1	1	1	1	1	1	1	1	1	1	1	1	1	1	63.4
213	O43395;O43395-3	O43395;O43395-3	2;1	2;1	2;1	U4/U6 small nuclear ribonucleoprotein Prp3	PRPF3	sp|O43395|PRPF3_HUMAN U4/U6 small nuclear ribonucleoprotein Prp3 OS=Homo sapiens OX=9606 GN=PRPF3 PE=1 SV=2;sp|O43395-3|PRPF3_HUMAN Isoform 2 of U4/U6 small nuclear ribonucleoprotein Prp3 OS=Homo sapiens OX=9606 GN=PRPF3	2	2	2	2	0	0	1	0	0	1	1	0	0	0	0	0	0	0	1	0	0	1	1	0	0	0	0	0	0	0	1	0	0	1	1	0	0	0	0	0	3.2
214	O43396	O43396	9	9	9	Thioredoxin-like protein 1	TXNL1	sp|O43396|TXNL1_HUMAN Thioredoxin-like protein 1 OS=Homo sapiens OX=9606 GN=TXNL1 PE=1 SV=3	1	9	9	9	6	4	6	4	5	4	5	6	6	5	3	4	6	4	6	4	5	4	5	6	6	5	3	4	6	4	6	4	5	4	5	6	6	5	3	4	46.7
215	O43399;O43399-5;O43399-7;O43399-2;O43399-4;O43399-3;O43399-6	O43399;O43399-5;O43399-7;O43399-2;O43399-4;O43399-3;O43399-6	7;7;7;6;6;6;4	7;7;7;6;6;6;4	7;7;7;6;6;6;4	Tumor protein D54	TPD52L2	sp|O43399|TPD54_HUMAN Tumor protein D54 OS=Homo sapiens OX=9606 GN=TPD52L2 PE=1 SV=2;sp|O43399-5|TPD54_HUMAN Isoform 5 of Tumor protein D54 OS=Homo sapiens OX=9606 GN=TPD52L2;sp|O43399-7|TPD54_HUMAN Isoform 7 of Tumor protein D54 OS=Homo sapiens OX=9606 GN	7	7	7	7	2	2	2	2	1	3	4	3	3	2	3	2	2	2	2	2	1	3	4	3	3	2	3	2	2	2	2	2	1	3	4	3	3	2	3	2	46.6
216	O43432;O43432-3;O43432-4;O43432-2	O43432;O43432-3;O43432-4	13;13;12;1	10;10;9;1	10;10;9;1	Eukaryotic translation initiation factor 4 gamma 3	EIF4G3	sp|O43432|IF4G3_HUMAN Eukaryotic translation initiation factor 4 gamma 3 OS=Homo sapiens OX=9606 GN=EIF4G3 PE=1 SV=2;sp|O43432-3|IF4G3_HUMAN Isoform 3 of Eukaryotic translation initiation factor 4 gamma 3 OS=Homo sapiens OX=9606 GN=EIF4G3;sp|O43432-4|IF4G3	4	13	10	10	2	1	2	9	6	5	2	2	2	7	6	5	1	0	1	8	4	4	0	0	0	5	4	4	1	0	1	8	4	4	0	0	0	5	4	4	9.3
217	O43447;O43447-2	O43447;O43447-2	3;3	3;3	3;3	Peptidyl-prolyl cis-trans isomerase H	PPIH	sp|O43447|PPIH_HUMAN Peptidyl-prolyl cis-trans isomerase H OS=Homo sapiens OX=9606 GN=PPIH PE=1 SV=1;sp|O43447-2|PPIH_HUMAN Isoform 2 of Peptidyl-prolyl cis-trans isomerase H OS=Homo sapiens OX=9606 GN=PPIH	2	3	3	3	1	1	1	1	0	0	2	3	2	0	2	2	1	1	1	1	0	0	2	3	2	0	2	2	1	1	1	1	0	0	2	3	2	0	2	2	18.1
218	O43464;O43464-3;O43464-2;O43464-4;P83110;P83110-2	O43464;O43464-3;O43464-2	7;6;5;3;1;1	7;6;5;3;1;1	7;6;5;3;1;1	Serine protease HTRA2, mitochondrial	HTRA2	sp|O43464|HTRA2_HUMAN Serine protease HTRA2, mitochondrial OS=Homo sapiens OX=9606 GN=HTRA2 PE=1 SV=2;sp|O43464-3|HTRA2_HUMAN Isoform 3 of Serine protease HTRA2, mitochondrial OS=Homo sapiens OX=9606 GN=HTRA2;sp|O43464-2|HTRA2_HUMAN Isoform 2 of Serine pro	6	7	7	7	1	2	2	2	2	2	3	3	5	2	4	4	1	2	2	2	2	2	3	3	5	2	4	4	1	2	2	2	2	2	3	3	5	2	4	4	23.1
219	O43488;Q8NHP1;O95154	O43488	5;2;1	5;2;1	5;2;1	Aflatoxin B1 aldehyde reductase member 2	AKR7A2	sp|O43488|ARK72_HUMAN Aflatoxin B1 aldehyde reductase member 2 OS=Homo sapiens OX=9606 GN=AKR7A2 PE=1 SV=3	3	5	5	5	1	1	2	1	1	1	1	4	2	2	2	1	1	1	2	1	1	1	1	4	2	2	2	1	1	1	2	1	1	1	1	4	2	2	2	1	18.9
220	O43491;O43491-4;O43491-2;O43491-3;Q9H4G0;Q9Y2J2;Q9Y2J2-2;Q9H4G0-2;Q9H4G0-4;Q9Y2J2-3;Q9H4G0-3;Q9Y2J2-4	O43491;O43491-4;O43491-2;O43491-3	3;3;3;3;1;1;1;1;1;1;1;1	3;3;3;3;1;1;1;1;1;1;1;1	3;3;3;3;1;1;1;1;1;1;1;1	Band 4.1-like protein 2	EPB41L2	sp|O43491|E41L2_HUMAN Band 4.1-like protein 2 OS=Homo sapiens OX=9606 GN=EPB41L2 PE=1 SV=1;sp|O43491-4|E41L2_HUMAN Isoform 4 of Band 4.1-like protein 2 OS=Homo sapiens OX=9606 GN=EPB41L2;sp|O43491-2|E41L2_HUMAN Isoform 2 of Band 4.1-like protein 2 OS=Homo	12	3	3	3	0	0	0	0	0	0	0	1	0	1	3	1	0	0	0	0	0	0	0	1	0	1	3	1	0	0	0	0	0	0	0	1	0	1	3	1	4.8
221	O43592	O43592	3	3	3	Exportin-T	XPOT	sp|O43592|XPOT_HUMAN Exportin-T OS=Homo sapiens OX=9606 GN=XPOT PE=1 SV=2	1	3	3	3	0	0	0	0	0	0	2	1	1	0	0	0	0	0	0	0	0	0	2	1	1	0	0	0	0	0	0	0	0	0	2	1	1	0	0	0	3.5
222	O43598;O43598-2	O43598;O43598-2	2;1	2;1	2;1	2-deoxynucleoside 5-phosphate N-hydrolase 1	DNPH1	sp|O43598|DNPH1_HUMAN 2-deoxynucleoside 5-phosphate N-hydrolase 1 OS=Homo sapiens OX=9606 GN=DNPH1 PE=1 SV=1;sp|O43598-2|DNPH1_HUMAN Isoform 2 of 2-deoxynucleoside 5-phosphate N-hydrolase 1 OS=Homo sapiens OX=9606 GN=DNPH1	2	2	2	2	0	0	0	0	0	0	1	2	1	1	0	1	0	0	0	0	0	0	1	2	1	1	0	1	0	0	0	0	0	0	1	2	1	1	0	1	19.5
223	O43615	O43615	7	7	7	Mitochondrial import inner membrane translocase subunit TIM44	TIMM44	sp|O43615|TIM44_HUMAN Mitochondrial import inner membrane translocase subunit TIM44 OS=Homo sapiens OX=9606 GN=TIMM44 PE=1 SV=2	1	7	7	7	2	2	3	3	4	2	5	3	4	3	3	5	2	2	3	3	4	2	5	3	4	3	3	5	2	2	3	3	4	2	5	3	4	3	3	5	19.2
224	O43660;O43660-2	O43660;O43660-2	1;1	1;1	1;1	Pleiotropic regulator 1	PLRG1	sp|O43660|PLRG1_HUMAN Pleiotropic regulator 1 OS=Homo sapiens OX=9606 GN=PLRG1 PE=1 SV=1;sp|O43660-2|PLRG1_HUMAN Isoform 2 of Pleiotropic regulator 1 OS=Homo sapiens OX=9606 GN=PLRG1	2	1	1	1	0	0	0	0	0	0	1	1	0	1	0	0	0	0	0	0	0	0	1	1	0	1	0	0	0	0	0	0	0	0	1	1	0	1	0	0	2.5
225	O43670;O43670-2;O43670-4;O43670-3	O43670;O43670-2;O43670-4;O43670-3	6;6;6;4	6;6;6;4	6;6;6;4	BUB3-interacting and GLEBS motif-containing protein ZNF207	ZNF207	sp|O43670|ZN207_HUMAN BUB3-interacting and GLEBS motif-containing protein ZNF207 OS=Homo sapiens OX=9606 GN=ZNF207 PE=1 SV=1;sp|O43670-2|ZN207_HUMAN Isoform 2 of BUB3-interacting and GLEBS motif-containing protein ZNF207 OS=Homo sapiens OX=9606 GN=ZNF207;s	4	6	6	6	2	4	3	4	4	2	5	4	4	3	3	3	2	4	3	4	4	2	5	4	4	3	3	3	2	4	3	4	4	2	5	4	4	3	3	3	15.5
226	O43681	O43681	5	5	5	ATPase ASNA1	ASNA1	sp|O43681|GET3_HUMAN ATPase GET3 OS=Homo sapiens OX=9606 GN=GET3 PE=1 SV=2	1	5	5	5	2	2	3	3	3	2	4	4	5	3	3	4	2	2	3	3	3	2	4	4	5	3	3	4	2	2	3	3	3	2	4	4	5	3	3	4	18.1
227	O43684;O43684-2	O43684;O43684-2	13;13	13;13	13;13	Mitotic checkpoint protein BUB3	BUB3	sp|O43684|BUB3_HUMAN Mitotic checkpoint protein BUB3 OS=Homo sapiens OX=9606 GN=BUB3 PE=1 SV=1;sp|O43684-2|BUB3_HUMAN Isoform 2 of Mitotic checkpoint protein BUB3 OS=Homo sapiens OX=9606 GN=BUB3	2	13	13	13	8	8	7	8	8	9	11	11	9	10	10	9	8	8	7	8	8	9	11	11	9	10	10	9	8	8	7	8	8	9	11	11	9	10	10	9	59.1
228	O43707;O43707-2;O43707-3;Q9H254;Q9H254-2;Q9H254-4	O43707;O43707-2;O43707-3	46;32;24;1;1;1	46;32;24;1;1;1	33;24;21;1;1;1	Alpha-actinin-4	ACTN4	sp|O43707|ACTN4_HUMAN Alpha-actinin-4 OS=Homo sapiens OX=9606 GN=ACTN4 PE=1 SV=2;sp|O43707-2|ACTN4_HUMAN Isoform ACTN4ISO of Alpha-actinin-4 OS=Homo sapiens OX=9606 GN=ACTN4;sp|O43707-3|ACTN4_HUMAN Isoform 3 of Alpha-actinin-4 OS=Homo sapiens OX=9606 GN=AC	6	46	46	33	28	28	27	23	22	24	30	29	33	21	26	22	28	28	27	23	22	24	30	29	33	21	26	22	19	20	21	14	16	16	20	20	22	15	18	17	65.2
229	O43719	O43719	8	8	8	HIV Tat-specific factor 1	HTATSF1	sp|O43719|HTSF1_HUMAN HIV Tat-specific factor 1 OS=Homo sapiens OX=9606 GN=HTATSF1 PE=1 SV=1	1	8	8	8	1	3	3	4	0	1	0	0	1	3	3	0	1	3	3	4	0	1	0	0	1	3	3	0	1	3	3	4	0	1	0	0	1	3	3	0	15.9
230	O43747;O43747-2	O43747;O43747-2	9;9	9;9	9;9	AP-1 complex subunit gamma-1	AP1G1	sp|O43747|AP1G1_HUMAN AP-1 complex subunit gamma-1 OS=Homo sapiens OX=9606 GN=AP1G1 PE=1 SV=5;sp|O43747-2|AP1G1_HUMAN Isoform 2 of AP-1 complex subunit gamma-1 OS=Homo sapiens OX=9606 GN=AP1G1	2	9	9	9	5	2	5	5	3	2	6	4	5	3	2	2	5	2	5	5	3	2	6	4	5	3	2	2	5	2	5	5	3	2	6	4	5	3	2	2	12.9
231	O43765	O43765	4	4	4	Small glutamine-rich tetratricopeptide repeat-containing protein alpha	SGTA	sp|O43765|SGTA_HUMAN Small glutamine-rich tetratricopeptide repeat-containing protein alpha OS=Homo sapiens OX=9606 GN=SGTA PE=1 SV=1	1	4	4	4	1	1	1	2	2	2	2	2	3	3	1	2	1	1	1	2	2	2	2	2	3	3	1	2	1	1	1	2	2	2	2	2	3	3	1	2	14.1
232	O43776;O43776-2	O43776	14;3	14;3	14;3	Asparagine--tRNA ligase, cytoplasmic	NARS	sp|O43776|SYNC_HUMAN Asparagine--tRNA ligase, cytoplasmic OS=Homo sapiens OX=9606 GN=NARS1 PE=1 SV=1	2	14	14	14	9	6	7	8	9	7	10	11	10	6	7	7	9	6	7	8	9	7	10	11	10	6	7	7	9	6	7	8	9	7	10	11	10	6	7	7	35.6
233	O43791	O43791	1	1	1	Speckle-type POZ protein	SPOP	sp|O43791|SPOP_HUMAN Speckle-type POZ protein OS=Homo sapiens OX=9606 GN=SPOP PE=1 SV=1	1	1	1	1	0	1	0	0	0	0	1	0	0	1	0	1	0	1	0	0	0	0	1	0	0	1	0	1	0	1	0	0	0	0	1	0	0	1	0	1	5.6
234	O43809	O43809	10	10	10	Cleavage and polyadenylation specificity factor subunit 5	NUDT21	sp|O43809|CPSF5_HUMAN Cleavage and polyadenylation specificity factor subunit 5 OS=Homo sapiens OX=9606 GN=NUDT21 PE=1 SV=1	1	10	10	10	7	6	7	5	7	8	7	8	8	7	7	6	7	6	7	5	7	8	7	8	8	7	7	6	7	6	7	5	7	8	7	8	8	7	7	6	42.7
235	O43813	O43813	3	3	3	LanC-like protein 1	LANCL1	sp|O43813|LANC1_HUMAN Glutathione S-transferase LANCL1 OS=Homo sapiens OX=9606 GN=LANCL1 PE=1 SV=1	1	3	3	3	0	1	1	0	1	0	2	0	2	1	2	2	0	1	1	0	1	0	2	0	2	1	2	2	0	1	1	0	1	0	2	0	2	1	2	2	9
236	O43818	O43818	3	3	3	U3 small nucleolar RNA-interacting protein 2	RRP9	sp|O43818|U3IP2_HUMAN U3 small nucleolar RNA-interacting protein 2 OS=Homo sapiens OX=9606 GN=RRP9 PE=1 SV=1	1	3	3	3	0	0	1	0	0	0	1	2	2	1	1	0	0	0	1	0	0	0	1	2	2	1	1	0	0	0	1	0	0	0	1	2	2	1	1	0	7.8
237	O43823	O43823	8	8	8	A-kinase anchor protein 8	AKAP8	sp|O43823|AKAP8_HUMAN A-kinase anchor protein 8 OS=Homo sapiens OX=9606 GN=AKAP8 PE=1 SV=1	1	8	8	8	4	3	4	5	4	4	4	5	3	6	5	5	4	3	4	5	4	4	4	5	3	6	5	5	4	3	4	5	4	4	4	5	3	6	5	5	24.7
238	O43837;O43837-2;O43837-3	O43837;O43837-2	11;10;5	11;10;5	11;10;5	Isocitrate dehydrogenase [NAD] subunit beta, mitochondrial	IDH3B	sp|O43837|IDH3B_HUMAN Isocitrate dehydrogenase [NAD] subunit beta, mitochondrial OS=Homo sapiens OX=9606 GN=IDH3B PE=1 SV=2;sp|O43837-2|IDH3B_HUMAN Isoform A of Isocitrate dehydrogenase [NAD] subunit beta, mitochondrial OS=Homo sapiens OX=9606 GN=IDH3B	3	11	11	11	3	1	6	6	4	3	8	8	7	4	4	4	3	1	6	6	4	3	8	8	7	4	4	4	3	1	6	6	4	3	8	8	7	4	4	4	36.6
239	O43847;O43847-2	O43847;O43847-2	6;6	6;6	6;6	Nardilysin	NRD1	sp|O43847|NRDC_HUMAN Nardilysin OS=Homo sapiens OX=9606 GN=NRDC PE=1 SV=3;sp|O43847-2|NRDC_HUMAN Isoform 2 of Nardilysin OS=Homo sapiens OX=9606 GN=NRDC	2	6	6	6	2	1	1	2	1	1	2	0	3	1	2	0	2	1	1	2	1	1	2	0	3	1	2	0	2	1	1	2	1	1	2	0	3	1	2	0	6.2
240	O43852;O43852-3;O43852-15;O43852-10;O43852-5;O43852-6;O43852-9;O43852-13;O43852-14;O43852-11;O43852-12	O43852;O43852-3;O43852-15;O43852-10;O43852-5;O43852-6	13;13;8;8;8;8;6;5;5;5;3	13;13;8;8;8;8;6;5;5;5;3	2;2;0;2;2;2;0;2;2;2;0	Calumenin	CALU	sp|O43852|CALU_HUMAN Calumenin OS=Homo sapiens OX=9606 GN=CALU PE=1 SV=2;sp|O43852-3|CALU_HUMAN Isoform 3 of Calumenin OS=Homo sapiens OX=9606 GN=CALU;sp|O43852-15|CALU_HUMAN Isoform 15 of Calumenin OS=Homo sapiens OX=9606 GN=CALU;sp|O43852-10|CALU_HUMAN I	11	13	13	2	7	7	8	10	8	7	8	8	11	9	10	8	7	7	8	10	8	7	8	8	11	9	10	8	2	2	2	2	2	1	1	2	2	2	2	2	52.4
241	O43896;O60333;Q96L93;Q9H1H9;O60333-3;Q96L93-5;Q9H1H9-2;Q9P2P6-3;Q96L93-6;Q96L93-4;Q96L93-2;Q9H1H9-3;Q9H1H9-4;O60333-2;O60333-4	O43896	7;1;1;1;1;1;1;1;1;1;1;1;1;1;1	7;1;1;1;1;1;1;1;1;1;1;1;1;1;1	6;1;0;0;1;0;0;0;0;0;0;0;0;1;1	Kinesin-like protein KIF1C	KIF1C	sp|O43896|KIF1C_HUMAN Kinesin-like protein KIF1C OS=Homo sapiens OX=9606 GN=KIF1C PE=1 SV=3	15	7	7	6	3	1	2	5	1	0	0	0	0	5	3	2	3	1	2	5	1	0	0	0	0	5	3	2	3	0	1	4	1	0	0	0	0	4	3	2	6.2
242	O43913;O43913-2	O43913;O43913-2	1;1	1;1	1;1	Origin recognition complex subunit 5	ORC5	sp|O43913|ORC5_HUMAN Origin recognition complex subunit 5 OS=Homo sapiens OX=9606 GN=ORC5 PE=1 SV=1;sp|O43913-2|ORC5_HUMAN Isoform 2 of Origin recognition complex subunit 5 OS=Homo sapiens OX=9606 GN=ORC5	2	1	1	1	0	0	0	0	0	0	1	0	0	0	0	0	0	0	0	0	0	0	1	0	0	0	0	0	0	0	0	0	0	0	1	0	0	0	0	0	3.2
243	P51817;O43930;Q16644;P49137;P49137-2	P51817;O43930;Q16644;P49137;P49137-2	2;2;1;1;1	2;2;1;1;1	1;1;0;0;0	cAMP-dependent protein kinase catalytic subunit PRKX;Putative serine/threonine-protein kinase PRKY;MAP kinase-activated protein kinase 3;MAP kinase-activated protein kinase 2	PRKX;PRKY;MAPKAPK3;MAPKAPK2	sp|P51817|PRKX_HUMAN cAMP-dependent protein kinase catalytic subunit PRKX OS=Homo sapiens OX=9606 GN=PRKX PE=1 SV=1;sp|O43930|PRKY_HUMAN Putative serine/threonine-protein kinase PRKY OS=Homo sapiens OX=9606 GN=PRKY PE=5 SV=1;sp|Q16644|MAPK3_HUMAN MAP kinas	5	2	2	1	0	1	1	1	0	0	0	0	0	1	0	1	0	1	1	1	0	0	0	0	0	1	0	1	0	1	0	0	0	0	0	0	0	0	0	0	5.3
244	O60231	O60231	3	2	2	Putative pre-mRNA-splicing factor ATP-dependent RNA helicase DHX16	DHX16	sp|O60231|DHX16_HUMAN Pre-mRNA-splicing factor ATP-dependent RNA helicase DHX16 OS=Homo sapiens OX=9606 GN=DHX16 PE=1 SV=2	1	3	2	2	0	0	0	1	1	0	2	2	1	1	1	1	0	0	0	0	0	0	2	1	0	0	0	0	0	0	0	0	0	0	2	1	0	0	0	0	3.1
245	O60256;O60256-4;O60256-3;O60256-2	O60256;O60256-4;O60256-3;O60256-2	2;1;1;1	2;1;1;1	2;1;1;1	Phosphoribosyl pyrophosphate synthase-associated protein 2	PRPSAP2	sp|O60256|KPRB_HUMAN Phosphoribosyl pyrophosphate synthase-associated protein 2 OS=Homo sapiens OX=9606 GN=PRPSAP2 PE=1 SV=1;sp|O60256-4|KPRB_HUMAN Isoform 4 of Phosphoribosyl pyrophosphate synthase-associated protein 2 OS=Homo sapiens OX=9606 GN=PRPSAP2;s	4	2	2	2	0	0	0	0	0	0	0	0	0	1	1	1	0	0	0	0	0	0	0	0	0	1	1	1	0	0	0	0	0	0	0	0	0	1	1	1	8.4
246	O60264	O60264	6	6	4	SWI/SNF-related matrix-associated actin-dependent regulator of chromatin subfamily A member 5	SMARCA5	sp|O60264|SMCA5_HUMAN SWI/SNF-related matrix-associated actin-dependent regulator of chromatin subfamily A member 5 OS=Homo sapiens OX=9606 GN=SMARCA5 PE=1 SV=1	1	6	6	4	0	0	0	2	1	2	3	1	2	1	3	2	0	0	0	2	1	2	3	1	2	1	3	2	0	0	0	1	1	2	2	1	2	1	2	1	6.9
247	O60271;O60271-2;O60271-4;Q9UPT6;O60271-5;O60271-3;Q9UPT6-2;O60271-9	O60271;O60271-2;O60271-4;Q9UPT6;O60271-5;O60271-3;Q9UPT6-2;O60271-9	4;4;4;3;3;3;2;2	4;4;4;3;3;3;2;2	4;4;4;3;3;3;2;2	C-Jun-amino-terminal kinase-interacting protein 4;C-Jun-amino-terminal kinase-interacting protein 3	SPAG9;MAPK8IP3	sp|O60271|JIP4_HUMAN C-Jun-amino-terminal kinase-interacting protein 4 OS=Homo sapiens OX=9606 GN=SPAG9 PE=1 SV=4;sp|O60271-2|JIP4_HUMAN Isoform 2 of C-Jun-amino-terminal kinase-interacting protein 4 OS=Homo sapiens OX=9606 GN=SPAG9;sp|O60271-4|JIP4_HUMAN	8	4	4	4	0	0	0	1	1	1	0	0	0	0	2	0	0	0	0	1	1	1	0	0	0	0	2	0	0	0	0	1	1	1	0	0	0	0	2	0	3.2
248	O60306	O60306	4	4	4	Intron-binding protein aquarius	AQR	sp|O60306|AQR_HUMAN RNA helicase aquarius OS=Homo sapiens OX=9606 GN=AQR PE=1 SV=4	1	4	4	4	0	0	0	0	0	0	1	1	0	2	2	0	0	0	0	0	0	0	1	1	0	2	2	0	0	0	0	0	0	0	1	1	0	2	2	0	5.1
249	O60313;O60313-2;O60313-13;O60313-9;O60313-11;O60313-10	O60313;O60313-2;O60313-13;O60313-9;O60313-11;O60313-10	9;9;9;9;9;9	9;9;9;9;9;9	9;9;9;9;9;9	Dynamin-like 120 kDa protein, mitochondrial;Dynamin-like 120 kDa protein, form S1	OPA1	sp|O60313|OPA1_HUMAN Dynamin-like 120 kDa protein, mitochondrial OS=Homo sapiens OX=9606 GN=OPA1 PE=1 SV=3;sp|O60313-2|OPA1_HUMAN Isoform 2 of Dynamin-like 120 kDa protein, mitochondrial OS=Homo sapiens OX=9606 GN=OPA1;sp|O60313-13|OPA1_HUMAN Isoform 7 of	6	9	9	9	0	1	0	2	1	1	4	2	4	2	5	2	0	1	0	2	1	1	4	2	4	2	5	2	0	1	0	2	1	1	4	2	4	2	5	2	10.5
250	O60341;O60341-2	O60341;O60341-2	3;3	3;3	3;3	Lysine-specific histone demethylase 1A	KDM1A	sp|O60341|KDM1A_HUMAN Lysine-specific histone demethylase 1A OS=Homo sapiens OX=9606 GN=KDM1A PE=1 SV=2;sp|O60341-2|KDM1A_HUMAN Isoform 2 of Lysine-specific histone demethylase 1A OS=Homo sapiens OX=9606 GN=KDM1A	2	3	3	3	1	0	0	0	0	0	0	1	0	1	1	2	1	0	0	0	0	0	0	1	0	1	1	2	1	0	0	0	0	0	0	1	0	1	1	2	5.4
251	O60343;O60343-2;O60343-3	O60343;O60343-2;O60343-3	2;2;2	2;2;2	2;2;2	TBC1 domain family member 4	TBC1D4	sp|O60343|TBCD4_HUMAN TBC1 domain family member 4 OS=Homo sapiens OX=9606 GN=TBC1D4 PE=1 SV=2;sp|O60343-2|TBCD4_HUMAN Isoform 2 of TBC1 domain family member 4 OS=Homo sapiens OX=9606 GN=TBC1D4;sp|O60343-3|TBCD4_HUMAN Isoform 3 of TBC1 domain family member	3	2	2	2	0	0	1	1	0	0	0	0	0	1	0	0	0	0	1	1	0	0	0	0	0	1	0	0	0	0	1	1	0	0	0	0	0	1	0	0	2.2
252	O60488;O60488-2	O60488;O60488-2	3;3	1;1	1;1	Long-chain-fatty-acid--CoA ligase 4	ACSL4	sp|O60488|ACSL4_HUMAN Long-chain-fatty-acid--CoA ligase 4 OS=Homo sapiens OX=9606 GN=ACSL4 PE=1 SV=2;sp|O60488-2|ACSL4_HUMAN Isoform Short of Long-chain-fatty-acid--CoA ligase 4 OS=Homo sapiens OX=9606 GN=ACSL4	2	3	1	1	3	1	1	3	2	2	2	1	2	2	1	1	1	0	0	1	0	0	0	0	0	1	0	0	1	0	0	1	0	0	0	0	0	1	0	0	5.9
253	O60502;O60502-4;O60502-2;O60502-3	O60502;O60502-4;O60502-2;O60502-3	6;6;5;3	6;6;5;3	6;6;5;3	Protein O-GlcNAcase	MGEA5	sp|O60502|OGA_HUMAN Protein O-GlcNAcase OS=Homo sapiens OX=9606 GN=OGA PE=1 SV=2;sp|O60502-4|OGA_HUMAN Isoform 4 of Protein O-GlcNAcase OS=Homo sapiens OX=9606 GN=OGA;sp|O60502-2|OGA_HUMAN Isoform 2 of Protein O-GlcNAcase OS=Homo sapiens OX=9606 GN=OGA;sp|	4	6	6	6	2	1	1	2	3	2	1	1	0	3	2	2	2	1	1	2	3	2	1	1	0	3	2	2	2	1	1	2	3	2	1	1	0	3	2	2	8.2
254	O60506;O60506-2	O60506;O60506-2	32;31	26;25	3;3	Heterogeneous nuclear ribonucleoprotein Q	SYNCRIP	sp|O60506|HNRPQ_HUMAN Heterogeneous nuclear ribonucleoprotein Q OS=Homo sapiens OX=9606 GN=SYNCRIP PE=1 SV=2;sp|O60506-2|HNRPQ_HUMAN Isoform 2 of Heterogeneous nuclear ribonucleoprotein Q OS=Homo sapiens OX=9606 GN=SYNCRIP	2	32	26	3	27	23	26	26	27	31	28	28	28	29	28	29	23	20	23	23	23	25	23	23	24	25	24	23	2	3	2	3	3	3	3	2	2	3	2	3	59.1
255	O60506-3;O60506-4;O60506-5	O60506-3;O60506-4;O60506-5	29;28;19	1;1;1	1;1;1	Heterogeneous nuclear ribonucleoprotein Q	SYNCRIP	sp|O60506-3|HNRPQ_HUMAN Isoform 3 of Heterogeneous nuclear ribonucleoprotein Q OS=Homo sapiens OX=9606 GN=SYNCRIP;sp|O60506-4|HNRPQ_HUMAN Isoform 4 of Heterogeneous nuclear ribonucleoprotein Q OS=Homo sapiens OX=9606 GN=SYNCRIP;sp|O60506-5|HNRPQ_HUMAN Isof	3	29	1	1	25	20	24	23	23	27	25	26	25	26	26	25	0	0	0	0	0	0	1	0	0	0	0	0	0	0	0	0	0	0	1	0	0	0	0	0	57.1
256	O60508	O60508	2	2	2	Pre-mRNA-processing factor 17	CDC40	sp|O60508|PRP17_HUMAN Pre-mRNA-processing factor 17 OS=Homo sapiens OX=9606 GN=CDC40 PE=1 SV=1	1	2	2	2	0	0	0	0	0	0	1	2	0	0	1	0	0	0	0	0	0	0	1	2	0	0	1	0	0	0	0	0	0	0	1	2	0	0	1	0	4.3
257	O60568	O60568	2	2	2	Procollagen-lysine,2-oxoglutarate 5-dioxygenase 3	PLOD3	sp|O60568|PLOD3_HUMAN Multifunctional procollagen lysine hydroxylase and glycosyltransferase LH3 OS=Homo sapiens OX=9606 GN=PLOD3 PE=1 SV=1	1	2	2	2	1	0	0	0	0	1	1	1	2	0	0	1	1	0	0	0	0	1	1	1	2	0	0	1	1	0	0	0	0	1	1	1	2	0	0	1	3.9
258	O60573;O60573-2	O60573;O60573-2	3;3	3;3	3;3	Eukaryotic translation initiation factor 4E type 2	EIF4E2	sp|O60573|IF4E2_HUMAN Eukaryotic translation initiation factor 4E type 2 OS=Homo sapiens OX=9606 GN=EIF4E2 PE=1 SV=1;sp|O60573-2|IF4E2_HUMAN Isoform 2 of Eukaryotic translation initiation factor 4E type 2 OS=Homo sapiens OX=9606 GN=EIF4E2	2	3	3	3	1	1	1	1	0	2	1	1	2	1	1	2	1	1	1	1	0	2	1	1	2	1	1	2	1	1	1	1	0	2	1	1	2	1	1	2	20.4
259	O60610;O60610-2;O60610-3	O60610;O60610-2;O60610-3	7;7;7	7;7;7	7;7;7	Protein diaphanous homolog 1	DIAPH1	sp|O60610|DIAP1_HUMAN Protein diaphanous homolog 1 OS=Homo sapiens OX=9606 GN=DIAPH1 PE=1 SV=2;sp|O60610-2|DIAP1_HUMAN Isoform 2 of Protein diaphanous homolog 1 OS=Homo sapiens OX=9606 GN=DIAPH1;sp|O60610-3|DIAP1_HUMAN Isoform 3 of Protein diaphanous homol	3	7	7	7	3	1	2	1	0	1	3	4	2	3	1	0	3	1	2	1	0	1	3	4	2	3	1	0	3	1	2	1	0	1	3	4	2	3	1	0	6.7
260	O60613	O60613	3	3	3	15 kDa selenoprotein	SELENOF	sp|O60613|SEP15_HUMAN Selenoprotein F OS=Homo sapiens OX=9606 GN=SELENOF PE=1 SV=4	1	3	3	3	2	0	2	1	1	1	2	2	1	1	2	2	2	0	2	1	1	1	2	2	1	1	2	2	2	0	2	1	1	1	2	2	1	1	2	2	23
261	O60663;O60663-2;O60663-3;Q8TE12	O60663;O60663-2;O60663-3	4;4;3;1	4;4;3;1	4;4;3;1	LIM homeobox transcription factor 1-beta	LMX1B	sp|O60663|LMX1B_HUMAN LIM homeobox transcription factor 1-beta OS=Homo sapiens OX=9606 GN=LMX1B PE=1 SV=3;sp|O60663-2|LMX1B_HUMAN Isoform 2 of LIM homeobox transcription factor 1-beta OS=Homo sapiens OX=9606 GN=LMX1B;sp|O60663-3|LMX1B_HUMAN Isoform 3 of LI	4	4	4	4	0	0	0	0	0	0	2	4	2	0	1	0	0	0	0	0	0	0	2	4	2	0	1	0	0	0	0	0	0	0	2	4	2	0	1	0	9
262	O60664;O60664-4;O60664-3;O60664-2	O60664;O60664-4;O60664-3	15;15;14;6	15;15;14;6	15;15;14;6	Perilipin-3	PLIN3	sp|O60664|PLIN3_HUMAN Perilipin-3 OS=Homo sapiens OX=9606 GN=PLIN3 PE=1 SV=3;sp|O60664-4|PLIN3_HUMAN Isoform 4 of Perilipin-3 OS=Homo sapiens OX=9606 GN=PLIN3;sp|O60664-3|PLIN3_HUMAN Isoform 3 of Perilipin-3 OS=Homo sapiens OX=9606 GN=PLIN3	4	15	15	15	9	7	10	9	7	9	12	10	14	9	10	9	9	7	10	9	7	9	12	10	14	9	10	9	9	7	10	9	7	9	12	10	14	9	10	9	53
263	O60684	O60684	15	9	5	Importin subunit alpha-7	KPNA6	sp|O60684|IMA7_HUMAN Importin subunit alpha-7 OS=Homo sapiens OX=9606 GN=KPNA6 PE=1 SV=1	1	15	9	5	8	4	6	9	8	9	10	11	10	12	10	11	5	2	2	4	3	3	4	5	4	7	5	6	2	1	1	1	1	1	3	3	2	4	2	3	39.6
264	O60701;O60701-2;O60701-3	O60701;O60701-2;O60701-3	13;11;10	13;11;10	13;11;10	UDP-glucose 6-dehydrogenase	UGDH	sp|O60701|UGDH_HUMAN UDP-glucose 6-dehydrogenase OS=Homo sapiens OX=9606 GN=UGDH PE=1 SV=1;sp|O60701-2|UGDH_HUMAN Isoform 2 of UDP-glucose 6-dehydrogenase OS=Homo sapiens OX=9606 GN=UGDH;sp|O60701-3|UGDH_HUMAN Isoform 3 of UDP-glucose 6-dehydrogenase OS=Ho	3	13	13	13	5	3	6	6	5	6	11	6	6	5	5	6	5	3	6	6	5	6	11	6	6	5	5	6	5	3	6	6	5	6	11	6	6	5	5	6	36.4
265	O60716;O60716-21;O60716-13;O60716-11;O60716-18;O60716-10;O60716-17;O60716-9;O60716-19;O60716-5;O60716-2;O60716-3;O60716-8;O60716-7;O60716-12;O60716-14;O60716-6;O60716-16;O60716-23;O60716-20;O60716-24;O60716-22;O60716-4;O60716-15;O60716-29;O60716-27;O60716-25;O60716-26;O60716-31;O60716-32;O60716-30;O60716-28	O60716;O60716-21;O60716-13;O60716-11;O60716-18;O60716-10;O60716-17;O60716-9;O60716-19;O60716-5;O60716-2;O60716-3;O60716-8;O60716-7;O60716-12;O60716-14;O60716-6;O60716-16;O60716-23;O60716-20;O60716-24;O60716-22;O60716-4;O60716-15;O60716-29;O60716-27;O60716-25;O60716-26;O60716-31;O60716-32;O60716-30;O60716-28	28;28;28;28;28;28;28;28;28;28;28;28;27;27;27;27;27;27;27;27;27;27;27;27;20;20;20;20;19;19;19;19	28;28;28;28;28;28;28;28;28;28;28;28;27;27;27;27;27;27;27;27;27;27;27;27;20;20;20;20;19;19;19;19	28;28;28;28;28;28;28;28;28;28;28;28;27;27;27;27;27;27;27;27;27;27;27;27;20;20;20;20;19;19;19;19	Catenin delta-1	CTNND1	sp|O60716|CTND1_HUMAN Catenin delta-1 OS=Homo sapiens OX=9606 GN=CTNND1 PE=1 SV=1;sp|O60716-21|CTND1_HUMAN Isoform 3A of Catenin delta-1 OS=Homo sapiens OX=9606 GN=CTNND1;sp|O60716-13|CTND1_HUMAN Isoform 2A of Catenin delta-1 OS=Homo sapiens OX=9606 GN=CTN	32	28	28	28	14	12	14	14	11	18	19	20	19	15	20	18	14	12	14	14	11	18	19	20	19	15	20	18	14	12	14	14	11	18	19	20	19	15	20	18	41.8
266	O60749;O60749-2	O60749;O60749-2	3;3	3;3	2;2	Sorting nexin-2	SNX2	sp|O60749|SNX2_HUMAN Sorting nexin-2 OS=Homo sapiens OX=9606 GN=SNX2 PE=1 SV=2;sp|O60749-2|SNX2_HUMAN Isoform 2 of Sorting nexin-2 OS=Homo sapiens OX=9606 GN=SNX2	2	3	3	2	2	1	1	0	1	0	0	0	1	0	1	0	2	1	1	0	1	0	0	0	1	0	1	0	1	0	1	0	0	0	0	0	1	0	1	0	6.9
267	O60762	O60762	9	9	9	Dolichol-phosphate mannosyltransferase subunit 1	DPM1	sp|O60762|DPM1_HUMAN Dolichol-phosphate mannosyltransferase subunit 1 OS=Homo sapiens OX=9606 GN=DPM1 PE=1 SV=1	1	9	9	9	4	1	5	6	5	6	6	5	3	5	6	5	4	1	5	6	5	6	6	5	3	5	6	5	4	1	5	6	5	6	6	5	3	5	6	5	45.4
268	O60763;O60763-2	O60763;O60763-2	11;11	11;11	11;11	General vesicular transport factor p115	USO1	sp|O60763|USO1_HUMAN General vesicular transport factor p115 OS=Homo sapiens OX=9606 GN=USO1 PE=1 SV=2;sp|O60763-2|USO1_HUMAN Isoform 2 of General vesicular transport factor p115 OS=Homo sapiens OX=9606 GN=USO1	2	11	11	11	4	5	5	3	4	5	6	5	7	4	3	6	4	5	5	3	4	5	6	5	7	4	3	6	4	5	5	3	4	5	6	5	7	4	3	6	15.4
269	O60783	O60783	1	1	1	28S ribosomal protein S14, mitochondrial	MRPS14	sp|O60783|RT14_HUMAN 28S ribosomal protein S14, mitochondrial OS=Homo sapiens OX=9606 GN=MRPS14 PE=1 SV=1	1	1	1	1	0	1	0	0	0	1	1	1	1	1	1	1	0	1	0	0	0	1	1	1	1	1	1	1	0	1	0	0	0	1	1	1	1	1	1	1	11.7
270	Q5QNW6-2;Q99879;Q93079;O60814;Q99877;P62807;P58876;Q99880;Q5QNW6;P57053;P06899;P33778;Q16778;P23527;Q8N257;Q96A08;A0A2R8Y619	Q5QNW6-2;Q99879;Q93079;O60814;Q99877;P62807;P58876;Q99880;Q5QNW6;P57053;P06899;P33778;Q16778;P23527;Q8N257;Q96A08	5;5;5;5;5;5;5;5;5;5;4;4;4;4;3;3;1	5;5;5;5;5;5;5;5;5;5;4;4;4;4;3;3;1	5;5;5;5;5;5;5;5;5;5;4;4;4;4;3;3;1	Histone H2B type 2-F;Histone H2B type 1-M;Histone H2B type 1-H;Histone H2B type 1-K;Histone H2B type 1-N;Histone H2B type 1-C/E/F/G/I;Histone H2B type 1-D;Histone H2B type 1-L;Histone H2B type F-S;Histone H2B type 1-J;Histone H2B type 1-B;Histone H2B type 2-E;Histone H2B type 1-O;Histone H2B type 3-B;Histone H2B type 1-A	HIST2H2BF;HIST1H2BM;HIST1H2BH;HIST1H2BK;HIST1H2BN;HIST1H2BC;HIST1H2BD;HIST1H2BL;H2BFS;HIST1H2BJ;HIST1H2BB;HIST2H2BE;HIST1H2BO;HIST3H2BB;HIST1H2BA	sp|Q5QNW6-2|H2B2F_HUMAN Isoform 2 of Histone H2B type 2-F OS=Homo sapiens OX=9606 GN=H2BC18;sp|Q99879|H2B1M_HUMAN Histone H2B type 1-M OS=Homo sapiens OX=9606 GN=H2BC14 PE=1 SV=3;sp|Q93079|H2B1H_HUMAN Histone H2B type 1-H OS=Homo sapiens OX=9606 GN=H2BC9 P	17	5	5	5	4	3	4	4	3	3	2	3	4	3	4	4	4	3	4	4	3	3	2	3	4	3	4	4	4	3	4	4	3	3	2	3	4	3	4	4	38.1
271	O60832;O60832-2	O60832;O60832-2	17;14	17;14	17;14	H/ACA ribonucleoprotein complex subunit 4	DKC1	sp|O60832|DKC1_HUMAN H/ACA ribonucleoprotein complex subunit DKC1 OS=Homo sapiens OX=9606 GN=DKC1 PE=1 SV=3;sp|O60832-2|DKC1_HUMAN Isoform 3 of H/ACA ribonucleoprotein complex subunit DKC1 OS=Homo sapiens OX=9606 GN=DKC1	2	17	17	17	12	7	10	13	12	10	10	12	12	13	13	13	12	7	10	13	12	10	10	12	12	13	13	13	12	7	10	13	12	10	10	12	12	13	13	13	44.4
272	O60841	O60841	13	13	13	Eukaryotic translation initiation factor 5B	EIF5B	sp|O60841|IF2P_HUMAN Eukaryotic translation initiation factor 5B OS=Homo sapiens OX=9606 GN=EIF5B PE=1 SV=4	1	13	13	13	7	6	7	6	6	5	6	6	9	7	7	6	7	6	7	6	6	5	6	6	9	7	7	6	7	6	7	6	6	5	6	6	9	7	7	6	18.3
273	O60884	O60884	11	11	11	DnaJ homolog subfamily A member 2	DNAJA2	sp|O60884|DNJA2_HUMAN DnaJ homolog subfamily A member 2 OS=Homo sapiens OX=9606 GN=DNAJA2 PE=1 SV=1	1	11	11	11	5	3	4	5	7	6	4	5	5	5	5	5	5	3	4	5	7	6	4	5	5	5	5	5	5	3	4	5	7	6	4	5	5	5	5	5	34
274	O75083;O75083-3	O75083;O75083-3	22;14	22;14	22;14	WD repeat-containing protein 1	WDR1	sp|O75083|WDR1_HUMAN WD repeat-containing protein 1 OS=Homo sapiens OX=9606 GN=WDR1 PE=1 SV=4;sp|O75083-3|WDR1_HUMAN Isoform 2 of WD repeat-containing protein 1 OS=Homo sapiens OX=9606 GN=WDR1	2	22	22	22	11	7	13	11	11	12	15	14	16	16	12	13	11	7	13	11	11	12	15	14	16	16	12	13	11	7	13	11	11	12	15	14	16	16	12	13	57.3
275	O75127	O75127	22	22	22	Pentatricopeptide repeat-containing protein 1, mitochondrial	PTCD1	sp|O75127|PTCD1_HUMAN Pentatricopeptide repeat-containing protein 1, mitochondrial OS=Homo sapiens OX=9606 GN=PTCD1 PE=1 SV=2	1	22	22	22	8	7	7	8	15	10	16	15	14	17	16	18	8	7	7	8	15	10	16	15	14	17	16	18	8	7	7	8	15	10	16	15	14	17	16	18	44.6
276	O75131;Q86YQ8;Q96A23;Q8IYJ1;Q96FN4;Q9HCH3;Q86YQ8-2;Q9HCH3-2;Q96FN4-2;O95741;Q96A23-2;O95741-2	O75131	17;1;1;1;1;1;1;1;1;1;1;1	17;1;1;1;1;1;1;1;1;1;1;1	16;0;0;0;0;0;0;0;0;0;0;0	Copine-3	CPNE3	sp|O75131|CPNE3_HUMAN Copine-3 OS=Homo sapiens OX=9606 GN=CPNE3 PE=1 SV=1	12	17	17	16	7	7	8	6	7	9	14	12	13	6	7	7	7	7	8	6	7	9	14	12	13	6	7	7	7	7	8	6	7	9	13	11	12	6	7	7	41.3
277	O75153;Q9Y5I4;Q9Y5I4-2	O75153	11;1;1	11;1;1	11;1;1	Clustered mitochondria protein homolog	CLUH	sp|O75153|CLU_HUMAN Clustered mitochondria protein homolog OS=Homo sapiens OX=9606 GN=CLUH PE=1 SV=2	3	11	11	11	1	3	2	1	5	3	6	6	3	1	3	3	1	3	2	1	5	3	6	6	3	1	3	3	1	3	2	1	5	3	6	6	3	1	3	3	9.5
278	O75175	O75175	3	3	3	CCR4-NOT transcription complex subunit 3	CNOT3	sp|O75175|CNOT3_HUMAN CCR4-NOT transcription complex subunit 3 OS=Homo sapiens OX=9606 GN=CNOT3 PE=1 SV=1	1	3	3	3	0	0	0	0	0	0	1	0	2	1	1	0	0	0	0	0	0	0	1	0	2	1	1	0	0	0	0	0	0	0	1	0	2	1	1	0	5.6
279	O75177;O75177-2;O75177-4;O75177-3;O75177-5	O75177;O75177-2	5;3;2;2;2	5;3;2;2;2	5;3;2;2;2	Calcium-responsive transactivator	SS18L1	sp|O75177|CREST_HUMAN Calcium-responsive transactivator OS=Homo sapiens OX=9606 GN=SS18L1 PE=1 SV=2;sp|O75177-2|CREST_HUMAN Isoform 2 of Calcium-responsive transactivator OS=Homo sapiens OX=9606 GN=SS18L1	5	5	5	5	2	3	2	2	2	1	4	3	3	2	1	2	2	3	2	2	2	1	4	3	3	2	1	2	2	3	2	2	2	1	4	3	3	2	1	2	16.2
280	O75179;O75179-6;O75179-7;O75179-2;O75179-4;O75179-3;Q8IWZ3;Q8IWZ3-6;Q8IWZ3-5;Q8IWZ3-2;O75179-5;Q8IWZ3-4	O75179;O75179-6;O75179-7;O75179-2;O75179-4;O75179-3	4;4;4;4;3;2;1;1;1;1;1;1	4;4;4;4;3;2;1;1;1;1;1;1	4;4;4;4;3;2;1;1;1;1;1;1	Ankyrin repeat domain-containing protein 17	ANKRD17	sp|O75179|ANR17_HUMAN Ankyrin repeat domain-containing protein 17 OS=Homo sapiens OX=9606 GN=ANKRD17 PE=1 SV=3;sp|O75179-6|ANR17_HUMAN Isoform 6 of Ankyrin repeat domain-containing protein 17 OS=Homo sapiens OX=9606 GN=ANKRD17;sp|O75179-7|ANR17_HUMAN Isofo	12	4	4	4	0	0	1	0	0	1	2	1	1	2	0	0	0	0	1	0	0	1	2	1	1	2	0	0	0	0	1	0	0	1	2	1	1	2	0	0	2
281	O75223	O75223	1	1	1	Gamma-glutamylcyclotransferase	GGCT	sp|O75223|GGCT_HUMAN Gamma-glutamylcyclotransferase OS=Homo sapiens OX=9606 GN=GGCT PE=1 SV=1	1	1	1	1	1	1	1	1	1	1	1	1	1	1	1	1	1	1	1	1	1	1	1	1	1	1	1	1	1	1	1	1	1	1	1	1	1	1	1	1	6.9
282	O75251;O75251-2	O75251;O75251-2	1;1	1;1	1;1	NADH dehydrogenase [ubiquinone] iron-sulfur protein 7, mitochondrial	NDUFS7	sp|O75251|NDUS7_HUMAN NADH dehydrogenase [ubiquinone] iron-sulfur protein 7, mitochondrial OS=Homo sapiens OX=9606 GN=NDUFS7 PE=1 SV=3;sp|O75251-2|NDUS7_HUMAN Isoform 2 of NADH dehydrogenase [ubiquinone] iron-sulfur protein 7, mitochondrial OS=Homo sapiens	2	1	1	1	0	1	0	0	0	0	1	1	1	0	0	0	0	1	0	0	0	0	1	1	1	0	0	0	0	1	0	0	0	0	1	1	1	0	0	0	6.6
283	O75306;O75306-2	O75306;O75306-2	9;9	9;9	9;9	NADH dehydrogenase [ubiquinone] iron-sulfur protein 2, mitochondrial	NDUFS2	sp|O75306|NDUS2_HUMAN NADH dehydrogenase [ubiquinone] iron-sulfur protein 2, mitochondrial OS=Homo sapiens OX=9606 GN=NDUFS2 PE=1 SV=2;sp|O75306-2|NDUS2_HUMAN Isoform 2 of NADH dehydrogenase [ubiquinone] iron-sulfur protein 2, mitochondrial OS=Homo sapiens	2	9	9	9	3	1	2	2	1	3	3	3	1	5	6	3	3	1	2	2	1	3	3	3	1	5	6	3	3	1	2	2	1	3	3	3	1	5	6	3	24.2
284	O75319	O75319	3	3	3	RNA/RNP complex-1-interacting phosphatase	DUSP11	sp|O75319|DUS11_HUMAN RNA/RNP complex-1-interacting phosphatase OS=Homo sapiens OX=9606 GN=DUSP11 PE=1 SV=2	1	3	3	3	1	0	0	2	1	0	2	2	2	3	2	0	1	0	0	2	1	0	2	2	2	3	2	0	1	0	0	2	1	0	2	2	2	3	2	0	10.6
285	O75340;O75340-2;O75340-3	O75340;O75340-2	9;8;3	9;8;3	9;8;3	Programmed cell death protein 6	PDCD6	sp|O75340|PDCD6_HUMAN Programmed cell death protein 6 OS=Homo sapiens OX=9606 GN=PDCD6 PE=1 SV=1;sp|O75340-2|PDCD6_HUMAN Isoform 2 of Programmed cell death protein 6 OS=Homo sapiens OX=9606 GN=PDCD6	3	9	9	9	4	5	5	5	6	8	8	8	8	8	7	5	4	5	5	5	6	8	8	8	8	8	7	5	4	5	5	5	6	8	8	8	8	8	7	5	64.4
286	O75347;O75347-2	O75347;O75347-2	3;2	3;2	3;2	Tubulin-specific chaperone A	TBCA	sp|O75347|TBCA_HUMAN Tubulin-specific chaperone A OS=Homo sapiens OX=9606 GN=TBCA PE=1 SV=3;sp|O75347-2|TBCA_HUMAN Isoform 2 of Tubulin-specific chaperone A OS=Homo sapiens OX=9606 GN=TBCA	2	3	3	3	0	0	1	0	1	0	1	1	1	1	1	0	0	0	1	0	1	0	1	1	1	1	1	0	0	0	1	0	1	0	1	1	1	1	1	0	34.3
287	O75351;Q6PIW4;Q6PIW4-2	O75351	5;1;1	5;1;1	3;0;0	Vacuolar protein sorting-associated protein 4B	VPS4B	sp|O75351|VPS4B_HUMAN Vacuolar protein sorting-associated protein 4B OS=Homo sapiens OX=9606 GN=VPS4B PE=1 SV=2	3	5	5	3	0	0	2	1	1	1	2	2	3	1	0	2	0	0	2	1	1	1	2	2	3	1	0	2	0	0	1	0	1	1	0	1	1	0	0	1	11.5
288	O75369;O75369-8;O75369-2;O75369-9;O75369-6;O75369-3;O75369-7;O75369-5;O75369-4	O75369;O75369-8;O75369-2;O75369-9;O75369-6;O75369-3;O75369-7;O75369-5;O75369-4	45;45;45;45;44;44;39;35;35	41;41;41;41;40;40;39;31;31	40;40;40;40;39;39;38;31;31	Filamin-B	FLNB	sp|O75369|FLNB_HUMAN Filamin-B OS=Homo sapiens OX=9606 GN=FLNB PE=1 SV=2;sp|O75369-8|FLNB_HUMAN Isoform 8 of Filamin-B OS=Homo sapiens OX=9606 GN=FLNB;sp|O75369-2|FLNB_HUMAN Isoform 2 of Filamin-B OS=Homo sapiens OX=9606 GN=FLNB;sp|O75369-9|FLNB_HUMAN Isof	9	45	41	40	16	10	17	19	21	19	25	16	22	21	18	16	13	9	15	17	18	16	21	13	18	19	15	14	13	8	14	16	17	15	20	12	17	19	15	13	24.3
289	O75390	O75390	13	13	13	Citrate synthase, mitochondrial	CS	sp|O75390|CISY_HUMAN Citrate synthase, mitochondrial OS=Homo sapiens OX=9606 GN=CS PE=1 SV=2	1	13	13	13	6	6	7	8	9	7	8	5	8	5	6	6	6	6	7	8	9	7	8	5	8	5	6	6	6	6	7	8	9	7	8	5	8	5	6	6	40.6
290	O75396	O75396	2	2	2	Vesicle-trafficking protein SEC22b	SEC22B	sp|O75396|SC22B_HUMAN Vesicle-trafficking protein SEC22b OS=Homo sapiens OX=9606 GN=SEC22B PE=1 SV=4	1	2	2	2	1	0	1	1	1	1	0	1	1	0	0	1	1	0	1	1	1	1	0	1	1	0	0	1	1	0	1	1	1	1	0	1	1	0	0	1	12.1
291	O75400;O75400-2;O75400-3	O75400;O75400-2;O75400-3	8;8;8	8;8;8	8;8;8	Pre-mRNA-processing factor 40 homolog A	PRPF40A	sp|O75400|PR40A_HUMAN Pre-mRNA-processing factor 40 homolog A OS=Homo sapiens OX=9606 GN=PRPF40A PE=1 SV=2;sp|O75400-2|PR40A_HUMAN Isoform 2 of Pre-mRNA-processing factor 40 homolog A OS=Homo sapiens OX=9606 GN=PRPF40A;sp|O75400-3|PR40A_HUMAN Isoform 3 of	3	8	8	8	5	1	3	3	3	4	1	3	2	3	4	3	5	1	3	3	3	4	1	3	2	3	4	3	5	1	3	3	3	4	1	3	2	3	4	3	8.7
292	O75436;O75436-2;Q4G0F5	O75436;O75436-2	9;6;1	9;6;1	9;6;1	Vacuolar protein sorting-associated protein 26A	VPS26A	sp|O75436|VP26A_HUMAN Vacuolar protein sorting-associated protein 26A OS=Homo sapiens OX=9606 GN=VPS26A PE=1 SV=2;sp|O75436-2|VP26A_HUMAN Isoform 2 of Vacuolar protein sorting-associated protein 26A OS=Homo sapiens OX=9606 GN=VPS26A	3	9	9	9	5	3	4	6	4	4	6	6	5	7	4	5	5	3	4	6	4	4	6	6	5	7	4	5	5	3	4	6	4	4	6	6	5	7	4	5	32.1
293	O75439	O75439	7	6	6	Mitochondrial-processing peptidase subunit beta	PMPCB	sp|O75439|MPPB_HUMAN Mitochondrial-processing peptidase subunit beta OS=Homo sapiens OX=9606 GN=PMPCB PE=1 SV=2	1	7	6	6	4	1	4	0	4	3	4	5	4	4	3	1	3	1	3	0	3	2	3	4	4	3	2	1	3	1	3	0	3	2	3	4	4	3	2	1	16.8
294	O75475;O75475-2;O75475-3	O75475;O75475-2;O75475-3	7;4;4	6;3;3	6;3;3	PC4 and SFRS1-interacting protein	PSIP1	sp|O75475|PSIP1_HUMAN PC4 and SFRS1-interacting protein OS=Homo sapiens OX=9606 GN=PSIP1 PE=1 SV=1;sp|O75475-2|PSIP1_HUMAN Isoform 2 of PC4 and SFRS1-interacting protein OS=Homo sapiens OX=9606 GN=PSIP1;sp|O75475-3|PSIP1_HUMAN Isoform 3 of PC4 and SFRS1-in	3	7	6	6	5	3	4	2	2	3	5	4	5	4	4	3	4	2	3	2	1	2	5	4	5	3	3	3	4	2	3	2	1	2	5	4	5	3	3	3	14.9
295	O75477;O94905-2;O94905-3	O75477	5;1;1	5;1;1	3;0;0	Erlin-1	ERLIN1	sp|O75477|ERLN1_HUMAN Erlin-1 OS=Homo sapiens OX=9606 GN=ERLIN1 PE=1 SV=2	3	5	5	3	3	1	3	2	1	1	2	2	3	2	1	3	3	1	3	2	1	1	2	2	3	2	1	3	1	0	1	0	0	0	1	0	1	0	0	1	21.6
296	O75489;O75489-2	O75489	8;3	8;3	8;3	NADH dehydrogenase [ubiquinone] iron-sulfur protein 3, mitochondrial	NDUFS3	sp|O75489|NDUS3_HUMAN NADH dehydrogenase [ubiquinone] iron-sulfur protein 3, mitochondrial OS=Homo sapiens OX=9606 GN=NDUFS3 PE=1 SV=1	2	8	8	8	1	0	5	1	0	0	4	3	3	3	3	0	1	0	5	1	0	0	4	3	3	3	3	0	1	0	5	1	0	0	4	3	3	3	3	0	42
297	O75494;O75494-3;O75494-4;O75494-5;O75494-6;O75494-2;Q8WXF0	O75494;O75494-3;O75494-4;O75494-5;O75494-6;O75494-2	5;5;5;5;5;5;1	5;5;5;5;5;5;1	5;5;5;5;5;5;1	Serine/arginine-rich splicing factor 10	SRSF10	sp|O75494|SRS10_HUMAN Serine/arginine-rich splicing factor 10 OS=Homo sapiens OX=9606 GN=SRSF10 PE=1 SV=1;sp|O75494-3|SRS10_HUMAN Isoform 3 of Serine/arginine-rich splicing factor 10 OS=Homo sapiens OX=9606 GN=SRSF10;sp|O75494-4|SRS10_HUMAN Isoform 4 of Se	7	5	5	5	1	1	3	2	2	2	1	3	1	3	3	4	1	1	3	2	2	2	1	3	1	3	3	4	1	1	3	2	2	2	1	3	1	3	3	4	19.5
298	O75525;O75525-2	O75525;O75525-2	9;9	6;6	6;6	KH domain-containing, RNA-binding, signal transduction-associated protein 3	KHDRBS3	sp|O75525|KHDR3_HUMAN KH domain-containing, RNA-binding, signal transduction-associated protein 3 OS=Homo sapiens OX=9606 GN=KHDRBS3 PE=1 SV=1;sp|O75525-2|KHDR3_HUMAN Isoform 2 of KH domain-containing, RNA-binding, signal transduction-associated protein 3	2	9	6	6	4	0	2	5	2	3	7	5	5	4	5	3	3	0	2	4	1	2	5	4	4	3	3	2	3	0	2	4	1	2	5	4	4	3	3	2	21.1
299	O75526	O75526	4	1	1	RNA-binding motif protein, X-linked-like-2	RBMXL2	sp|O75526|RMXL2_HUMAN RNA-binding motif protein, X-linked-like-2 OS=Homo sapiens OX=9606 GN=RBMXL2 PE=1 SV=3	1	4	1	1	3	3	3	2	3	3	2	3	4	3	2	3	0	0	0	0	0	0	0	0	1	0	0	0	0	0	0	0	0	0	0	0	1	0	0	0	9.7
300	O75533;O75533-2	O75533	57;5	57;5	57;5	Splicing factor 3B subunit 1	SF3B1	sp|O75533|SF3B1_HUMAN Splicing factor 3B subunit 1 OS=Homo sapiens OX=9606 GN=SF3B1 PE=1 SV=3	2	57	57	57	29	21	31	26	33	30	36	39	38	42	35	35	29	21	31	26	33	30	36	39	38	42	35	35	29	21	31	26	33	30	36	39	38	42	35	35	60.4
301	O75534;O75534-2;O75534-3;O75534-4	O75534;O75534-2;O75534-3;O75534-4	15;15;15;15	15;15;15;15	15;15;15;15	Cold shock domain-containing protein E1	CSDE1	sp|O75534|CSDE1_HUMAN Cold shock domain-containing protein E1 OS=Homo sapiens OX=9606 GN=CSDE1 PE=1 SV=2;sp|O75534-2|CSDE1_HUMAN Isoform 2 of Cold shock domain-containing protein E1 OS=Homo sapiens OX=9606 GN=CSDE1;sp|O75534-3|CSDE1_HUMAN Isoform 3 of Cold	4	15	15	15	3	5	3	8	6	8	9	10	9	8	10	8	3	5	3	8	6	8	9	10	9	8	10	8	3	5	3	8	6	8	9	10	9	8	10	8	22.3
302	O75554;O75554-2	O75554;O75554-2	11;10	11;10	11;10	WW domain-binding protein 4	WBP4	sp|O75554|WBP4_HUMAN WW domain-binding protein 4 OS=Homo sapiens OX=9606 GN=WBP4 PE=1 SV=1;sp|O75554-2|WBP4_HUMAN Isoform 2 of WW domain-binding protein 4 OS=Homo sapiens OX=9606 GN=WBP4	2	11	11	11	5	4	3	4	4	4	6	7	8	5	5	4	5	4	3	4	4	4	6	7	8	5	5	4	5	4	3	4	4	4	6	7	8	5	5	4	53.5
303	O75569;O75569-3;O75569-2	O75569;O75569-3;O75569-2	6;5;5	6;5;5	6;5;5	Interferon-inducible double-stranded RNA-dependent protein kinase activator A	PRKRA	sp|O75569|PRKRA_HUMAN Interferon-inducible double-stranded RNA-dependent protein kinase activator A OS=Homo sapiens OX=9606 GN=PRKRA PE=1 SV=1;sp|O75569-3|PRKRA_HUMAN Isoform 3 of Interferon-inducible double-stranded RNA-dependent protein kinase activator	3	6	6	6	2	1	3	3	2	1	4	4	2	2	4	2	2	1	3	3	2	1	4	4	2	2	4	2	2	1	3	3	2	1	4	4	2	2	4	2	27.2
304	O75607	O75607	3	3	3	Nucleoplasmin-3	NPM3	sp|O75607|NPM3_HUMAN Nucleoplasmin-3 OS=Homo sapiens OX=9606 GN=NPM3 PE=1 SV=3	1	3	3	3	1	1	1	1	1	1	1	3	1	2	0	2	1	1	1	1	1	1	1	3	1	2	0	2	1	1	1	1	1	1	1	3	1	2	0	2	29.2
305	O75608;O75608-2	O75608;O75608-2	3;3	3;3	3;3	Acyl-protein thioesterase 1	LYPLA1	sp|O75608|LYPA1_HUMAN Acyl-protein thioesterase 1 OS=Homo sapiens OX=9606 GN=LYPLA1 PE=1 SV=1;sp|O75608-2|LYPA1_HUMAN Isoform 2 of Acyl-protein thioesterase 1 OS=Homo sapiens OX=9606 GN=LYPLA1	2	3	3	3	0	0	0	2	2	1	0	0	2	2	2	2	0	0	0	2	2	1	0	0	2	2	2	2	0	0	0	2	2	1	0	0	2	2	2	2	19.6
306	O75616;O75616-2	O75616	11;5	11;5	11;5	GTPase Era, mitochondrial	ERAL1	sp|O75616|ERAL1_HUMAN GTPase Era, mitochondrial OS=Homo sapiens OX=9606 GN=ERAL1 PE=1 SV=2	2	11	11	11	4	3	4	5	5	4	8	8	8	6	5	3	4	3	4	5	5	4	8	8	8	6	5	3	4	3	4	5	5	4	8	8	8	6	5	3	35
307	O75629	O75629	1	1	1	Protein CREG1	CREG1	sp|O75629|CREG1_HUMAN Protein CREG1 OS=Homo sapiens OX=9606 GN=CREG1 PE=1 SV=1	1	1	1	1	0	1	0	0	1	0	0	0	0	1	0	0	0	1	0	0	1	0	0	0	0	1	0	0	0	1	0	0	1	0	0	0	0	1	0	0	9.5
308	O75643;O75643-2	O75643	32;8	32;8	32;8	U5 small nuclear ribonucleoprotein 200 kDa helicase	SNRNP200	sp|O75643|U520_HUMAN U5 small nuclear ribonucleoprotein 200 kDa helicase OS=Homo sapiens OX=9606 GN=SNRNP200 PE=1 SV=2	2	32	32	32	6	7	9	12	8	12	23	16	19	14	14	13	6	7	9	12	8	12	23	16	19	14	14	13	6	7	9	12	8	12	23	16	19	14	14	13	20
309	O75663	O75663	1	1	1	TIP41-like protein	TIPRL	sp|O75663|TIPRL_HUMAN TIP41-like protein OS=Homo sapiens OX=9606 GN=TIPRL PE=1 SV=2	1	1	1	1	0	0	0	1	0	0	0	0	1	1	0	0	0	0	0	1	0	0	0	0	1	1	0	0	0	0	0	1	0	0	0	0	1	1	0	0	4
310	O75694;O75694-2	O75694;O75694-2	18;17	18;17	18;17	Nuclear pore complex protein Nup155	NUP155	sp|O75694|NU155_HUMAN Nuclear pore complex protein Nup155 OS=Homo sapiens OX=9606 GN=NUP155 PE=1 SV=1;sp|O75694-2|NU155_HUMAN Isoform 2 of Nuclear pore complex protein Nup155 OS=Homo sapiens OX=9606 GN=NUP155	2	18	18	18	8	6	7	8	8	12	12	11	12	9	12	9	8	6	7	8	8	12	12	11	12	9	12	9	8	6	7	8	8	12	12	11	12	9	12	9	20.1
311	O75718	O75718	6	6	6	Cartilage-associated protein	CRTAP	sp|O75718|CRTAP_HUMAN Cartilage-associated protein OS=Homo sapiens OX=9606 GN=CRTAP PE=1 SV=1	1	6	6	6	4	2	2	4	1	3	3	3	5	3	3	4	4	2	2	4	1	3	3	3	5	3	3	4	4	2	2	4	1	3	3	3	5	3	3	4	15.7
312	O75746;O75746-2	O75746;O75746-2	5;3	5;3	3;1	Calcium-binding mitochondrial carrier protein Aralar1	SLC25A12	sp|O75746|CMC1_HUMAN Calcium-binding mitochondrial carrier protein Aralar1 OS=Homo sapiens OX=9606 GN=SLC25A12 PE=1 SV=2;sp|O75746-2|CMC1_HUMAN Isoform 2 of Calcium-binding mitochondrial carrier protein Aralar1 OS=Homo sapiens OX=9606 GN=SLC25A12	2	5	5	3	2	2	2	2	3	3	0	2	2	2	3	3	2	2	2	2	3	3	0	2	2	2	3	3	0	0	0	0	1	1	0	2	0	0	1	1	8.3
313	O75821	O75821	6	6	6	Eukaryotic translation initiation factor 3 subunit G	EIF3G	sp|O75821|EIF3G_HUMAN Eukaryotic translation initiation factor 3 subunit G OS=Homo sapiens OX=9606 GN=EIF3G PE=1 SV=2	1	6	6	6	2	2	2	2	2	3	5	5	4	2	3	0	2	2	2	2	2	3	5	5	4	2	3	0	2	2	2	2	2	3	5	5	4	2	3	0	30
314	O75822;O75822-2;O75822-3	O75822;O75822-2;O75822-3	2;2;2	2;2;2	2;2;2	Eukaryotic translation initiation factor 3 subunit J	EIF3J	sp|O75822|EIF3J_HUMAN Eukaryotic translation initiation factor 3 subunit J OS=Homo sapiens OX=9606 GN=EIF3J PE=1 SV=2;sp|O75822-2|EIF3J_HUMAN Isoform 2 of Eukaryotic translation initiation factor 3 subunit J OS=Homo sapiens OX=9606 GN=EIF3J;sp|O75822-3|EIF	3	2	2	2	0	0	1	1	0	0	2	1	1	0	1	0	0	0	1	1	0	0	2	1	1	0	1	0	0	0	1	1	0	0	2	1	1	0	1	0	8.5
315	O75832	O75832	1	1	1	26S proteasome non-ATPase regulatory subunit 10	PSMD10	sp|O75832|PSD10_HUMAN 26S proteasome non-ATPase regulatory subunit 10 OS=Homo sapiens OX=9606 GN=PSMD10 PE=1 SV=1	1	1	1	1	0	0	1	0	0	0	0	0	0	0	1	0	0	0	1	0	0	0	0	0	0	0	1	0	0	0	1	0	0	0	0	0	0	0	1	0	9.7
316	O75844	O75844	5	5	5	CAAX prenyl protease 1 homolog	ZMPSTE24	sp|O75844|FACE1_HUMAN CAAX prenyl protease 1 homolog OS=Homo sapiens OX=9606 GN=ZMPSTE24 PE=1 SV=2	1	5	5	5	2	2	2	3	2	2	3	2	2	2	3	3	2	2	2	3	2	2	3	2	2	2	3	3	2	2	2	3	2	2	3	2	2	2	3	3	10.3
317	O75874	O75874	15	15	14	Isocitrate dehydrogenase [NADP] cytoplasmic	IDH1	sp|O75874|IDHC_HUMAN Isocitrate dehydrogenase [NADP] cytoplasmic OS=Homo sapiens OX=9606 GN=IDH1 PE=1 SV=2	1	15	15	14	4	3	6	4	4	7	10	8	9	5	6	4	4	3	6	4	4	7	10	8	9	5	6	4	4	3	6	4	4	7	9	7	8	5	6	4	46.6
318	O75886;O75886-2	O75886;O75886-2	20;15	20;15	18;15	Signal transducing adapter molecule 2	STAM2	sp|O75886|STAM2_HUMAN Signal transducing adapter molecule 2 OS=Homo sapiens OX=9606 GN=STAM2 PE=1 SV=1;sp|O75886-2|STAM2_HUMAN Isoform 2 of Signal transducing adapter molecule 2 OS=Homo sapiens OX=9606 GN=STAM2	2	20	20	18	13	15	15	13	13	15	16	11	12	13	12	15	13	15	15	13	13	15	16	11	12	13	12	15	13	15	14	12	12	13	14	9	10	12	11	14	57
319	O75915	O75915	1	1	1	PRA1 family protein 3	ARL6IP5	sp|O75915|PRAF3_HUMAN PRA1 family protein 3 OS=Homo sapiens OX=9606 GN=ARL6IP5 PE=1 SV=1	1	1	1	1	0	0	1	0	0	0	1	1	0	0	1	0	0	0	1	0	0	0	1	1	0	0	1	0	0	0	1	0	0	0	1	1	0	0	1	0	5.9
320	O75937	O75937	7	7	7	DnaJ homolog subfamily C member 8	DNAJC8	sp|O75937|DNJC8_HUMAN DnaJ homolog subfamily C member 8 OS=Homo sapiens OX=9606 GN=DNAJC8 PE=1 SV=2	1	7	7	7	0	1	0	2	2	1	5	3	4	2	3	0	0	1	0	2	2	1	5	3	4	2	3	0	0	1	0	2	2	1	5	3	4	2	3	0	32.8
321	O75940	O75940	1	1	1	Survival of motor neuron-related-splicing factor 30	SMNDC1	sp|O75940|SPF30_HUMAN Survival of motor neuron-related-splicing factor 30 OS=Homo sapiens OX=9606 GN=SMNDC1 PE=1 SV=1	1	1	1	1	0	0	0	0	0	0	1	1	1	0	0	0	0	0	0	0	0	0	1	1	1	0	0	0	0	0	0	0	0	0	1	1	1	0	0	0	11.3
322	O75943;O75943-3;O75943-4;O75943-2	O75943;O75943-3;O75943-4;O75943-2	1;1;1;1	1;1;1;1	1;1;1;1	Cell cycle checkpoint protein RAD17	RAD17	sp|O75943|RAD17_HUMAN Cell cycle checkpoint protein RAD17 OS=Homo sapiens OX=9606 GN=RAD17 PE=1 SV=2;sp|O75943-3|RAD17_HUMAN Isoform 3 of Cell cycle checkpoint protein RAD17 OS=Homo sapiens OX=9606 GN=RAD17;sp|O75943-4|RAD17_HUMAN Isoform 4 of Cell cycle c	4	1	1	1	0	0	1	0	0	1	0	0	0	0	0	0	0	0	1	0	0	1	0	0	0	0	0	0	0	0	1	0	0	1	0	0	0	0	0	0	1.9
323	O75947;O75947-2	O75947;O75947-2	3;3	3;3	3;3	ATP synthase subunit d, mitochondrial	ATP5H	sp|O75947|ATP5H_HUMAN ATP synthase subunit d, mitochondrial OS=Homo sapiens OX=9606 GN=ATP5PD PE=1 SV=3;sp|O75947-2|ATP5H_HUMAN Isoform 2 of ATP synthase subunit d, mitochondrial OS=Homo sapiens OX=9606 GN=ATP5PD	2	3	3	3	0	1	0	1	0	1	2	3	1	0	1	1	0	1	0	1	0	1	2	3	1	0	1	1	0	1	0	1	0	1	2	3	1	0	1	1	26.1
324	O75964	O75964	2	2	2	ATP synthase subunit g, mitochondrial	ATP5L	sp|O75964|ATP5L_HUMAN ATP synthase subunit g, mitochondrial OS=Homo sapiens OX=9606 GN=ATP5MG PE=1 SV=3	1	2	2	2	1	0	1	1	0	0	0	0	2	1	1	1	1	0	1	1	0	0	0	0	2	1	1	1	1	0	1	1	0	0	0	0	2	1	1	1	34
325	O76003	O76003	6	6	6	Glutaredoxin-3	GLRX3	sp|O76003|GLRX3_HUMAN Glutaredoxin-3 OS=Homo sapiens OX=9606 GN=GLRX3 PE=1 SV=2	1	6	6	6	1	1	1	2	1	1	4	5	5	1	1	1	1	1	1	2	1	1	4	5	5	1	1	1	1	1	1	2	1	1	4	5	5	1	1	1	23.6
326	O76021;O76021-2	O76021	15;6	15;6	15;6	Ribosomal L1 domain-containing protein 1	RSL1D1	sp|O76021|RL1D1_HUMAN Ribosomal L1 domain-containing protein 1 OS=Homo sapiens OX=9606 GN=RSL1D1 PE=1 SV=3	2	15	15	15	7	6	8	9	8	7	8	7	9	9	8	12	7	6	8	9	8	7	8	7	9	9	8	12	7	6	8	9	8	7	8	7	9	9	8	12	33.7
327	O76031	O76031	5	5	5	ATP-dependent Clp protease ATP-binding subunit clpX-like, mitochondrial	CLPX	sp|O76031|CLPX_HUMAN ATP-dependent Clp protease ATP-binding subunit clpX-like, mitochondrial OS=Homo sapiens OX=9606 GN=CLPX PE=1 SV=2	1	5	5	5	2	1	3	2	3	2	4	3	4	0	1	3	2	1	3	2	3	2	4	3	4	0	1	3	2	1	3	2	3	2	4	3	4	0	1	3	10
328	O76041-2;O76041	O76041-2;O76041	8;4	7;4	7;4	Nebulette	NEBL	sp|O76041-2|NEBL_HUMAN Isoform 2 of Nebulette OS=Homo sapiens OX=9606 GN=NEBL;sp|O76041|NEBL_HUMAN Nebulette OS=Homo sapiens OX=9606 GN=NEBL PE=1 SV=1	2	8	7	7	2	0	1	1	2	4	1	1	4	1	3	3	2	0	1	1	2	3	1	1	3	1	2	3	2	0	1	1	2	3	1	1	3	1	2	3	33
329	O76094;O76094-2	O76094;O76094-2	8;8	8;8	8;8	Signal recognition particle subunit SRP72	SRP72	sp|O76094|SRP72_HUMAN Signal recognition particle subunit SRP72 OS=Homo sapiens OX=9606 GN=SRP72 PE=1 SV=3;sp|O76094-2|SRP72_HUMAN Isoform 2 of Signal recognition particle subunit SRP72 OS=Homo sapiens OX=9606 GN=SRP72	2	8	8	8	5	2	5	4	4	2	4	6	4	2	2	3	5	2	5	4	4	2	4	6	4	2	2	3	5	2	5	4	4	2	4	6	4	2	2	3	16.4
330	O94826	O94826	7	7	7	Mitochondrial import receptor subunit TOM70	TOMM70A	sp|O94826|TOM70_HUMAN Mitochondrial import receptor subunit TOM70 OS=Homo sapiens OX=9606 GN=TOMM70 PE=1 SV=1	1	7	7	7	2	3	3	4	1	2	6	6	5	3	3	2	2	3	3	4	1	2	6	6	5	3	3	2	2	3	3	4	1	2	6	6	5	3	3	2	18.6
331	O94855;O94855-2	O94855;O94855-2	33;33	32;32	32;32	Protein transport protein Sec24D	SEC24D	sp|O94855|SC24D_HUMAN Protein transport protein Sec24D OS=Homo sapiens OX=9606 GN=SEC24D PE=1 SV=2;sp|O94855-2|SC24D_HUMAN Isoform 2 of Protein transport protein Sec24D OS=Homo sapiens OX=9606 GN=SEC24D	2	33	32	32	13	14	19	18	19	24	23	24	23	18	19	16	13	14	18	18	19	24	22	23	22	18	19	16	13	14	18	18	19	24	22	23	22	18	19	16	44.7
332	O94888	O94888	1	1	1	UBX domain-containing protein 7	UBXN7	sp|O94888|UBXN7_HUMAN UBX domain-containing protein 7 OS=Homo sapiens OX=9606 GN=UBXN7 PE=1 SV=2	1	1	1	1	0	0	0	0	0	0	0	0	0	1	1	1	0	0	0	0	0	0	0	0	0	1	1	1	0	0	0	0	0	0	0	0	0	1	1	1	2.7
333	O94903	O94903	2	2	2	Proline synthase co-transcribed bacterial homolog protein	PROSC	sp|O94903|PLPHP_HUMAN Pyridoxal phosphate homeostasis protein OS=Homo sapiens OX=9606 GN=PLPBP PE=1 SV=1	1	2	2	2	0	0	0	0	0	1	0	0	1	1	0	0	0	0	0	0	0	1	0	0	1	1	0	0	0	0	0	0	0	1	0	0	1	1	0	0	7.6
334	O94906;O94906-2	O94906;O94906-2	3;2	3;2	3;2	Pre-mRNA-processing factor 6	PRPF6	sp|O94906|PRP6_HUMAN Pre-mRNA-processing factor 6 OS=Homo sapiens OX=9606 GN=PRPF6 PE=1 SV=1;sp|O94906-2|PRP6_HUMAN Isoform 2 of Pre-mRNA-processing factor 6 OS=Homo sapiens OX=9606 GN=PRPF6	2	3	3	3	0	1	1	1	0	0	2	1	1	0	2	1	0	1	1	1	0	0	2	1	1	0	2	1	0	1	1	1	0	0	2	1	1	0	2	1	4.1
335	O94919	O94919	2	2	2	Endonuclease domain-containing 1 protein	ENDOD1	sp|O94919|ENDD1_HUMAN Endonuclease domain-containing 1 protein OS=Homo sapiens OX=9606 GN=ENDOD1 PE=1 SV=2	1	2	2	2	1	0	0	0	0	0	0	0	0	1	0	0	1	0	0	0	0	0	0	0	0	1	0	0	1	0	0	0	0	0	0	0	0	1	0	0	5.4
336	O94925-3;O94925;O94925-2	O94925-3;O94925	4;3;1	4;3;1	4;3;1	Glutaminase kidney isoform, mitochondrial	GLS	sp|O94925-3|GLSK_HUMAN Isoform 3 of Glutaminase kidney isoform, mitochondrial OS=Homo sapiens OX=9606 GN=GLS;sp|O94925|GLSK_HUMAN Glutaminase kidney isoform, mitochondrial OS=Homo sapiens OX=9606 GN=GLS PE=1 SV=1	3	4	4	4	1	0	1	0	0	2	1	2	2	1	1	2	1	0	1	0	0	2	1	2	2	1	1	2	1	0	1	0	0	2	1	2	2	1	1	2	9.4
337	O94952;O94952-1	O94952;O94952-1	6;6	6;6	6;6	F-box only protein 21	FBXO21	sp|O94952|FBX21_HUMAN F-box only protein 21 OS=Homo sapiens OX=9606 GN=FBXO21 PE=2 SV=2;sp|O94952-1|FBX21_HUMAN Isoform 2 of F-box only protein 21 OS=Homo sapiens OX=9606 GN=FBXO21	2	6	6	6	0	1	1	2	2	1	6	4	4	1	1	1	0	1	1	2	2	1	6	4	4	1	1	1	0	1	1	2	2	1	6	4	4	1	1	1	15.8
338	O94953;O94953-2;Q9H3R0;O75164;B2RXH2;Q6B0I6;Q9H3R0-3;Q9H3R0-4;Q9H3R0-2	O94953	19;8;1;1;1;1;1;1;1	19;8;1;1;1;1;1;1;1	19;8;1;1;1;1;1;1;1	Lysine-specific demethylase 4B	KDM4B	sp|O94953|KDM4B_HUMAN Lysine-specific demethylase 4B OS=Homo sapiens OX=9606 GN=KDM4B PE=1 SV=4	9	19	19	19	12	13	12	12	12	10	0	0	0	18	16	16	12	13	12	12	12	10	0	0	0	18	16	16	12	13	12	12	12	10	0	0	0	18	16	16	24
339	O94973;O94973-2;O94973-3	O94973;O94973-2;O94973-3	3;3;2	2;2;1	2;2;1	AP-2 complex subunit alpha-2	AP2A2	sp|O94973|AP2A2_HUMAN AP-2 complex subunit alpha-2 OS=Homo sapiens OX=9606 GN=AP2A2 PE=1 SV=2;sp|O94973-2|AP2A2_HUMAN Isoform 2 of AP-2 complex subunit alpha-2 OS=Homo sapiens OX=9606 GN=AP2A2;sp|O94973-3|AP2A2_HUMAN Isoform 3 of AP-2 complex subunit alpha	3	3	2	2	1	0	1	2	0	0	2	2	2	2	3	1	0	0	0	1	0	0	1	1	2	2	2	1	0	0	0	1	0	0	1	1	2	2	2	1	6.2
340	O94979;O94979-4;O94979-9;O94979-6;O94979-3;O94979-10;O94979-2;O94979-8;O94979-7;O94979-5	O94979;O94979-4;O94979-9;O94979-6;O94979-3;O94979-10;O94979-2;O94979-8;O94979-7;O94979-5	30;30;29;29;29;29;29;29;23;17	30;30;29;29;29;29;29;29;23;17	30;30;29;29;29;29;29;29;23;17	Protein transport protein Sec31A	SEC31A	sp|O94979|SC31A_HUMAN Protein transport protein Sec31A OS=Homo sapiens OX=9606 GN=SEC31A PE=1 SV=3;sp|O94979-4|SC31A_HUMAN Isoform 4 of Protein transport protein Sec31A OS=Homo sapiens OX=9606 GN=SEC31A;sp|O94979-9|SC31A_HUMAN Isoform 9 of Protein transpor	10	30	30	30	17	16	17	21	21	21	24	20	25	17	17	17	17	16	17	21	21	21	24	20	25	17	17	17	17	16	17	21	21	21	24	20	25	17	17	17	29.8
341	O94983;Q9Y6Y1;O94983-6;O94983-3;O94983-5;O94983-2;O94983-4;Q9Y6Y1-2	O94983;Q9Y6Y1;O94983-6;O94983-3;O94983-5;O94983-2;O94983-4;Q9Y6Y1-2	1;1;1;1;1;1;1;1	1;1;1;1;1;1;1;1	1;1;1;1;1;1;1;1	Calmodulin-binding transcription activator 2;Calmodulin-binding transcription activator 1	CAMTA2;CAMTA1	sp|O94983|CMTA2_HUMAN Calmodulin-binding transcription activator 2 OS=Homo sapiens OX=9606 GN=CAMTA2 PE=1 SV=3;sp|Q9Y6Y1|CMTA1_HUMAN Calmodulin-binding transcription activator 1 OS=Homo sapiens OX=9606 GN=CAMTA1 PE=1 SV=4;sp|O94983-6|CMTA2_HUMAN Isoform 6	8	1	1	1	0	0	0	0	0	0	1	0	0	0	0	0	0	0	0	0	0	0	1	0	0	0	0	0	0	0	0	0	0	0	1	0	0	0	0	0	1.6
342	O94992	O94992	3	3	3	Protein HEXIM1	HEXIM1	sp|O94992|HEXI1_HUMAN Protein HEXIM1 OS=Homo sapiens OX=9606 GN=HEXIM1 PE=1 SV=1	1	3	3	3	1	0	1	1	0	2	2	2	3	0	0	1	1	0	1	1	0	2	2	2	3	0	0	1	1	0	1	1	0	2	2	2	3	0	0	1	15.6
343	O95081;O95081-2	O95081;O95081-2	3;3	2;2	2;2	Arf-GAP domain and FG repeat-containing protein 2	AGFG2	sp|O95081|AGFG2_HUMAN Arf-GAP domain and FG repeat-containing protein 2 OS=Homo sapiens OX=9606 GN=AGFG2 PE=1 SV=2;sp|O95081-2|AGFG2_HUMAN Isoform 2 of Arf-GAP domain and FG repeat-containing protein 2 OS=Homo sapiens OX=9606 GN=AGFG2	2	3	2	2	1	1	1	1	1	1	2	1	3	1	1	1	0	0	0	0	0	0	1	0	2	0	0	0	0	0	0	0	0	0	1	0	2	0	0	0	7.3
344	Q9UPN6;O95104;O95104-2;O95104-3;Q9UPN6-2	Q9UPN6;O95104;O95104-2;O95104-3;Q9UPN6-2	1;1;1;1;1	1;1;1;1;1	1;1;1;1;1	Protein SCAF8;Splicing factor, arginine/serine-rich 15	SCAF8;SCAF4	sp|Q9UPN6|SCAF8_HUMAN SR-related and CTD-associated factor 8 OS=Homo sapiens OX=9606 GN=SCAF8 PE=1 SV=1;sp|O95104|SCAF4_HUMAN SR-related and CTD-associated factor 4 OS=Homo sapiens OX=9606 GN=SCAF4 PE=1 SV=3;sp|O95104-2|SCAF4_HUMAN Isoform 2 of SR-related	5	1	1	1	0	0	1	1	0	0	1	1	1	1	1	1	0	0	1	1	0	0	1	1	1	1	1	1	0	0	1	1	0	0	1	1	1	1	1	1	0.9
345	O95147	O95147	1	1	1	Dual specificity protein phosphatase 14	DUSP14	sp|O95147|DUS14_HUMAN Dual specificity protein phosphatase 14 OS=Homo sapiens OX=9606 GN=DUSP14 PE=1 SV=1	1	1	1	1	0	0	1	1	1	1	1	1	1	1	0	0	0	0	1	1	1	1	1	1	1	1	0	0	0	0	1	1	1	1	1	1	1	1	0	0	10.6
346	O95163	O95163	3	3	3	Elongator complex protein 1	IKBKAP	sp|O95163|ELP1_HUMAN Elongator complex protein 1 OS=Homo sapiens OX=9606 GN=ELP1 PE=1 SV=3	1	3	3	3	0	0	0	1	0	0	1	2	0	0	1	0	0	0	0	1	0	0	1	2	0	0	1	0	0	0	0	1	0	0	1	2	0	0	1	0	2.9
347	O95202;O95202-2;O95202-3	O95202	10;2;2	10;2;2	10;2;2	LETM1 and EF-hand domain-containing protein 1, mitochondrial	LETM1	sp|O95202|LETM1_HUMAN Mitochondrial proton/calcium exchanger protein OS=Homo sapiens OX=9606 GN=LETM1 PE=1 SV=1	3	10	10	10	3	2	4	4	1	2	10	4	5	3	4	3	3	2	4	4	1	2	10	4	5	3	4	3	3	2	4	4	1	2	10	4	5	3	4	3	18.8
348	O95210	O95210	1	1	1	Starch-binding domain-containing protein 1	STBD1	sp|O95210|STBD1_HUMAN Starch-binding domain-containing protein 1 OS=Homo sapiens OX=9606 GN=STBD1 PE=1 SV=1	1	1	1	1	0	0	0	0	0	1	0	0	0	0	0	0	0	0	0	0	0	1	0	0	0	0	0	0	0	0	0	0	0	1	0	0	0	0	0	0	6.4
349	O95218;O95218-2	O95218;O95218-2	2;2	2;2	2;2	Zinc finger Ran-binding domain-containing protein 2	ZRANB2	sp|O95218|ZRAB2_HUMAN Zinc finger Ran-binding domain-containing protein 2 OS=Homo sapiens OX=9606 GN=ZRANB2 PE=1 SV=2;sp|O95218-2|ZRAB2_HUMAN Isoform 2 of Zinc finger Ran-binding domain-containing protein 2 OS=Homo sapiens OX=9606 GN=ZRANB2	2	2	2	2	0	1	0	0	0	0	2	1	0	0	0	0	0	1	0	0	0	0	2	1	0	0	0	0	0	1	0	0	0	0	2	1	0	0	0	0	5.2
350	O95232;O95232-2	O95232	3;1	3;1	3;1	Luc7-like protein 3	LUC7L3	sp|O95232|LC7L3_HUMAN Luc7-like protein 3 OS=Homo sapiens OX=9606 GN=LUC7L3 PE=1 SV=2	2	3	3	3	1	3	2	2	1	2	2	2	3	3	2	2	1	3	2	2	1	2	2	2	3	3	2	2	1	3	2	2	1	2	2	2	3	3	2	2	10.6
351	O95299;O95299-2	O95299;O95299-2	8;7	8;7	8;7	NADH dehydrogenase [ubiquinone] 1 alpha subcomplex subunit 10, mitochondrial	NDUFA10	sp|O95299|NDUAA_HUMAN NADH dehydrogenase [ubiquinone] 1 alpha subcomplex subunit 10, mitochondrial OS=Homo sapiens OX=9606 GN=NDUFA10 PE=1 SV=1;sp|O95299-2|NDUAA_HUMAN Isoform 2 of NADH dehydrogenase [ubiquinone] 1 alpha subcomplex subunit 10, mitochondria	2	8	8	8	4	4	4	5	4	4	5	6	5	6	4	4	4	4	4	5	4	4	5	6	5	6	4	4	4	4	4	5	4	4	5	6	5	6	4	4	24.8
352	O95302;O95302-3;O95302-2;Q75LS8	O95302;O95302-3;O95302-2	13;12;7;2	13;12;7;2	13;12;7;2	Peptidyl-prolyl cis-trans isomerase FKBP9	FKBP9	sp|O95302|FKBP9_HUMAN Peptidyl-prolyl cis-trans isomerase FKBP9 OS=Homo sapiens OX=9606 GN=FKBP9 PE=1 SV=2;sp|O95302-3|FKBP9_HUMAN Isoform 3 of Peptidyl-prolyl cis-trans isomerase FKBP9 OS=Homo sapiens OX=9606 GN=FKBP9;sp|O95302-2|FKBP9_HUMAN Isoform 2 of	4	13	13	13	8	5	9	4	8	4	7	6	8	9	9	9	8	5	9	4	8	4	7	6	8	9	9	9	8	5	9	4	8	4	7	6	8	9	9	9	30.2
353	O95336	O95336	3	3	3	6-phosphogluconolactonase	PGLS	sp|O95336|6PGL_HUMAN 6-phosphogluconolactonase OS=Homo sapiens OX=9606 GN=PGLS PE=1 SV=2	1	3	3	3	0	0	0	1	1	1	2	0	2	2	1	2	0	0	0	1	1	1	2	0	2	2	1	2	0	0	0	1	1	1	2	0	2	2	1	2	24
354	O95372	O95372	3	3	3	Acyl-protein thioesterase 2	LYPLA2	sp|O95372|LYPA2_HUMAN Acyl-protein thioesterase 2 OS=Homo sapiens OX=9606 GN=LYPLA2 PE=1 SV=1	1	3	3	3	2	1	0	2	3	3	2	3	1	2	3	3	2	1	0	2	3	3	2	3	1	2	3	3	2	1	0	2	3	3	2	3	1	2	3	3	25.5
355	O95373	O95373	12	12	12	Importin-7	IPO7	sp|O95373|IPO7_HUMAN Importin-7 OS=Homo sapiens OX=9606 GN=IPO7 PE=1 SV=1	1	12	12	12	4	4	5	7	6	7	9	9	11	7	9	6	4	4	5	7	6	7	9	9	11	7	9	6	4	4	5	7	6	7	9	9	11	7	9	6	17.2
356	O95394;O95394-3;O95394-4	O95394;O95394-3;O95394-4	5;5;5	5;5;5	5;5;5	Phosphoacetylglucosamine mutase	PGM3	sp|O95394|AGM1_HUMAN Phosphoacetylglucosamine mutase OS=Homo sapiens OX=9606 GN=PGM3 PE=1 SV=1;sp|O95394-3|AGM1_HUMAN Isoform 2 of Phosphoacetylglucosamine mutase OS=Homo sapiens OX=9606 GN=PGM3;sp|O95394-4|AGM1_HUMAN Isoform 3 of Phosphoacetylglucosamine	3	5	5	5	1	1	2	2	2	5	3	4	4	0	1	0	1	1	2	2	2	5	3	4	4	0	1	0	1	1	2	2	2	5	3	4	4	0	1	0	7.7
357	O95399;O95399-2	O95399;O95399-2	1;1	1;1	1;1	Urotensin-2	UTS2	sp|O95399|UTS2_HUMAN Urotensin-2 OS=Homo sapiens OX=9606 GN=UTS2 PE=1 SV=1;sp|O95399-2|UTS2_HUMAN Isoform 2 of Urotensin-2 OS=Homo sapiens OX=9606 GN=UTS2	2	1	1	1	1	1	1	1	1	1	1	1	1	1	1	1	1	1	1	1	1	1	1	1	1	1	1	1	1	1	1	1	1	1	1	1	1	1	1	1	6.5
358	O95429;O95429-2	O95429;O95429-2	14;13	14;13	14;13	BAG family molecular chaperone regulator 4	BAG4	sp|O95429|BAG4_HUMAN BAG family molecular chaperone regulator 4 OS=Homo sapiens OX=9606 GN=BAG4 PE=1 SV=1;sp|O95429-2|BAG4_HUMAN Isoform 2 of BAG family molecular chaperone regulator 4 OS=Homo sapiens OX=9606 GN=BAG4	2	14	14	14	10	10	10	11	12	11	12	13	13	11	12	12	10	10	10	11	12	11	12	13	13	11	12	12	10	10	10	11	12	11	12	13	13	11	12	12	53.6
359	O95433;O95433-2	O95433;O95433-2	15;11	15;11	15;11	Activator of 90 kDa heat shock protein ATPase homolog 1	AHSA1	sp|O95433|AHSA1_HUMAN Activator of 90 kDa heat shock protein ATPase homolog 1 OS=Homo sapiens OX=9606 GN=AHSA1 PE=1 SV=1;sp|O95433-2|AHSA1_HUMAN Isoform 2 of Activator of 90 kDa heat shock protein ATPase homolog 1 OS=Homo sapiens OX=9606 GN=AHSA1	2	15	15	15	9	6	7	10	8	6	9	9	9	10	8	8	9	6	7	10	8	6	9	9	9	10	8	8	9	6	7	10	8	6	9	9	9	10	8	8	62.4
360	O95456;O95456-2	O95456;O95456-2	4;4	4;4	4;4	Proteasome assembly chaperone 1	PSMG1	sp|O95456|PSMG1_HUMAN Proteasome assembly chaperone 1 OS=Homo sapiens OX=9606 GN=PSMG1 PE=1 SV=1;sp|O95456-2|PSMG1_HUMAN Isoform 2 of Proteasome assembly chaperone 1 OS=Homo sapiens OX=9606 GN=PSMG1	2	4	4	4	2	3	2	3	2	3	4	3	2	2	2	3	2	3	2	3	2	3	4	3	2	2	2	3	2	3	2	3	2	3	4	3	2	2	2	3	18.8
361	O95470	O95470	3	3	3	Sphingosine-1-phosphate lyase 1	SGPL1	sp|O95470|SGPL1_HUMAN Sphingosine-1-phosphate lyase 1 OS=Homo sapiens OX=9606 GN=SGPL1 PE=1 SV=3	1	3	3	3	1	1	1	1	1	0	2	1	3	0	0	1	1	1	1	1	1	0	2	1	3	0	0	1	1	1	1	1	1	0	2	1	3	0	0	1	7.4
362	O95486;O95486-2	O95486	39;14	36;14	36;14	Protein transport protein Sec24A	SEC24A	sp|O95486|SC24A_HUMAN Protein transport protein Sec24A OS=Homo sapiens OX=9606 GN=SEC24A PE=1 SV=2	2	39	36	36	27	28	27	28	33	33	32	31	28	31	30	32	24	26	25	26	31	31	29	30	26	28	28	29	24	26	25	26	31	31	29	30	26	28	28	29	51.9
363	O95487-2;O95487;O95487-3	O95487-2;O95487;O95487-3	43;42;41	43;42;41	40;39;38	Protein transport protein Sec24B	SEC24B	sp|O95487-2|SC24B_HUMAN Isoform 2 of Protein transport protein Sec24B OS=Homo sapiens OX=9606 GN=SEC24B;sp|O95487|SC24B_HUMAN Protein transport protein Sec24B OS=Homo sapiens OX=9606 GN=SEC24B PE=1 SV=2;sp|O95487-3|SC24B_HUMAN Isoform 3 of Protein transpor	3	43	43	40	38	31	34	36	37	37	37	34	38	35	36	38	38	31	34	36	37	37	37	34	38	35	36	38	35	29	32	34	35	35	34	33	36	32	34	35	57.6
364	O95573	O95573	16	16	14	Long-chain-fatty-acid--CoA ligase 3	ACSL3	sp|O95573|ACSL3_HUMAN Long-chain-fatty-acid--CoA ligase 3 OS=Homo sapiens OX=9606 GN=ACSL3 PE=1 SV=3	1	16	16	14	8	3	4	7	7	5	11	9	9	5	6	6	8	3	4	7	7	5	11	9	9	5	6	6	6	2	3	5	5	3	9	8	7	4	5	5	32.5
365	O95602	O95602	2	2	2	DNA-directed RNA polymerase I subunit RPA1	POLR1A	sp|O95602|RPA1_HUMAN DNA-directed RNA polymerase I subunit RPA1 OS=Homo sapiens OX=9606 GN=POLR1A PE=1 SV=2	1	2	2	2	0	1	0	0	0	0	0	0	0	0	1	0	0	1	0	0	0	0	0	0	0	0	1	0	0	1	0	0	0	0	0	0	0	0	1	0	1.3
366	O95684;O95684-2;O95684-3	O95684;O95684-2	3;3;1	3;3;1	3;3;1	FGFR1 oncogene partner	FGFR1OP	sp|O95684|CEP43_HUMAN Centrosomal protein 43 OS=Homo sapiens OX=9606 GN=CEP43 PE=1 SV=1;sp|O95684-2|CEP43_HUMAN Isoform 2 of Centrosomal protein 43 OS=Homo sapiens OX=9606 GN=CEP43	3	3	3	3	1	2	0	2	1	2	0	0	0	1	2	3	1	2	0	2	1	2	0	0	0	1	2	3	1	2	0	2	1	2	0	0	0	1	2	3	14.5
367	O95747	O95747	6	5	5	Serine/threonine-protein kinase OSR1	OXSR1	sp|O95747|OXSR1_HUMAN Serine/threonine-protein kinase OSR1 OS=Homo sapiens OX=9606 GN=OXSR1 PE=1 SV=1	1	6	5	5	3	1	1	1	1	1	2	2	4	3	3	2	3	1	1	1	1	1	2	2	3	3	3	2	3	1	1	1	1	1	2	2	3	3	3	2	12.5
368	O95757	O95757	9	6	6	Heat shock 70 kDa protein 4L	HSPA4L	sp|O95757|HS74L_HUMAN Heat shock 70 kDa protein 4L OS=Homo sapiens OX=9606 GN=HSPA4L PE=1 SV=3	1	9	6	6	4	2	3	2	3	0	5	2	3	2	3	2	3	1	2	0	0	0	3	0	1	1	1	1	3	1	2	0	0	0	3	0	1	1	1	1	15.6
369	O95758;O95758-2;O95758-4;O95758-1;O95758-6;O95758-5;O95758-7	O95758;O95758-2;O95758-4;O95758-1;O95758-6;O95758-5;O95758-7	12;12;12;12;12;12;11	10;10;10;10;10;10;10	10;10;10;10;10;10;10	Polypyrimidine tract-binding protein 3	PTBP3	sp|O95758|PTBP3_HUMAN Polypyrimidine tract-binding protein 3 OS=Homo sapiens OX=9606 GN=PTBP3 PE=1 SV=2;sp|O95758-2|PTBP3_HUMAN Isoform 2 of Polypyrimidine tract-binding protein 3 OS=Homo sapiens OX=9606 GN=PTBP3;sp|O95758-4|PTBP3_HUMAN Isoform 4 of Polypy	7	12	10	10	8	4	7	7	9	9	6	6	7	8	9	8	6	3	5	5	7	7	4	5	6	6	7	6	6	3	5	5	7	7	4	5	6	6	7	6	33.5
370	O95782;O95782-2	O95782;O95782-2	5;5	5;5	4;4	AP-2 complex subunit alpha-1	AP2A1	sp|O95782|AP2A1_HUMAN AP-2 complex subunit alpha-1 OS=Homo sapiens OX=9606 GN=AP2A1 PE=1 SV=3;sp|O95782-2|AP2A1_HUMAN Isoform B of AP-2 complex subunit alpha-1 OS=Homo sapiens OX=9606 GN=AP2A1	2	5	5	4	3	1	1	4	2	1	2	2	0	2	3	1	3	1	1	4	2	1	2	2	0	2	3	1	2	1	0	3	2	1	1	1	0	2	2	1	7.4
371	O95786;O95786-2	O95786;O95786-2	2;1	2;1	2;1	Probable ATP-dependent RNA helicase DDX58	DDX58	sp|O95786|DDX58_HUMAN Antiviral innate immune response receptor RIG-I OS=Homo sapiens OX=9606 GN=DDX58 PE=1 SV=2;sp|O95786-2|DDX58_HUMAN Isoform 2 of Antiviral innate immune response receptor RIG-I OS=Homo sapiens OX=9606 GN=DDX58	2	2	2	2	2	0	0	0	0	0	0	0	0	0	0	0	2	0	0	0	0	0	0	0	0	0	0	0	2	0	0	0	0	0	0	0	0	0	0	0	2.2
372	O95793;O95793-2;O95793-3	O95793;O95793-2;O95793-3	22;22;21	22;22;21	20;20;19	Double-stranded RNA-binding protein Staufen homolog 1	STAU1	sp|O95793|STAU1_HUMAN Double-stranded RNA-binding protein Staufen homolog 1 OS=Homo sapiens OX=9606 GN=STAU1 PE=1 SV=2;sp|O95793-2|STAU1_HUMAN Isoform Short of Double-stranded RNA-binding protein Staufen homolog 1 OS=Homo sapiens OX=9606 GN=STAU1;sp|O95793	3	22	22	20	11	13	14	16	12	18	10	11	12	16	17	15	11	13	14	16	12	18	10	11	12	16	17	15	10	11	12	14	10	16	9	10	10	14	15	13	46.6
373	O95801	O95801	2	2	2	Tetratricopeptide repeat protein 4	TTC4	sp|O95801|TTC4_HUMAN Tetratricopeptide repeat protein 4 OS=Homo sapiens OX=9606 GN=TTC4 PE=1 SV=3	1	2	2	2	0	0	0	0	0	0	2	1	2	0	1	0	0	0	0	0	0	0	2	1	2	0	1	0	0	0	0	0	0	0	2	1	2	0	1	0	4.7
374	O95816;O95816-2	O95816;O95816-2	4;3	4;3	4;3	BAG family molecular chaperone regulator 2	BAG2	sp|O95816|BAG2_HUMAN BAG family molecular chaperone regulator 2 OS=Homo sapiens OX=9606 GN=BAG2 PE=1 SV=1;sp|O95816-2|BAG2_HUMAN Isoform 2 of BAG family molecular chaperone regulator 2 OS=Homo sapiens OX=9606 GN=BAG2	2	4	4	4	2	1	2	2	2	2	2	2	1	3	2	1	2	1	2	2	2	2	2	2	1	3	2	1	2	1	2	2	2	2	2	2	1	3	2	1	20.9
375	O95817	O95817	5	5	5	BAG family molecular chaperone regulator 3	BAG3	sp|O95817|BAG3_HUMAN BAG family molecular chaperone regulator 3 OS=Homo sapiens OX=9606 GN=BAG3 PE=1 SV=3	1	5	5	5	1	0	0	0	1	0	3	2	3	0	3	2	1	0	0	0	1	0	3	2	3	0	3	2	1	0	0	0	1	0	3	2	3	0	3	2	13
376	O95819;O95819-2;O95819-5;O95819-3;O95819-6;O95819-4;Q9UKE5-4;Q9UKE5-2;Q9UKE5-6;Q8N4C8-4;Q9UKE5-3;Q9UKE5-5;Q9UKE5;Q8N4C8-5;Q9UKE5-8;Q8N4C8-2;Q8N4C8-3;Q8N4C8;Q9UKE5-7	O95819;O95819-2;O95819-5;O95819-3;O95819-6;O95819-4;Q9UKE5-4;Q9UKE5-2;Q9UKE5-6;Q8N4C8-4;Q9UKE5-3;Q9UKE5-5;Q9UKE5;Q8N4C8-5;Q9UKE5-8;Q8N4C8-2;Q8N4C8-3;Q8N4C8;Q9UKE5-7	3;3;3;3;3;3;2;2;2;2;2;2;2;2;2;2;2;2;2	3;3;3;3;3;3;2;2;2;2;2;2;2;2;2;2;2;2;2	3;3;3;3;3;3;2;2;2;2;2;2;2;2;2;2;2;2;2	Mitogen-activated protein kinase kinase kinase kinase 4;TRAF2 and NCK-interacting protein kinase;Misshapen-like kinase 1	MAP4K4;TNIK;MINK1	sp|O95819|M4K4_HUMAN Mitogen-activated protein kinase kinase kinase kinase 4 OS=Homo sapiens OX=9606 GN=MAP4K4 PE=1 SV=2;sp|O95819-2|M4K4_HUMAN Isoform 2 of Mitogen-activated protein kinase kinase kinase kinase 4 OS=Homo sapiens OX=9606 GN=MAP4K4;sp|O95819	19	3	3	3	0	0	2	1	0	2	2	1	2	0	0	0	0	0	2	1	0	2	2	1	2	0	0	0	0	0	2	1	0	2	2	1	2	0	0	0	1.9
377	O95831;O95831-3;O95831-4;O95831-2;O95831-5	O95831;O95831-3;O95831-4	15;15;8;7;6	15;15;8;7;6	15;15;8;7;6	Apoptosis-inducing factor 1, mitochondrial	AIFM1	sp|O95831|AIFM1_HUMAN Apoptosis-inducing factor 1, mitochondrial OS=Homo sapiens OX=9606 GN=AIFM1 PE=1 SV=1;sp|O95831-3|AIFM1_HUMAN Isoform 3 of Apoptosis-inducing factor 1, mitochondrial OS=Homo sapiens OX=9606 GN=AIFM1;sp|O95831-4|AIFM1_HUMAN Isoform 4 o	5	15	15	15	6	4	5	5	4	2	8	5	6	10	7	4	6	4	5	5	4	2	8	5	6	10	7	4	6	4	5	5	4	2	8	5	6	10	7	4	33.9
378	O95861;O95861-4;O95861-2;O95861-3	O95861;O95861-4;O95861-2;O95861-3	3;3;3;2	3;3;3;2	3;3;3;2	3(2),5-bisphosphate nucleotidase 1	BPNT1	sp|O95861|BPNT1_HUMAN 3(2),5-bisphosphate nucleotidase 1 OS=Homo sapiens OX=9606 GN=BPNT1 PE=1 SV=1;sp|O95861-4|BPNT1_HUMAN Isoform 4 of 3(2),5-bisphosphate nucleotidase 1 OS=Homo sapiens OX=9606 GN=BPNT1;sp|O95861-2|BPNT1_HUMAN Isoform 2 of 3(2),5	4	3	3	3	0	0	0	1	0	0	2	1	1	0	0	0	0	0	0	1	0	0	2	1	1	0	0	0	0	0	0	1	0	0	2	1	1	0	0	0	13.6
379	O95881	O95881	2	2	2	Thioredoxin domain-containing protein 12	TXNDC12	sp|O95881|TXD12_HUMAN Thioredoxin domain-containing protein 12 OS=Homo sapiens OX=9606 GN=TXNDC12 PE=1 SV=1	1	2	2	2	0	0	0	0	0	0	1	0	1	0	0	1	0	0	0	0	0	0	1	0	1	0	0	1	0	0	0	0	0	0	1	0	1	0	0	1	14
380	O95900;O95900-2	O95900;O95900-2	14;12	14;12	14;12	Probable tRNA pseudouridine synthase 2	TRUB2	sp|O95900|TRUB2_HUMAN Mitochondrial mRNA pseudouridine synthase TRUB2 OS=Homo sapiens OX=9606 GN=TRUB2 PE=1 SV=1;sp|O95900-2|TRUB2_HUMAN Isoform 2 of Mitochondrial mRNA pseudouridine synthase TRUB2 OS=Homo sapiens OX=9606 GN=TRUB2	2	14	14	14	2	2	3	7	5	4	11	9	9	4	5	5	2	2	3	7	5	4	11	9	9	4	5	5	2	2	3	7	5	4	11	9	9	4	5	5	55.9
381	O96000;O96000-2	O96000;O96000-2	2;1	2;1	2;1	NADH dehydrogenase [ubiquinone] 1 beta subcomplex subunit 10	NDUFB10	sp|O96000|NDUBA_HUMAN NADH dehydrogenase [ubiquinone] 1 beta subcomplex subunit 10 OS=Homo sapiens OX=9606 GN=NDUFB10 PE=1 SV=3;sp|O96000-2|NDUBA_HUMAN Isoform 2 of NADH dehydrogenase [ubiquinone] 1 beta subcomplex subunit 10 OS=Homo sapiens OX=9606 GN=NDU	2	2	2	2	1	1	1	1	1	1	2	2	2	2	1	2	1	1	1	1	1	1	2	2	2	2	1	2	1	1	1	1	1	1	2	2	2	2	1	2	14.5
382	O96005;O96005-3;O96005-4	O96005;O96005-3;O96005-4	2;1;1	2;1;1	2;1;1	Cleft lip and palate transmembrane protein 1	CLPTM1	sp|O96005|CLPT1_HUMAN Cleft lip and palate transmembrane protein 1 OS=Homo sapiens OX=9606 GN=CLPTM1 PE=1 SV=1;sp|O96005-3|CLPT1_HUMAN Isoform 2 of Cleft lip and palate transmembrane protein 1 OS=Homo sapiens OX=9606 GN=CLPTM1;sp|O96005-4|CLPT1_HUMAN Isofo	3	2	2	2	1	1	1	0	1	1	2	1	2	1	1	1	1	1	1	0	1	1	2	1	2	1	1	1	1	1	1	0	1	1	2	1	2	1	1	1	6.3
383	O96007	O96007	1	1	1	Molybdopterin synthase catalytic subunit	MOCS2	sp|O96007|MOC2B_HUMAN Molybdopterin synthase catalytic subunit OS=Homo sapiens OX=9606 GN=MOCS2 PE=1 SV=1	1	1	1	1	1	1	1	0	0	1	1	0	1	1	0	1	1	1	1	0	0	1	1	0	1	1	0	1	1	1	1	0	0	1	1	0	1	1	0	1	10.6
384	O96008;O96008-2	O96008;O96008-2	8;5	8;5	8;5	Mitochondrial import receptor subunit TOM40 homolog	TOMM40	sp|O96008|TOM40_HUMAN Mitochondrial import receptor subunit TOM40 homolog OS=Homo sapiens OX=9606 GN=TOMM40 PE=1 SV=1;sp|O96008-2|TOM40_HUMAN Isoform 2 of Mitochondrial import receptor subunit TOM40 homolog OS=Homo sapiens OX=9606 GN=TOMM40	2	8	8	8	2	1	1	1	1	1	6	5	6	2	3	1	2	1	1	1	1	1	6	5	6	2	3	1	2	1	1	1	1	1	6	5	6	2	3	1	33
385	O96019;O96019-2;O94805	O96019;O96019-2	23;19;3	23;19;3	23;19;3	Actin-like protein 6A	ACTL6A	sp|O96019|ACL6A_HUMAN Actin-like protein 6A OS=Homo sapiens OX=9606 GN=ACTL6A PE=1 SV=1;sp|O96019-2|ACL6A_HUMAN Isoform 2 of Actin-like protein 6A OS=Homo sapiens OX=9606 GN=ACTL6A	3	23	23	23	18	18	18	20	18	20	20	20	21	20	18	21	18	18	18	20	18	20	20	20	21	20	18	21	18	18	18	20	18	20	20	20	21	20	18	21	69.9
386	P_P02754;CON__sp|P_P02754|LACB_BOVIN	P_P02754;CON__sp|P_P02754|LACB_BOVIN	9;8	9;8	9;8			sp|P_P02754|LACB_BOVIN __CONT Beta-lactoglobulin, Michrom standard;	2	9	9	9	7	3	9	4	3	2	4	6	3	4	3	1	7	3	9	4	3	2	4	6	3	4	3	1	7	3	9	4	3	2	4	6	3	4	3	1	65.4
387	P00156	P00156	1	1	1	Cytochrome b	MT-CYB	sp|P00156|CYB_HUMAN Cytochrome b OS=Homo sapiens OX=9606 GN=MT-CYB PE=1 SV=2	1	1	1	1	0	1	1	0	0	0	0	0	0	0	1	1	0	1	1	0	0	0	0	0	0	0	1	1	0	1	1	0	0	0	0	0	0	0	1	1	2.4
388	P00338;P00338-3;P00338-4;P00338-2;P00338-5;Q6ZMR3	P00338;P00338-3;P00338-4;P00338-2;P00338-5	22;22;18;14;14;1	22;22;18;14;14;1	21;21;17;13;13;0	L-lactate dehydrogenase A chain	LDHA	sp|P00338|LDHA_HUMAN L-lactate dehydrogenase A chain OS=Homo sapiens OX=9606 GN=LDHA PE=1 SV=2;sp|P00338-3|LDHA_HUMAN Isoform 3 of L-lactate dehydrogenase A chain OS=Homo sapiens OX=9606 GN=LDHA;sp|P00338-4|LDHA_HUMAN Isoform 4 of L-lactate dehydrogenase A	6	22	22	21	18	18	18	17	17	19	18	20	18	20	19	21	18	18	18	17	17	19	18	20	18	20	19	21	17	17	17	16	16	18	17	19	17	19	18	20	79.2
389	P00367;P00367-3;P00367-2;P49448;P_P00366;CON__sp|P_P00366|DHE3_BOVIN	P00367;P00367-3;P00367-2;P49448;P_P00366;CON__sp|P_P00366|DHE3_BOVIN	19;17;15;12;12;12	19;17;15;12;12;12	19;17;15;12;12;12	Glutamate dehydrogenase 1, mitochondrial;Glutamate dehydrogenase 2, mitochondrial	GLUD1;GLUD2	sp|P00367|DHE3_HUMAN Glutamate dehydrogenase 1, mitochondrial OS=Homo sapiens OX=9606 GN=GLUD1 PE=1 SV=2;sp|P00367-3|DHE3_HUMAN Isoform 3 of Glutamate dehydrogenase 1, mitochondrial OS=Homo sapiens OX=9606 GN=GLUD1;sp|P00367-2|DHE3_HUMAN Isoform 2 of Gluta	6	19	19	19	10	8	10	9	9	7	11	8	11	6	6	6	10	8	10	9	9	7	11	8	11	6	6	6	10	8	10	9	9	7	11	8	11	6	6	6	38.2
390	P00387;P00387-2;P00387-3	P00387;P00387-2;P00387-3	7;7;7	7;7;7	7;7;7	NADH-cytochrome b5 reductase 3;NADH-cytochrome b5 reductase 3 membrane-bound form;NADH-cytochrome b5 reductase 3 soluble form	CYB5R3	sp|P00387|NB5R3_HUMAN NADH-cytochrome b5 reductase 3 OS=Homo sapiens OX=9606 GN=CYB5R3 PE=1 SV=3;sp|P00387-2|NB5R3_HUMAN Isoform 2 of NADH-cytochrome b5 reductase 3 OS=Homo sapiens OX=9606 GN=CYB5R3;sp|P00387-3|NB5R3_HUMAN Isoform 3 of NADH-cytochrome b5 r	3	7	7	7	3	5	3	3	1	4	5	6	6	2	2	3	3	5	3	3	1	4	5	6	6	2	2	3	3	5	3	3	1	4	5	6	6	2	2	3	27.9
391	P00390;P00390-2;P00390-4;P00390-3;P00390-5	P00390;P00390-2;P00390-4;P00390-3;P00390-5	14;14;13;13;12	14;14;13;13;12	14;14;13;13;12	Glutathione reductase, mitochondrial	GSR	sp|P00390|GSHR_HUMAN Glutathione reductase, mitochondrial OS=Homo sapiens OX=9606 GN=GSR PE=1 SV=2;sp|P00390-2|GSHR_HUMAN Isoform Cytoplasmic of Glutathione reductase, mitochondrial OS=Homo sapiens OX=9606 GN=GSR;sp|P00390-4|GSHR_HUMAN Isoform 3 of Glutath	5	14	14	14	9	5	7	7	7	8	9	10	10	9	7	9	9	5	7	7	7	8	9	10	10	9	7	9	9	5	7	7	7	8	9	10	10	9	7	9	49.4
392	P00403	P00403	6	6	6	Cytochrome c oxidase subunit 2	MT-CO2	sp|P00403|COX2_HUMAN Cytochrome c oxidase subunit 2 OS=Homo sapiens OX=9606 GN=MT-CO2 PE=1 SV=1	1	6	6	6	2	2	2	1	1	3	4	2	2	3	1	3	2	2	2	1	1	3	4	2	2	3	1	3	2	2	2	1	1	3	4	2	2	3	1	3	32.2
393	P00441	P00441	5	5	5	Superoxide dismutase [Cu-Zn]	SOD1	sp|P00441|SODC_HUMAN Superoxide dismutase [Cu-Zn] OS=Homo sapiens OX=9606 GN=SOD1 PE=1 SV=2	1	5	5	5	2	1	1	1	2	1	1	2	3	2	1	2	2	1	1	1	2	1	1	2	3	2	1	2	2	1	1	1	2	1	1	2	3	2	1	2	53.9
394	P00491	P00491	10	10	10	Purine nucleoside phosphorylase	PNP	sp|P00491|PNPH_HUMAN Purine nucleoside phosphorylase OS=Homo sapiens OX=9606 GN=PNP PE=1 SV=2	1	10	10	10	7	8	7	9	9	7	9	7	7	7	9	8	7	8	7	9	9	7	9	7	7	7	9	8	7	8	7	9	9	7	9	7	7	7	9	8	48.1
395	P00492	P00492	7	7	7	Hypoxanthine-guanine phosphoribosyltransferase	HPRT1	sp|P00492|HPRT_HUMAN Hypoxanthine-guanine phosphoribosyltransferase OS=Homo sapiens OX=9606 GN=HPRT1 PE=1 SV=2	1	7	7	7	3	3	5	5	5	2	5	4	4	5	5	6	3	3	5	5	5	2	5	4	4	5	5	6	3	3	5	5	5	2	5	4	4	5	5	6	38.1
396	P00505;P00505-2	P00505;P00505-2	15;13	15;13	15;13	Aspartate aminotransferase, mitochondrial	GOT2	sp|P00505|AATM_HUMAN Aspartate aminotransferase, mitochondrial OS=Homo sapiens OX=9606 GN=GOT2 PE=1 SV=3;sp|P00505-2|AATM_HUMAN Isoform 2 of Aspartate aminotransferase, mitochondrial OS=Homo sapiens OX=9606 GN=GOT2	2	15	15	15	7	5	8	8	7	6	11	11	8	7	5	8	7	5	8	8	7	6	11	11	8	7	5	8	7	5	8	8	7	6	11	11	8	7	5	8	41.9
397	P00533;P00533-2;P00533-4;P00533-3	P00533;P00533-2;P00533-4;P00533-3	1;1;1;1	1;1;1;1	1;1;1;1	Epidermal growth factor receptor	EGFR	sp|P00533|EGFR_HUMAN Epidermal growth factor receptor OS=Homo sapiens OX=9606 GN=EGFR PE=1 SV=2;sp|P00533-2|EGFR_HUMAN Isoform 2 of Epidermal growth factor receptor OS=Homo sapiens OX=9606 GN=EGFR;sp|P00533-4|EGFR_HUMAN Isoform 4 of Epidermal growth factor	4	1	1	1	1	1	0	0	0	0	1	0	1	0	1	0	1	1	0	0	0	0	1	0	1	0	1	0	1	1	0	0	0	0	1	0	1	0	1	0	0.8
398	P00558;P00558-2;P07205	P00558;P00558-2	24;22;4	24;22;4	24;22;4	Phosphoglycerate kinase 1	PGK1	sp|P00558|PGK1_HUMAN Phosphoglycerate kinase 1 OS=Homo sapiens OX=9606 GN=PGK1 PE=1 SV=3;sp|P00558-2|PGK1_HUMAN Isoform 2 of Phosphoglycerate kinase 1 OS=Homo sapiens OX=9606 GN=PGK1	3	24	24	24	16	16	16	15	13	16	19	16	20	17	15	15	16	16	16	15	13	16	19	16	20	17	15	15	16	16	16	15	13	16	19	16	20	17	15	15	64.7
399	P00568	P00568	3	3	3	Adenylate kinase isoenzyme 1	AK1	sp|P00568|KAD1_HUMAN Adenylate kinase isoenzyme 1 OS=Homo sapiens OX=9606 GN=AK1 PE=1 SV=3	1	3	3	3	1	1	1	2	1	2	1	1	0	1	1	0	1	1	1	2	1	2	1	1	0	1	1	0	1	1	1	2	1	2	1	1	0	1	1	0	18
400	P00918	P00918	4	4	4	Carbonic anhydrase 2	CA2	sp|P00918|CAH2_HUMAN Carbonic anhydrase 2 OS=Homo sapiens OX=9606 GN=CA2 PE=1 SV=2	1	4	4	4	1	1	1	0	1	1	1	1	1	3	2	1	1	1	1	0	1	1	1	1	1	3	2	1	1	1	1	0	1	1	1	1	1	3	2	1	18.8
401	P00966	P00966	3	3	3	Argininosuccinate synthase	ASS1	sp|P00966|ASSY_HUMAN Argininosuccinate synthase OS=Homo sapiens OX=9606 GN=ASS1 PE=1 SV=2	1	3	3	3	0	1	0	0	0	0	1	2	1	0	0	1	0	1	0	0	0	0	1	2	1	0	0	1	0	1	0	0	0	0	1	2	1	0	0	1	9
402	P01040	P01040	3	3	3	Cystatin-A;Cystatin-A, N-terminally processed	CSTA	sp|P01040|CYTA_HUMAN Cystatin-A OS=Homo sapiens OX=9606 GN=CSTA PE=1 SV=1	1	3	3	3	2	0	1	1	2	0	0	1	0	2	0	0	2	0	1	1	2	0	0	1	0	2	0	0	2	0	1	1	2	0	0	1	0	2	0	0	61.2
403	P01574	P01574	1	1	1	Interferon beta	IFNB1	sp|P01574|IFNB_HUMAN Interferon beta OS=Homo sapiens OX=9606 GN=IFNB1 PE=1 SV=1	1	1	1	1	0	0	0	0	0	0	0	0	0	0	1	0	0	0	0	0	0	0	0	0	0	0	1	0	0	0	0	0	0	0	0	0	0	0	1	0	4.3
404	P01594;P01593	P01594;P01593	1;1	1;1	1;1	Ig kappa chain V-I region AU;Ig kappa chain V-I region AG		sp|P01594|KV133_HUMAN Immunoglobulin kappa variable 1-33 OS=Homo sapiens OX=9606 GN=IGKV1-33 PE=1 SV=2;sp|P01593|KVD33_HUMAN Immunoglobulin kappa variable 1D-33 OS=Homo sapiens OX=9606 GN=IGKV1D-33 PE=1 SV=2	2	1	1	1	0	0	0	0	0	0	1	1	1	0	0	0	0	0	0	0	0	0	1	1	1	0	0	0	0	0	0	0	0	0	1	1	1	0	0	0	13.7
405	P01599	P01599	2	2	2	Ig kappa chain V-I region Gal		sp|P01599|KV117_HUMAN Immunoglobulin kappa variable 1-17 OS=Homo sapiens OX=9606 GN=IGKV1-17 PE=1 SV=2	1	2	2	2	2	2	2	2	2	2	0	0	0	2	2	2	2	2	2	2	2	2	0	0	0	2	2	2	2	2	2	2	2	2	0	0	0	2	2	2	13.7
406	P01857;P0DOX5;P01859	P01857;P0DOX5	8;8;3	4;4;1	3;3;1	Ig gamma-1 chain C region	IGHG1	sp|P01857|IGHG1_HUMAN Immunoglobulin heavy constant gamma 1 OS=Homo sapiens OX=9606 GN=IGHG1 PE=1 SV=1;sp|P0DOX5|IGG1_HUMAN Immunoglobulin gamma-1 heavy chain OS=Homo sapiens OX=9606 PE=1 SV=2	3	8	4	3	5	6	4	3	3	3	3	3	3	3	3	4	1	3	0	0	0	0	1	1	1	0	0	1	0	2	0	0	0	0	1	0	0	0	0	1	28.2
407	P01860	P01860	6	1	1	Ig gamma-3 chain C region	IGHG3	sp|P01860|IGHG3_HUMAN Immunoglobulin heavy constant gamma 3 OS=Homo sapiens OX=9606 GN=IGHG3 PE=1 SV=2	1	6	1	1	5	4	5	3	3	3	2	4	4	3	3	3	0	0	1	0	0	0	0	1	1	0	0	0	0	0	1	0	0	0	0	1	1	0	0	0	14.6
408	P01861	P01861	4	1	1	Ig gamma-4 chain C region	IGHG4	sp|P01861|IGHG4_HUMAN Immunoglobulin heavy constant gamma 4 OS=Homo sapiens OX=9606 GN=IGHG4 PE=1 SV=1	1	4	1	1	4	3	3	2	2	2	2	3	3	2	2	2	1	1	1	1	1	1	1	1	1	1	1	1	1	1	1	1	1	1	1	1	1	1	1	1	10.4
409	P01889	P01889	7	2	2	HLA class I histocompatibility antigen, B-7 alpha chain	HLA-B	sp|P01889|HLAB_HUMAN HLA class I histocompatibility antigen, B alpha chain OS=Homo sapiens OX=9606 GN=HLA-B PE=1 SV=3	1	7	2	2	5	4	6	6	4	3	3	2	3	3	3	3	2	2	2	2	2	1	2	1	1	1	1	1	2	2	2	2	2	1	2	1	1	1	1	1	23.2
410	P02452	P02452	14	14	14	Collagen alpha-1(I) chain	COL1A1	sp|P02452|CO1A1_HUMAN Collagen alpha-1(I) chain OS=Homo sapiens OX=9606 GN=COL1A1 PE=1 SV=5	1	14	14	14	0	0	0	0	0	0	12	11	9	0	0	0	0	0	0	0	0	0	12	11	9	0	0	0	0	0	0	0	0	0	12	11	9	0	0	0	14.5
411	P02458;P02458-1	P02458;P02458-1	1;1	1;1	1;1	Collagen alpha-1(II) chain;Collagen alpha-1(II) chain;Chondrocalcin	COL2A1	sp|P02458|CO2A1_HUMAN Collagen alpha-1(II) chain OS=Homo sapiens OX=9606 GN=COL2A1 PE=1 SV=3;sp|P02458-1|CO2A1_HUMAN Isoform 1 of Collagen alpha-1(II) chain OS=Homo sapiens OX=9606 GN=COL2A1	2	1	1	1	0	0	0	0	0	0	1	1	1	0	0	0	0	0	0	0	0	0	1	1	1	0	0	0	0	0	0	0	0	0	1	1	1	0	0	0	1.2
412	P02545;P02545-3;P02545-2;P02545-6;P02545-5;P02545-4;P20700;Q03252	P02545;P02545-3;P02545-2;P02545-6;P02545-5;P02545-4	26;25;24;24;22;22;1;1	26;25;24;24;22;22;1;1	26;25;24;24;22;22;1;1	Prelamin-A/C;Lamin-A/C	LMNA	sp|P02545|LMNA_HUMAN Prelamin-A/C OS=Homo sapiens OX=9606 GN=LMNA PE=1 SV=1;sp|P02545-3|LMNA_HUMAN Isoform ADelta10 of Prelamin-A/C OS=Homo sapiens OX=9606 GN=LMNA;sp|P02545-2|LMNA_HUMAN Isoform C of Prelamin-A/C OS=Homo sapiens OX=9606 GN=LMNA;sp|P02545-6	8	26	26	26	13	6	18	16	11	15	19	15	16	16	17	13	13	6	18	16	11	15	19	15	16	16	17	13	13	6	18	16	11	15	19	15	16	16	17	13	47.9
413	P02786	P02786	16	16	16	Transferrin receptor protein 1;Transferrin receptor protein 1, serum form	TFRC	sp|P02786|TFR1_HUMAN Transferrin receptor protein 1 OS=Homo sapiens OX=9606 GN=TFRC PE=1 SV=2	1	16	16	16	12	12	13	10	8	10	10	12	12	9	10	8	12	12	13	10	8	10	10	12	12	9	10	8	12	12	13	10	8	10	10	12	12	9	10	8	27
414	P02794	P02794	7	7	7	Ferritin heavy chain;Ferritin heavy chain, N-terminally processed	FTH1	sp|P02794|FRIH_HUMAN Ferritin heavy chain OS=Homo sapiens OX=9606 GN=FTH1 PE=1 SV=2	1	7	7	7	4	4	6	3	2	2	4	4	4	3	4	3	4	4	6	3	2	2	4	4	4	3	4	3	4	4	6	3	2	2	4	4	4	3	4	3	33.3
415	P04040	P04040	14	14	14	Catalase	CAT	sp|P04040|CATA_HUMAN Catalase OS=Homo sapiens OX=9606 GN=CAT PE=1 SV=3	1	14	14	14	9	6	6	4	8	5	6	6	6	9	8	8	9	6	6	4	8	5	6	6	6	9	8	8	9	6	6	4	8	5	6	6	6	9	8	8	35.5
416	P04066	P04066	2	2	2	Tissue alpha-L-fucosidase	FUCA1	sp|P04066|FUCO_HUMAN Tissue alpha-L-fucosidase OS=Homo sapiens OX=9606 GN=FUCA1 PE=1 SV=4	1	2	2	2	1	1	2	0	0	1	1	1	1	0	0	1	1	1	2	0	0	1	1	1	1	0	0	1	1	1	2	0	0	1	1	1	1	0	0	1	6
417	P04075;P04075-2	P04075;P04075-2	28;27	28;27	25;24	Fructose-bisphosphate aldolase A	ALDOA	sp|P04075|ALDOA_HUMAN Fructose-bisphosphate aldolase A OS=Homo sapiens OX=9606 GN=ALDOA PE=1 SV=2;sp|P04075-2|ALDOA_HUMAN Isoform 2 of Fructose-bisphosphate aldolase A OS=Homo sapiens OX=9606 GN=ALDOA	2	28	28	25	24	19	23	21	23	22	23	23	22	25	21	24	24	19	23	21	23	22	23	23	22	25	21	24	21	18	21	20	21	19	21	20	19	22	19	22	84.9
418	P04080	P04080	3	3	3	Cystatin-B	CSTB	sp|P04080|CYTB_HUMAN Cystatin-B OS=Homo sapiens OX=9606 GN=CSTB PE=1 SV=2	1	3	3	3	1	1	2	1	2	2	2	2	2	1	1	1	1	1	2	1	2	2	2	2	2	1	1	1	1	1	2	1	2	2	2	2	2	1	1	1	45.9
419	P04083	P04083	26	26	26	Annexin A1	ANXA1	sp|P04083|ANXA1_HUMAN Annexin A1 OS=Homo sapiens OX=9606 GN=ANXA1 PE=1 SV=2	1	26	26	26	21	17	24	19	16	20	22	22	22	19	19	18	21	17	24	19	16	20	22	22	22	19	19	18	21	17	24	19	16	20	22	22	22	19	19	18	72.8
420	P04179;P04179-3;P04179-4;P04179-2	P04179;P04179-3;P04179-4;P04179-2	2;2;2;2	2;2;2;2	2;2;2;2	Superoxide dismutase [Mn], mitochondrial	SOD2	sp|P04179|SODM_HUMAN Superoxide dismutase [Mn], mitochondrial OS=Homo sapiens OX=9606 GN=SOD2 PE=1 SV=3;sp|P04179-3|SODM_HUMAN Isoform 3 of Superoxide dismutase [Mn], mitochondrial OS=Homo sapiens OX=9606 GN=SOD2;sp|P04179-4|SODM_HUMAN Isoform 4 of Superox	4	2	2	2	1	0	1	1	0	0	1	2	1	1	1	0	1	0	1	1	0	0	1	2	1	1	1	0	1	0	1	1	0	0	1	2	1	1	1	0	9.5
421	P04181;P04181-2	P04181;P04181-2	14;9	14;9	14;9	Ornithine aminotransferase, mitochondrial;Ornithine aminotransferase, hepatic form;Ornithine aminotransferase, renal form	OAT	sp|P04181|OAT_HUMAN Ornithine aminotransferase, mitochondrial OS=Homo sapiens OX=9606 GN=OAT PE=1 SV=1;sp|P04181-2|OAT_HUMAN Isoform 2 of Ornithine aminotransferase, mitochondrial OS=Homo sapiens OX=9606 GN=OAT	2	14	14	14	12	8	11	11	8	8	12	13	13	11	14	12	12	8	11	11	8	8	12	13	13	11	14	12	12	8	11	11	8	8	12	13	13	11	14	12	41.7
422	P04183	P04183	1	1	1	Thymidine kinase, cytosolic	TK1	sp|P04183|KITH_HUMAN Thymidine kinase, cytosolic OS=Homo sapiens OX=9606 GN=TK1 PE=1 SV=2	1	1	1	1	1	1	1	1	1	1	1	1	1	1	1	1	1	1	1	1	1	1	1	1	1	1	1	1	1	1	1	1	1	1	1	1	1	1	1	1	7.7
423	P04196	P04196	1	1	1	Histidine-rich glycoprotein	HRG	sp|P04196|HRG_HUMAN Histidine-rich glycoprotein OS=Homo sapiens OX=9606 GN=HRG PE=1 SV=1	1	1	1	1	1	1	1	1	1	1	0	0	0	1	1	1	1	1	1	1	1	1	0	0	0	1	1	1	1	1	1	1	1	1	0	0	0	1	1	1	1.7
424	P04278;P04278-4;P04278-2;P04278-3;P04278-5	P04278;P04278-4;P04278-2;P04278-3;P04278-5	1;1;1;1;1	1;1;1;1;1	1;1;1;1;1	Sex hormone-binding globulin	SHBG	sp|P04278|SHBG_HUMAN Sex hormone-binding globulin OS=Homo sapiens OX=9606 GN=SHBG PE=1 SV=2;sp|P04278-4|SHBG_HUMAN Isoform 4 of Sex hormone-binding globulin OS=Homo sapiens OX=9606 GN=SHBG;sp|P04278-2|SHBG_HUMAN Isoform 2 of Sex hormone-binding globulin OS	5	1	1	1	1	1	1	1	1	1	0	0	0	1	1	1	1	1	1	1	1	1	0	0	0	1	1	1	1	1	1	1	1	1	0	0	0	1	1	1	2.2
425	P04279;P04279-2;Q02383	P04279;P04279-2	4;2;1	4;2;1	4;2;1	Semenogelin-1;Alpha-inhibin-92;Alpha-inhibin-31;Seminal basic protein	SEMG1	sp|P04279|SEMG1_HUMAN Semenogelin-1 OS=Homo sapiens OX=9606 GN=SEMG1 PE=1 SV=2;sp|P04279-2|SEMG1_HUMAN Isoform 2 of Semenogelin-1 OS=Homo sapiens OX=9606 GN=SEMG1	3	4	4	4	0	0	0	0	0	0	0	0	4	0	0	0	0	0	0	0	0	0	0	0	4	0	0	0	0	0	0	0	0	0	0	0	4	0	0	0	13.4
426	P04350	P04350	23	5	3	Tubulin beta-4A chain	TUBB4A	sp|P04350|TBB4A_HUMAN Tubulin beta-4A chain OS=Homo sapiens OX=9606 GN=TUBB4A PE=1 SV=2	1	23	5	3	20	16	19	19	18	20	21	22	21	20	20	20	2	2	2	3	3	3	4	4	3	2	2	2	1	1	1	2	2	2	3	2	2	1	1	1	75.2
427	P04406;P04406-2;O14556	P04406;P04406-2	20;18;1	20;18;1	20;18;1	Glyceraldehyde-3-phosphate dehydrogenase	GAPDH	sp|P04406|G3P_HUMAN Glyceraldehyde-3-phosphate dehydrogenase OS=Homo sapiens OX=9606 GN=GAPDH PE=1 SV=3;sp|P04406-2|G3P_HUMAN Isoform 2 of Glyceraldehyde-3-phosphate dehydrogenase OS=Homo sapiens OX=9606 GN=GAPDH	3	20	20	20	18	17	18	19	18	18	17	18	17	19	18	18	18	17	18	19	18	18	17	18	17	19	18	18	18	17	18	19	18	18	17	18	17	19	18	18	82.1
428	P04424;P04424-2;P04424-3	P04424;P04424-2;P04424-3	5;5;4	5;5;4	5;5;4	Argininosuccinate lyase	ASL	sp|P04424|ARLY_HUMAN Argininosuccinate lyase OS=Homo sapiens OX=9606 GN=ASL PE=1 SV=4;sp|P04424-2|ARLY_HUMAN Isoform 2 of Argininosuccinate lyase OS=Homo sapiens OX=9606 GN=ASL;sp|P04424-3|ARLY_HUMAN Isoform 3 of Argininosuccinate lyase OS=Homo sapiens OX=	3	5	5	5	1	0	1	1	2	1	2	3	5	0	2	1	1	0	1	1	2	1	2	3	5	0	2	1	1	0	1	1	2	1	2	3	5	0	2	1	14.4
429	P04439;P04439-2	P04439;P04439-2	11;11	11;11	5;5	HLA class I histocompatibility antigen, A-3 alpha chain	HLA-A	sp|P04439|HLAA_HUMAN HLA class I histocompatibility antigen, A alpha chain OS=Homo sapiens OX=9606 GN=HLA-A PE=1 SV=2;sp|P04439-2|HLAA_HUMAN Isoform 2 of HLA class I histocompatibility antigen, A alpha chain OS=Homo sapiens OX=9606 GN=HLA-A	2	11	11	5	7	6	9	11	6	10	4	3	4	4	5	5	7	6	9	11	6	10	4	3	4	4	5	5	3	2	4	5	2	4	1	1	1	1	2	2	35.9
430	P04632;Q96L46	P04632	8;2	8;2	8;2	Calpain small subunit 1	CAPNS1	sp|P04632|CPNS1_HUMAN Calpain small subunit 1 OS=Homo sapiens OX=9606 GN=CAPNS1 PE=1 SV=1	2	8	8	8	4	5	7	7	6	5	7	6	6	7	6	6	4	5	7	7	6	5	7	6	6	7	6	6	4	5	7	7	6	5	7	6	6	7	6	6	58.2
431	P04792	P04792	17	17	17	Heat shock protein beta-1	HSPB1	sp|P04792|HSPB1_HUMAN Heat shock protein beta-1 OS=Homo sapiens OX=9606 GN=HSPB1 PE=1 SV=2	1	17	17	17	13	12	14	14	10	13	14	13	14	13	11	13	13	12	14	14	10	13	14	13	14	13	11	13	13	12	14	14	10	13	14	13	14	13	11	13	85.9
432	P04818;P04818-2;P04818-3	P04818;P04818-2	3;3;1	3;3;1	3;3;1	Thymidylate synthase	TYMS	sp|P04818|TYSY_HUMAN Thymidylate synthase OS=Homo sapiens OX=9606 GN=TYMS PE=1 SV=3;sp|P04818-2|TYSY_HUMAN Isoform 2 of Thymidylate synthase OS=Homo sapiens OX=9606 GN=TYMS	3	3	3	3	1	1	1	1	0	1	1	2	1	0	1	1	1	1	1	1	0	1	1	2	1	0	1	1	1	1	1	1	0	1	1	2	1	0	1	1	10.9
433	P04843	P04843	25	25	25	Dolichyl-diphosphooligosaccharide--protein glycosyltransferase subunit 1	RPN1	sp|P04843|RPN1_HUMAN Dolichyl-diphosphooligosaccharide--protein glycosyltransferase subunit 1 OS=Homo sapiens OX=9606 GN=RPN1 PE=1 SV=1	1	25	25	25	20	17	17	19	17	19	22	17	21	19	18	19	20	17	17	19	17	19	22	17	21	19	18	19	20	17	17	19	17	19	22	17	21	19	18	19	54.4
434	P04844;P04844-2	P04844;P04844-2	17;17	17;17	17;17	Dolichyl-diphosphooligosaccharide--protein glycosyltransferase subunit 2	RPN2	sp|P04844|RPN2_HUMAN Dolichyl-diphosphooligosaccharide--protein glycosyltransferase subunit 2 OS=Homo sapiens OX=9606 GN=RPN2 PE=1 SV=3;sp|P04844-2|RPN2_HUMAN Isoform 2 of Dolichyl-diphosphooligosaccharide--protein glycosyltransferase subunit 2 OS=Homo sap	2	17	17	17	10	10	11	10	10	10	12	12	14	10	10	9	10	10	11	10	10	10	12	12	14	10	10	9	10	10	11	10	10	10	12	12	14	10	10	9	47.2
435	P04899;P04899-4;P04899-6;P04899-3;P04899-5;P04899-2;P09471-2	P04899;P04899-4;P04899-6;P04899-3;P04899-5;P04899-2;P09471-2	5;5;4;4;4;4;3	5;5;4;4;4;4;3	2;2;2;2;2;2;0	Guanine nucleotide-binding protein G(i) subunit alpha-2;Guanine nucleotide-binding protein G(o) subunit alpha	GNAI2;GNAO1	sp|P04899|GNAI2_HUMAN Guanine nucleotide-binding protein G(i) subunit alpha-2 OS=Homo sapiens OX=9606 GN=GNAI2 PE=1 SV=3;sp|P04899-4|GNAI2_HUMAN Isoform sGi2 of Guanine nucleotide-binding protein G(i) subunit alpha-2 OS=Homo sapiens OX=9606 GN=GNAI2;sp|P04	7	5	5	2	2	2	3	2	2	2	2	1	2	1	1	1	2	2	3	2	2	2	2	1	2	1	1	1	1	1	2	0	0	0	1	0	1	0	0	0	17.5
436	P0C0S8;Q99878;Q9BTM1;Q93077;Q7L7L0;P04908;Q96KK5;P20671;P16104;Q9BTM1-2;Q8IUE6;Q96QV6;Q71UI9-5;Q71UI9-3	P0C0S8;Q99878;Q9BTM1;Q93077;Q7L7L0;P04908;Q96KK5;P20671;P16104;Q9BTM1-2;Q8IUE6;Q96QV6	4;4;4;4;4;4;4;4;3;3;2;2;1;1	4;4;4;4;4;4;4;4;3;3;2;2;1;1	1;1;1;1;1;1;1;1;1;1;1;0;0;0	Histone H2A type 1;Histone H2A type 1-J;Histone H2A.J;Histone H2A type 1-C;Histone H2A type 3;Histone H2A type 1-B/E;Histone H2A type 1-H;Histone H2A type 1-D;Histone H2AX;Histone H2A type 2-B;Histone H2A type 1-A	HIST1H2AG;HIST1H2AJ;H2AFJ;HIST1H2AC;HIST3H2A;HIST1H2AB;HIST1H2AH;HIST1H2AD;H2AFX;HIST2H2AB;HIST1H2AA	sp|P0C0S8|H2A1_HUMAN Histone H2A type 1 OS=Homo sapiens OX=9606 GN=H2AC11 PE=1 SV=2;sp|Q99878|H2A1J_HUMAN Histone H2A type 1-J OS=Homo sapiens OX=9606 GN=H2AC14 PE=1 SV=3;sp|Q9BTM1|H2AJ_HUMAN Histone H2A.J OS=Homo sapiens OX=9606 GN=H2AJ PE=1 SV=1;sp|Q9307	14	4	4	1	2	1	3	3	2	2	2	2	2	4	2	3	2	1	3	3	2	2	2	2	2	4	2	3	1	0	0	0	0	1	1	1	0	1	0	1	49.2
437	P04920;P04920-2;P04920-3;P48751;P48751-2;P48751-3	P04920;P04920-2;P04920-3	41;41;41;2;2;2	41;41;41;2;2;2	41;41;41;2;2;2	Anion exchange protein 2	SLC4A2	sp|P04920|B3A2_HUMAN Anion exchange protein 2 OS=Homo sapiens OX=9606 GN=SLC4A2 PE=1 SV=4;sp|P04920-2|B3A2_HUMAN Isoform B1 of Anion exchange protein 2 OS=Homo sapiens OX=9606 GN=SLC4A2;sp|P04920-3|B3A2_HUMAN Isoform 3 of Anion exchange protein 2 OS=Homo s	6	41	41	41	31	27	25	27	30	30	0	0	0	27	29	26	31	27	25	27	30	30	0	0	0	27	29	26	31	27	25	27	30	30	0	0	0	27	29	26	47.5
438	P05023;P05023-4;P05023-3;P05023-2;P13637;P13637-2;P13637-3;Q13733;P54707;P20648;P54707-2	P05023;P05023-4;P05023-3;P05023-2	28;28;27;17;12;12;12;5;4;4;4	28;28;27;17;12;12;12;5;4;4;4	19;19;18;13;3;3;3;0;0;0;0	Sodium/potassium-transporting ATPase subunit alpha-1	ATP1A1	sp|P05023|AT1A1_HUMAN Sodium/potassium-transporting ATPase subunit alpha-1 OS=Homo sapiens OX=9606 GN=ATP1A1 PE=1 SV=1;sp|P05023-4|AT1A1_HUMAN Isoform 4 of Sodium/potassium-transporting ATPase subunit alpha-1 OS=Homo sapiens OX=9606 GN=ATP1A1;sp|P05023-3|A	11	28	28	19	17	9	15	15	12	15	17	16	19	18	17	13	17	9	15	15	12	15	17	16	19	18	17	13	12	8	12	12	10	11	14	12	16	14	13	9	32.5
439	P05026;P05026-2	P05026;P05026-2	4;4	4;4	4;4	Sodium/potassium-transporting ATPase subunit beta-1	ATP1B1	sp|P05026|AT1B1_HUMAN Sodium/potassium-transporting ATPase subunit beta-1 OS=Homo sapiens OX=9606 GN=ATP1B1 PE=1 SV=1;sp|P05026-2|AT1B1_HUMAN Isoform 2 of Sodium/potassium-transporting ATPase subunit beta-1 OS=Homo sapiens OX=9606 GN=ATP1B1	2	4	4	4	2	0	0	0	0	0	2	1	1	0	0	0	2	0	0	0	0	0	2	1	1	0	0	0	2	0	0	0	0	0	2	1	1	0	0	0	18.8
440	P05067;P05067-4;P05067-8;P05067-10;P05067-3;P05067-5;P05067-6;P05067-7;P05067-11;P05067-9	P05067;P05067-4;P05067-8;P05067-10;P05067-3;P05067-5;P05067-6;P05067-7;P05067-11;P05067-9	1;1;1;1;1;1;1;1;1;1	1;1;1;1;1;1;1;1;1;1	1;1;1;1;1;1;1;1;1;1	Amyloid beta A4 protein;N-APP;Soluble APP-alpha;Soluble APP-beta;C99;Beta-amyloid protein 42;Beta-amyloid protein 40;C83;P3(42);P3(40);C80;Gamma-secretase C-terminal fragment 59;Gamma-secretase C-terminal fragment 57;Gamma-secretase C-terminal fragment 50;C31	APP	sp|P05067|A4_HUMAN Amyloid-beta precursor protein OS=Homo sapiens OX=9606 GN=APP PE=1 SV=3;sp|P05067-4|A4_HUMAN Isoform APP695 of Amyloid-beta precursor protein OS=Homo sapiens OX=9606 GN=APP;sp|P05067-8|A4_HUMAN Isoform APP751 of Amyloid-beta precursor pr	10	1	1	1	0	0	0	1	0	0	0	0	0	0	0	0	0	0	0	1	0	0	0	0	0	0	0	0	0	0	0	1	0	0	0	0	0	0	0	0	1.6
441	P05089;P05089-2;P05089-3	P05089;P05089-2;P05089-3	4;4;3	4;4;3	4;4;3	Arginase-1	ARG1	sp|P05089|ARGI1_HUMAN Arginase-1 OS=Homo sapiens OX=9606 GN=ARG1 PE=1 SV=2;sp|P05089-2|ARGI1_HUMAN Isoform 2 of Arginase-1 OS=Homo sapiens OX=9606 GN=ARG1;sp|P05089-3|ARGI1_HUMAN Isoform 3 of Arginase-1 OS=Homo sapiens OX=9606 GN=ARG1	3	4	4	4	1	3	0	1	2	0	0	0	1	1	0	0	1	3	0	1	2	0	0	0	1	1	0	0	1	3	0	1	2	0	0	0	1	1	0	0	12.7
442	P05091;P05091-2;P00352;O94788;O94788-4;O94788-2;O94788-3	P05091;P05091-2	9;8;2;2;2;2;2	8;7;1;1;1;1;1	8;7;1;1;1;1;1	Aldehyde dehydrogenase, mitochondrial	ALDH2	sp|P05091|ALDH2_HUMAN Aldehyde dehydrogenase, mitochondrial OS=Homo sapiens OX=9606 GN=ALDH2 PE=1 SV=2;sp|P05091-2|ALDH2_HUMAN Isoform 2 of Aldehyde dehydrogenase, mitochondrial OS=Homo sapiens OX=9606 GN=ALDH2	7	9	8	8	3	3	3	3	1	2	2	4	6	3	4	3	2	2	2	3	1	2	2	3	5	2	3	3	2	2	2	3	1	2	2	3	5	2	3	3	18.8
443	P05109	P05109	4	4	4	Protein S100-A8;Protein S100-A8, N-terminally processed	S100A8	sp|P05109|S10A8_HUMAN Protein S100-A8 OS=Homo sapiens OX=9606 GN=S100A8 PE=1 SV=1	1	4	4	4	3	3	1	1	3	0	3	3	3	3	1	0	3	3	1	1	3	0	3	3	3	3	1	0	3	3	1	1	3	0	3	3	3	3	1	0	35.5
444	P05141;Q9H0C2	P05141	15;3	7;0	7;0	ADP/ATP translocase 2;ADP/ATP translocase 2, N-terminally processed	SLC25A5	sp|P05141|ADT2_HUMAN ADP/ATP translocase 2 OS=Homo sapiens OX=9606 GN=SLC25A5 PE=1 SV=7	2	15	7	7	14	11	14	13	14	14	13	14	13	14	13	14	7	3	7	5	6	6	6	7	7	7	6	6	7	3	7	5	6	6	6	7	7	7	6	6	50.3
445	P05161	P05161	8	8	8	Ubiquitin-like protein ISG15	ISG15	sp|P05161|ISG15_HUMAN Ubiquitin-like protein ISG15 OS=Homo sapiens OX=9606 GN=ISG15 PE=1 SV=5	1	8	8	8	6	4	5	6	7	8	1	1	1	0	0	0	6	4	5	6	7	8	1	1	1	0	0	0	6	4	5	6	7	8	1	1	1	0	0	0	45.5
446	P05198	P05198	12	12	12	Eukaryotic translation initiation factor 2 subunit 1	EIF2S1	sp|P05198|IF2A_HUMAN Eukaryotic translation initiation factor 2 subunit 1 OS=Homo sapiens OX=9606 GN=EIF2S1 PE=1 SV=3	1	12	12	12	6	3	4	5	5	5	8	8	7	6	4	7	6	3	4	5	5	5	8	8	7	6	4	7	6	3	4	5	5	5	8	8	7	6	4	7	35.2
447	P05386	P05386	2	2	2	60S acidic ribosomal protein P1	RPLP1	sp|P05386|RLA1_HUMAN 60S acidic ribosomal protein P1 OS=Homo sapiens OX=9606 GN=RPLP1 PE=1 SV=1	1	2	2	2	1	1	0	1	1	1	1	2	1	2	2	2	1	1	0	1	1	1	1	2	1	2	2	2	1	1	0	1	1	1	1	2	1	2	2	2	51.8
448	P05387	P05387	3	3	3	60S acidic ribosomal protein P2	RPLP2	sp|P05387|RLA2_HUMAN 60S acidic ribosomal protein P2 OS=Homo sapiens OX=9606 GN=RPLP2 PE=1 SV=1	1	3	3	3	2	1	2	0	1	1	1	2	3	0	2	1	2	1	2	0	1	1	1	2	3	0	2	1	2	1	2	0	1	1	1	2	3	0	2	1	40.9
449	P05388;P05388-2;Q8NHW5	P05388;P05388-2;Q8NHW5	11;10;8	11;10;8	11;10;8	60S acidic ribosomal protein P0;60S acidic ribosomal protein P0-like	RPLP0;RPLP0P6	sp|P05388|RLA0_HUMAN 60S acidic ribosomal protein P0 OS=Homo sapiens OX=9606 GN=RPLP0 PE=1 SV=1;sp|P05388-2|RLA0_HUMAN Isoform 2 of 60S acidic ribosomal protein P0 OS=Homo sapiens OX=9606 GN=RPLP0;sp|Q8NHW5|RLA0L_HUMAN 60S acidic ribosomal protein P0-like	3	11	11	11	9	5	8	11	11	9	8	8	9	10	11	11	9	5	8	11	11	9	8	8	9	10	11	11	9	5	8	11	11	9	8	8	9	10	11	11	47.6
450	P05455	P05455	17	17	17	Lupus La protein	SSB	sp|P05455|LA_HUMAN Lupus La protein OS=Homo sapiens OX=9606 GN=SSB PE=1 SV=2	1	17	17	17	9	9	11	12	10	10	12	9	12	13	14	12	9	9	11	12	10	10	12	9	12	13	14	12	9	9	11	12	10	10	12	9	12	13	14	12	48.3
451	P05549;P05549-5;P05549-6;Q92481;Q6VUC0;P05549-2;Q92481-2;Q92754;Q92754-2	P05549;P05549-5;P05549-6	7;7;7;3;3;3;3;2;2	7;7;7;3;3;3;3;2;2	6;6;6;2;2;2;2;1;1	Transcription factor AP-2-alpha	TFAP2A	sp|P05549|AP2A_HUMAN Transcription factor AP-2-alpha OS=Homo sapiens OX=9606 GN=TFAP2A PE=1 SV=1;sp|P05549-5|AP2A_HUMAN Isoform 2 of Transcription factor AP-2-alpha OS=Homo sapiens OX=9606 GN=TFAP2A;sp|P05549-6|AP2A_HUMAN Isoform 5 of Transcription factor	9	7	7	6	4	3	4	1	2	2	4	2	5	2	2	3	4	3	4	1	2	2	4	2	5	2	2	3	3	2	4	1	2	2	3	1	4	2	2	3	19
452	P05556;P05556-2;P05556-5;P05556-4;P05556-3	P05556;P05556-2;P05556-5;P05556-4;P05556-3	26;24;24;24;24	26;24;24;24;24	26;24;24;24;24	Integrin beta-1	ITGB1	sp|P05556|ITB1_HUMAN Integrin beta-1 OS=Homo sapiens OX=9606 GN=ITGB1 PE=1 SV=2;sp|P05556-2|ITB1_HUMAN Isoform 2 of Integrin beta-1 OS=Homo sapiens OX=9606 GN=ITGB1;sp|P05556-5|ITB1_HUMAN Isoform 5 of Integrin beta-1 OS=Homo sapiens OX=9606 GN=ITGB1;sp|P05	5	26	26	26	18	14	16	17	23	23	19	23	20	19	22	20	18	14	16	17	23	23	19	23	20	19	22	20	18	14	16	17	23	23	19	23	20	19	22	20	40.4
453	P05976;P05976-2;P08590;P12829	P05976;P05976-2	3;3;1;1	3;3;1;1	3;3;1;1	Myosin light chain 1/3, skeletal muscle isoform	MYL1	sp|P05976|MYL1_HUMAN Myosin light chain 1/3, skeletal muscle isoform OS=Homo sapiens OX=9606 GN=MYL1 PE=1 SV=3;sp|P05976-2|MYL1_HUMAN Isoform MLC3 of Myosin light chain 1/3, skeletal muscle isoform OS=Homo sapiens OX=9606 GN=MYL1	4	3	3	3	0	0	0	0	0	0	0	3	0	0	0	0	0	0	0	0	0	0	0	3	0	0	0	0	0	0	0	0	0	0	0	3	0	0	0	0	18.6
454	P06132	P06132	1	1	1	Uroporphyrinogen decarboxylase	UROD	sp|P06132|DCUP_HUMAN Uroporphyrinogen decarboxylase OS=Homo sapiens OX=9606 GN=UROD PE=1 SV=2	1	1	1	1	1	0	0	1	0	0	1	1	1	0	1	1	1	0	0	1	0	0	1	1	1	0	1	1	1	0	0	1	0	0	1	1	1	0	1	1	4.4
455	P06280	P06280	2	2	2	Alpha-galactosidase A	GLA	sp|P06280|AGAL_HUMAN Alpha-galactosidase A OS=Homo sapiens OX=9606 GN=GLA PE=1 SV=1	1	2	2	2	0	0	0	0	0	0	1	1	2	0	1	0	0	0	0	0	0	0	1	1	2	0	1	0	0	0	0	0	0	0	1	1	2	0	1	0	4.9
456	P06312	P06312	2	2	2	Ig kappa chain V-IV region	IGKV4-1	sp|P06312|KV401_HUMAN Immunoglobulin kappa variable 4-1 OS=Homo sapiens OX=9606 GN=IGKV4-1 PE=1 SV=1	1	2	2	2	2	2	2	2	2	2	0	0	0	2	2	2	2	2	2	2	2	2	0	0	0	2	2	2	2	2	2	2	2	2	0	0	0	2	2	2	12.4
457	P06396;P06396-2;P06396-4;P06396-3;P_Q3SX14;CON__sp|P_Q3SX14|GELS_BOVIN	P06396;P06396-2;P06396-4;P06396-3;P_Q3SX14;CON__sp|P_Q3SX14|GELS_BOVIN	12;12;12;12;6;6	12;12;12;12;6;6	12;12;12;12;6;6	Gelsolin	GSN	sp|P06396|GELS_HUMAN Gelsolin OS=Homo sapiens OX=9606 GN=GSN PE=1 SV=1;sp|P06396-2|GELS_HUMAN Isoform 2 of Gelsolin OS=Homo sapiens OX=9606 GN=GSN;sp|P06396-4|GELS_HUMAN Isoform 4 of Gelsolin OS=Homo sapiens OX=9606 GN=GSN;sp|P06396-3|GELS_HUMAN Isoform 3	6	12	12	12	8	2	6	5	2	3	5	5	6	3	1	3	8	2	6	5	2	3	5	5	6	3	1	3	8	2	6	5	2	3	5	5	6	3	1	3	21.9
458	P06454;P06454-2	P06454;P06454-2	2;2	2;2	2;2	Prothymosin alpha;Prothymosin alpha, N-terminally processed;Thymosin alpha-1	PTMA	sp|P06454|PTMA_HUMAN Prothymosin alpha OS=Homo sapiens OX=9606 GN=PTMA PE=1 SV=2;sp|P06454-2|PTMA_HUMAN Isoform 2 of Prothymosin alpha OS=Homo sapiens OX=9606 GN=PTMA	2	2	2	2	1	2	1	1	2	1	1	1	2	2	2	1	1	2	1	1	2	1	1	1	2	2	2	1	1	2	1	1	2	1	1	1	2	2	2	1	21.6
459	P06493;P06493-2;Q9NYV4;Q00537-2;Q00536-3;O94921-2;O94921-3;Q96Q40-3;Q96Q40-5;Q96Q40-6;Q00535-2;Q96Q40-4;Q00536-2;Q96Q40;Q14004;Q07002-3;Q9NYV4-3;Q9NYV4-2;P11802;Q14004-2;Q07002;O94921;Q00537;Q00534;Q00536;P11802-2	P06493;P06493-2	11;8;1;1;1;1;1;1;1;1;1;1;1;1;1;1;1;1;1;1;1;1;1;1;1;1	11;8;1;1;1;1;1;1;1;1;1;1;1;1;1;1;1;1;1;1;1;1;1;1;1;1	9;7;0;0;0;0;0;0;0;0;0;0;0;0;0;0;0;0;0;0;0;0;0;0;0;0	Cyclin-dependent kinase 1	CDK1	sp|P06493|CDK1_HUMAN Cyclin-dependent kinase 1 OS=Homo sapiens OX=9606 GN=CDK1 PE=1 SV=3;sp|P06493-2|CDK1_HUMAN Isoform 2 of Cyclin-dependent kinase 1 OS=Homo sapiens OX=9606 GN=CDK1	26	11	11	9	4	2	3	2	3	3	3	5	5	4	5	4	4	2	3	2	3	3	3	5	5	4	5	4	3	1	2	1	2	2	3	4	4	3	5	4	54.5
460	P06576	P06576	26	26	26	ATP synthase subunit beta, mitochondrial	ATP5B	sp|P06576|ATPB_HUMAN ATP synthase subunit beta, mitochondrial OS=Homo sapiens OX=9606 GN=ATP5F1B PE=1 SV=3	1	26	26	26	22	24	23	20	21	18	25	23	23	22	22	22	22	24	23	20	21	18	25	23	23	22	22	22	22	24	23	20	21	18	25	23	23	22	22	22	76.2
461	P06702	P06702	7	7	7	Protein S100-A9	S100A9	sp|P06702|S10A9_HUMAN Protein S100-A9 OS=Homo sapiens OX=9606 GN=S100A9 PE=1 SV=1	1	7	7	7	6	4	2	0	6	0	2	3	3	2	3	1	6	4	2	0	6	0	2	3	3	2	3	1	6	4	2	0	6	0	2	3	3	2	3	1	63.2
462	P06703	P06703	5	5	5	Protein S100-A6	S100A6	sp|P06703|S10A6_HUMAN Protein S100-A6 OS=Homo sapiens OX=9606 GN=S100A6 PE=1 SV=1	1	5	5	5	1	0	2	2	4	4	0	1	1	2	1	1	1	0	2	2	4	4	0	1	1	2	1	1	1	0	2	2	4	4	0	1	1	2	1	1	66.7
463	P06730;P06730-2;P06730-3;A6NMX2	P06730;P06730-2;P06730-3	7;7;6;1	7;7;6;1	7;7;6;1	Eukaryotic translation initiation factor 4E	EIF4E	sp|P06730|IF4E_HUMAN Eukaryotic translation initiation factor 4E OS=Homo sapiens OX=9606 GN=EIF4E PE=1 SV=2;sp|P06730-2|IF4E_HUMAN Isoform 2 of Eukaryotic translation initiation factor 4E OS=Homo sapiens OX=9606 GN=EIF4E;sp|P06730-3|IF4E_HUMAN Isoform 3 of	4	7	7	7	7	5	6	6	6	6	7	7	6	7	6	7	7	5	6	6	6	6	7	7	6	7	6	7	7	5	6	6	6	6	7	7	6	7	6	7	41
464	P06732	P06732	2	2	2	Creatine kinase M-type;Creatine kinase M-type, N-terminally processed	CKM	sp|P06732|KCRM_HUMAN Creatine kinase M-type OS=Homo sapiens OX=9606 GN=CKM PE=1 SV=2	1	2	2	2	0	0	0	0	0	0	0	2	0	0	0	0	0	0	0	0	0	0	0	2	0	0	0	0	0	0	0	0	0	0	0	2	0	0	0	0	9.4
465	P06733;P06733-2	P06733;P06733-2	27;18	27;18	24;16	Alpha-enolase	ENO1	sp|P06733|ENOA_HUMAN Alpha-enolase OS=Homo sapiens OX=9606 GN=ENO1 PE=1 SV=2;sp|P06733-2|ENOA_HUMAN Isoform MBP-1 of Alpha-enolase OS=Homo sapiens OX=9606 GN=ENO1	2	27	27	24	21	20	23	17	21	22	24	22	20	25	22	23	21	20	23	17	21	22	24	22	20	25	22	23	19	19	20	16	19	19	21	19	17	22	19	20	73.3
466	P06737;P06737-2;P11217-2	P06737;P06737-2	30;30;4	30;30;4	26;26;0	Glycogen phosphorylase, liver form	PYGL	sp|P06737|PYGL_HUMAN Glycogen phosphorylase, liver form OS=Homo sapiens OX=9606 GN=PYGL PE=1 SV=4;sp|P06737-2|PYGL_HUMAN Isoform 2 of Glycogen phosphorylase, liver form OS=Homo sapiens OX=9606 GN=PYGL	3	30	30	26	9	9	12	14	12	12	22	23	20	11	9	11	9	9	12	14	12	12	22	23	20	11	9	11	5	7	9	11	9	9	19	20	17	8	5	8	45.9
467	P06744;P06744-2;P_Q3ZBD7;CON__sp|P_Q3ZBD7|G6PI_BOVIN;Q8N196	P06744;P06744-2	23;22;7;7;1	23;22;7;7;1	23;22;7;7;1	Glucose-6-phosphate isomerase	GPI	sp|P06744|G6PI_HUMAN Glucose-6-phosphate isomerase OS=Homo sapiens OX=9606 GN=GPI PE=1 SV=4;sp|P06744-2|G6PI_HUMAN Isoform 2 of Glucose-6-phosphate isomerase OS=Homo sapiens OX=9606 GN=GPI	5	23	23	23	17	15	19	16	17	16	20	17	17	17	20	19	17	15	19	16	17	16	20	17	17	17	20	19	17	15	19	16	17	16	20	17	17	17	20	19	61.1
468	P06748;P06748-2;P06748-3	P06748;P06748-2;P06748-3	10;10;9	10;10;9	10;10;9	Nucleophosmin	NPM1	sp|P06748|NPM_HUMAN Nucleophosmin OS=Homo sapiens OX=9606 GN=NPM1 PE=1 SV=2;sp|P06748-2|NPM_HUMAN Isoform 2 of Nucleophosmin OS=Homo sapiens OX=9606 GN=NPM1;sp|P06748-3|NPM_HUMAN Isoform 3 of Nucleophosmin OS=Homo sapiens OX=9606 GN=NPM1	3	10	10	10	8	8	8	8	6	8	8	8	7	9	8	6	8	8	8	8	6	8	8	8	7	9	8	6	8	8	8	8	6	8	8	8	7	9	8	6	39.8
469	P06753-2;P06753-3;P06753-6;P06753-5;P06753-4;P06753;P06753-7;P09493-2;P09493-5;P09493-8;P09493-7	P06753-2;P06753-3;P06753-6;P06753-5;P06753-4;P06753	18;16;16;16;14;9;8;3;3;3;3	18;16;16;16;14;9;8;3;3;3;3	13;11;11;11;9;4;6;0;0;0;0	Tropomyosin alpha-3 chain	TPM3	sp|P06753-2|TPM3_HUMAN Isoform 2 of Tropomyosin alpha-3 chain OS=Homo sapiens OX=9606 GN=TPM3;sp|P06753-3|TPM3_HUMAN Isoform 3 of Tropomyosin alpha-3 chain OS=Homo sapiens OX=9606 GN=TPM3;sp|P06753-6|TPM3_HUMAN Isoform 6 of Tropomyosin alpha-3 chain OS=Hom	11	18	18	13	8	8	9	9	11	10	8	9	11	9	7	10	8	8	9	9	11	10	8	9	11	9	7	10	7	7	7	7	8	8	6	7	9	8	6	8	52.4
470	P06756;P06756-3;P06756-2	P06756;P06756-3;P06756-2	32;32;31	32;32;31	32;32;31	Integrin alpha-V;Integrin alpha-V heavy chain;Integrin alpha-V light chain	ITGAV	sp|P06756|ITAV_HUMAN Integrin alpha-V OS=Homo sapiens OX=9606 GN=ITGAV PE=1 SV=2;sp|P06756-3|ITAV_HUMAN Isoform 3 of Integrin alpha-V OS=Homo sapiens OX=9606 GN=ITGAV;sp|P06756-2|ITAV_HUMAN Isoform 2 of Integrin alpha-V OS=Homo sapiens OX=9606 GN=ITGAV	3	32	32	32	13	11	14	14	15	20	17	22	21	13	16	14	13	11	14	14	15	20	17	22	21	13	16	14	13	11	14	14	15	20	17	22	21	13	16	14	40.3
471	P06865	P06865	2	2	2	Beta-hexosaminidase subunit alpha	HEXA	sp|P06865|HEXA_HUMAN Beta-hexosaminidase subunit alpha OS=Homo sapiens OX=9606 GN=HEXA PE=1 SV=2	1	2	2	2	0	0	1	1	1	1	1	2	1	1	0	1	0	0	1	1	1	1	1	2	1	1	0	1	0	0	1	1	1	1	1	2	1	1	0	1	3.6
472	P07099	P07099	3	3	3	Epoxide hydrolase 1	EPHX1	sp|P07099|HYEP_HUMAN Epoxide hydrolase 1 OS=Homo sapiens OX=9606 GN=EPHX1 PE=1 SV=1	1	3	3	3	2	1	1	0	0	1	2	0	0	0	1	1	2	1	1	0	0	1	2	0	0	0	1	1	2	1	1	0	0	1	2	0	0	0	1	1	12.1
473	P07195	P07195	19	18	18	L-lactate dehydrogenase B chain	LDHB	sp|P07195|LDHB_HUMAN L-lactate dehydrogenase B chain OS=Homo sapiens OX=9606 GN=LDHB PE=1 SV=2	1	19	18	18	16	12	15	15	16	17	17	16	18	19	18	18	15	11	14	14	15	16	16	15	17	18	17	17	15	11	14	14	15	16	16	15	17	18	17	17	54.8
474	P07203;P07203-2	P07203	3;1	3;1	3;1	Glutathione peroxidase 1	GPX1	sp|P07203|GPX1_HUMAN Glutathione peroxidase 1 OS=Homo sapiens OX=9606 GN=GPX1 PE=1 SV=4	2	3	3	3	1	0	1	0	0	0	0	1	2	3	0	0	1	0	1	0	0	0	0	1	2	3	0	0	1	0	1	0	0	0	0	1	2	3	0	0	23.2
475	P07237	P07237	28	28	28	Protein disulfide-isomerase	P4HB	sp|P07237|PDIA1_HUMAN Protein disulfide-isomerase OS=Homo sapiens OX=9606 GN=P4HB PE=1 SV=3	1	28	28	28	23	24	25	21	22	23	24	25	22	21	21	22	23	24	25	21	22	23	24	25	22	21	21	22	23	24	25	21	22	23	24	25	22	21	21	22	65.6
476	P07305;P07305-2	P07305;P07305-2	4;3	4;3	4;3	Histone H1.0;Histone H1.0, N-terminally processed	H1F0	sp|P07305|H10_HUMAN Histone H1.0 OS=Homo sapiens OX=9606 GN=H1-0 PE=1 SV=3;sp|P07305-2|H10_HUMAN Isoform 2 of Histone H1.0 OS=Homo sapiens OX=9606 GN=H1-0	2	4	4	4	3	3	3	4	4	4	3	4	4	4	3	4	3	3	3	4	4	4	3	4	4	4	3	4	3	3	3	4	4	4	3	4	4	4	3	4	23.2
477	P07339	P07339	10	10	10	Cathepsin D;Cathepsin D light chain;Cathepsin D heavy chain	CTSD	sp|P07339|CATD_HUMAN Cathepsin D OS=Homo sapiens OX=9606 GN=CTSD PE=1 SV=1	1	10	10	10	5	6	5	6	8	5	3	5	4	6	4	5	5	6	5	6	8	5	3	5	4	6	4	5	5	6	5	6	8	5	3	5	4	6	4	5	30.3
478	P07355;P07355-2;A6NMY6	P07355;P07355-2;A6NMY6	28;27;20	28;27;20	28;27;20	Annexin A2;Putative annexin A2-like protein	ANXA2;ANXA2P2	sp|P07355|ANXA2_HUMAN Annexin A2 OS=Homo sapiens OX=9606 GN=ANXA2 PE=1 SV=2;sp|P07355-2|ANXA2_HUMAN Isoform 2 of Annexin A2 OS=Homo sapiens OX=9606 GN=ANXA2;sp|A6NMY6|AXA2L_HUMAN Putative annexin A2-like protein OS=Homo sapiens OX=9606 GN=ANXA2P2 PE=5 SV=2	3	28	28	28	21	19	24	22	23	27	24	23	24	25	22	24	21	19	24	22	23	27	24	23	24	25	22	24	21	19	24	22	23	27	24	23	24	25	22	24	72
479	P07384	P07384	20	20	20	Calpain-1 catalytic subunit	CAPN1	sp|P07384|CAN1_HUMAN Calpain-1 catalytic subunit OS=Homo sapiens OX=9606 GN=CAPN1 PE=1 SV=1	1	20	20	20	9	8	11	9	7	13	11	10	12	6	9	10	9	8	11	9	7	13	11	10	12	6	9	10	9	8	11	9	7	13	11	10	12	6	9	10	35.3
480	P07437;A6NNZ2;Q9H4B7;P_E1BJK2;CON__tr|P_E1BJK2|E1BJK2_BOVIN	P07437	24;7;4;4;4	6;0;0;0;0	5;0;0;0;0	Tubulin beta chain	TUBB	sp|P07437|TBB5_HUMAN Tubulin beta chain OS=Homo sapiens OX=9606 GN=TUBB PE=1 SV=2	5	24	6	5	23	18	22	21	19	23	23	23	24	23	22	22	6	5	5	6	5	6	6	6	6	5	5	5	5	4	4	5	4	5	5	5	5	4	4	4	70.7
481	P07686	P07686	10	10	10	Beta-hexosaminidase subunit beta;Beta-hexosaminidase subunit beta chain B;Beta-hexosaminidase subunit beta chain A	HEXB	sp|P07686|HEXB_HUMAN Beta-hexosaminidase subunit beta OS=Homo sapiens OX=9606 GN=HEXB PE=1 SV=3	1	10	10	10	5	4	5	4	5	3	6	6	6	4	2	4	5	4	5	4	5	3	6	6	6	4	2	4	5	4	5	4	5	3	6	6	6	4	2	4	23.6
482	P07737;P_P02584;CON__sp|P_P02584|PROF1_BOVIN	P07737	10;4;4	10;4;4	10;4;4	Profilin-1	PFN1	sp|P07737|PROF1_HUMAN Profilin-1 OS=Homo sapiens OX=9606 GN=PFN1 PE=1 SV=2	3	10	10	10	9	6	9	7	8	9	7	9	7	8	8	9	9	6	9	7	8	9	7	9	7	8	8	9	9	6	9	7	8	9	7	9	7	8	8	9	87.9
483	P07741;P07741-2	P07741;P07741-2	6;5	6;5	6;5	Adenine phosphoribosyltransferase	APRT	sp|P07741|APT_HUMAN Adenine phosphoribosyltransferase OS=Homo sapiens OX=9606 GN=APRT PE=1 SV=2;sp|P07741-2|APT_HUMAN Isoform 2 of Adenine phosphoribosyltransferase OS=Homo sapiens OX=9606 GN=APRT	2	6	6	6	3	1	3	3	2	2	3	5	4	4	2	3	3	1	3	3	2	2	3	5	4	4	2	3	3	1	3	3	2	2	3	5	4	4	2	3	42.2
484	P07814	P07814	39	39	38	Bifunctional glutamate/proline--tRNA ligase;Glutamate--tRNA ligase;Proline--tRNA ligase	EPRS	sp|P07814|SYEP_HUMAN Bifunctional glutamate/proline--tRNA ligase OS=Homo sapiens OX=9606 GN=EPRS1 PE=1 SV=5	1	39	39	38	19	13	21	25	16	17	20	19	24	15	17	15	19	13	21	25	16	17	20	19	24	15	17	15	19	13	20	24	16	16	20	19	23	15	16	14	39.7
485	P07858	P07858	4	4	4	Cathepsin B;Cathepsin B light chain;Cathepsin B heavy chain	CTSB	sp|P07858|CATB_HUMAN Cathepsin B OS=Homo sapiens OX=9606 GN=CTSB PE=1 SV=3	1	4	4	4	1	1	1	2	3	3	1	3	1	3	3	3	1	1	1	2	3	3	1	3	1	3	3	3	1	1	1	2	3	3	1	3	1	3	3	3	16.2
486	P07900;P07900-2;Q14568;Q58FG0	P07900;P07900-2	52;51;8;7	33;32;3;4	33;32;3;4	Heat shock protein HSP 90-alpha	HSP90AA1	sp|P07900|HS90A_HUMAN Heat shock protein HSP 90-alpha OS=Homo sapiens OX=9606 GN=HSP90AA1 PE=1 SV=5;sp|P07900-2|HS90A_HUMAN Isoform 2 of Heat shock protein HSP 90-alpha OS=Homo sapiens OX=9606 GN=HSP90AA1	4	52	33	33	46	39	45	40	40	45	43	48	46	45	45	44	30	23	28	24	24	29	27	31	29	29	28	28	30	23	28	24	24	29	27	31	29	29	28	28	72.1
487	P07910;P07910-3;O60812;B7ZW38;B2RXH8;P0DMR1;Q86SE5;Q86SE5-3	P07910;P07910-3	16;10;6;6;6;6;1;1	1;0;0;0;0;0;0;0	1;0;0;0;0;0;0;0	Heterogeneous nuclear ribonucleoproteins C1/C2	HNRNPC	sp|P07910|HNRPC_HUMAN Heterogeneous nuclear ribonucleoproteins C1/C2 OS=Homo sapiens OX=9606 GN=HNRNPC PE=1 SV=4;sp|P07910-3|HNRPC_HUMAN Isoform 3 of Heterogeneous nuclear ribonucleoproteins C1/C2 OS=Homo sapiens OX=9606 GN=HNRNPC	8	16	1	1	11	11	11	14	12	13	13	13	9	12	15	15	1	1	1	1	1	1	1	1	0	1	1	1	1	1	1	1	1	1	1	1	0	1	1	1	58.5
488	P07910-2;P07910-4	P07910-2;P07910-4	16;14	16;14	1;1	Heterogeneous nuclear ribonucleoproteins C1/C2	HNRNPC	sp|P07910-2|HNRPC_HUMAN Isoform C1 of Heterogeneous nuclear ribonucleoproteins C1/C2 OS=Homo sapiens OX=9606 GN=HNRNPC;sp|P07910-4|HNRPC_HUMAN Isoform 4 of Heterogeneous nuclear ribonucleoproteins C1/C2 OS=Homo sapiens OX=9606 GN=HNRNPC	2	16	16	1	11	11	11	14	12	13	13	13	10	12	15	15	11	11	11	14	12	13	13	13	10	12	15	15	1	1	1	1	1	1	1	1	1	1	1	1	56.7
489	P07954;P07954-2	P07954;P07954-2	11;11	11;11	11;11	Fumarate hydratase, mitochondrial	FH	sp|P07954|FUMH_HUMAN Fumarate hydratase, mitochondrial OS=Homo sapiens OX=9606 GN=FH PE=1 SV=3;sp|P07954-2|FUMH_HUMAN Isoform Cytoplasmic of Fumarate hydratase, mitochondrial OS=Homo sapiens OX=9606 GN=FH	2	11	11	11	2	4	4	4	4	5	8	8	9	3	5	6	2	4	4	4	4	5	8	8	9	3	5	6	2	4	4	4	4	5	8	8	9	3	5	6	38
490	P08047;P08047-3	P08047;P08047-3	1;1	1;1	1;1	Transcription factor Sp1	SP1	sp|P08047|SP1_HUMAN Transcription factor Sp1 OS=Homo sapiens OX=9606 GN=SP1 PE=1 SV=3;sp|P08047-3|SP1_HUMAN Isoform 3 of Transcription factor Sp1 OS=Homo sapiens OX=9606 GN=SP1	2	1	1	1	0	0	0	0	0	0	0	0	1	0	0	0	0	0	0	0	0	0	0	0	1	0	0	0	0	0	0	0	0	0	0	0	1	0	0	0	1.9
491	P08123	P08123	8	8	8	Collagen alpha-2(I) chain	COL1A2	sp|P08123|CO1A2_HUMAN Collagen alpha-2(I) chain OS=Homo sapiens OX=9606 GN=COL1A2 PE=1 SV=7	1	8	8	8	0	0	0	0	0	0	7	6	4	0	0	0	0	0	0	0	0	0	7	6	4	0	0	0	0	0	0	0	0	0	7	6	4	0	0	0	5.5
492	P08133;P08133-2	P08133;P08133-2	21;20	21;20	21;20	Annexin A6	ANXA6	sp|P08133|ANXA6_HUMAN Annexin A6 OS=Homo sapiens OX=9606 GN=ANXA6 PE=1 SV=3;sp|P08133-2|ANXA6_HUMAN Isoform 2 of Annexin A6 OS=Homo sapiens OX=9606 GN=ANXA6	2	21	21	21	13	12	13	10	9	7	14	10	17	8	9	9	13	12	13	10	9	7	14	10	17	8	9	9	13	12	13	10	9	7	14	10	17	8	9	9	39.7
493	P08195;P08195-3;P08195-2;P08195-4	P08195;P08195-3;P08195-2;P08195-4	16;16;16;16	16;16;16;16	16;16;16;16	4F2 cell-surface antigen heavy chain	SLC3A2	sp|P08195|4F2_HUMAN 4F2 cell-surface antigen heavy chain OS=Homo sapiens OX=9606 GN=SLC3A2 PE=1 SV=3;sp|P08195-3|4F2_HUMAN Isoform 3 of 4F2 cell-surface antigen heavy chain OS=Homo sapiens OX=9606 GN=SLC3A2;sp|P08195-2|4F2_HUMAN Isoform 2 of 4F2 cell-surfa	4	16	16	16	7	9	10	11	12	11	12	12	10	11	11	12	7	9	10	11	12	11	12	12	10	11	11	12	7	9	10	11	12	11	12	12	10	11	11	12	32.4
494	P08237;P08237-3;P08237-2	P08237;P08237-3;P08237-2	14;14;13	12;12;12	12;12;12	ATP-dependent 6-phosphofructokinase, muscle type	PFKM	sp|P08237|PFKAM_HUMAN ATP-dependent 6-phosphofructokinase, muscle type OS=Homo sapiens OX=9606 GN=PFKM PE=1 SV=2;sp|P08237-3|PFKAM_HUMAN Isoform 3 of ATP-dependent 6-phosphofructokinase, muscle type OS=Homo sapiens OX=9606 GN=PFKM;sp|P08237-2|PFKAM_HUMAN I	3	14	12	12	5	6	6	7	4	6	7	7	10	9	9	6	3	5	4	6	3	5	6	5	9	8	8	5	3	5	4	6	3	5	6	5	9	8	8	5	23.7
495	P08238;Q58FF7;Q58FG1	P08238	54;20;1	54;20;1	30;8;0	Heat shock protein HSP 90-beta	HSP90AB1	sp|P08238|HS90B_HUMAN Heat shock protein HSP 90-beta OS=Homo sapiens OX=9606 GN=HSP90AB1 PE=1 SV=4	3	54	54	30	46	41	48	44	46	47	47	50	49	45	50	49	46	41	48	44	46	47	47	50	49	45	50	49	27	23	27	26	26	27	27	28	28	25	29	30	77.1
496	P08240;P08240-2	P08240;P08240-2	6;6	6;6	6;6	Signal recognition particle receptor subunit alpha	SRPR	sp|P08240|SRPRA_HUMAN Signal recognition particle receptor subunit alpha OS=Homo sapiens OX=9606 GN=SRPRA PE=1 SV=2;sp|P08240-2|SRPRA_HUMAN Isoform 2 of Signal recognition particle receptor subunit alpha OS=Homo sapiens OX=9606 GN=SRPRA	2	6	6	6	1	0	1	1	0	1	1	0	0	1	1	0	1	0	1	1	0	1	1	0	0	1	1	0	1	0	1	1	0	1	1	0	0	1	1	0	14.1
497	P08243;P08243-2;P08243-3	P08243;P08243-2;P08243-3	18;18;17	18;18;17	18;18;17	Asparagine synthetase [glutamine-hydrolyzing]	ASNS	sp|P08243|ASNS_HUMAN Asparagine synthetase [glutamine-hydrolyzing] OS=Homo sapiens OX=9606 GN=ASNS PE=1 SV=4;sp|P08243-2|ASNS_HUMAN Isoform 2 of Asparagine synthetase [glutamine-hydrolyzing] OS=Homo sapiens OX=9606 GN=ASNS;sp|P08243-3|ASNS_HUMAN Isoform 3	3	18	18	18	7	7	11	14	14	14	11	11	13	9	11	14	7	7	11	14	14	14	11	11	13	9	11	14	7	7	11	14	14	14	11	11	13	9	11	14	42.4
498	P08559;P08559-3;P08559-2;P08559-4;P29803	P08559;P08559-3;P08559-2;P08559-4	10;10;10;10;2	10;10;10;10;2	10;10;10;10;2	Pyruvate dehydrogenase E1 component subunit alpha, somatic form, mitochondrial	PDHA1	sp|P08559|ODPA_HUMAN Pyruvate dehydrogenase E1 component subunit alpha, somatic form, mitochondrial OS=Homo sapiens OX=9606 GN=PDHA1 PE=1 SV=3;sp|P08559-3|ODPA_HUMAN Isoform 3 of Pyruvate dehydrogenase E1 component subunit alpha, somatic form, mitochondria	5	10	10	10	3	2	4	4	4	3	7	5	6	3	2	4	3	2	4	4	4	3	7	5	6	3	2	4	3	2	4	4	4	3	7	5	6	3	2	4	33.3
499	P08574	P08574	6	6	6	Cytochrome c1, heme protein, mitochondrial	CYC1	sp|P08574|CY1_HUMAN Cytochrome c1, heme protein, mitochondrial OS=Homo sapiens OX=9606 GN=CYC1 PE=1 SV=3	1	6	6	6	5	2	4	3	4	4	3	5	4	4	3	4	5	2	4	3	4	4	3	5	4	4	3	4	5	2	4	3	4	4	3	5	4	4	3	4	30.5
500	P08579	P08579	5	4	4	U2 small nuclear ribonucleoprotein B	SNRPB2	sp|P08579|RU2B_HUMAN U2 small nuclear ribonucleoprotein B OS=Homo sapiens OX=9606 GN=SNRPB2 PE=1 SV=1	1	5	4	4	1	1	1	1	2	1	3	2	1	3	3	2	0	0	0	0	1	0	2	1	0	2	2	1	0	0	0	0	1	0	2	1	0	2	2	1	27.6
501	P08621;P08621-2;P08621-3;P08621-4	P08621;P08621-2;P08621-3	14;13;8;6	14;13;8;6	14;13;8;6	U1 small nuclear ribonucleoprotein 70 kDa	SNRNP70	sp|P08621|RU17_HUMAN U1 small nuclear ribonucleoprotein 70 kDa OS=Homo sapiens OX=9606 GN=SNRNP70 PE=1 SV=2;sp|P08621-2|RU17_HUMAN Isoform 2 of U1 small nuclear ribonucleoprotein 70 kDa OS=Homo sapiens OX=9606 GN=SNRNP70;sp|P08621-3|RU17_HUMAN Isoform 3 of	4	14	14	14	9	7	7	10	8	10	12	13	12	9	9	7	9	7	7	10	8	10	12	13	12	9	9	7	9	7	7	10	8	10	12	13	12	9	9	7	37.3
502	P08648	P08648	6	6	6	Integrin alpha-5;Integrin alpha-5 heavy chain;Integrin alpha-5 light chain	ITGA5	sp|P08648|ITA5_HUMAN Integrin alpha-5 OS=Homo sapiens OX=9606 GN=ITGA5 PE=1 SV=2	1	6	6	6	2	3	1	4	5	6	4	4	4	5	4	4	2	3	1	4	5	6	4	4	4	5	4	4	2	3	1	4	5	6	4	4	4	5	4	4	9.8
503	P08651;P08651-6;P08651-2;P08651-4;P08651-5;P08651-3;Q12857-3;Q14938-4;Q14938-2;Q14938-3;O00712-4;Q14938-6;Q12857;Q14938-5;O00712-2;Q12857-2;O00712-5;Q14938;O00712;Q12857-4	P08651;P08651-6;P08651-2;P08651-4;P08651-5;P08651-3	3;3;3;3;3;3;1;1;1;1;1;1;1;1;1;1;1;1;1;1	3;3;3;3;3;3;1;1;1;1;1;1;1;1;1;1;1;1;1;1	3;3;3;3;3;3;1;1;1;1;1;1;1;1;1;1;1;1;1;1	Nuclear factor 1 C-type	NFIC	sp|P08651|NFIC_HUMAN Nuclear factor 1 C-type OS=Homo sapiens OX=9606 GN=NFIC PE=1 SV=2;sp|P08651-6|NFIC_HUMAN Isoform 6 of Nuclear factor 1 C-type OS=Homo sapiens OX=9606 GN=NFIC;sp|P08651-2|NFIC_HUMAN Isoform 1 of Nuclear factor 1 C-type OS=Homo sapiens O	20	3	3	3	0	0	1	1	1	0	1	2	1	2	0	1	0	0	1	1	1	0	1	2	1	2	0	1	0	0	1	1	1	0	1	2	1	2	0	1	11.2
504	P08670	P08670	4	2	2	Vimentin	VIM	sp|P08670|VIME_HUMAN Vimentin OS=Homo sapiens OX=9606 GN=VIM PE=1 SV=4	1	4	2	2	0	1	0	1	2	0	3	2	3	1	0	0	0	0	0	0	0	0	1	1	2	0	0	0	0	0	0	0	0	0	1	1	2	0	0	0	9.7
505	P08708	P08708	6	6	6	40S ribosomal protein S17	RPS17	sp|P08708|RS17_HUMAN 40S ribosomal protein S17 OS=Homo sapiens OX=9606 GN=RPS17 PE=1 SV=2	1	6	6	6	4	4	2	5	5	5	4	3	3	5	4	5	4	4	2	5	5	5	4	3	3	5	4	5	4	4	2	5	5	5	4	3	3	5	4	5	57
506	P08754;P09471;P63092;P19087;Q5JWF2-2;Q5JWF2;A8MTJ3;P38405;P11488;P63092-3;P63092-2;P38405-2;P63092-4	P08754;P09471	3;2;1;1;1;1;1;1;1;1;1;1;1	1;0;0;0;0;0;0;0;0;0;0;0;0	1;0;0;0;0;0;0;0;0;0;0;0;0	Guanine nucleotide-binding protein G(k) subunit alpha;Guanine nucleotide-binding protein G(o) subunit alpha	GNAI3;GNAO1	sp|P08754|GNAI3_HUMAN Guanine nucleotide-binding protein G(i) subunit alpha-3 OS=Homo sapiens OX=9606 GN=GNAI3 PE=1 SV=3;sp|P09471|GNAO_HUMAN Guanine nucleotide-binding protein G(o) subunit alpha OS=Homo sapiens OX=9606 GN=GNAO1 PE=1 SV=4	13	3	1	1	2	2	1	3	3	1	2	2	2	1	2	1	1	1	0	1	1	0	1	1	1	0	1	0	1	1	0	1	1	0	1	1	1	0	1	0	10.7
507	P08758	P08758	19	19	19	Annexin A5	ANXA5	sp|P08758|ANXA5_HUMAN Annexin A5 OS=Homo sapiens OX=9606 GN=ANXA5 PE=1 SV=2	1	19	19	19	13	11	15	15	13	12	17	14	15	13	12	16	13	11	15	15	13	12	17	14	15	13	12	16	13	11	15	15	13	12	17	14	15	13	12	16	67.8
508	P08865	P08865	16	16	16	40S ribosomal protein SA	RPSA	sp|P08865|RSSA_HUMAN 40S ribosomal protein SA OS=Homo sapiens OX=9606 GN=RPSA PE=1 SV=4	1	16	16	16	14	15	15	15	15	16	16	16	16	16	15	15	14	15	15	15	15	16	16	16	16	16	15	15	14	15	15	15	15	16	16	16	16	16	15	15	62.4
509	P08962;P08962-3;P08962-2	P08962;P08962-3;P08962-2	1;1;1	1;1;1	1;1;1	CD63 antigen	CD63	sp|P08962|CD63_HUMAN CD63 antigen OS=Homo sapiens OX=9606 GN=CD63 PE=1 SV=2;sp|P08962-3|CD63_HUMAN Isoform 3 of CD63 antigen OS=Homo sapiens OX=9606 GN=CD63;sp|P08962-2|CD63_HUMAN Isoform 2 of CD63 antigen OS=Homo sapiens OX=9606 GN=CD63	3	1	1	1	1	0	1	1	1	1	1	0	0	1	1	0	1	0	1	1	1	1	1	0	0	1	1	0	1	0	1	1	1	1	1	0	0	1	1	0	4.2
510	P09001	P09001	12	12	12	39S ribosomal protein L3, mitochondrial	MRPL3	sp|P09001|RM03_HUMAN 39S ribosomal protein L3, mitochondrial OS=Homo sapiens OX=9606 GN=MRPL3 PE=1 SV=1	1	12	12	12	5	4	7	7	5	5	9	10	10	7	9	7	5	4	7	7	5	5	9	10	10	7	9	7	5	4	7	7	5	5	9	10	10	7	9	7	43.7
511	P09012	P09012	9	9	8	U1 small nuclear ribonucleoprotein A	SNRPA	sp|P09012|SNRPA_HUMAN U1 small nuclear ribonucleoprotein A OS=Homo sapiens OX=9606 GN=SNRPA PE=1 SV=3	1	9	9	8	6	6	6	7	6	7	7	6	8	7	5	6	6	6	6	7	6	7	7	6	8	7	5	6	5	5	5	6	5	6	6	5	7	6	4	5	37.6
512	P09104;P09104-2	P09104;P09104-2	6;6	3;3	3;3	Gamma-enolase	ENO2	sp|P09104|ENOG_HUMAN Gamma-enolase OS=Homo sapiens OX=9606 GN=ENO2 PE=1 SV=3;sp|P09104-2|ENOG_HUMAN Isoform 2 of Gamma-enolase OS=Homo sapiens OX=9606 GN=ENO2	2	6	3	3	4	3	6	1	2	3	5	6	5	6	4	6	2	2	3	0	0	0	2	3	2	3	1	3	2	2	3	0	0	0	2	3	2	3	1	3	21.9
513	P09211	P09211	10	10	10	Glutathione S-transferase P	GSTP1	sp|P09211|GSTP1_HUMAN Glutathione S-transferase P OS=Homo sapiens OX=9606 GN=GSTP1 PE=1 SV=2	1	10	10	10	8	7	9	7	8	7	7	8	8	9	9	9	8	7	9	7	8	7	7	8	8	9	9	9	8	7	9	7	8	7	7	8	8	9	9	9	57.6
514	P09234	P09234	2	2	2	U1 small nuclear ribonucleoprotein C	SNRPC	sp|P09234|RU1C_HUMAN U1 small nuclear ribonucleoprotein C OS=Homo sapiens OX=9606 GN=SNRPC PE=1 SV=1	1	2	2	2	1	1	1	1	1	1	1	2	2	2	1	1	1	1	1	1	1	1	1	2	2	2	1	1	1	1	1	1	1	1	1	2	2	2	1	1	13.2
515	P09382	P09382	6	6	6	Galectin-1	LGALS1	sp|P09382|LEG1_HUMAN Galectin-1 OS=Homo sapiens OX=9606 GN=LGALS1 PE=1 SV=2	1	6	6	6	3	4	5	4	5	5	4	4	3	6	5	4	3	4	5	4	5	5	4	4	3	6	5	4	3	4	5	4	5	5	4	4	3	6	5	4	51.1
516	P09417;P09417-2	P09417;P09417-2	1;1	1;1	1;1	Dihydropteridine reductase	QDPR	sp|P09417|DHPR_HUMAN Dihydropteridine reductase OS=Homo sapiens OX=9606 GN=QDPR PE=1 SV=2;sp|P09417-2|DHPR_HUMAN Isoform 2 of Dihydropteridine reductase OS=Homo sapiens OX=9606 GN=QDPR	2	1	1	1	1	0	1	1	0	1	0	0	0	0	0	0	1	0	1	1	0	1	0	0	0	0	0	0	1	0	1	1	0	1	0	0	0	0	0	0	4.1
517	P09429;B2RPK0;P23497	P09429;B2RPK0	8;4;1	8;4;1	7;3;1	High mobility group protein B1;Putative high mobility group protein B1-like 1	HMGB1;HMGB1P1	sp|P09429|HMGB1_HUMAN High mobility group protein B1 OS=Homo sapiens OX=9606 GN=HMGB1 PE=1 SV=3;sp|B2RPK0|HGB1A_HUMAN Putative high mobility group protein B1-like 1 OS=Homo sapiens OX=9606 GN=HMGB1P1 PE=5 SV=1	3	8	8	7	8	6	6	6	5	7	6	6	6	6	7	7	8	6	6	6	5	7	6	6	6	6	7	7	7	6	6	6	5	6	5	5	5	6	6	6	31.6
518	P09496-2;P09496;P09496-4;P09496-3;P09496-5	P09496-2;P09496;P09496-4;P09496-3	6;5;5;5;2	6;5;5;5;2	6;5;5;5;2	Clathrin light chain A	CLTA	sp|P09496-2|CLCA_HUMAN Isoform Non-brain of Clathrin light chain A OS=Homo sapiens OX=9606 GN=CLTA;sp|P09496|CLCA_HUMAN Clathrin light chain A OS=Homo sapiens OX=9606 GN=CLTA PE=1 SV=1;sp|P09496-4|CLCA_HUMAN Isoform 4 of Clathrin light chain A OS=Homo sapi	5	6	6	6	3	4	5	5	4	5	5	3	2	4	5	4	3	4	5	5	4	5	5	3	2	4	5	4	3	4	5	5	4	5	5	3	2	4	5	4	25.7
519	P09497;P09497-2	P09497;P09497-2	6;6	6;6	6;6	Clathrin light chain B	CLTB	sp|P09497|CLCB_HUMAN Clathrin light chain B OS=Homo sapiens OX=9606 GN=CLTB PE=1 SV=1;sp|P09497-2|CLCB_HUMAN Isoform Non-brain of Clathrin light chain B OS=Homo sapiens OX=9606 GN=CLTB	2	6	6	6	1	0	0	2	3	4	1	0	3	1	2	1	1	0	0	2	3	4	1	0	3	1	2	1	1	0	0	2	3	4	1	0	3	1	2	1	24.5
520	P09525;P09525-2	P09525;P09525-2	9;8	9;8	9;8	Annexin A4	ANXA4	sp|P09525|ANXA4_HUMAN Annexin A4 OS=Homo sapiens OX=9606 GN=ANXA4 PE=1 SV=4;sp|P09525-2|ANXA4_HUMAN Isoform 2 of Annexin A4 OS=Homo sapiens OX=9606 GN=ANXA4	2	9	9	9	4	5	3	4	1	4	7	3	5	3	3	2	4	5	3	4	1	4	7	3	5	3	3	2	4	5	3	4	1	4	7	3	5	3	3	2	32
521	P09543;P09543-2	P09543;P09543-2	3;3	3;3	3;3	2,3-cyclic-nucleotide 3-phosphodiesterase	CNP	sp|P09543|CN37_HUMAN 2,3-cyclic-nucleotide 3-phosphodiesterase OS=Homo sapiens OX=9606 GN=CNP PE=1 SV=2;sp|P09543-2|CN37_HUMAN Isoform CNPI of 2,3-cyclic-nucleotide 3-phosphodiesterase OS=Homo sapiens OX=9606 GN=CNP	2	3	3	3	1	0	2	1	0	0	1	0	0	0	1	0	1	0	2	1	0	0	1	0	0	0	1	0	1	0	2	1	0	0	1	0	0	0	1	0	8.6
522	P09622;P09622-2;P09622-3	P09622;P09622-2;P09622-3	11;10;10	11;10;10	11;10;10	Dihydrolipoyl dehydrogenase, mitochondrial	DLD	sp|P09622|DLDH_HUMAN Dihydrolipoyl dehydrogenase, mitochondrial OS=Homo sapiens OX=9606 GN=DLD PE=1 SV=2;sp|P09622-2|DLDH_HUMAN Isoform 2 of Dihydrolipoyl dehydrogenase, mitochondrial OS=Homo sapiens OX=9606 GN=DLD;sp|P09622-3|DLDH_HUMAN Isoform 3 of Dihyd	3	11	11	11	5	4	4	5	6	5	6	4	7	7	8	5	5	4	4	5	6	5	6	4	7	7	8	5	5	4	4	5	6	5	6	4	7	7	8	5	28.9
523	P09651;P09651-3;Q32P51	P09651;P09651-3;Q32P51	28;26;18	25;23;15	2;0;0	Heterogeneous nuclear ribonucleoprotein A1;Heterogeneous nuclear ribonucleoprotein A1, N-terminally processed;Heterogeneous nuclear ribonucleoprotein A1-like 2	HNRNPA1;HNRNPA1L2	sp|P09651|ROA1_HUMAN Heterogeneous nuclear ribonucleoprotein A1 OS=Homo sapiens OX=9606 GN=HNRNPA1 PE=1 SV=5;sp|P09651-3|ROA1_HUMAN Isoform 2 of Heterogeneous nuclear ribonucleoprotein A1 OS=Homo sapiens OX=9606 GN=HNRNPA1;sp|Q32P51|RA1L2_HUMAN Heterogeneo	3	28	25	2	21	21	24	21	22	22	24	25	23	25	23	23	19	19	23	20	20	20	22	23	20	22	20	20	2	2	2	2	2	2	2	2	2	2	2	2	74.7
524	P09651-2	P09651-2	27	1	1	Heterogeneous nuclear ribonucleoprotein A1;Heterogeneous nuclear ribonucleoprotein A1, N-terminally processed	HNRNPA1	sp|P09651-2|ROA1_HUMAN Isoform A1-A of Heterogeneous nuclear ribonucleoprotein A1 OS=Homo sapiens OX=9606 GN=HNRNPA1	1	27	1	1	20	20	23	20	21	21	23	24	22	24	22	22	1	1	1	1	1	1	1	1	1	1	1	1	1	1	1	1	1	1	1	1	1	1	1	1	70.6
525	P09661	P09661	5	5	5	U2 small nuclear ribonucleoprotein A	SNRPA1	sp|P09661|RU2A_HUMAN U2 small nuclear ribonucleoprotein A OS=Homo sapiens OX=9606 GN=SNRPA1 PE=1 SV=2	1	5	5	5	2	2	4	3	3	2	3	4	3	4	4	4	2	2	4	3	3	2	3	4	3	4	4	4	2	2	4	3	3	2	3	4	3	4	4	4	23.1
526	P09874	P09874	37	37	37	Poly [ADP-ribose] polymerase 1	PARP1	sp|P09874|PARP1_HUMAN Poly [ADP-ribose] polymerase 1 OS=Homo sapiens OX=9606 GN=PARP1 PE=1 SV=4	1	37	37	37	24	25	27	16	18	17	26	26	25	22	23	19	24	25	27	16	18	17	26	26	25	22	23	19	24	25	27	16	18	17	26	26	25	22	23	19	44.4
527	P09913	P09913	3	3	3	Interferon-induced protein with tetratricopeptide repeats 2	IFIT2	sp|P09913|IFIT2_HUMAN Interferon-induced protein with tetratricopeptide repeats 2 OS=Homo sapiens OX=9606 GN=IFIT2 PE=1 SV=1	1	3	3	3	1	0	2	2	2	2	0	0	0	0	0	0	1	0	2	2	2	2	0	0	0	0	0	0	1	0	2	2	2	2	0	0	0	0	0	0	7.2
528	P09914;P09914-2;Q5T764	P09914;P09914-2	9;8;1	9;8;1	9;8;1	Interferon-induced protein with tetratricopeptide repeats 1	IFIT1	sp|P09914|IFIT1_HUMAN Interferon-induced protein with tetratricopeptide repeats 1 OS=Homo sapiens OX=9606 GN=IFIT1 PE=1 SV=2;sp|P09914-2|IFIT1_HUMAN Isoform 2 of Interferon-induced protein with tetratricopeptide repeats 1 OS=Homo sapiens OX=9606 GN=IFIT1	3	9	9	9	3	2	4	4	5	6	0	0	0	0	0	0	3	2	4	4	5	6	0	0	0	0	0	0	3	2	4	4	5	6	0	0	0	0	0	0	23.2
529	P09960;P09960-4;P09960-2;P09960-3	P09960;P09960-4;P09960-2;P09960-3	21;20;18;17	21;20;18;17	21;20;18;17	Leukotriene A-4 hydrolase	LTA4H	sp|P09960|LKHA4_HUMAN Leukotriene A-4 hydrolase OS=Homo sapiens OX=9606 GN=LTA4H PE=1 SV=2;sp|P09960-4|LKHA4_HUMAN Isoform 4 of Leukotriene A-4 hydrolase OS=Homo sapiens OX=9606 GN=LTA4H;sp|P09960-2|LKHA4_HUMAN Isoform 2 of Leukotriene A-4 hydrolase OS=Hom	4	21	21	21	10	12	9	12	8	14	18	16	19	9	10	9	10	12	9	12	8	14	18	16	19	9	10	9	10	12	9	12	8	14	18	16	19	9	10	9	47
530	P09972	P09972	18	15	15	Fructose-bisphosphate aldolase C	ALDOC	sp|P09972|ALDOC_HUMAN Fructose-bisphosphate aldolase C OS=Homo sapiens OX=9606 GN=ALDOC PE=1 SV=2	1	18	15	15	10	8	9	7	9	10	12	13	13	12	10	8	7	7	7	6	7	7	10	10	10	9	8	6	7	7	7	6	7	7	10	10	10	9	8	6	55.8
531	P0C0L4-2;P0C0L4;P0C0L5	P0C0L4-2;P0C0L4;P0C0L5	6;6;4	4;4;3	4;4;3	Complement C4-A;Complement C4 beta chain;Complement C4-A alpha chain;C4a anaphylatoxin;C4b-A;C4d-A;Complement C4 gamma chain;Complement C4-B;Complement C4 beta chain;Complement C4-B alpha chain;C4a anaphylatoxin;C4b-B;C4d-B;Complement C4 gamma chain	C4A;C4B	sp|P0C0L4-2|CO4A_HUMAN Isoform 2 of Complement C4-A OS=Homo sapiens OX=9606 GN=C4A;sp|P0C0L4|CO4A_HUMAN Complement C4-A OS=Homo sapiens OX=9606 GN=C4A PE=1 SV=2;sp|P0C0L5|CO4B_HUMAN Complement C4-B OS=Homo sapiens OX=9606 GN=C4B PE=1 SV=2	3	6	4	4	5	6	5	4	5	4	3	3	3	5	4	4	3	4	3	2	3	2	1	1	1	3	2	2	3	4	3	2	3	2	1	1	1	3	2	2	4.4
532	Q71UI9;P0C0S5;Q71UI9-2;Q71UI9-4	Q71UI9;P0C0S5;Q71UI9-2;Q71UI9-4	3;3;3;2	1;1;1;1	1;1;1;1	Histone H2A.V;Histone H2A.Z	H2AFV;H2AFZ	sp|Q71UI9|H2AV_HUMAN Histone H2A.V OS=Homo sapiens OX=9606 GN=H2AZ2 PE=1 SV=3;sp|P0C0S5|H2AZ_HUMAN Histone H2A.Z OS=Homo sapiens OX=9606 GN=H2AZ1 PE=1 SV=2;sp|Q71UI9-2|H2AV_HUMAN Isoform 2 of Histone H2A.V OS=Homo sapiens OX=9606 GN=H2AZ2;sp|Q71UI9-4|H2AV_	4	3	1	1	1	1	2	2	2	1	2	2	2	2	3	2	0	0	0	0	0	0	1	1	0	0	1	0	0	0	0	0	0	0	1	1	0	0	1	0	35.2
533	P0C7P4	P0C7P4	6	1	1	Putative cytochrome b-c1 complex subunit Rieske-like protein 1	UQCRFS1P1	sp|P0C7P4|UCRIL_HUMAN Putative cytochrome b-c1 complex subunit Rieske-like protein 1 OS=Homo sapiens OX=9606 GN=UQCRFS1P1 PE=5 SV=1	1	6	1	1	0	1	1	2	1	1	2	4	3	2	1	4	0	0	0	0	0	0	0	1	0	0	0	0	0	0	0	0	0	0	0	1	0	0	0	0	20.1
534	P0CAP2;P0CAP2-3;P0CAP2-2;P0CAP1-11	P0CAP2;P0CAP2-3;P0CAP2-2	16;15;10;4	16;15;10;4	16;15;10;4	DNA-directed RNA polymerase II subunit GRINL1A	POLR2M	sp|P0CAP2|GRL1A_HUMAN DNA-directed RNA polymerase II subunit GRINL1A OS=Homo sapiens OX=9606 GN=POLR2M PE=1 SV=1;sp|P0CAP2-3|GRL1A_HUMAN Isoform 3 of DNA-directed RNA polymerase II subunit GRINL1A OS=Homo sapiens OX=9606 GN=POLR2M;sp|P0CAP2-2|GRL1A_HUMAN I	4	16	16	16	10	10	9	10	14	11	11	13	13	13	13	10	10	10	9	10	14	11	11	13	13	13	13	10	10	10	9	10	14	11	11	13	13	13	13	10	60.1
535	P0CG12	P0CG12	3	3	3	Chromosome transmission fidelity protein 8 homolog isoform 2	CHTF8	sp|P0CG12|DERPC_HUMAN Decreased expression in renal and prostate cancer protein OS=Homo sapiens OX=9606 GN=DERPC PE=1 SV=1	1	3	3	3	1	2	3	2	2	1	1	1	1	1	2	1	1	2	3	2	2	1	1	1	1	1	2	1	1	2	3	2	2	1	1	1	1	1	2	1	5.9
536	P0CG39	P0CG39	6	1	1	POTE ankyrin domain family member J	POTEJ	sp|P0CG39|POTEJ_HUMAN POTE ankyrin domain family member J OS=Homo sapiens OX=9606 GN=POTEJ PE=3 SV=1	1	6	1	1	5	4	4	4	4	4	4	5	4	4	3	4	0	0	0	0	0	0	0	1	0	0	0	0	0	0	0	0	0	0	0	1	0	0	0	0	7.9
537	P0DKB5	P0DKB5	1	1	1	Trophoblast glycoprotein-like	TPBGL	sp|P0DKB5|TPBGL_HUMAN Trophoblast glycoprotein-like OS=Homo sapiens OX=9606 GN=TPBGL PE=3 SV=1	1	1	1	1	0	1	0	0	1	0	0	1	0	0	0	0	0	1	0	0	1	0	0	1	0	0	0	0	0	1	0	0	1	0	0	1	0	0	0	0	2.9
538	P0DMM9;P0DMN0;P0DMM9-2;P0DMM9-3	P0DMM9;P0DMN0;P0DMM9-2;P0DMM9-3	5;5;5;5	5;5;5;5	4;4;4;4	Sulfotransferase 1A3;Sulfotransferase 1A4	SULT1A3;SULT1A4	sp|P0DMM9|ST1A3_HUMAN Sulfotransferase 1A3 OS=Homo sapiens OX=9606 GN=SULT1A3 PE=1 SV=1;sp|P0DMN0|ST1A4_HUMAN Sulfotransferase 1A4 OS=Homo sapiens OX=9606 GN=SULT1A4 PE=1 SV=1;sp|P0DMM9-2|ST1A3_HUMAN Isoform 2 of Sulfotransferase 1A3 OS=Homo sapiens OX=960	4	5	5	4	1	0	2	4	2	2	2	2	1	0	0	0	1	0	2	4	2	2	2	2	1	0	0	0	1	0	2	4	2	2	2	1	0	0	0	0	28.1
539	P0DMV8;P0DMV9;P0DMV8-2	P0DMV8;P0DMV9;P0DMV8-2	35;35;31	32;32;28	18;18;15	Heat shock 70 kDa protein 1A;Heat shock 70 kDa protein 1B	HSPA1A;HSPA1B	sp|P0DMV8|HS71A_HUMAN Heat shock 70 kDa protein 1A OS=Homo sapiens OX=9606 GN=HSPA1A PE=1 SV=1;sp|P0DMV9|HS71B_HUMAN Heat shock 70 kDa protein 1B OS=Homo sapiens OX=9606 GN=HSPA1B PE=1 SV=1;sp|P0DMV8-2|HS71A_HUMAN Isoform 2 of Heat shock 70 kDa protein 1A	3	35	32	18	25	25	29	27	28	30	31	30	30	29	29	27	23	23	26	25	26	27	29	28	28	27	27	25	13	11	13	12	14	14	17	16	15	14	14	13	72.7
540	Q01081;P0DN76;Q01081-2;Q8WU68;Q01081-4;Q8WU68-3;Q01081-3;Q8WU68-2	Q01081;P0DN76;Q01081-2;Q8WU68;Q01081-4;Q8WU68-3	6;6;5;3;3;3;2;2	6;6;5;3;3;3;2;2	6;6;5;3;3;3;2;2	Splicing factor U2AF 35 kDa subunit;Splicing factor U2AF 26 kDa subunit	U2AF1;U2AF1L4	sp|Q01081|U2AF1_HUMAN Splicing factor U2AF 35 kDa subunit OS=Homo sapiens OX=9606 GN=U2AF1 PE=1 SV=3;sp|P0DN76|U2AF5_HUMAN Splicing factor U2AF 35 kDa subunit-like protein OS=Homo sapiens OX=9606 GN=U2AF1L5 PE=1 SV=1;sp|Q01081-2|U2AF1_HUMAN Isoform 2 of Sp	8	6	6	6	5	5	4	5	5	3	5	5	5	5	5	5	5	5	4	5	5	3	5	5	5	5	5	5	5	5	4	5	5	3	5	5	5	5	5	5	25.8
541	P0DOX7;P01834;P01602	P0DOX7;P01834;P01602	2;1;1	2;1;1	2;1;1	Ig kappa chain C region;Ig kappa chain V-I region HK102	IGKC;IGKV1-5	sp|P0DOX7|IGK_HUMAN Immunoglobulin kappa light chain OS=Homo sapiens OX=9606 PE=1 SV=1;sp|P01834|IGKC_HUMAN Immunoglobulin kappa constant OS=Homo sapiens OX=9606 GN=IGKC PE=1 SV=2;sp|P01602|KV105_HUMAN Immunoglobulin kappa variable 1-5 OS=Homo sapiens OX=9	3	2	2	2	0	0	0	0	1	0	0	0	0	1	0	0	0	0	0	0	1	0	0	0	0	1	0	0	0	0	0	0	1	0	0	0	0	1	0	0	14.5
542	P0DOX8;B9A064;P01709;P01706	P0DOX8;B9A064;P01709;P01706	2;1;1;1	2;1;1;1	2;1;1;1	Immunoglobulin lambda-like polypeptide 5;Ig lambda chain V-II region MGC;Ig lambda chain V-II region BOH	IGLL5	sp|P0DOX8|IGL1_HUMAN Immunoglobulin lambda-1 light chain OS=Homo sapiens OX=9606 PE=1 SV=1;sp|B9A064|IGLL5_HUMAN Immunoglobulin lambda-like polypeptide 5 OS=Homo sapiens OX=9606 GN=IGLL5 PE=2 SV=2;sp|P01709|LV208_HUMAN Immunoglobulin lambda variable 2-8 OS	4	2	2	2	1	0	1	1	2	2	1	1	1	1	1	2	1	0	1	1	2	2	1	1	1	1	1	2	1	0	1	1	2	2	1	1	1	1	1	2	7.4
543	P0DP25;P0DP24;P0DP23	P0DP25;P0DP24;P0DP23	1;1;1	1;1;1	1;1;1			sp|P0DP25|CALM3_HUMAN Calmodulin-3 OS=Homo sapiens OX=9606 GN=CALM3 PE=1 SV=1;sp|P0DP24|CALM2_HUMAN Calmodulin-2 OS=Homo sapiens OX=9606 GN=CALM2 PE=1 SV=1;sp|P0DP23|CALM1_HUMAN Calmodulin-1 OS=Homo sapiens OX=9606 GN=CALM1 PE=1 SV=1	3	1	1	1	0	1	0	0	0	0	0	1	0	0	1	1	0	1	0	0	0	0	0	1	0	0	1	1	0	1	0	0	0	0	0	1	0	0	1	1	8.7
544	P10155;P10155-5;P10155-3;P10155-4;P10155-2	P10155;P10155-5;P10155-3;P10155-4	7;7;7;7;2	7;7;7;7;2	7;7;7;7;2	60 kDa SS-A/Ro ribonucleoprotein	TROVE2	sp|P10155|RO60_HUMAN 60 kDa SS-A/Ro ribonucleoprotein OS=Homo sapiens OX=9606 GN=RO60 PE=1 SV=2;sp|P10155-5|RO60_HUMAN Isoform 5 of 60 kDa SS-A/Ro ribonucleoprotein OS=Homo sapiens OX=9606 GN=RO60;sp|P10155-3|RO60_HUMAN Isoform 3 of 60 kDa SS-A/Ro ribonucl	5	7	7	7	4	2	2	4	3	5	5	4	4	4	2	4	4	2	2	4	3	5	5	4	4	4	2	4	4	2	2	4	3	5	5	4	4	4	2	4	19.1
545	P10253	P10253	10	10	10	Lysosomal alpha-glucosidase;76 kDa lysosomal alpha-glucosidase;70 kDa lysosomal alpha-glucosidase	GAA	sp|P10253|LYAG_HUMAN Lysosomal alpha-glucosidase OS=Homo sapiens OX=9606 GN=GAA PE=1 SV=4	1	10	10	10	2	2	4	3	2	3	4	4	6	3	4	3	2	2	4	3	2	3	4	4	6	3	4	3	2	2	4	3	2	3	4	4	6	3	4	3	17.1
546	P10321;P10321-2;P30511;P30511-2;P30511-3	P10321;P10321-2	10;8;1;1;1	7;5;0;0;0	4;3;0;0;0	HLA class I histocompatibility antigen, Cw-7 alpha chain	HLA-C	sp|P10321|HLAC_HUMAN HLA class I histocompatibility antigen, C alpha chain OS=Homo sapiens OX=9606 GN=HLA-C PE=1 SV=3;sp|P10321-2|HLAC_HUMAN Isoform 2 of HLA class I histocompatibility antigen, C alpha chain OS=Homo sapiens OX=9606 GN=HLA-C	5	10	7	4	7	5	7	8	6	6	3	4	4	5	5	5	5	3	5	5	4	3	2	3	2	3	3	3	4	2	3	3	3	3	2	3	2	3	3	3	36.9
547	P10412;P16402;Q02539;P22492	P10412;P16402	6;5;2;2	1;0;0;0	1;0;0;0	Histone H1.4;Histone H1.3	HIST1H1E;HIST1H1D	sp|P10412|H14_HUMAN Histone H1.4 OS=Homo sapiens OX=9606 GN=H1-4 PE=1 SV=2;sp|P16402|H13_HUMAN Histone H1.3 OS=Homo sapiens OX=9606 GN=H1-3 PE=1 SV=2	4	6	1	1	6	6	6	4	6	5	4	5	5	5	6	6	1	1	1	0	1	1	0	0	0	1	1	1	1	1	1	0	1	1	0	0	0	1	1	1	22.8
548	P10515	P10515	10	10	10	Dihydrolipoyllysine-residue acetyltransferase component of pyruvate dehydrogenase complex, mitochondrial	DLAT	sp|P10515|ODP2_HUMAN Dihydrolipoyllysine-residue acetyltransferase component of pyruvate dehydrogenase complex, mitochondrial OS=Homo sapiens OX=9606 GN=DLAT PE=1 SV=3	1	10	10	10	1	2	2	8	7	9	6	7	6	6	6	5	1	2	2	8	7	9	6	7	6	6	6	5	1	2	2	8	7	9	6	7	6	6	6	5	21.3
549	P10599;P10599-2	P10599;P10599-2	6;5	6;5	6;5	Thioredoxin	TXN	sp|P10599|THIO_HUMAN Thioredoxin OS=Homo sapiens OX=9606 GN=TXN PE=1 SV=3;sp|P10599-2|THIO_HUMAN Isoform 2 of Thioredoxin OS=Homo sapiens OX=9606 GN=TXN	2	6	6	6	3	3	3	4	4	5	1	3	4	3	3	2	3	3	3	4	4	5	1	3	4	3	3	2	3	3	3	4	4	5	1	3	4	3	3	2	51.4
550	P10606	P10606	2	2	2	Cytochrome c oxidase subunit 5B, mitochondrial	COX5B	sp|P10606|COX5B_HUMAN Cytochrome c oxidase subunit 5B, mitochondrial OS=Homo sapiens OX=9606 GN=COX5B PE=1 SV=2	1	2	2	2	0	0	0	0	0	0	0	2	2	0	0	0	0	0	0	0	0	0	0	2	2	0	0	0	0	0	0	0	0	0	0	2	2	0	0	0	15.5
551	P10619;P10619-2	P10619;P10619-2	2;2	2;2	2;2	Lysosomal protective protein;Lysosomal protective protein 32 kDa chain;Lysosomal protective protein 20 kDa chain	CTSA	sp|P10619|PPGB_HUMAN Lysosomal protective protein OS=Homo sapiens OX=9606 GN=CTSA PE=1 SV=2;sp|P10619-2|PPGB_HUMAN Isoform 2 of Lysosomal protective protein OS=Homo sapiens OX=9606 GN=CTSA	2	2	2	2	2	1	2	2	2	2	1	1	0	2	2	2	2	1	2	2	2	2	1	1	0	2	2	2	2	1	2	2	2	2	1	1	0	2	2	2	5
552	P10620;P10620-2	P10620;P10620-2	2;1	2;1	2;1	Microsomal glutathione S-transferase 1	MGST1	sp|P10620|MGST1_HUMAN Microsomal glutathione S-transferase 1 OS=Homo sapiens OX=9606 GN=MGST1 PE=1 SV=1;sp|P10620-2|MGST1_HUMAN Isoform 2 of Microsomal glutathione S-transferase 1 OS=Homo sapiens OX=9606 GN=MGST1	2	2	2	2	0	0	1	1	0	1	2	1	2	1	0	1	0	0	1	1	0	1	2	1	2	1	0	1	0	0	1	1	0	1	2	1	2	1	0	1	26.5
553	P10644;P10644-2;P31321	P10644;P10644-2	8;7;1	8;7;1	8;7;1	cAMP-dependent protein kinase type I-alpha regulatory subunit;cAMP-dependent protein kinase type I-alpha regulatory subunit, N-terminally processed	PRKAR1A	sp|P10644|KAP0_HUMAN cAMP-dependent protein kinase type I-alpha regulatory subunit OS=Homo sapiens OX=9606 GN=PRKAR1A PE=1 SV=1;sp|P10644-2|KAP0_HUMAN Isoform 2 of cAMP-dependent protein kinase type I-alpha regulatory subunit OS=Homo sapiens OX=9606 GN=PRK	3	8	8	8	1	2	2	2	2	3	5	5	6	3	4	3	1	2	2	2	2	3	5	5	6	3	4	3	1	2	2	2	2	3	5	5	6	3	4	3	26.8
554	P10768	P10768	7	7	7	S-formylglutathione hydrolase	ESD	sp|P10768|ESTD_HUMAN S-formylglutathione hydrolase OS=Homo sapiens OX=9606 GN=ESD PE=1 SV=2	1	7	7	7	3	1	1	3	1	1	2	3	3	3	3	2	3	1	1	3	1	1	2	3	3	3	3	2	3	1	1	3	1	1	2	3	3	3	3	2	35.5
555	P10809;P10809-2	P10809	47;4	47;4	47;4	60 kDa heat shock protein, mitochondrial	HSPD1	sp|P10809|CH60_HUMAN 60 kDa heat shock protein, mitochondrial OS=Homo sapiens OX=9606 GN=HSPD1 PE=1 SV=2	2	47	47	47	37	35	36	38	39	38	42	38	44	40	37	38	37	35	36	38	39	38	42	38	44	40	37	38	37	35	36	38	39	38	42	38	44	40	37	38	77.7
556	P11021	P11021	42	41	41	78 kDa glucose-regulated protein	HSPA5	sp|P11021|BIP_HUMAN Endoplasmic reticulum chaperone BiP OS=Homo sapiens OX=9606 GN=HSPA5 PE=1 SV=2	1	42	41	41	33	35	34	36	35	38	33	32	35	35	32	34	32	34	33	35	34	37	32	31	34	34	31	33	32	34	33	35	34	37	32	31	34	34	31	33	71.7
557	P11055;A7E2Y1	P11055	19;3	3;1	3;1	Myosin-3	MYH3	sp|P11055|MYH3_HUMAN Myosin-3 OS=Homo sapiens OX=9606 GN=MYH3 PE=2 SV=3	2	19	3	3	0	0	0	0	0	0	0	19	0	0	0	0	0	0	0	0	0	0	0	3	0	0	0	0	0	0	0	0	0	0	0	3	0	0	0	0	10.1
558	P11142;P11142-2;P54652	P11142;P11142-2	43;32;13	43;32;13	37;28;7	Heat shock cognate 71 kDa protein	HSPA8	sp|P11142|HSP7C_HUMAN Heat shock cognate 71 kDa protein OS=Homo sapiens OX=9606 GN=HSPA8 PE=1 SV=1;sp|P11142-2|HSP7C_HUMAN Isoform 2 of Heat shock cognate 71 kDa protein OS=Homo sapiens OX=9606 GN=HSPA8	3	43	43	37	35	32	35	31	34	37	35	38	37	36	34	36	35	32	35	31	34	37	35	38	37	36	34	36	31	28	30	27	30	31	30	33	32	31	30	31	78.5
559	P11166	P11166	4	4	4	Solute carrier family 2, facilitated glucose transporter member 1	SLC2A1	sp|P11166|GTR1_HUMAN Solute carrier family 2, facilitated glucose transporter member 1 OS=Homo sapiens OX=9606 GN=SLC2A1 PE=1 SV=2	1	4	4	4	3	1	3	1	2	1	2	1	1	1	1	2	3	1	3	1	2	1	2	1	1	1	1	2	3	1	3	1	2	1	2	1	1	1	1	2	12
560	P11171;P11171-4;P11171-2;P11171-5;P11171-6;P11171-3;P11171-7	P11171;P11171-4;P11171-2;P11171-5;P11171-6;P11171-3;P11171-7	4;4;4;4;4;4;2	4;4;4;4;4;4;2	4;4;4;4;4;4;2	Protein 4.1	EPB41	sp|P11171|EPB41_HUMAN Protein 4.1 OS=Homo sapiens OX=9606 GN=EPB41 PE=1 SV=4;sp|P11171-4|EPB41_HUMAN Isoform 4 of Protein 4.1 OS=Homo sapiens OX=9606 GN=EPB41;sp|P11171-2|EPB41_HUMAN Isoform 2 of Protein 4.1 OS=Homo sapiens OX=9606 GN=EPB41;sp|P11171-5|EPB	7	4	4	4	4	3	2	2	3	2	0	0	1	2	2	2	4	3	2	2	3	2	0	0	1	2	2	2	4	3	2	2	3	2	0	0	1	2	2	2	6.6
561	P11172;P11172-3;P11172-2;P11172-4	P11172;P11172-3	7;4;3;1	7;4;3;1	7;4;3;1	Uridine 5-monophosphate synthase;Orotate phosphoribosyltransferase;Orotidine 5-phosphate decarboxylase	UMPS	sp|P11172|UMPS_HUMAN Uridine 5-monophosphate synthase OS=Homo sapiens OX=9606 GN=UMPS PE=1 SV=1;sp|P11172-3|UMPS_HUMAN Isoform 3 of Uridine 5-monophosphate synthase OS=Homo sapiens OX=9606 GN=UMPS	4	7	7	7	2	0	1	3	2	1	5	1	7	4	4	1	2	0	1	3	2	1	5	1	7	4	4	1	2	0	1	3	2	1	5	1	7	4	4	1	17.9
562	P11177;P11177-2;P11177-3	P11177;P11177-2;P11177-3	9;9;8	9;9;8	9;9;8	Pyruvate dehydrogenase E1 component subunit beta, mitochondrial	PDHB	sp|P11177|ODPB_HUMAN Pyruvate dehydrogenase E1 component subunit beta, mitochondrial OS=Homo sapiens OX=9606 GN=PDHB PE=1 SV=3;sp|P11177-2|ODPB_HUMAN Isoform 2 of Pyruvate dehydrogenase E1 component subunit beta, mitochondrial OS=Homo sapiens OX=9606 GN=PD	3	9	9	9	5	4	1	6	5	5	9	9	8	7	4	6	5	4	1	6	5	5	9	9	8	7	4	6	5	4	1	6	5	5	9	9	8	7	4	6	30.6
563	P11216;P11217	P11216	19;5	15;1	15;1	Glycogen phosphorylase, brain form	PYGB	sp|P11216|PYGB_HUMAN Glycogen phosphorylase, brain form OS=Homo sapiens OX=9606 GN=PYGB PE=1 SV=5	2	19	15	15	7	3	10	6	6	5	12	9	14	6	7	9	3	1	7	3	3	2	9	6	11	3	3	6	3	1	7	3	3	2	9	6	11	3	3	6	28.6
564	P11233;P11234;P11234-3;P11234-2	P11233;P11234;P11234-3;P11234-2	3;2;2;2	3;2;2;2	3;2;2;2	Ras-related protein Ral-A;Ras-related protein Ral-B	RALA;RALB	sp|P11233|RALA_HUMAN Ras-related protein Ral-A OS=Homo sapiens OX=9606 GN=RALA PE=1 SV=1;sp|P11234|RALB_HUMAN Ras-related protein Ral-B OS=Homo sapiens OX=9606 GN=RALB PE=1 SV=1;sp|P11234-3|RALB_HUMAN Isoform 3 of Ras-related protein Ral-B OS=Homo sapiens	4	3	3	3	3	2	3	2	2	2	2	2	2	1	1	1	3	2	3	2	2	2	2	2	2	1	1	1	3	2	3	2	2	2	2	2	2	1	1	1	15.5
565	P11279;P11279-2	P11279;P11279-2	5;4	5;4	5;4	Lysosome-associated membrane glycoprotein 1	LAMP1	sp|P11279|LAMP1_HUMAN Lysosome-associated membrane glycoprotein 1 OS=Homo sapiens OX=9606 GN=LAMP1 PE=1 SV=3;sp|P11279-2|LAMP1_HUMAN Isoform 2 of Lysosome-associated membrane glycoprotein 1 OS=Homo sapiens OX=9606 GN=LAMP1	2	5	5	5	5	4	4	4	4	4	5	3	5	2	3	3	5	4	4	4	4	4	5	3	5	2	3	3	5	4	4	4	4	4	5	3	5	2	3	3	12.2
566	P11310;P11310-2	P11310;P11310-2	7;7	7;7	7;7	Medium-chain specific acyl-CoA dehydrogenase, mitochondrial	ACADM	sp|P11310|ACADM_HUMAN Medium-chain specific acyl-CoA dehydrogenase, mitochondrial OS=Homo sapiens OX=9606 GN=ACADM PE=1 SV=1;sp|P11310-2|ACADM_HUMAN Isoform 2 of Medium-chain specific acyl-CoA dehydrogenase, mitochondrial OS=Homo sapiens OX=9606 GN=ACADM	2	7	7	7	1	2	1	1	1	2	5	4	5	3	1	4	1	2	1	1	1	2	5	4	5	3	1	4	1	2	1	1	1	2	5	4	5	3	1	4	20.7
567	P11387;Q969P6;Q969P6-2	P11387	21;4;4	21;4;4	21;4;4	DNA topoisomerase 1	TOP1	sp|P11387|TOP1_HUMAN DNA topoisomerase 1 OS=Homo sapiens OX=9606 GN=TOP1 PE=1 SV=2	3	21	21	21	13	9	13	11	11	7	12	13	12	12	13	8	13	9	13	11	11	7	12	13	12	12	13	8	13	9	13	11	11	7	12	13	12	12	13	8	30.8
568	P11413;P11413-2;P11413-3	P11413;P11413-2;P11413-3	23;23;22	23;23;22	23;23;22	Glucose-6-phosphate 1-dehydrogenase	G6PD	sp|P11413|G6PD_HUMAN Glucose-6-phosphate 1-dehydrogenase OS=Homo sapiens OX=9606 GN=G6PD PE=1 SV=4;sp|P11413-2|G6PD_HUMAN Isoform Long of Glucose-6-phosphate 1-dehydrogenase OS=Homo sapiens OX=9606 GN=G6PD;sp|P11413-3|G6PD_HUMAN Isoform 3 of Glucose-6-phos	3	23	23	23	14	7	13	13	9	12	13	12	10	11	9	9	14	7	13	13	9	12	13	12	10	11	9	9	14	7	13	13	9	12	13	12	10	11	9	9	50.9
569	P11586	P11586	26	26	26	C-1-tetrahydrofolate synthase, cytoplasmic;Methylenetetrahydrofolate dehydrogenase;Methenyltetrahydrofolate cyclohydrolase;Formyltetrahydrofolate synthetase;C-1-tetrahydrofolate synthase, cytoplasmic, N-terminally processed	MTHFD1	sp|P11586|C1TC_HUMAN C-1-tetrahydrofolate synthase, cytoplasmic OS=Homo sapiens OX=9606 GN=MTHFD1 PE=1 SV=3	1	26	26	26	16	14	15	16	15	15	17	14	20	13	16	17	16	14	15	16	15	15	17	14	20	13	16	17	16	14	15	16	15	15	17	14	20	13	16	17	35
570	P11717	P11717	2	2	2	Cation-independent mannose-6-phosphate receptor	IGF2R	sp|P11717|MPRI_HUMAN Cation-independent mannose-6-phosphate receptor OS=Homo sapiens OX=9606 GN=IGF2R PE=1 SV=3	1	2	2	2	0	0	0	0	0	0	1	1	0	1	0	0	0	0	0	0	0	0	1	1	0	1	0	0	0	0	0	0	0	0	1	1	0	1	0	0	0.8
571	P11766	P11766	10	10	10	Alcohol dehydrogenase class-3	ADH5	sp|P11766|ADHX_HUMAN Alcohol dehydrogenase class-3 OS=Homo sapiens OX=9606 GN=ADH5 PE=1 SV=4	1	10	10	10	4	4	4	5	3	5	6	6	5	4	6	6	4	4	4	5	3	5	6	6	5	4	6	6	4	4	4	5	3	5	6	6	5	4	6	6	28.6
572	P11908;P11908-2	P11908;P11908-2	7;7	1;1	1;1	Ribose-phosphate pyrophosphokinase 2	PRPS2	sp|P11908|PRPS2_HUMAN Ribose-phosphate pyrophosphokinase 2 OS=Homo sapiens OX=9606 GN=PRPS2 PE=1 SV=2;sp|P11908-2|PRPS2_HUMAN Isoform 2 of Ribose-phosphate pyrophosphokinase 2 OS=Homo sapiens OX=9606 GN=PRPS2	2	7	1	1	3	2	2	3	2	3	3	6	6	4	3	4	0	0	0	1	0	0	1	1	1	1	1	0	0	0	0	1	0	0	1	1	1	1	1	0	32.7
573	P11940;P11940-2;Q96DU9;Q96DU9-2	P11940;P11940-2	42;37;2;2	30;25;2;2	11;7;0;0	Polyadenylate-binding protein 1	PABPC1	sp|P11940|PABP1_HUMAN Polyadenylate-binding protein 1 OS=Homo sapiens OX=9606 GN=PABPC1 PE=1 SV=2;sp|P11940-2|PABP1_HUMAN Isoform 2 of Polyadenylate-binding protein 1 OS=Homo sapiens OX=9606 GN=PABPC1	4	42	30	11	40	37	41	42	39	41	40	38	36	41	40	40	28	26	30	30	28	29	28	27	26	30	29	29	10	9	11	11	9	10	10	8	9	11	10	11	71.5
574	P12004	P12004	12	12	12	Proliferating cell nuclear antigen	PCNA	sp|P12004|PCNA_HUMAN Proliferating cell nuclear antigen OS=Homo sapiens OX=9606 GN=PCNA PE=1 SV=1	1	12	12	12	7	6	7	7	6	8	8	7	8	10	8	9	7	6	7	7	6	8	8	7	8	10	8	9	7	6	7	7	6	8	8	7	8	10	8	9	66.7
575	P12081;P12081-4;P12081-3;P12081-2;P49590;P49590-2	P12081;P12081-4;P12081-3;P12081-2	12;12;10;10;4;4	12;12;10;10;4;4	12;12;10;10;4;4	Histidine--tRNA ligase, cytoplasmic	HARS	sp|P12081|HARS1_HUMAN Histidine--tRNA ligase, cytoplasmic OS=Homo sapiens OX=9606 GN=HARS1 PE=1 SV=2;sp|P12081-4|HARS1_HUMAN Isoform 4 of Histidine--tRNA ligase, cytoplasmic OS=Homo sapiens OX=9606 GN=HARS1;sp|P12081-3|HARS1_HUMAN Isoform 3 of Histidine--t	6	12	12	12	7	4	8	6	6	6	7	9	8	8	6	8	7	4	8	6	6	6	7	9	8	8	6	8	7	4	8	6	6	6	7	9	8	8	6	8	24.4
576	P12235	P12235	11	3	3	ADP/ATP translocase 1	SLC25A4	sp|P12235|ADT1_HUMAN ADP/ATP translocase 1 OS=Homo sapiens OX=9606 GN=SLC25A4 PE=1 SV=4	1	11	3	3	10	7	8	7	6	7	7	9	8	10	10	9	3	2	3	2	1	1	1	2	1	3	3	3	3	2	3	2	1	1	1	2	1	3	3	3	43.3
577	P12236	P12236	16	16	5	ADP/ATP translocase 3;ADP/ATP translocase 3, N-terminally processed	SLC25A6	sp|P12236|ADT3_HUMAN ADP/ATP translocase 3 OS=Homo sapiens OX=9606 GN=SLC25A6 PE=1 SV=4	1	16	16	5	13	12	11	11	12	13	12	14	12	13	13	13	13	12	11	11	12	13	12	14	12	13	13	13	4	4	4	3	4	4	4	5	4	4	4	4	64.1
578	P12268	P12268	24	24	24	Inosine-5-monophosphate dehydrogenase 2	IMPDH2	sp|P12268|IMDH2_HUMAN Inosine-5-monophosphate dehydrogenase 2 OS=Homo sapiens OX=9606 GN=IMPDH2 PE=1 SV=2	1	24	24	24	12	10	12	12	11	15	14	16	18	12	17	17	12	10	12	12	11	15	14	16	18	12	17	17	12	10	12	12	11	15	14	16	18	12	17	17	61.7
579	P12270;P12270-2	P12270;P12270-2	1;1	1;1	1;1	Nucleoprotein TPR	TPR	sp|P12270|TPR_HUMAN Nucleoprotein TPR OS=Homo sapiens OX=9606 GN=TPR PE=1 SV=3;sp|P12270-2|TPR_HUMAN Isoform 2 of Nucleoprotein TPR OS=Homo sapiens OX=9606 GN=TPR	2	1	1	1	1	1	1	1	0	0	1	1	1	1	1	1	1	1	1	1	0	0	1	1	1	1	1	1	1	1	1	1	0	0	1	1	1	1	1	1	0.4
580	P12277	P12277	17	17	17	Creatine kinase B-type	CKB	sp|P12277|KCRB_HUMAN Creatine kinase B-type OS=Homo sapiens OX=9606 GN=CKB PE=1 SV=1	1	17	17	17	15	14	13	13	14	10	15	13	12	13	13	13	15	14	13	13	14	10	15	13	12	13	13	13	15	14	13	13	14	10	15	13	12	13	13	13	60.1
581	P12429	P12429	19	19	19	Annexin A3	ANXA3	sp|P12429|ANXA3_HUMAN Annexin A3 OS=Homo sapiens OX=9606 GN=ANXA3 PE=1 SV=3	1	19	19	19	16	15	16	12	13	11	13	13	13	12	10	11	16	15	16	12	13	11	13	13	13	12	10	11	16	15	16	12	13	11	13	13	13	12	10	11	65.6
582	P12532;P12532-2;P17540	P12532;P12532-2	7;6;2	7;6;2	7;6;2	Creatine kinase U-type, mitochondrial	CKMT1A	sp|P12532|KCRU_HUMAN Creatine kinase U-type, mitochondrial OS=Homo sapiens OX=9606 GN=CKMT1A PE=1 SV=1;sp|P12532-2|KCRU_HUMAN Isoform 2 of Creatine kinase U-type, mitochondrial OS=Homo sapiens OX=9606 GN=CKMT1A	3	7	7	7	1	2	2	2	2	3	5	6	6	3	3	4	1	2	2	2	2	3	5	6	6	3	3	4	1	2	2	2	2	3	5	6	6	3	3	4	27.6
583	P12814;P12814-3;P12814-2;P12814-4	P12814;P12814-3;P12814-2;P12814-4	28;28;27;27	15;15;14;14	14;14;13;13	Alpha-actinin-1	ACTN1	sp|P12814|ACTN1_HUMAN Alpha-actinin-1 OS=Homo sapiens OX=9606 GN=ACTN1 PE=1 SV=2;sp|P12814-3|ACTN1_HUMAN Isoform 3 of Alpha-actinin-1 OS=Homo sapiens OX=9606 GN=ACTN1;sp|P12814-2|ACTN1_HUMAN Isoform 2 of Alpha-actinin-1 OS=Homo sapiens OX=9606 GN=ACTN1;sp|	4	28	15	14	13	11	11	14	8	12	17	15	16	12	13	8	4	3	5	5	2	4	7	6	5	6	5	3	4	3	5	5	2	4	7	5	5	6	5	3	41.5
584	P12830;P12830-2	P12830;P12830-2	1;1	1;1	1;1	Cadherin-1;E-Cad/CTF1;E-Cad/CTF2;E-Cad/CTF3	CDH1	sp|P12830|CADH1_HUMAN Cadherin-1 OS=Homo sapiens OX=9606 GN=CDH1 PE=1 SV=3;sp|P12830-2|CADH1_HUMAN Isoform 2 of Cadherin-1 OS=Homo sapiens OX=9606 GN=CDH1	2	1	1	1	1	0	1	1	1	0	1	1	1	1	1	1	1	0	1	1	1	0	1	1	1	1	1	1	1	0	1	1	1	0	1	1	1	1	1	1	1.8
585	P12882	P12882	33	33	6	Myosin-1	MYH1	sp|P12882|MYH1_HUMAN Myosin-1 OS=Homo sapiens OX=9606 GN=MYH1 PE=1 SV=3	1	33	33	6	0	0	1	0	0	0	0	32	0	0	0	1	0	0	1	0	0	0	0	32	0	0	0	1	0	0	1	0	0	0	0	5	0	0	0	1	22.8
586	P12883;P13533	P12883;P13533	13;13	3;3	2;2	Myosin-7;Myosin-6	MYH7;MYH6	sp|P12883|MYH7_HUMAN Myosin-7 OS=Homo sapiens OX=9606 GN=MYH7 PE=1 SV=5;sp|P13533|MYH6_HUMAN Myosin-6 OS=Homo sapiens OX=9606 GN=MYH6 PE=2 SV=5	2	13	3	2	0	0	0	0	0	0	0	13	0	0	0	0	0	0	0	0	0	0	0	3	0	0	0	0	0	0	0	0	0	0	0	2	0	0	0	0	8.3
587	P12931;P12931-2;P08581;P06239;P07947;P06241;P42685;Q04912;P06241-2;Q9H3Y6;P42685-2;P06241-3;P06239-3;Q04912-7;Q04912-2;P08581-2	P12931;P12931-2	3;3;1;1;1;1;1;1;1;1;1;1;1;1;1;1	3;3;1;1;1;1;1;1;1;1;1;1;1;1;1;1	3;3;1;1;1;1;1;1;1;1;1;1;1;1;1;1	Proto-oncogene tyrosine-protein kinase Src	SRC	sp|P12931|SRC_HUMAN Proto-oncogene tyrosine-protein kinase Src OS=Homo sapiens OX=9606 GN=SRC PE=1 SV=3;sp|P12931-2|SRC_HUMAN Isoform 2 of Proto-oncogene tyrosine-protein kinase Src OS=Homo sapiens OX=9606 GN=SRC	16	3	3	3	0	0	0	0	0	0	2	0	1	0	0	0	0	0	0	0	0	0	2	0	1	0	0	0	0	0	0	0	0	0	2	0	1	0	0	0	5
588	P12955;P12955-3;P12955-2	P12955;P12955-3;P12955-2	4;4;4	4;4;4	4;4;4	Xaa-Pro dipeptidase	PEPD	sp|P12955|PEPD_HUMAN Xaa-Pro dipeptidase OS=Homo sapiens OX=9606 GN=PEPD PE=1 SV=3;sp|P12955-3|PEPD_HUMAN Isoform 3 of Xaa-Pro dipeptidase OS=Homo sapiens OX=9606 GN=PEPD;sp|P12955-2|PEPD_HUMAN Isoform 2 of Xaa-Pro dipeptidase OS=Homo sapiens OX=9606 GN=PE	3	4	4	4	3	0	2	1	1	1	1	2	2	1	1	1	3	0	2	1	1	1	1	2	2	1	1	1	3	0	2	1	1	1	1	2	2	1	1	1	8.3
589	P12956;P12956-2	P12956;P12956-2	33;28	33;28	33;28	X-ray repair cross-complementing protein 6	XRCC6	sp|P12956|XRCC6_HUMAN X-ray repair cross-complementing protein 6 OS=Homo sapiens OX=9606 GN=XRCC6 PE=1 SV=2;sp|P12956-2|XRCC6_HUMAN Isoform 2 of X-ray repair cross-complementing protein 6 OS=Homo sapiens OX=9606 GN=XRCC6	2	33	33	33	25	21	25	23	25	21	30	29	28	25	26	23	25	21	25	23	25	21	30	29	28	25	26	23	25	21	25	23	25	21	30	29	28	25	26	23	60.1
590	P13010	P13010	35	35	35	X-ray repair cross-complementing protein 5	XRCC5	sp|P13010|XRCC5_HUMAN X-ray repair cross-complementing protein 5 OS=Homo sapiens OX=9606 GN=XRCC5 PE=1 SV=3	1	35	35	35	23	20	24	21	21	26	27	25	28	27	27	25	23	20	24	21	21	26	27	25	28	27	27	25	23	20	24	21	21	26	27	25	28	27	27	25	64.2
591	P13073	P13073	2	2	2	Cytochrome c oxidase subunit 4 isoform 1, mitochondrial	COX4I1	sp|P13073|COX41_HUMAN Cytochrome c oxidase subunit 4 isoform 1, mitochondrial OS=Homo sapiens OX=9606 GN=COX4I1 PE=1 SV=1	1	2	2	2	1	0	1	1	1	0	1	1	2	1	1	0	1	0	1	1	1	0	1	1	2	1	1	0	1	0	1	1	1	0	1	1	2	1	1	0	13
592	P13473;P13473-2;P13473-3	P13473;P13473-2;P13473-3	3;3;3	3;3;3	3;3;3	Lysosome-associated membrane glycoprotein 2	LAMP2	sp|P13473|LAMP2_HUMAN Lysosome-associated membrane glycoprotein 2 OS=Homo sapiens OX=9606 GN=LAMP2 PE=1 SV=2;sp|P13473-2|LAMP2_HUMAN Isoform LAMP-2B of Lysosome-associated membrane glycoprotein 2 OS=Homo sapiens OX=9606 GN=LAMP2;sp|P13473-3|LAMP2_HUMAN Iso	3	3	3	3	1	2	1	2	3	2	2	2	2	1	2	2	1	2	1	2	3	2	2	2	2	1	2	2	1	2	1	2	3	2	2	2	2	1	2	2	7.1
593	P13489	P13489	8	8	8	Ribonuclease inhibitor	RNH1	sp|P13489|RINI_HUMAN Ribonuclease inhibitor OS=Homo sapiens OX=9606 GN=RNH1 PE=1 SV=2	1	8	8	8	4	3	4	3	5	3	4	5	6	4	5	4	4	3	4	3	5	3	4	5	6	4	5	4	4	3	4	3	5	3	4	5	6	4	5	4	20.6
594	P13535	P13535	24	1	0	Myosin-8	MYH8	sp|P13535|MYH8_HUMAN Myosin-8 OS=Homo sapiens OX=9606 GN=MYH8 PE=2 SV=3	1	24	1	0	0	0	0	0	0	0	0	24	0	0	0	0	0	0	0	0	0	0	0	1	0	0	0	0	0	0	0	0	0	0	0	0	0	0	0	0	14.6
595	P13639	P13639	48	48	47	Elongation factor 2	EEF2	sp|P13639|EF2_HUMAN Elongation factor 2 OS=Homo sapiens OX=9606 GN=EEF2 PE=1 SV=4	1	48	48	47	36	30	34	34	37	35	41	40	37	37	40	35	36	30	34	34	37	35	41	40	37	37	40	35	36	29	33	34	36	35	40	39	37	37	39	34	66
596	P13667	P13667	30	30	30	Protein disulfide-isomerase A4	PDIA4	sp|P13667|PDIA4_HUMAN Protein disulfide-isomerase A4 OS=Homo sapiens OX=9606 GN=PDIA4 PE=1 SV=2	1	30	30	30	21	16	20	18	16	20	18	16	18	16	20	15	21	16	20	18	16	20	18	16	18	16	20	15	21	16	20	18	16	20	18	16	18	16	20	15	49.5
597	P13674;P13674-2;P13674-3	P13674;P13674-2;P13674-3	13;12;12	13;12;12	13;12;12	Prolyl 4-hydroxylase subunit alpha-1	P4HA1	sp|P13674|P4HA1_HUMAN Prolyl 4-hydroxylase subunit alpha-1 OS=Homo sapiens OX=9606 GN=P4HA1 PE=1 SV=2;sp|P13674-2|P4HA1_HUMAN Isoform 2 of Prolyl 4-hydroxylase subunit alpha-1 OS=Homo sapiens OX=9606 GN=P4HA1;sp|P13674-3|P4HA1_HUMAN Isoform 3 of Prolyl 4-h	3	13	13	13	7	6	8	4	4	2	6	5	5	2	3	4	7	6	8	4	4	2	6	5	5	2	3	4	7	6	8	4	4	2	6	5	5	2	3	4	31.8
598	P13693;P13693-2;Q56UQ5;Q9HAU6	P13693;P13693-2	6;4;2;1	6;4;2;1	6;4;2;1	Translationally-controlled tumor protein	TPT1	sp|P13693|TCTP_HUMAN Translationally-controlled tumor protein OS=Homo sapiens OX=9606 GN=TPT1 PE=1 SV=1;sp|P13693-2|TCTP_HUMAN Isoform 2 of Translationally-controlled tumor protein OS=Homo sapiens OX=9606 GN=TPT1	4	6	6	6	3	1	2	3	3	4	3	2	2	5	4	2	3	1	2	3	3	4	3	2	2	5	4	2	3	1	2	3	3	4	3	2	2	5	4	2	59.3
599	P13797;P13797-3;P13797-2;P13796	P13797;P13797-3;P13797-2	8;8;8;3	8;8;8;3	5;5;5;2	Plastin-3	PLS3	sp|P13797|PLST_HUMAN Plastin-3 OS=Homo sapiens OX=9606 GN=PLS3 PE=1 SV=4;sp|P13797-3|PLST_HUMAN Isoform 3 of Plastin-3 OS=Homo sapiens OX=9606 GN=PLS3;sp|P13797-2|PLST_HUMAN Isoform 2 of Plastin-3 OS=Homo sapiens OX=9606 GN=PLS3	4	8	8	5	2	2	4	3	3	2	5	4	3	3	2	3	2	2	4	3	3	2	5	4	3	3	2	3	0	1	1	1	1	1	4	2	2	1	0	0	15.9
600	P13798	P13798	15	15	15	Acylamino-acid-releasing enzyme	APEH	sp|P13798|ACPH_HUMAN Acylamino-acid-releasing enzyme OS=Homo sapiens OX=9606 GN=APEH PE=1 SV=4	1	15	15	15	9	6	6	8	8	7	6	8	8	6	5	8	9	6	6	8	8	7	6	8	8	6	5	8	9	6	6	8	8	7	6	8	8	6	5	8	26.5
601	P13804;P13804-2	P13804;P13804-2	7;7	7;7	7;7	Electron transfer flavoprotein subunit alpha, mitochondrial	ETFA	sp|P13804|ETFA_HUMAN Electron transfer flavoprotein subunit alpha, mitochondrial OS=Homo sapiens OX=9606 GN=ETFA PE=1 SV=1;sp|P13804-2|ETFA_HUMAN Isoform 2 of Electron transfer flavoprotein subunit alpha, mitochondrial OS=Homo sapiens OX=9606 GN=ETFA	2	7	7	7	4	5	4	3	4	3	6	3	6	3	4	3	4	5	4	3	4	3	6	3	6	3	4	3	4	5	4	3	4	3	6	3	6	3	4	3	30.3
602	P13807;P13807-2	P13807;P13807-2	2;2	2;2	2;2	Glycogen [starch] synthase, muscle	GYS1	sp|P13807|GYS1_HUMAN Glycogen [starch] synthase, muscle OS=Homo sapiens OX=9606 GN=GYS1 PE=1 SV=2;sp|P13807-2|GYS1_HUMAN Isoform 2 of Glycogen [starch] synthase, muscle OS=Homo sapiens OX=9606 GN=GYS1	2	2	2	2	0	0	0	1	0	0	1	0	0	0	0	1	0	0	0	1	0	0	1	0	0	0	0	1	0	0	0	1	0	0	1	0	0	0	0	1	4.3
603	P13929;P13929-3;P13929-2	P13929;P13929-3;P13929-2	4;4;4	1;1;1	1;1;1	Beta-enolase	ENO3	sp|P13929|ENOB_HUMAN Beta-enolase OS=Homo sapiens OX=9606 GN=ENO3 PE=1 SV=5;sp|P13929-3|ENOB_HUMAN Isoform 3 of Beta-enolase OS=Homo sapiens OX=9606 GN=ENO3;sp|P13929-2|ENOB_HUMAN Isoform 2 of Beta-enolase OS=Homo sapiens OX=9606 GN=ENO3	3	4	1	1	2	1	3	1	2	3	3	4	3	3	3	3	0	0	0	0	0	0	0	1	0	0	0	0	0	0	0	0	0	0	0	1	0	0	0	0	15.7
604	P13984	P13984	5	5	5	General transcription factor IIF subunit 2	GTF2F2	sp|P13984|T2FB_HUMAN General transcription factor IIF subunit 2 OS=Homo sapiens OX=9606 GN=GTF2F2 PE=1 SV=2	1	5	5	5	0	0	0	0	1	1	1	2	3	1	0	0	0	0	0	0	1	1	1	2	3	1	0	0	0	0	0	0	1	1	1	2	3	1	0	0	24.5
605	P13995;P13995-2	P13995;P13995-2	5;3	5;3	5;3	Bifunctional methylenetetrahydrofolate dehydrogenase/cyclohydrolase, mitochondrial;NAD-dependent methylenetetrahydrofolate dehydrogenase;Methenyltetrahydrofolate cyclohydrolase	MTHFD2	sp|P13995|MTDC_HUMAN Bifunctional methylenetetrahydrofolate dehydrogenase/cyclohydrolase, mitochondrial OS=Homo sapiens OX=9606 GN=MTHFD2 PE=1 SV=2;sp|P13995-2|MTDC_HUMAN Isoform 2 of Bifunctional methylenetetrahydrofolate dehydrogenase/cyclohydrolase, mit	2	5	5	5	2	0	3	2	2	2	2	2	3	3	1	2	2	0	3	2	2	2	2	2	3	3	1	2	2	0	3	2	2	2	2	2	3	3	1	2	27.7
606	P14174	P14174	3	3	3	Macrophage migration inhibitory factor	MIF	sp|P14174|MIF_HUMAN Macrophage migration inhibitory factor OS=Homo sapiens OX=9606 GN=MIF PE=1 SV=4	1	3	3	3	2	1	1	1	2	3	2	2	2	2	2	3	2	1	1	1	2	3	2	2	2	2	2	3	2	1	1	1	2	3	2	2	2	2	2	3	35.7
607	P14314;P14314-2	P14314;P14314-2	13;13	13;13	13;13	Glucosidase 2 subunit beta	PRKCSH	sp|P14314|GLU2B_HUMAN Glucosidase 2 subunit beta OS=Homo sapiens OX=9606 GN=PRKCSH PE=1 SV=2;sp|P14314-2|GLU2B_HUMAN Isoform 2 of Glucosidase 2 subunit beta OS=Homo sapiens OX=9606 GN=PRKCSH	2	13	13	13	6	4	5	3	4	5	7	5	8	6	6	6	6	4	5	3	4	5	7	5	8	6	6	6	6	4	5	3	4	5	7	5	8	6	6	6	27.8
608	P14324;P14324-2	P14324;P14324-2	8;8	8;8	8;8	Farnesyl pyrophosphate synthase	FDPS	sp|P14324|FPPS_HUMAN Farnesyl pyrophosphate synthase OS=Homo sapiens OX=9606 GN=FDPS PE=1 SV=4;sp|P14324-2|FPPS_HUMAN Isoform 2 of Farnesyl pyrophosphate synthase OS=Homo sapiens OX=9606 GN=FDPS	2	8	8	8	3	2	3	4	4	4	6	3	5	3	3	4	3	2	3	4	4	4	6	3	5	3	3	4	3	2	3	4	4	4	6	3	5	3	3	4	20.3
609	P14373;P14373-2	P14373;P14373-2	9;7	9;7	9;7	Zinc finger protein RFP	TRIM27	sp|P14373|TRI27_HUMAN Zinc finger protein RFP OS=Homo sapiens OX=9606 GN=TRIM27 PE=1 SV=1;sp|P14373-2|TRI27_HUMAN Isoform Beta of Zinc finger protein RFP OS=Homo sapiens OX=9606 GN=TRIM27	2	9	9	9	1	1	0	1	1	5	2	7	3	3	3	2	1	1	0	1	1	5	2	7	3	3	3	2	1	1	0	1	1	5	2	7	3	3	3	2	26.3
610	P14550	P14550	13	13	13	Alcohol dehydrogenase [NADP(+)]	AKR1A1	sp|P14550|AK1A1_HUMAN Aldo-keto reductase family 1 member A1 OS=Homo sapiens OX=9606 GN=AKR1A1 PE=1 SV=3	1	13	13	13	6	3	7	5	4	6	7	8	9	3	6	7	6	3	7	5	4	6	7	8	9	3	6	7	6	3	7	5	4	6	7	8	9	3	6	7	43.4
611	P14618;P14618-3;P30613;P30613-2	P14618;P14618-3	43;38;1;1	43;38;1;1	4;4;0;0	Pyruvate kinase PKM	PKM	sp|P14618|KPYM_HUMAN Pyruvate kinase PKM OS=Homo sapiens OX=9606 GN=PKM PE=1 SV=4;sp|P14618-3|KPYM_HUMAN Isoform 3 of Pyruvate kinase PKM OS=Homo sapiens OX=9606 GN=PKM	4	43	43	4	38	30	35	32	33	37	40	36	36	34	37	34	38	30	35	32	33	37	40	36	36	34	37	34	4	3	4	3	4	4	4	4	4	4	4	4	77.6
612	P14618-2	P14618-2	43	4	4	Pyruvate kinase PKM	PKM	sp|P14618-2|KPYM_HUMAN Isoform M1 of Pyruvate kinase PKM OS=Homo sapiens OX=9606 GN=PKM	1	43	4	4	35	29	32	30	30	33	39	35	34	31	34	31	1	2	1	1	1	0	3	3	2	1	1	1	1	2	1	1	1	0	3	3	2	1	1	1	75.5
613	P14625	P14625	49	47	40	Endoplasmin	HSP90B1	sp|P14625|ENPL_HUMAN Endoplasmin OS=Homo sapiens OX=9606 GN=HSP90B1 PE=1 SV=1	1	49	47	40	35	31	39	38	37	38	36	33	38	32	34	37	33	29	37	36	35	36	34	31	36	30	32	35	28	27	31	32	30	31	30	26	31	26	29	31	59.4
614	P14678;P63162;P14678-2;P14678-3;P63162-2	P14678;P63162;P14678-2;P14678-3;P63162-2	7;7;7;7;7	7;7;7;7;7	7;7;7;7;7	Small nuclear ribonucleoprotein-associated proteins B and B;Small nuclear ribonucleoprotein-associated protein N	SNRPB;SNRPN	sp|P14678|RSMB_HUMAN Small nuclear ribonucleoprotein-associated proteins B and B OS=Homo sapiens OX=9606 GN=SNRPB PE=1 SV=2;sp|P63162|RSMN_HUMAN Small nuclear ribonucleoprotein-associated protein N OS=Homo sapiens OX=9606 GN=SNRPN PE=1 SV=1;sp|P14678-2|RS	5	7	7	7	5	4	6	5	6	4	5	6	6	5	7	7	5	4	6	5	6	4	5	6	6	5	7	7	5	4	6	5	6	4	5	6	6	5	7	7	25
615	P14735;P14735-2	P14735	6;2	6;2	6;2	Insulin-degrading enzyme	IDE	sp|P14735|IDE_HUMAN Insulin-degrading enzyme OS=Homo sapiens OX=9606 GN=IDE PE=1 SV=4	2	6	6	6	1	1	1	0	1	1	4	3	3	1	0	0	1	1	1	0	1	1	4	3	3	1	0	0	1	1	1	0	1	1	4	3	3	1	0	0	9.7
616	P14866;P14866-2	P14866;P14866-2	29;22	29;22	28;21	Heterogeneous nuclear ribonucleoprotein L	HNRNPL	sp|P14866|HNRPL_HUMAN Heterogeneous nuclear ribonucleoprotein L OS=Homo sapiens OX=9606 GN=HNRNPL PE=1 SV=2;sp|P14866-2|HNRPL_HUMAN Isoform 2 of Heterogeneous nuclear ribonucleoprotein L OS=Homo sapiens OX=9606 GN=HNRNPL	2	29	29	28	24	19	23	23	26	26	27	28	28	26	24	25	24	19	23	23	26	26	27	28	28	26	24	25	23	19	23	23	25	25	26	27	27	25	24	25	76.1
617	P14868;P14868-2	P14868;P14868-2	21;17	21;17	21;17	Aspartate--tRNA ligase, cytoplasmic	DARS	sp|P14868|SYDC_HUMAN Aspartate--tRNA ligase, cytoplasmic OS=Homo sapiens OX=9606 GN=DARS1 PE=1 SV=2;sp|P14868-2|SYDC_HUMAN Isoform 2 of Aspartate--tRNA ligase, cytoplasmic OS=Homo sapiens OX=9606 GN=DARS1	2	21	21	21	14	13	18	10	13	15	16	18	19	16	16	17	14	13	18	10	13	15	16	18	19	16	16	17	14	13	18	10	13	15	16	18	19	16	16	17	52.5
618	P14923	P14923	26	23	23	Junction plakoglobin	JUP	sp|P14923|PLAK_HUMAN Junction plakoglobin OS=Homo sapiens OX=9606 GN=JUP PE=1 SV=3	1	26	23	23	13	16	6	11	15	15	10	13	25	11	10	8	11	15	5	11	14	13	9	12	23	10	8	7	11	15	5	11	14	13	9	12	23	10	8	7	49.9
619	P15056;P04049;P10398;P04049-2	P15056;P04049;P10398;P04049-2	2;1;1;1	2;1;1;1	2;1;1;1	Serine/threonine-protein kinase B-raf;RAF proto-oncogene serine/threonine-protein kinase;Serine/threonine-protein kinase A-Raf	BRAF;RAF1;ARAF	sp|P15056|BRAF_HUMAN Serine/threonine-protein kinase B-raf OS=Homo sapiens OX=9606 GN=BRAF PE=1 SV=4;sp|P04049|RAF1_HUMAN RAF proto-oncogene serine/threonine-protein kinase OS=Homo sapiens OX=9606 GN=RAF1 PE=1 SV=1;sp|P10398|ARAF_HUMAN Serine/threonine-pro	4	2	2	2	1	0	1	1	2	1	1	0	0	0	0	0	1	0	1	1	2	1	1	0	0	0	0	0	1	0	1	1	2	1	1	0	0	0	0	0	7.8
620	P15104	P15104	1	1	1	Glutamine synthetase	GLUL	sp|P15104|GLNA_HUMAN Glutamine synthetase OS=Homo sapiens OX=9606 GN=GLUL PE=1 SV=4	1	1	1	1	0	0	0	0	0	0	1	1	1	0	0	0	0	0	0	0	0	0	1	1	1	0	0	0	0	0	0	0	0	0	1	1	1	0	0	0	5.4
621	P15121;C9JRZ8;C9JRZ8-2	P15121	5;1;1	5;1;1	5;1;1	Aldose reductase	AKR1B1	sp|P15121|ALDR_HUMAN Aldo-keto reductase family 1 member B1 OS=Homo sapiens OX=9606 GN=AKR1B1 PE=1 SV=3	3	5	5	5	2	1	2	2	3	2	5	3	4	3	3	3	2	1	2	2	3	2	5	3	4	3	3	3	2	1	2	2	3	2	5	3	4	3	3	3	17.4
622	P15170-3;P15170-2;P15170;Q8IYD1	P15170-3;P15170-2;P15170;Q8IYD1	11;11;9;7	11;11;9;7	11;11;9;7	Eukaryotic peptide chain release factor GTP-binding subunit ERF3A;Eukaryotic peptide chain release factor GTP-binding subunit ERF3B	GSPT1;GSPT2	sp|P15170-3|ERF3A_HUMAN Isoform 3 of Eukaryotic peptide chain release factor GTP-binding subunit ERF3A OS=Homo sapiens OX=9606 GN=GSPT1;sp|P15170-2|ERF3A_HUMAN Isoform 2 of Eukaryotic peptide chain release factor GTP-binding subunit ERF3A OS=Homo sapiens O	4	11	11	11	5	5	2	3	5	4	5	4	3	7	6	4	5	5	2	3	5	4	5	4	3	7	6	4	5	5	2	3	5	4	5	4	3	7	6	4	24.6
623	P15311	P15311	43	43	30	Ezrin	EZR	sp|P15311|EZRI_HUMAN Ezrin OS=Homo sapiens OX=9606 GN=EZR PE=1 SV=4	1	43	43	30	33	32	35	33	34	38	35	30	34	34	35	36	33	32	35	33	34	38	35	30	34	34	35	36	22	22	24	22	24	27	25	21	24	24	26	26	69.8
624	P15407	P15407	1	1	1	Fos-related antigen 1	FOSL1	sp|P15407|FOSL1_HUMAN Fos-related antigen 1 OS=Homo sapiens OX=9606 GN=FOSL1 PE=1 SV=1	1	1	1	1	0	0	0	1	0	0	1	0	0	0	0	0	0	0	0	1	0	0	1	0	0	0	0	0	0	0	0	1	0	0	1	0	0	0	0	0	6.3
625	P15531;P15531-2	P15531;P15531-2	10;10	1;1	1;1	Nucleoside diphosphate kinase A	NME1	sp|P15531|NDKA_HUMAN Nucleoside diphosphate kinase A OS=Homo sapiens OX=9606 GN=NME1 PE=1 SV=1;sp|P15531-2|NDKA_HUMAN Isoform 2 of Nucleoside diphosphate kinase A OS=Homo sapiens OX=9606 GN=NME1	2	10	1	1	6	6	6	8	6	7	7	9	8	7	6	7	1	1	1	1	1	1	1	1	1	1	1	1	1	1	1	1	1	1	1	1	1	1	1	1	69.7
626	P15559;P15559-2;P15559-3	P15559;P15559-2;P15559-3	11;11;9	11;11;9	11;11;9	NAD(P)H dehydrogenase [quinone] 1	NQO1	sp|P15559|NQO1_HUMAN NAD(P)H dehydrogenase [quinone] 1 OS=Homo sapiens OX=9606 GN=NQO1 PE=1 SV=1;sp|P15559-2|NQO1_HUMAN Isoform 2 of NAD(P)H dehydrogenase [quinone] 1 OS=Homo sapiens OX=9606 GN=NQO1;sp|P15559-3|NQO1_HUMAN Isoform 3 of NAD(P)H dehydrogenase	3	11	11	11	5	4	7	7	5	6	7	8	7	6	5	6	5	4	7	7	5	6	7	8	7	6	5	6	5	4	7	7	5	6	7	8	7	6	5	6	50
627	P15586;P15586-2	P15586;P15586-2	1;1	1;1	1;1	N-acetylglucosamine-6-sulfatase	GNS	sp|P15586|GNS_HUMAN N-acetylglucosamine-6-sulfatase OS=Homo sapiens OX=9606 GN=GNS PE=1 SV=3;sp|P15586-2|GNS_HUMAN Isoform 2 of N-acetylglucosamine-6-sulfatase OS=Homo sapiens OX=9606 GN=GNS	2	1	1	1	0	0	0	0	0	0	0	1	1	0	0	0	0	0	0	0	0	0	0	1	1	0	0	0	0	0	0	0	0	0	0	1	1	0	0	0	2.2
628	P15880	P15880	13	13	13	40S ribosomal protein S2	RPS2	sp|P15880|RS2_HUMAN 40S ribosomal protein S2 OS=Homo sapiens OX=9606 GN=RPS2 PE=1 SV=2	1	13	13	13	9	9	9	11	10	11	9	10	11	11	11	12	9	9	9	11	10	11	9	10	11	11	11	12	9	9	9	11	10	11	9	10	11	11	11	12	49.5
629	P15923;P15923-2;P15923-3	P15923;P15923-2;P15923-3	2;2;1	2;2;1	2;2;1	Transcription factor E2-alpha	TCF3	sp|P15923|TFE2_HUMAN Transcription factor E2-alpha OS=Homo sapiens OX=9606 GN=TCF3 PE=1 SV=1;sp|P15923-2|TFE2_HUMAN Isoform E47 of Transcription factor E2-alpha OS=Homo sapiens OX=9606 GN=TCF3;sp|P15923-3|TFE2_HUMAN Isoform 3 of Transcription factor E2-alp	3	2	2	2	0	0	0	0	0	0	2	0	1	0	0	1	0	0	0	0	0	0	2	0	1	0	0	1	0	0	0	0	0	0	2	0	1	0	0	1	7.6
630	P15924;P15924-3;P15924-2	P15924;P15924-3;P15924-2	75;64;62	75;64;62	75;64;62	Desmoplakin	DSP	sp|P15924|DESP_HUMAN Desmoplakin OS=Homo sapiens OX=9606 GN=DSP PE=1 SV=3;sp|P15924-3|DESP_HUMAN Isoform DSPIa of Desmoplakin OS=Homo sapiens OX=9606 GN=DSP;sp|P15924-2|DESP_HUMAN Isoform DPII of Desmoplakin OS=Homo sapiens OX=9606 GN=DSP	3	75	75	75	26	51	15	17	30	13	10	23	55	17	18	10	26	51	15	17	30	13	10	23	55	17	18	10	26	51	15	17	30	13	10	23	55	17	18	10	30.4
631	P15927;P15927-2;P15927-3	P15927;P15927-2;P15927-3	7;6;6	7;6;6	7;6;6	Replication protein A 32 kDa subunit	RPA2	sp|P15927|RFA2_HUMAN Replication protein A 32 kDa subunit OS=Homo sapiens OX=9606 GN=RPA2 PE=1 SV=1;sp|P15927-2|RFA2_HUMAN Isoform 2 of Replication protein A 32 kDa subunit OS=Homo sapiens OX=9606 GN=RPA2;sp|P15927-3|RFA2_HUMAN Isoform 3 of Replication pro	3	7	7	7	1	1	2	1	1	1	7	3	3	2	2	4	1	1	2	1	1	1	7	3	3	2	2	4	1	1	2	1	1	1	7	3	3	2	2	4	51.9
632	P16070;P16070-12;P16070-5;P16070-7;P16070-3;P16070-6;P16070-4;P16070-17;P16070-8;P16070-16;P16070-10;P16070-11;P16070-13;P16070-14;P16070-18;P16070-9;P16070-15	P16070;P16070-12;P16070-5;P16070-7;P16070-3;P16070-6;P16070-4;P16070-17;P16070-8;P16070-16;P16070-10;P16070-11;P16070-13;P16070-14;P16070-18	3;3;3;3;3;3;3;3;3;3;3;3;3;3;3;1;1	3;3;3;3;3;3;3;3;3;3;3;3;3;3;3;1;1	3;3;3;3;3;3;3;3;3;3;3;3;3;3;3;1;1	CD44 antigen	CD44	sp|P16070|CD44_HUMAN CD44 antigen OS=Homo sapiens OX=9606 GN=CD44 PE=1 SV=3;sp|P16070-12|CD44_HUMAN Isoform 12 of CD44 antigen OS=Homo sapiens OX=9606 GN=CD44;sp|P16070-5|CD44_HUMAN Isoform 5 of CD44 antigen OS=Homo sapiens OX=9606 GN=CD44;sp|P16070-7|CD44	17	3	3	3	3	2	2	2	2	2	3	3	3	3	3	2	3	2	2	2	2	2	3	3	3	3	3	2	3	2	2	2	2	2	3	3	3	3	3	2	5.5
633	P16083	P16083	2	2	2	Ribosyldihydronicotinamide dehydrogenase [quinone]	NQO2	sp|P16083|NQO2_HUMAN Ribosyldihydronicotinamide dehydrogenase [quinone] OS=Homo sapiens OX=9606 GN=NQO2 PE=1 SV=5	1	2	2	2	0	0	1	0	0	0	0	1	1	2	0	1	0	0	1	0	0	0	0	1	1	2	0	1	0	0	1	0	0	0	0	1	1	2	0	1	12.6
634	P16144;P16144-2;P16144-3;P16144-4;P16144-5	P16144;P16144-2;P16144-3;P16144-4	21;21;21;21;5	21;21;21;21;5	21;21;21;21;5	Integrin beta-4	ITGB4	sp|P16144|ITB4_HUMAN Integrin beta-4 OS=Homo sapiens OX=9606 GN=ITGB4 PE=1 SV=5;sp|P16144-2|ITB4_HUMAN Isoform Beta-4A of Integrin beta-4 OS=Homo sapiens OX=9606 GN=ITGB4;sp|P16144-3|ITB4_HUMAN Isoform Beta-4B of Integrin beta-4 OS=Homo sapiens OX=9606 GN=	5	21	21	21	3	6	7	16	15	13	13	12	14	6	12	7	3	6	7	16	15	13	13	12	14	6	12	7	3	6	7	16	15	13	13	12	14	6	12	7	15.9
635	P16219	P16219	5	5	5	Short-chain specific acyl-CoA dehydrogenase, mitochondrial	ACADS	sp|P16219|ACADS_HUMAN Short-chain specific acyl-CoA dehydrogenase, mitochondrial OS=Homo sapiens OX=9606 GN=ACADS PE=1 SV=1	1	5	5	5	2	1	1	2	1	2	1	2	1	0	0	1	2	1	1	2	1	2	1	2	1	0	0	1	2	1	1	2	1	2	1	2	1	0	0	1	20.4
636	P16403	P16403	6	6	1	Histone H1.2	HIST1H1C	sp|P16403|H12_HUMAN Histone H1.2 OS=Homo sapiens OX=9606 GN=H1-2 PE=1 SV=2	1	6	6	1	6	6	6	5	6	5	5	6	6	5	6	5	6	6	6	5	6	5	5	6	6	5	6	5	1	1	1	1	1	1	1	1	1	1	1	0	23.5
637	P16422	P16422	7	7	7	Epithelial cell adhesion molecule	EPCAM	sp|P16422|EPCAM_HUMAN Epithelial cell adhesion molecule OS=Homo sapiens OX=9606 GN=EPCAM PE=1 SV=2	1	7	7	7	3	2	4	4	3	6	3	5	4	5	3	5	3	2	4	4	3	6	3	5	4	5	3	5	3	2	4	4	3	6	3	5	4	5	3	5	31.2
638	P16435	P16435	6	6	6	NADPH--cytochrome P450 reductase	POR	sp|P16435|NCPR_HUMAN NADPH--cytochrome P450 reductase OS=Homo sapiens OX=9606 GN=POR PE=1 SV=2	1	6	6	6	1	1	1	0	0	1	2	3	4	1	0	0	1	1	1	0	0	1	2	3	4	1	0	0	1	1	1	0	0	1	2	3	4	1	0	0	12.1
639	P16615;P16615-5;P16615-2;P16615-3;P16615-4;O14983;O14983-2;O14983-3;Q93084;Q93084-4;Q93084-3;Q93084-7;Q93084-1;Q93084-6;Q93084-5	P16615;P16615-5;P16615-2;P16615-3;P16615-4;O14983;O14983-2	21;21;21;21;19;11;11;9;5;5;5;5;5;5;5	21;21;21;21;19;11;11;9;5;5;5;5;5;5;5	21;21;21;21;19;11;11;9;5;5;5;5;5;5;5	Sarcoplasmic/endoplasmic reticulum calcium ATPase 2;Sarcoplasmic/endoplasmic reticulum calcium ATPase 1	ATP2A2;ATP2A1	sp|P16615|AT2A2_HUMAN Sarcoplasmic/endoplasmic reticulum calcium ATPase 2 OS=Homo sapiens OX=9606 GN=ATP2A2 PE=1 SV=1;sp|P16615-5|AT2A2_HUMAN Isoform 5 of Sarcoplasmic/endoplasmic reticulum calcium ATPase 2 OS=Homo sapiens OX=9606 GN=ATP2A2;sp|P16615-2|AT2	15	21	21	21	13	7	7	9	9	8	10	10	13	8	14	12	13	7	7	9	9	8	10	10	13	8	14	12	13	7	7	9	9	8	10	10	13	8	14	12	25.6
640	P16885	P16885	2	2	2	1-phosphatidylinositol 4,5-bisphosphate phosphodiesterase gamma-2	PLCG2	sp|P16885|PLCG2_HUMAN 1-phosphatidylinositol 4,5-bisphosphate phosphodiesterase gamma-2 OS=Homo sapiens OX=9606 GN=PLCG2 PE=1 SV=4	1	2	2	2	1	1	1	0	1	1	0	2	1	0	0	1	1	1	1	0	1	1	0	2	1	0	0	1	1	1	1	0	1	1	0	2	1	0	0	1	1.4
641	P16989;P16989-3	P16989;P16989-3	18;16	1;1	1;1	Y-box-binding protein 3	YBX3	sp|P16989|YBOX3_HUMAN Y-box-binding protein 3 OS=Homo sapiens OX=9606 GN=YBX3 PE=1 SV=4;sp|P16989-3|YBOX3_HUMAN Isoform 3 of Y-box-binding protein 3 OS=Homo sapiens OX=9606 GN=YBX3	2	18	1	1	13	10	15	17	15	14	11	13	10	13	12	12	1	0	1	1	1	0	0	0	0	1	0	0	1	0	1	1	1	0	0	0	0	1	0	0	61.6
642	P16989-2	P16989-2	19	13	2	Y-box-binding protein 3	YBX3	sp|P16989-2|YBOX3_HUMAN Isoform 2 of Y-box-binding protein 3 OS=Homo sapiens OX=9606 GN=YBX3	1	19	13	2	14	11	16	18	16	16	12	14	11	14	14	14	10	7	10	13	11	11	7	8	7	9	9	9	2	1	2	2	2	2	1	1	1	2	2	2	75.2
643	P17050	P17050	2	2	2	Alpha-N-acetylgalactosaminidase	NAGA	sp|P17050|NAGAB_HUMAN Alpha-N-acetylgalactosaminidase OS=Homo sapiens OX=9606 GN=NAGA PE=1 SV=2	1	2	2	2	1	0	0	0	0	1	0	0	0	1	0	1	1	0	0	0	0	1	0	0	0	1	0	1	1	0	0	0	0	1	0	0	0	1	0	1	5.6
644	P17066;P48741	P17066	14;6	2;1	2;1	Heat shock 70 kDa protein 6	HSPA6	sp|P17066|HSP76_HUMAN Heat shock 70 kDa protein 6 OS=Homo sapiens OX=9606 GN=HSPA6 PE=1 SV=2	2	14	2	2	8	10	11	10	9	12	11	11	11	11	10	10	1	2	1	1	1	1	1	1	1	1	1	1	1	2	1	1	1	1	1	1	1	1	1	1	19.9
645	P17096;P17096-3	P17096;P17096-3	2;2	2;2	1;1	High mobility group protein HMG-I/HMG-Y	HMGA1	sp|P17096|HMGA1_HUMAN High mobility group protein HMG-I/HMG-Y OS=Homo sapiens OX=9606 GN=HMGA1 PE=1 SV=3;sp|P17096-3|HMGA1_HUMAN Isoform HMG-R of High mobility group protein HMG-I/HMG-Y OS=Homo sapiens OX=9606 GN=HMGA1	2	2	2	1	1	0	1	0	0	0	0	0	1	0	0	2	1	0	1	0	0	0	0	0	1	0	0	2	0	0	1	0	0	0	0	0	1	0	0	1	23.4
646	P17174;P17174-2	P17174;P17174-2	18;16	18;16	18;16	Aspartate aminotransferase, cytoplasmic	GOT1	sp|P17174|AATC_HUMAN Aspartate aminotransferase, cytoplasmic OS=Homo sapiens OX=9606 GN=GOT1 PE=1 SV=3;sp|P17174-2|AATC_HUMAN Isoform 2 of Aspartate aminotransferase, cytoplasmic OS=Homo sapiens OX=9606 GN=GOT1	2	18	18	18	9	7	9	7	10	9	10	13	9	9	8	14	9	7	9	7	10	9	10	13	9	9	8	14	9	7	9	7	10	9	10	13	9	9	8	14	57.9
647	P17275	P17275	2	2	2	Transcription factor jun-B	JUNB	sp|P17275|JUNB_HUMAN Transcription factor jun-B OS=Homo sapiens OX=9606 GN=JUNB PE=1 SV=1	1	2	2	2	0	0	0	1	1	0	1	1	1	0	0	0	0	0	0	1	1	0	1	1	1	0	0	0	0	0	0	1	1	0	1	1	1	0	0	0	8.6
648	P17301	P17301	36	36	36	Integrin alpha-2	ITGA2	sp|P17301|ITA2_HUMAN Integrin alpha-2 OS=Homo sapiens OX=9606 GN=ITGA2 PE=1 SV=1	1	36	36	36	21	15	17	20	22	23	22	21	24	16	23	18	21	15	17	20	22	23	22	21	24	16	23	18	21	15	17	20	22	23	22	21	24	16	23	18	42.3
649	P17480;P17480-2	P17480;P17480-2	5;5	5;5	5;5	Nucleolar transcription factor 1	UBTF	sp|P17480|UBF1_HUMAN Nucleolar transcription factor 1 OS=Homo sapiens OX=9606 GN=UBTF PE=1 SV=1;sp|P17480-2|UBF1_HUMAN Isoform UBF2 of Nucleolar transcription factor 1 OS=Homo sapiens OX=9606 GN=UBTF	2	5	5	5	0	0	0	0	0	1	3	3	2	2	1	1	0	0	0	0	0	1	3	3	2	2	1	1	0	0	0	0	0	1	3	3	2	2	1	1	8.4
650	P17612;P17612-2;P22694-10	P17612;P17612-2;P22694-10	4;4;2	4;4;2	2;2;0	cAMP-dependent protein kinase catalytic subunit alpha;cAMP-dependent protein kinase catalytic subunit beta	PRKACA;PRKACB	sp|P17612|KAPCA_HUMAN cAMP-dependent protein kinase catalytic subunit alpha OS=Homo sapiens OX=9606 GN=PRKACA PE=1 SV=2;sp|P17612-2|KAPCA_HUMAN Isoform 2 of cAMP-dependent protein kinase catalytic subunit alpha OS=Homo sapiens OX=9606 GN=PRKACA;sp|P22694-1	3	4	4	2	3	1	2	2	1	1	4	3	3	1	3	2	3	1	2	2	1	1	4	3	3	1	3	2	1	1	1	1	1	1	2	1	1	0	1	0	17.1
651	P17655;P17655-2	P17655;P17655-2	13;11	13;11	13;11	Calpain-2 catalytic subunit	CAPN2	sp|P17655|CAN2_HUMAN Calpain-2 catalytic subunit OS=Homo sapiens OX=9606 GN=CAPN2 PE=1 SV=6;sp|P17655-2|CAN2_HUMAN Isoform 2 of Calpain-2 catalytic subunit OS=Homo sapiens OX=9606 GN=CAPN2	2	13	13	13	2	2	6	5	4	4	6	6	10	4	4	6	2	2	6	5	4	4	6	6	10	4	4	6	2	2	6	5	4	4	6	6	10	4	4	6	23.9
652	P17812;P17812-2	P17812;P17812-2	28;19	28;19	26;18	CTP synthase 1	CTPS1	sp|P17812|PYRG1_HUMAN CTP synthase 1 OS=Homo sapiens OX=9606 GN=CTPS1 PE=1 SV=2;sp|P17812-2|PYRG1_HUMAN Isoform 2 of CTP synthase 1 OS=Homo sapiens OX=9606 GN=CTPS1	2	28	28	26	22	17	23	18	20	20	23	27	28	22	23	24	22	17	23	18	20	20	23	27	28	22	23	24	20	16	21	16	18	18	21	25	26	20	21	22	61.1
653	P17844;P17844-2	P17844;P17844-2	49;45	48;44	40;36	Probable ATP-dependent RNA helicase DDX5	DDX5	sp|P17844|DDX5_HUMAN Probable ATP-dependent RNA helicase DDX5 OS=Homo sapiens OX=9606 GN=DDX5 PE=1 SV=1;sp|P17844-2|DDX5_HUMAN Isoform 2 of Probable ATP-dependent RNA helicase DDX5 OS=Homo sapiens OX=9606 GN=DDX5	2	49	48	40	39	36	40	35	42	41	42	40	44	42	40	42	38	35	39	34	41	40	41	39	43	41	39	41	31	28	32	27	33	32	33	32	35	34	32	34	80.8
654	P17858;P17858-2	P17858;P17858-2	8;7	5;5	5;5	ATP-dependent 6-phosphofructokinase, liver type	PFKL	sp|P17858|PFKAL_HUMAN ATP-dependent 6-phosphofructokinase, liver type OS=Homo sapiens OX=9606 GN=PFKL PE=1 SV=6;sp|P17858-2|PFKAL_HUMAN Isoform 2 of ATP-dependent 6-phosphofructokinase, liver type OS=Homo sapiens OX=9606 GN=PFKL	2	8	5	5	4	4	7	4	4	5	3	4	6	5	5	5	1	2	4	2	2	3	1	1	4	3	3	3	1	2	4	2	2	3	1	1	4	3	3	3	14.6
655	P17931	P17931	8	8	8	Galectin-3	LGALS3	sp|P17931|LEG3_HUMAN Galectin-3 OS=Homo sapiens OX=9606 GN=LGALS3 PE=1 SV=5	1	8	8	8	7	7	7	7	5	7	8	7	7	6	6	6	7	7	7	7	5	7	8	7	7	6	6	6	7	7	7	7	5	7	8	7	7	6	6	6	31.2
656	P17980	P17980	13	13	13	26S protease regulatory subunit 6A	PSMC3	sp|P17980|PRS6A_HUMAN 26S proteasome regulatory subunit 6A OS=Homo sapiens OX=9606 GN=PSMC3 PE=1 SV=3	1	13	13	13	6	7	7	8	8	7	8	8	9	7	8	7	6	7	7	8	8	7	8	8	9	7	8	7	6	7	7	8	8	7	8	8	9	7	8	7	47.4
657	P17987	P17987	30	30	30	T-complex protein 1 subunit alpha	TCP1	sp|P17987|TCPA_HUMAN T-complex protein 1 subunit alpha OS=Homo sapiens OX=9606 GN=TCP1 PE=1 SV=1	1	30	30	30	22	14	18	17	18	19	21	17	22	20	22	18	22	14	18	17	18	19	21	17	22	20	22	18	22	14	18	17	18	19	21	17	22	20	22	18	75.7
658	P18031	P18031	3	3	3	Tyrosine-protein phosphatase non-receptor type 1	PTPN1	sp|P18031|PTN1_HUMAN Tyrosine-protein phosphatase non-receptor type 1 OS=Homo sapiens OX=9606 GN=PTPN1 PE=1 SV=1	1	3	3	3	2	1	1	1	0	2	1	1	2	1	1	0	2	1	1	1	0	2	1	1	2	1	1	0	2	1	1	1	0	2	1	1	2	1	1	0	8
659	P18077	P18077	5	5	5	60S ribosomal protein L35a	RPL35A	sp|P18077|RL35A_HUMAN 60S ribosomal protein L35a OS=Homo sapiens OX=9606 GN=RPL35A PE=1 SV=2	1	5	5	5	3	3	4	2	3	4	3	3	2	4	4	4	3	3	4	2	3	4	3	3	2	4	4	4	3	3	4	2	3	4	3	3	2	4	4	4	38.2
660	P18084	P18084	13	13	13	Integrin beta-5	ITGB5	sp|P18084|ITB5_HUMAN Integrin beta-5 OS=Homo sapiens OX=9606 GN=ITGB5 PE=1 SV=1	1	13	13	13	6	3	6	6	8	9	9	9	10	5	5	7	6	3	6	6	8	9	9	9	10	5	5	7	6	3	6	6	8	9	9	9	10	5	5	7	25.5
661	P18085	P18085	8	4	4	ADP-ribosylation factor 4	ARF4	sp|P18085|ARF4_HUMAN ADP-ribosylation factor 4 OS=Homo sapiens OX=9606 GN=ARF4 PE=1 SV=3	1	8	4	4	5	6	6	7	7	5	6	5	6	8	8	6	2	3	3	3	3	3	3	2	3	4	4	3	2	3	3	3	3	3	3	2	3	4	4	3	52.8
662	P18124	P18124	16	16	16	60S ribosomal protein L7	RPL7	sp|P18124|RL7_HUMAN 60S ribosomal protein L7 OS=Homo sapiens OX=9606 GN=RPL7 PE=1 SV=1	1	16	16	16	11	9	14	13	11	13	11	9	12	13	12	11	11	9	14	13	11	13	11	9	12	13	12	11	11	9	14	13	11	13	11	9	12	13	12	11	52
663	P18206;P18206-2;P18206-3	P18206;P18206-2	30;30;8	30;30;8	30;30;8	Vinculin	VCL	sp|P18206|VINC_HUMAN Vinculin OS=Homo sapiens OX=9606 GN=VCL PE=1 SV=4;sp|P18206-2|VINC_HUMAN Isoform 1 of Vinculin OS=Homo sapiens OX=9606 GN=VCL	3	30	30	30	20	10	16	19	19	18	19	15	21	20	18	20	20	10	16	19	19	18	19	15	21	20	18	20	20	10	16	19	19	18	19	15	21	20	18	20	34.9
664	P18564;P18564-2	P18564;P18564-2	2;2	2;2	2;2	Integrin beta-6	ITGB6	sp|P18564|ITB6_HUMAN Integrin beta-6 OS=Homo sapiens OX=9606 GN=ITGB6 PE=1 SV=2;sp|P18564-2|ITB6_HUMAN Isoform 2 of Integrin beta-6 OS=Homo sapiens OX=9606 GN=ITGB6	2	2	2	2	1	1	1	1	1	1	2	0	2	0	1	1	1	1	1	1	1	1	2	0	2	0	1	1	1	1	1	1	1	1	2	0	2	0	1	1	2.2
665	P18583;P18583-3;P18583-5;P18583-6;P18583-2;P18583-10;P18583-4;P18583-7;P18583-9;P18583-8	P18583;P18583-3;P18583-5;P18583-6;P18583-2;P18583-10;P18583-4;P18583-7;P18583-9;P18583-8	5;5;5;5;5;5;5;5;5;3	5;5;5;5;5;5;5;5;5;3	5;5;5;5;5;5;5;5;5;3	Protein SON	SON	sp|P18583|SON_HUMAN Protein SON OS=Homo sapiens OX=9606 GN=SON PE=1 SV=4;sp|P18583-3|SON_HUMAN Isoform B of Protein SON OS=Homo sapiens OX=9606 GN=SON;sp|P18583-5|SON_HUMAN Isoform D of Protein SON OS=Homo sapiens OX=9606 GN=SON;sp|P18583-6|SON_HUMAN Isofo	10	5	5	5	0	2	0	0	0	0	0	3	0	0	1	0	0	2	0	0	0	0	0	3	0	0	1	0	0	2	0	0	0	0	0	3	0	0	1	0	3.1
666	P18621;P18621-3;P18621-2	P18621;P18621-3;P18621-2	8;8;7	8;8;7	8;8;7	60S ribosomal protein L17	RPL17	sp|P18621|RL17_HUMAN 60S ribosomal protein L17 OS=Homo sapiens OX=9606 GN=RPL17 PE=1 SV=3;sp|P18621-3|RL17_HUMAN Isoform 3 of 60S ribosomal protein L17 OS=Homo sapiens OX=9606 GN=RPL17;sp|P18621-2|RL17_HUMAN Isoform 2 of 60S ribosomal protein L17 OS=Homo s	3	8	8	8	8	7	8	7	8	8	8	8	7	8	8	8	8	7	8	7	8	8	8	8	7	8	8	8	8	7	8	7	8	8	8	8	7	8	8	8	42.9
667	P18669;P15259;Q8N0Y7	P18669	14;5;4	14;5;4	14;5;4	Phosphoglycerate mutase 1	PGAM1	sp|P18669|PGAM1_HUMAN Phosphoglycerate mutase 1 OS=Homo sapiens OX=9606 GN=PGAM1 PE=1 SV=2	3	14	14	14	13	10	11	12	11	14	11	9	13	14	12	14	13	10	11	12	11	14	11	9	13	14	12	14	13	10	11	12	11	14	11	9	13	14	12	14	71.3
668	P18754;P18754-2	P18754;P18754-2	6;6	6;6	6;6	Regulator of chromosome condensation	RCC1	sp|P18754|RCC1_HUMAN Regulator of chromosome condensation OS=Homo sapiens OX=9606 GN=RCC1 PE=1 SV=1;sp|P18754-2|RCC1_HUMAN Isoform 2 of Regulator of chromosome condensation OS=Homo sapiens OX=9606 GN=RCC1	2	6	6	6	5	3	6	5	4	4	4	4	5	5	6	6	5	3	6	5	4	4	4	4	5	5	6	6	5	3	6	5	4	4	4	4	5	5	6	6	21.1
669	P18887	P18887	2	2	2	DNA repair protein XRCC1	XRCC1	sp|P18887|XRCC1_HUMAN DNA repair protein XRCC1 OS=Homo sapiens OX=9606 GN=XRCC1 PE=1 SV=2	1	2	2	2	1	0	0	0	0	0	0	0	1	0	1	1	1	0	0	0	0	0	0	0	1	0	1	1	1	0	0	0	0	0	0	0	1	0	1	1	3.6
670	P19338	P19338	28	28	28	Nucleolin	NCL	sp|P19338|NUCL_HUMAN Nucleolin OS=Homo sapiens OX=9606 GN=NCL PE=1 SV=3	1	28	28	28	21	22	19	24	21	23	23	20	21	23	22	23	21	22	19	24	21	23	23	20	21	23	22	23	21	22	19	24	21	23	23	20	21	23	22	23	35.4
671	P19367;P19367-4;P19367-2;P19367-3;Q2TB90;P52790;Q2TB90-3;Q2TB90-2	P19367;P19367-4;P19367-2;P19367-3	13;12;12;12;2;1;1;1	13;12;12;12;2;1;1;1	11;10;10;10;1;0;0;0	Hexokinase-1	HK1	sp|P19367|HXK1_HUMAN Hexokinase-1 OS=Homo sapiens OX=9606 GN=HK1 PE=1 SV=3;sp|P19367-4|HXK1_HUMAN Isoform 4 of Hexokinase-1 OS=Homo sapiens OX=9606 GN=HK1;sp|P19367-2|HXK1_HUMAN Isoform 2 of Hexokinase-1 OS=Homo sapiens OX=9606 GN=HK1;sp|P19367-3|HXK1_HUMA	8	13	13	11	2	0	3	3	2	5	5	4	4	2	2	1	2	0	3	3	2	5	5	4	4	2	2	1	2	0	2	1	2	4	4	2	3	1	2	0	14.7
672	P19387	P19387	13	13	13	DNA-directed RNA polymerase II subunit RPB3	POLR2C	sp|P19387|RPB3_HUMAN DNA-directed RNA polymerase II subunit RPB3 OS=Homo sapiens OX=9606 GN=POLR2C PE=1 SV=2	1	13	13	13	13	13	12	11	12	12	12	12	13	12	12	12	13	13	12	11	12	12	12	12	13	12	12	12	13	13	12	11	12	12	12	12	13	12	12	12	66.5
673	P19388	P19388	13	13	13	DNA-directed RNA polymerases I, II, and III subunit RPABC1	POLR2E	sp|P19388|RPAB1_HUMAN DNA-directed RNA polymerases I, II, and III subunit RPABC1 OS=Homo sapiens OX=9606 GN=POLR2E PE=1 SV=4	1	13	13	13	9	9	8	11	11	10	11	10	9	10	8	11	9	9	8	11	11	10	11	10	9	10	8	11	9	9	8	11	11	10	11	10	9	10	8	11	75.2
674	P19404	P19404	3	3	3	NADH dehydrogenase [ubiquinone] flavoprotein 2, mitochondrial	NDUFV2	sp|P19404|NDUV2_HUMAN NADH dehydrogenase [ubiquinone] flavoprotein 2, mitochondrial OS=Homo sapiens OX=9606 GN=NDUFV2 PE=1 SV=2	1	3	3	3	1	0	1	1	1	1	2	2	1	1	1	2	1	0	1	1	1	1	2	2	1	1	1	2	1	0	1	1	1	1	2	2	1	1	1	2	13.7
675	P19440;P19440-2;A6NGU5;P36268;P36268-2;P36268-3;Q14390;P19440-3;B5MD39	P19440;P19440-2;A6NGU5;P36268;P36268-2;P36268-3	9;6;6;5;5;5;2;2;2	9;6;6;5;5;5;2;2;2	9;6;6;5;5;5;2;2;2	Gamma-glutamyltranspeptidase 1;Gamma-glutamyltranspeptidase 1 heavy chain;Gamma-glutamyltranspeptidase 1 light chain;Putative gamma-glutamyltranspeptidase 3;Putative gamma-glutamyltranspeptidase 3 heavy chain;Putative gamma-glutamyltranspeptidase 3 light chain;Inactive gamma-glutamyltranspeptidase 2	GGT1;GGT3P;GGT2	sp|P19440|GGT1_HUMAN Glutathione hydrolase 1 proenzyme OS=Homo sapiens OX=9606 GN=GGT1 PE=1 SV=2;sp|P19440-2|GGT1_HUMAN Isoform 2 of Glutathione hydrolase 1 proenzyme OS=Homo sapiens OX=9606 GN=GGT1;sp|A6NGU5|GGT3_HUMAN Putative glutathione hydrolase 3 pro	9	9	9	9	6	7	6	6	6	6	6	7	4	5	7	6	6	7	6	6	6	6	6	7	4	5	7	6	6	7	6	6	6	6	6	7	4	5	7	6	19
676	P19474;P19474-2	P19474;P19474-2	29;22	29;22	29;22	E3 ubiquitin-protein ligase TRIM21	TRIM21	sp|P19474|RO52_HUMAN E3 ubiquitin-protein ligase TRIM21 OS=Homo sapiens OX=9606 GN=TRIM21 PE=1 SV=1;sp|P19474-2|RO52_HUMAN Isoform 2 of E3 ubiquitin-protein ligase TRIM21 OS=Homo sapiens OX=9606 GN=TRIM21	2	29	29	29	25	19	24	24	25	25	15	19	19	20	17	18	25	19	24	24	25	25	15	19	19	20	17	18	25	19	24	24	25	25	15	19	19	20	17	18	60
677	P19525;P19525-2	P19525;P19525-2	10;9	10;9	10;9	Interferon-induced, double-stranded RNA-activated protein kinase	EIF2AK2	sp|P19525|E2AK2_HUMAN Interferon-induced, double-stranded RNA-activated protein kinase OS=Homo sapiens OX=9606 GN=EIF2AK2 PE=1 SV=2;sp|P19525-2|E2AK2_HUMAN Isoform 2 of Interferon-induced, double-stranded RNA-activated protein kinase OS=Homo sapiens OX=960	2	10	10	10	9	4	6	2	3	4	4	3	4	2	2	2	9	4	6	2	3	4	4	3	4	2	2	2	9	4	6	2	3	4	4	3	4	2	2	2	24.5
678	P19623	P19623	9	9	9	Spermidine synthase	SRM	sp|P19623|SPEE_HUMAN Spermidine synthase OS=Homo sapiens OX=9606 GN=SRM PE=1 SV=1	1	9	9	9	2	3	4	4	6	5	6	3	6	6	5	4	2	3	4	4	6	5	6	3	6	6	5	4	2	3	4	4	6	5	6	3	6	6	5	4	50.7
679	P19784	P19784	4	4	4	Casein kinase II subunit alpha	CSNK2A2	sp|P19784|CSK22_HUMAN Casein kinase II subunit alpha OS=Homo sapiens OX=9606 GN=CSNK2A2 PE=1 SV=1	1	4	4	4	2	0	1	1	0	0	1	1	0	1	0	0	2	0	1	1	0	0	1	1	0	1	0	0	2	0	1	1	0	0	1	1	0	1	0	0	15.4
680	P19971;P19971-2	P19971;P19971-2	2;2	2;2	2;2	Thymidine phosphorylase	TYMP	sp|P19971|TYPH_HUMAN Thymidine phosphorylase OS=Homo sapiens OX=9606 GN=TYMP PE=1 SV=2;sp|P19971-2|TYPH_HUMAN Isoform 2 of Thymidine phosphorylase OS=Homo sapiens OX=9606 GN=TYMP	2	2	2	2	0	1	1	0	0	0	0	0	0	0	0	0	0	1	1	0	0	0	0	0	0	0	0	0	0	1	1	0	0	0	0	0	0	0	0	0	6
681	P20042	P20042	7	7	7	Eukaryotic translation initiation factor 2 subunit 2	EIF2S2	sp|P20042|IF2B_HUMAN Eukaryotic translation initiation factor 2 subunit 2 OS=Homo sapiens OX=9606 GN=EIF2S2 PE=1 SV=2	1	7	7	7	2	1	2	3	2	3	4	6	5	1	5	1	2	1	2	3	2	3	4	6	5	1	5	1	2	1	2	3	2	3	4	6	5	1	5	1	25.5
682	P20073;P20073-2	P20073;P20073-2	26;26	26;26	26;26	Annexin A7	ANXA7	sp|P20073|ANXA7_HUMAN Annexin A7 OS=Homo sapiens OX=9606 GN=ANXA7 PE=1 SV=3;sp|P20073-2|ANXA7_HUMAN Isoform 2 of Annexin A7 OS=Homo sapiens OX=9606 GN=ANXA7	2	26	26	26	25	21	25	25	25	24	25	25	23	24	24	24	25	21	25	25	25	24	25	25	23	24	24	24	25	21	25	25	25	24	25	25	23	24	24	24	49.4
683	P20290;P20290-2	P20290;P20290-2	3;3	3;3	3;3	Transcription factor BTF3	BTF3	sp|P20290|BTF3_HUMAN Transcription factor BTF3 OS=Homo sapiens OX=9606 GN=BTF3 PE=1 SV=1;sp|P20290-2|BTF3_HUMAN Isoform 2 of Transcription factor BTF3 OS=Homo sapiens OX=9606 GN=BTF3	2	3	3	3	3	2	2	2	2	2	2	3	3	3	3	2	3	2	2	2	2	2	2	3	3	3	3	2	3	2	2	2	2	2	2	3	3	3	3	2	36.9
684	P20337	P20337	1	1	1	Ras-related protein Rab-3B	RAB3B	sp|P20337|RAB3B_HUMAN Ras-related protein Rab-3B OS=Homo sapiens OX=9606 GN=RAB3B PE=1 SV=2	1	1	1	1	0	0	0	0	0	0	0	1	0	1	0	0	0	0	0	0	0	0	0	1	0	1	0	0	0	0	0	0	0	0	0	1	0	1	0	0	8.2
685	P20340;P20340-2;P20340-4;Q9NRW1;P20340-3;Q9NRW1-2;Q53S08;Q14964	P20340;P20340-2;P20340-4;Q9NRW1	6;6;5;3;2;2;1;1	6;6;5;3;2;2;1;1	6;6;5;3;2;2;1;1	Ras-related protein Rab-6A;Ras-related protein Rab-6B	RAB6A;RAB6B	sp|P20340|RAB6A_HUMAN Ras-related protein Rab-6A OS=Homo sapiens OX=9606 GN=RAB6A PE=1 SV=3;sp|P20340-2|RAB6A_HUMAN Isoform 2 of Ras-related protein Rab-6A OS=Homo sapiens OX=9606 GN=RAB6A;sp|P20340-4|RAB6A_HUMAN Isoform 4 of Ras-related protein Rab-6A OS=	8	6	6	6	3	3	3	2	5	3	3	4	3	3	2	3	3	3	3	2	5	3	3	4	3	3	2	3	3	3	3	2	5	3	3	4	3	3	2	3	33.2
686	P20618	P20618	13	13	13	Proteasome subunit beta type-1	PSMB1	sp|P20618|PSB1_HUMAN Proteasome subunit beta type-1 OS=Homo sapiens OX=9606 GN=PSMB1 PE=1 SV=2	1	13	13	13	7	6	8	7	9	9	8	7	7	10	13	10	7	6	8	7	9	9	8	7	7	10	13	10	7	6	8	7	9	9	8	7	7	10	13	10	75.1
687	P20810;P20810-5;P20810-2;P20810-3;P20810-4;P20810-8;P20810-9;P20810-10;P20810-7;P20810-6	P20810;P20810-5;P20810-2;P20810-3;P20810-4;P20810-8;P20810-9;P20810-10;P20810-7;P20810-6	3;3;3;3;3;3;3;3;3;3	3;3;3;3;3;3;3;3;3;3	3;3;3;3;3;3;3;3;3;3	Calpastatin	CAST	sp|P20810|ICAL_HUMAN Calpastatin OS=Homo sapiens OX=9606 GN=CAST PE=1 SV=4;sp|P20810-5|ICAL_HUMAN Isoform 5 of Calpastatin OS=Homo sapiens OX=9606 GN=CAST;sp|P20810-2|ICAL_HUMAN Isoform 2 of Calpastatin OS=Homo sapiens OX=9606 GN=CAST;sp|P20810-3|ICAL_HUMA	10	3	3	3	0	0	0	0	0	1	1	0	1	0	0	0	0	0	0	0	0	1	1	0	1	0	0	0	0	0	0	0	0	1	1	0	1	0	0	0	6.5
688	P20839;P20839-6;P20839-7;P20839-2;P20839-4;P20839-3;P20839-5	P20839;P20839-6;P20839-7;P20839-2;P20839-4;P20839-3;P20839-5	2;2;2;2;2;2;2	2;2;2;2;2;2;2	2;2;2;2;2;2;2	Inosine-5-monophosphate dehydrogenase 1	IMPDH1	sp|P20839|IMDH1_HUMAN Inosine-5-monophosphate dehydrogenase 1 OS=Homo sapiens OX=9606 GN=IMPDH1 PE=1 SV=2;sp|P20839-6|IMDH1_HUMAN Isoform 6 of Inosine-5-monophosphate dehydrogenase 1 OS=Homo sapiens OX=9606 GN=IMPDH1;sp|P20839-7|IMDH1_HUMAN Isoform 7 of	7	2	2	2	0	0	0	0	0	0	1	0	0	1	1	0	0	0	0	0	0	0	1	0	0	1	1	0	0	0	0	0	0	0	1	0	0	1	1	0	5.8
689	P20930	P20930	2	2	2	Filaggrin	FLG	sp|P20930|FILA_HUMAN Filaggrin OS=Homo sapiens OX=9606 GN=FLG PE=1 SV=3	1	2	2	2	0	1	0	0	2	0	0	0	0	0	0	0	0	1	0	0	2	0	0	0	0	0	0	0	0	1	0	0	2	0	0	0	0	0	0	0	0.6
690	P21127;P21127-8;P21127-4;P21127-5;Q9UQ88-9;P21127-10;P21127-6;Q9UQ88-4;Q9UQ88-3;Q9UQ88;P21127-3;Q9UQ88-10;P21127-12;Q9UQ88-2;P21127-2;P21127-9;Q9UQ88-5	P21127;P21127-8;P21127-4;P21127-5;Q9UQ88-9;P21127-10;P21127-6;Q9UQ88-4;Q9UQ88-3;Q9UQ88;P21127-3;Q9UQ88-10;P21127-12;Q9UQ88-2;P21127-2;P21127-9;Q9UQ88-5	1;1;1;1;1;1;1;1;1;1;1;1;1;1;1;1;1	1;1;1;1;1;1;1;1;1;1;1;1;1;1;1;1;1	1;1;1;1;1;1;1;1;1;1;1;1;1;1;1;1;1	Cyclin-dependent kinase 11B;Cyclin-dependent kinase 11A	CDK11B;CDK11A	sp|P21127|CD11B_HUMAN Cyclin-dependent kinase 11B OS=Homo sapiens OX=9606 GN=CDK11B PE=1 SV=4;sp|P21127-8|CD11B_HUMAN Isoform 8 of Cyclin-dependent kinase 11B OS=Homo sapiens OX=9606 GN=CDK11B;sp|P21127-4|CD11B_HUMAN Isoform 3 of Cyclin-dependent kinase 11	17	1	1	1	1	0	0	0	0	1	1	1	1	1	0	0	1	0	0	0	0	1	1	1	1	1	0	0	1	0	0	0	0	1	1	1	1	1	0	0	1.4
691	P21281	P21281	1	1	1	V-type proton ATPase subunit B, brain isoform	ATP6V1B2	sp|P21281|VATB2_HUMAN V-type proton ATPase subunit B, brain isoform OS=Homo sapiens OX=9606 GN=ATP6V1B2 PE=1 SV=3	1	1	1	1	1	0	0	0	0	0	1	1	1	0	0	0	1	0	0	0	0	0	1	1	1	0	0	0	1	0	0	0	0	0	1	1	1	0	0	0	2.9
692	P21283;Q8NEY4;Q8NEY4-2	P21283	3;1;1	3;1;1	3;1;1	V-type proton ATPase subunit C 1	ATP6V1C1	sp|P21283|VATC1_HUMAN V-type proton ATPase subunit C 1 OS=Homo sapiens OX=9606 GN=ATP6V1C1 PE=1 SV=4	3	3	3	3	0	0	1	1	0	0	1	0	3	1	1	0	0	0	1	1	0	0	1	0	3	1	1	0	0	0	1	1	0	0	1	0	3	1	1	0	8.1
693	P21291	P21291	3	3	3	Cysteine and glycine-rich protein 1	CSRP1	sp|P21291|CSRP1_HUMAN Cysteine and glycine-rich protein 1 OS=Homo sapiens OX=9606 GN=CSRP1 PE=1 SV=3	1	3	3	3	1	1	1	1	1	2	2	2	1	1	2	2	1	1	1	1	1	2	2	2	1	1	2	2	1	1	1	1	1	2	2	2	1	1	2	2	28
694	P21333;P21333-2	P21333;P21333-2	67;67	67;67	61;61	Filamin-A	FLNA	sp|P21333|FLNA_HUMAN Filamin-A OS=Homo sapiens OX=9606 GN=FLNA PE=1 SV=4;sp|P21333-2|FLNA_HUMAN Isoform 2 of Filamin-A OS=Homo sapiens OX=9606 GN=FLNA	2	67	67	61	38	29	42	39	44	41	45	43	45	39	46	34	38	29	42	39	44	41	45	43	45	39	46	34	35	28	39	37	40	37	39	38	39	37	41	32	37.4
695	P21399	P21399	9	9	9	Cytoplasmic aconitate hydratase	ACO1	sp|P21399|ACOC_HUMAN Cytoplasmic aconitate hydratase OS=Homo sapiens OX=9606 GN=ACO1 PE=1 SV=3	1	9	9	9	3	2	3	2	3	1	7	5	4	3	4	5	3	2	3	2	3	1	7	5	4	3	4	5	3	2	3	2	3	1	7	5	4	3	4	5	15.6
696	P21579	P21579	1	1	1	Synaptotagmin-1	SYT1	sp|P21579|SYT1_HUMAN Synaptotagmin-1 OS=Homo sapiens OX=9606 GN=SYT1 PE=1 SV=1	1	1	1	1	0	0	0	0	0	0	1	1	0	0	1	1	0	0	0	0	0	0	1	1	0	0	1	1	0	0	0	0	0	0	1	1	0	0	1	1	2.6
697	P21796	P21796	16	16	16	Voltage-dependent anion-selective channel protein 1	VDAC1	sp|P21796|VDAC1_HUMAN Voltage-dependent anion-selective channel protein 1 OS=Homo sapiens OX=9606 GN=VDAC1 PE=1 SV=2	1	16	16	16	11	9	10	9	9	6	11	10	12	10	10	11	11	9	10	9	9	6	11	10	12	10	10	11	11	9	10	9	9	6	11	10	12	10	10	11	71.7
698	P21912	P21912	14	14	14	Succinate dehydrogenase [ubiquinone] iron-sulfur subunit, mitochondrial	SDHB	sp|P21912|SDHB_HUMAN Succinate dehydrogenase [ubiquinone] iron-sulfur subunit, mitochondrial OS=Homo sapiens OX=9606 GN=SDHB PE=1 SV=3	1	14	14	14	8	5	8	8	9	11	7	11	10	12	7	9	8	5	8	8	9	11	7	11	10	12	7	9	8	5	8	8	9	11	7	11	10	12	7	9	43.6
699	P21926	P21926	2	2	2	CD9 antigen	CD9	sp|P21926|CD9_HUMAN CD9 antigen OS=Homo sapiens OX=9606 GN=CD9 PE=1 SV=4	1	2	2	2	1	1	1	1	0	1	2	1	1	1	1	1	1	1	1	1	0	1	2	1	1	1	1	1	1	1	1	1	0	1	2	1	1	1	1	1	7.5
700	P21980;P21980-2	P21980;P21980-2	2;2	2;2	2;2	Protein-glutamine gamma-glutamyltransferase 2	TGM2	sp|P21980|TGM2_HUMAN Protein-glutamine gamma-glutamyltransferase 2 OS=Homo sapiens OX=9606 GN=TGM2 PE=1 SV=2;sp|P21980-2|TGM2_HUMAN Isoform 2 of Protein-glutamine gamma-glutamyltransferase 2 OS=Homo sapiens OX=9606 GN=TGM2	2	2	2	2	1	0	1	0	0	0	0	0	0	0	0	0	1	0	1	0	0	0	0	0	0	0	0	0	1	0	1	0	0	0	0	0	0	0	0	0	3.2
701	P22061;P22061-2	P22061;P22061-2	14;14	14;14	14;14	Protein-L-isoaspartate(D-aspartate) O-methyltransferase	PCMT1	sp|P22061|PIMT_HUMAN Protein-L-isoaspartate(D-aspartate) O-methyltransferase OS=Homo sapiens OX=9606 GN=PCMT1 PE=1 SV=4;sp|P22061-2|PIMT_HUMAN Isoform 2 of Protein-L-isoaspartate(D-aspartate) O-methyltransferase OS=Homo sapiens OX=9606 GN=PCMT1	2	14	14	14	11	11	10	12	12	9	12	10	13	11	11	8	11	11	10	12	12	9	12	10	13	11	11	8	11	11	10	12	12	9	12	10	13	11	11	8	70.5
702	P22087	P22087	10	10	9	rRNA 2-O-methyltransferase fibrillarin	FBL	sp|P22087|FBRL_HUMAN rRNA 2-O-methyltransferase fibrillarin OS=Homo sapiens OX=9606 GN=FBL PE=1 SV=2	1	10	10	9	7	5	7	7	8	9	7	7	7	8	8	7	7	5	7	7	8	9	7	7	7	8	8	7	6	4	6	6	7	8	6	6	6	7	7	6	48.9
703	P22090	P22090	8	1	1	40S ribosomal protein S4, Y isoform 1	RPS4Y1	sp|P22090|RS4Y1_HUMAN 40S ribosomal protein S4, Y isoform 1 OS=Homo sapiens OX=9606 GN=RPS4Y1 PE=1 SV=2	1	8	1	1	6	4	6	4	5	5	5	6	6	5	5	6	0	0	0	0	0	0	1	0	0	0	0	0	0	0	0	0	0	0	1	0	0	0	0	0	26.2
704	P22102;P22102-2	P22102;P22102-2	23;15	23;15	23;15	Trifunctional purine biosynthetic protein adenosine-3;Phosphoribosylamine--glycine ligase;Phosphoribosylformylglycinamidine cyclo-ligase;Phosphoribosylglycinamide formyltransferase	GART	sp|P22102|PUR2_HUMAN Trifunctional purine biosynthetic protein adenosine-3 OS=Homo sapiens OX=9606 GN=GART PE=1 SV=1;sp|P22102-2|PUR2_HUMAN Isoform Short of Trifunctional purine biosynthetic protein adenosine-3 OS=Homo sapiens OX=9606 GN=GART	2	23	23	23	9	8	10	9	12	11	14	15	10	18	14	12	9	8	10	9	12	11	14	15	10	18	14	12	9	8	10	9	12	11	14	15	10	18	14	12	30.9
705	P22223;P22223-2	P22223;P22223-2	4;3	4;3	4;3	Cadherin-3	CDH3	sp|P22223|CADH3_HUMAN Cadherin-3 OS=Homo sapiens OX=9606 GN=CDH3 PE=1 SV=2;sp|P22223-2|CADH3_HUMAN Isoform 2 of Cadherin-3 OS=Homo sapiens OX=9606 GN=CDH3	2	4	4	4	2	2	2	2	2	2	2	2	2	2	3	2	2	2	2	2	2	2	2	2	2	2	3	2	2	2	2	2	2	2	2	2	2	2	3	2	9.9
706	P22234;P22234-2	P22234;P22234-2	19;18	19;18	19;18	Multifunctional protein ADE2;Phosphoribosylaminoimidazole-succinocarboxamide synthase;Phosphoribosylaminoimidazole carboxylase	PAICS	sp|P22234|PUR6_HUMAN Multifunctional protein ADE2 OS=Homo sapiens OX=9606 GN=PAICS PE=1 SV=3;sp|P22234-2|PUR6_HUMAN Isoform 2 of Multifunctional protein ADE2 OS=Homo sapiens OX=9606 GN=PAICS	2	19	19	19	14	9	12	7	12	13	14	12	14	15	13	13	14	9	12	7	12	13	14	12	14	15	13	13	14	9	12	7	12	13	14	12	14	15	13	13	47.5
707	P22314;P22314-2	P22314;P22314-2	36;36	36;36	36;36	Ubiquitin-like modifier-activating enzyme 1	UBA1	sp|P22314|UBA1_HUMAN Ubiquitin-like modifier-activating enzyme 1 OS=Homo sapiens OX=9606 GN=UBA1 PE=1 SV=3;sp|P22314-2|UBA1_HUMAN Isoform 2 of Ubiquitin-like modifier-activating enzyme 1 OS=Homo sapiens OX=9606 GN=UBA1	2	36	36	36	22	19	23	22	22	23	28	26	28	24	23	24	22	19	23	22	22	23	28	26	28	24	23	24	22	19	23	22	22	23	28	26	28	24	23	24	52.1
708	P22392-2;P22392;O60361	P22392-2;P22392;O60361	14;10;7	14;10;7	5;5;4	Nucleoside diphosphate kinase B;Putative nucleoside diphosphate kinase	NME2;NME2P1	sp|P22392-2|NDKB_HUMAN Isoform 3 of Nucleoside diphosphate kinase B OS=Homo sapiens OX=9606 GN=NME2;sp|P22392|NDKB_HUMAN Nucleoside diphosphate kinase B OS=Homo sapiens OX=9606 GN=NME2 PE=1 SV=1;sp|O60361|NDK8_HUMAN Putative nucleoside diphosphate kinase O	3	14	14	5	9	8	10	10	10	10	10	11	10	11	9	10	9	8	10	10	10	10	10	11	10	11	9	10	4	3	5	3	5	4	4	3	3	5	4	4	75.3
709	P35321;P22528	P35321;P22528	3;3	3;3	3;3	Cornifin-A;Cornifin-B	SPRR1A;SPRR1B	sp|P35321|SPR1A_HUMAN Cornifin-A OS=Homo sapiens OX=9606 GN=SPRR1A PE=1 SV=2;sp|P22528|SPR1B_HUMAN Cornifin-B OS=Homo sapiens OX=9606 GN=SPRR1B PE=1 SV=2	2	3	3	3	0	1	0	0	0	0	0	0	3	0	0	0	0	1	0	0	0	0	0	0	3	0	0	0	0	1	0	0	0	0	0	0	3	0	0	0	42.7
710	P35325;P22532;P22531;P35326;Q9BYE4;Q96RM1	P35325;P22532;P22531;P35326;Q9BYE4;Q96RM1	2;2;2;2;2;1	2;2;2;2;2;1	2;2;2;2;2;1	Small proline-rich protein 2B;Small proline-rich protein 2D;Small proline-rich protein 2E;Small proline-rich protein 2A;Small proline-rich protein 2G;Small proline-rich protein 2F	SPRR2B;SPRR2D;SPRR2E;SPRR2A;SPRR2G;SPRR2F	sp|P35325|SPR2B_HUMAN Small proline-rich protein 2B OS=Homo sapiens OX=9606 GN=SPRR2B PE=2 SV=1;sp|P22532|SPR2D_HUMAN Small proline-rich protein 2D OS=Homo sapiens OX=9606 GN=SPRR2D PE=2 SV=2;sp|P22531|SPR2E_HUMAN Small proline-rich protein 2E OS=Homo sapi	6	2	2	2	1	0	0	0	1	0	0	0	1	0	1	0	1	0	0	0	1	0	0	0	1	0	1	0	1	0	0	0	1	0	0	0	1	0	1	0	43.1
711	P22570;P22570-4;P22570-6;P22570-5;P22570-7;P22570-3;P22570-2	P22570;P22570-4;P22570-6;P22570-5;P22570-7;P22570-3;P22570-2	10;10;10;10;10;10;9	10;10;10;10;10;10;9	10;10;10;10;10;10;9	NADPH:adrenodoxin oxidoreductase, mitochondrial	FDXR	sp|P22570|ADRO_HUMAN NADPH:adrenodoxin oxidoreductase, mitochondrial OS=Homo sapiens OX=9606 GN=FDXR PE=1 SV=3;sp|P22570-4|ADRO_HUMAN Isoform 4 of NADPH:adrenodoxin oxidoreductase, mitochondrial OS=Homo sapiens OX=9606 GN=FDXR;sp|P22570-6|ADRO_HUMAN Isofor	7	10	10	10	5	2	3	3	5	2	6	4	6	4	6	5	5	2	3	3	5	2	6	4	6	4	6	5	5	2	3	3	5	2	6	4	6	4	6	5	20.4
712	P22612	P22612	1	1	1	cAMP-dependent protein kinase catalytic subunit gamma	PRKACG	sp|P22612|KAPCG_HUMAN cAMP-dependent protein kinase catalytic subunit gamma OS=Homo sapiens OX=9606 GN=PRKACG PE=1 SV=3	1	1	1	1	0	0	1	1	0	0	1	1	0	1	0	0	0	0	1	1	0	0	1	1	0	1	0	0	0	0	1	1	0	0	1	1	0	1	0	0	6.8
713	P22626;P22626-2	P22626;P22626-2	35;34	35;34	34;33	Heterogeneous nuclear ribonucleoproteins A2/B1	HNRNPA2B1	sp|P22626|ROA2_HUMAN Heterogeneous nuclear ribonucleoproteins A2/B1 OS=Homo sapiens OX=9606 GN=HNRNPA2B1 PE=1 SV=2;sp|P22626-2|ROA2_HUMAN Isoform A2 of Heterogeneous nuclear ribonucleoproteins A2/B1 OS=Homo sapiens OX=9606 GN=HNRNPA2B1	2	35	35	34	29	28	29	29	32	31	34	33	29	31	27	30	29	28	29	29	32	31	34	33	29	31	27	30	29	27	29	29	31	30	33	32	28	30	26	29	86.1
714	P22694;P22694-2;P22694-4;P22694-3;P22694-5;P22694-7;P22694-6;P22694-9;P22694-8	P22694;P22694-2;P22694-4;P22694-3;P22694-5;P22694-7;P22694-6;P22694-9;P22694-8	3;3;3;3;3;3;3;3;2	1;1;1;1;1;1;1;1;1	1;1;1;1;1;1;1;1;1	cAMP-dependent protein kinase catalytic subunit beta	PRKACB	sp|P22694|KAPCB_HUMAN cAMP-dependent protein kinase catalytic subunit beta OS=Homo sapiens OX=9606 GN=PRKACB PE=1 SV=2;sp|P22694-2|KAPCB_HUMAN Isoform 2 of cAMP-dependent protein kinase catalytic subunit beta OS=Homo sapiens OX=9606 GN=PRKACB;sp|P22694-4|K	9	3	1	1	3	1	2	2	1	0	3	3	3	2	3	3	1	1	1	1	1	0	1	1	1	1	1	1	1	1	1	1	1	0	1	1	1	1	1	1	12.3
715	P22695	P22695	17	17	17	Cytochrome b-c1 complex subunit 2, mitochondrial	UQCRC2	sp|P22695|QCR2_HUMAN Cytochrome b-c1 complex subunit 2, mitochondrial OS=Homo sapiens OX=9606 GN=UQCRC2 PE=1 SV=3	1	17	17	17	10	10	11	8	8	11	10	13	13	11	15	13	10	10	11	8	8	11	10	13	13	11	15	13	10	10	11	8	8	11	10	13	13	11	15	13	56.1
716	P22735	P22735	2	2	2	Protein-glutamine gamma-glutamyltransferase K	TGM1	sp|P22735|TGM1_HUMAN Protein-glutamine gamma-glutamyltransferase K OS=Homo sapiens OX=9606 GN=TGM1 PE=1 SV=4	1	2	2	2	0	1	0	0	1	0	0	0	0	0	0	0	0	1	0	0	1	0	0	0	0	0	0	0	0	1	0	0	1	0	0	0	0	0	0	0	3.1
717	P22830;P22830-2	P22830;P22830-2	2;2	2;2	2;2	Ferrochelatase, mitochondrial	FECH	sp|P22830|HEMH_HUMAN Ferrochelatase, mitochondrial OS=Homo sapiens OX=9606 GN=FECH PE=1 SV=2;sp|P22830-2|HEMH_HUMAN Isoform 2 of Ferrochelatase, mitochondrial OS=Homo sapiens OX=9606 GN=FECH	2	2	2	2	0	0	1	0	0	1	0	2	0	0	0	1	0	0	1	0	0	1	0	2	0	0	0	1	0	0	1	0	0	1	0	2	0	0	0	1	4.7
718	P23193;P23193-2;Q15560;Q15560-2	P23193;P23193-2	7;5;1;1	7;5;1;1	7;5;1;1	Transcription elongation factor A protein 1	TCEA1	sp|P23193|TCEA1_HUMAN Transcription elongation factor A protein 1 OS=Homo sapiens OX=9606 GN=TCEA1 PE=1 SV=2;sp|P23193-2|TCEA1_HUMAN Isoform 2 of Transcription elongation factor A protein 1 OS=Homo sapiens OX=9606 GN=TCEA1	4	7	7	7	2	0	1	3	4	3	2	4	5	3	3	2	2	0	1	3	4	3	2	4	5	3	3	2	2	0	1	3	4	3	2	4	5	3	3	2	23.3
719	P23229;P23229-2;P23229-4;P23229-5;P23229-3;P23229-9;P23229-6;P23229-7	P23229;P23229-2;P23229-4;P23229-5;P23229-3;P23229-9;P23229-6;P23229-7	4;4;4;4;4;4;4;3	4;4;4;4;4;4;4;3	4;4;4;4;4;4;4;3	Integrin alpha-6;Integrin alpha-6 heavy chain;Integrin alpha-6 light chain;Processed integrin alpha-6	ITGA6	sp|P23229|ITA6_HUMAN Integrin alpha-6 OS=Homo sapiens OX=9606 GN=ITGA6 PE=1 SV=5;sp|P23229-2|ITA6_HUMAN Isoform Alpha-6X1A of Integrin alpha-6 OS=Homo sapiens OX=9606 GN=ITGA6;sp|P23229-4|ITA6_HUMAN Isoform Alpha-6X2A of Integrin alpha-6 OS=Homo sapiens OX	8	4	4	4	1	0	0	1	1	1	2	0	1	2	1	1	1	0	0	1	1	1	2	0	1	2	1	1	1	0	0	1	1	1	2	0	1	2	1	1	3.6
720	P23246;P23246-2	P23246;P23246-2	29;25	29;25	28;24	Splicing factor, proline- and glutamine-rich	SFPQ	sp|P23246|SFPQ_HUMAN Splicing factor, proline- and glutamine-rich OS=Homo sapiens OX=9606 GN=SFPQ PE=1 SV=2;sp|P23246-2|SFPQ_HUMAN Isoform Short of Splicing factor, proline- and glutamine-rich OS=Homo sapiens OX=9606 GN=SFPQ	2	29	29	28	18	17	22	20	21	25	24	20	27	27	24	27	18	17	22	20	21	25	24	20	27	27	24	27	17	16	21	19	20	24	23	19	26	26	23	26	49.6
721	P23258;Q9NRH3	P23258;Q9NRH3	4;3	4;3	4;3	Tubulin gamma-1 chain;Tubulin gamma-2 chain	TUBG1;TUBG2	sp|P23258|TBG1_HUMAN Tubulin gamma-1 chain OS=Homo sapiens OX=9606 GN=TUBG1 PE=1 SV=2;sp|Q9NRH3|TBG2_HUMAN Tubulin gamma-2 chain OS=Homo sapiens OX=9606 GN=TUBG2 PE=2 SV=1	2	4	4	4	4	0	1	2	1	1	1	0	2	1	0	1	4	0	1	2	1	1	1	0	2	1	0	1	4	0	1	2	1	1	1	0	2	1	0	1	9.8
722	P23284	P23284	13	13	13	Peptidyl-prolyl cis-trans isomerase B	PPIB	sp|P23284|PPIB_HUMAN Peptidyl-prolyl cis-trans isomerase B OS=Homo sapiens OX=9606 GN=PPIB PE=1 SV=2	1	13	13	13	5	6	9	7	8	9	8	6	7	9	8	6	5	6	9	7	8	9	8	6	7	9	8	6	5	6	9	7	8	9	8	6	7	9	8	6	51.9
723	P23368;P23368-2;Q16798;Q16798-2	P23368;P23368-2	7;6;1;1	7;6;1;1	7;6;1;1	NAD-dependent malic enzyme, mitochondrial	ME2	sp|P23368|MAOM_HUMAN NAD-dependent malic enzyme, mitochondrial OS=Homo sapiens OX=9606 GN=ME2 PE=1 SV=1;sp|P23368-2|MAOM_HUMAN Isoform 2 of NAD-dependent malic enzyme, mitochondrial OS=Homo sapiens OX=9606 GN=ME2	4	7	7	7	3	3	2	4	4	2	3	2	4	4	3	2	3	3	2	4	4	2	3	2	4	4	3	2	3	3	2	4	4	2	3	2	4	4	3	2	17.3
724	P23381;P23381-2	P23381;P23381-2	9;8	9;8	9;8	Tryptophan--tRNA ligase, cytoplasmic;T1-TrpRS;T2-TrpRS	WARS	sp|P23381|SYWC_HUMAN Tryptophan--tRNA ligase, cytoplasmic OS=Homo sapiens OX=9606 GN=WARS1 PE=1 SV=2;sp|P23381-2|SYWC_HUMAN Isoform 2 of Tryptophan--tRNA ligase, cytoplasmic OS=Homo sapiens OX=9606 GN=WARS1	2	9	9	9	4	3	4	6	4	6	5	5	4	3	4	3	4	3	4	6	4	6	5	5	4	3	4	3	4	3	4	6	4	6	5	5	4	3	4	3	31.6
725	P23396;P23396-2	P23396;P23396-2	18;16	18;16	18;16	40S ribosomal protein S3	RPS3	sp|P23396|RS3_HUMAN 40S ribosomal protein S3 OS=Homo sapiens OX=9606 GN=RPS3 PE=1 SV=2;sp|P23396-2|RS3_HUMAN Isoform 2 of 40S ribosomal protein S3 OS=Homo sapiens OX=9606 GN=RPS3	2	18	18	18	14	10	10	11	14	11	11	13	12	14	13	14	14	10	10	11	14	11	11	13	12	14	13	14	14	10	10	11	14	11	11	13	12	14	13	14	67.9
726	P23526;P23526-2	P23526;P23526-2	25;22	25;22	25;22	Adenosylhomocysteinase	AHCY	sp|P23526|SAHH_HUMAN Adenosylhomocysteinase OS=Homo sapiens OX=9606 GN=AHCY PE=1 SV=4;sp|P23526-2|SAHH_HUMAN Isoform 2 of Adenosylhomocysteinase OS=Homo sapiens OX=9606 GN=AHCY	2	25	25	25	18	19	18	18	20	20	19	22	21	19	21	19	18	19	18	18	20	20	19	22	21	19	21	19	18	19	18	18	20	20	19	22	21	19	21	19	53.9
727	P23528	P23528	13	13	9	Cofilin-1	CFL1	sp|P23528|COF1_HUMAN Cofilin-1 OS=Homo sapiens OX=9606 GN=CFL1 PE=1 SV=3	1	13	13	9	9	8	10	8	8	8	8	7	8	9	10	9	9	8	10	8	8	8	8	7	8	9	10	9	7	6	6	6	6	6	6	6	6	7	8	7	69.3
728	P23588;P23588-2	P23588;P23588-2	13;12	13;12	13;12	Eukaryotic translation initiation factor 4B	EIF4B	sp|P23588|IF4B_HUMAN Eukaryotic translation initiation factor 4B OS=Homo sapiens OX=9606 GN=EIF4B PE=1 SV=2;sp|P23588-2|IF4B_HUMAN Isoform 2 of Eukaryotic translation initiation factor 4B OS=Homo sapiens OX=9606 GN=EIF4B	2	13	13	13	3	2	3	3	3	3	7	4	4	4	5	4	3	2	3	3	3	3	7	4	4	4	5	4	3	2	3	3	3	3	7	4	4	4	5	4	27.5
729	P23634-2;P23634-8;P23634-5;P23634-4;P23634-3;P23634;P20020;P20020-2;P20020-4;P23634-7;P20020-6;P20020-5;P20020-1;P23634-6;Q16720-5;Q16720-6;Q16720-7;Q16720-8;Q16720-2;Q16720-4;Q16720;Q16720-3	P23634-2;P23634-8;P23634-5;P23634-4;P23634-3;P23634;P20020;P20020-2;P20020-4;P23634-7;P20020-6;P20020-5;P20020-1;P23634-6	3;3;3;3;3;3;2;2;2;2;2;2;2;2;1;1;1;1;1;1;1;1	3;3;3;3;3;3;2;2;2;2;2;2;2;2;1;1;1;1;1;1;1;1	3;3;3;3;3;3;2;2;2;2;2;2;2;2;1;1;1;1;1;1;1;1	Plasma membrane calcium-transporting ATPase 4;Plasma membrane calcium-transporting ATPase 1	ATP2B4;ATP2B1	sp|P23634-2|AT2B4_HUMAN Isoform XA of Plasma membrane calcium-transporting ATPase 4 OS=Homo sapiens OX=9606 GN=ATP2B4;sp|P23634-8|AT2B4_HUMAN Isoform ZD of Plasma membrane calcium-transporting ATPase 4 OS=Homo sapiens OX=9606 GN=ATP2B4;sp|P23634-5|AT2B4_HU	22	3	3	3	0	0	1	0	0	0	0	1	1	0	0	0	0	0	1	0	0	0	0	1	1	0	0	0	0	0	1	0	0	0	0	1	1	0	0	0	4.5
730	P23921	P23921	20	20	20	Ribonucleoside-diphosphate reductase large subunit	RRM1	sp|P23921|RIR1_HUMAN Ribonucleoside-diphosphate reductase large subunit OS=Homo sapiens OX=9606 GN=RRM1 PE=1 SV=1	1	20	20	20	7	6	6	7	4	4	14	13	14	12	9	9	7	6	6	7	4	4	14	13	14	12	9	9	7	6	6	7	4	4	14	13	14	12	9	9	31.1
731	P24390;P24390-2	P24390;P24390-2	2;2	1;1	1;1	ER lumen protein-retaining receptor 1	KDELR1	sp|P24390|ERD21_HUMAN ER lumen protein-retaining receptor 1 OS=Homo sapiens OX=9606 GN=KDELR1 PE=1 SV=1;sp|P24390-2|ERD21_HUMAN Isoform 2 of ER lumen protein-retaining receptor 1 OS=Homo sapiens OX=9606 GN=KDELR1	2	2	1	1	2	1	2	2	2	2	1	2	1	2	1	2	1	0	1	1	1	1	0	1	1	1	1	1	1	0	1	1	1	1	0	1	1	1	1	1	14.2
732	P24534	P24534	6	6	6	Elongation factor 1-beta	EEF1B2	sp|P24534|EF1B_HUMAN Elongation factor 1-beta OS=Homo sapiens OX=9606 GN=EEF1B2 PE=1 SV=3	1	6	6	6	4	4	4	4	5	4	6	5	4	5	5	5	4	4	4	4	5	4	6	5	4	5	5	5	4	4	4	4	5	4	6	5	4	5	5	5	41.8
733	P24539	P24539	10	10	10	ATP synthase F(0) complex subunit B1, mitochondrial	ATP5F1	sp|P24539|AT5F1_HUMAN ATP synthase F(0) complex subunit B1, mitochondrial OS=Homo sapiens OX=9606 GN=ATP5PB PE=1 SV=2	1	10	10	10	4	4	5	3	2	2	5	6	4	3	2	2	4	4	5	3	2	2	5	6	4	3	2	2	4	4	5	3	2	2	5	6	4	3	2	2	44.5
734	P24666;P24666-4;P24666-2;P24666-3	P24666;P24666-4;P24666-2;P24666-3	4;3;2;2	4;3;2;2	4;3;2;2	Low molecular weight phosphotyrosine protein phosphatase	ACP1	sp|P24666|PPAC_HUMAN Low molecular weight phosphotyrosine protein phosphatase OS=Homo sapiens OX=9606 GN=ACP1 PE=1 SV=3;sp|P24666-4|PPAC_HUMAN Isoform 4 of Low molecular weight phosphotyrosine protein phosphatase OS=Homo sapiens OX=9606 GN=ACP1;sp|P24666-2	4	4	4	4	1	1	1	1	1	3	3	2	1	2	2	2	1	1	1	1	1	3	3	2	1	2	2	2	1	1	1	1	1	3	3	2	1	2	2	2	31.6
735	P24752;P24752-2	P24752	13;4	13;4	13;4	Acetyl-CoA acetyltransferase, mitochondrial	ACAT1	sp|P24752|THIL_HUMAN Acetyl-CoA acetyltransferase, mitochondrial OS=Homo sapiens OX=9606 GN=ACAT1 PE=1 SV=1	2	13	13	13	5	3	4	7	7	4	8	7	10	8	6	7	5	3	4	7	7	4	8	7	10	8	6	7	5	3	4	7	7	4	8	7	10	8	6	7	49.2
736	P24928;P24928-2	P24928	100;34	100;34	100;34	DNA-directed RNA polymerase II subunit RPB1	POLR2A	sp|P24928|RPB1_HUMAN DNA-directed RNA polymerase II subunit RPB1 OS=Homo sapiens OX=9606 GN=POLR2A PE=1 SV=2	2	100	100	100	61	55	61	67	68	73	80	77	75	74	73	69	61	55	61	67	68	73	80	77	75	74	73	69	61	55	61	67	68	73	80	77	75	74	73	69	59.3
737	P24941;Q00526;P24941-2	P24941;Q00526;P24941-2	3;3;3	1;1;1	1;1;1	Cyclin-dependent kinase 2;Cyclin-dependent kinase 3	CDK2;CDK3	sp|P24941|CDK2_HUMAN Cyclin-dependent kinase 2 OS=Homo sapiens OX=9606 GN=CDK2 PE=1 SV=2;sp|Q00526|CDK3_HUMAN Cyclin-dependent kinase 3 OS=Homo sapiens OX=9606 GN=CDK3 PE=1 SV=1;sp|P24941-2|CDK2_HUMAN Isoform 2 of Cyclin-dependent kinase 2 OS=Homo sapiens	3	3	1	1	2	1	2	2	2	1	1	1	1	2	1	0	1	0	1	1	1	0	1	0	0	1	1	0	1	0	1	1	1	0	1	0	0	1	1	0	11.1
738	P25205;P25205-2	P25205;P25205-2	24;23	24;23	24;23	DNA replication licensing factor MCM3	MCM3	sp|P25205|MCM3_HUMAN DNA replication licensing factor MCM3 OS=Homo sapiens OX=9606 GN=MCM3 PE=1 SV=3;sp|P25205-2|MCM3_HUMAN Isoform 2 of DNA replication licensing factor MCM3 OS=Homo sapiens OX=9606 GN=MCM3	2	24	24	24	9	4	9	10	8	10	16	17	16	11	14	13	9	4	9	10	8	10	16	17	16	11	14	13	9	4	9	10	8	10	16	17	16	11	14	13	36.9
739	P25311	P25311	3	3	3	Zinc-alpha-2-glycoprotein	AZGP1	sp|P25311|ZA2G_HUMAN Zinc-alpha-2-glycoprotein OS=Homo sapiens OX=9606 GN=AZGP1 PE=1 SV=2	1	3	3	3	1	1	0	2	2	0	0	2	0	2	1	0	1	1	0	2	2	0	0	2	0	2	1	0	1	1	0	2	2	0	0	2	0	2	1	0	16.1
740	P25325;P25325-2	P25325;P25325-2	2;2	2;2	2;2	3-mercaptopyruvate sulfurtransferase	MPST	sp|P25325|THTM_HUMAN 3-mercaptopyruvate sulfurtransferase OS=Homo sapiens OX=9606 GN=MPST PE=1 SV=3;sp|P25325-2|THTM_HUMAN Isoform 2 of 3-mercaptopyruvate sulfurtransferase OS=Homo sapiens OX=9606 GN=MPST	2	2	2	2	1	2	2	2	2	2	2	1	2	2	1	2	1	2	2	2	2	2	2	1	2	2	1	2	1	2	2	2	2	2	2	1	2	2	1	2	13.5
741	P25398	P25398	4	4	4	40S ribosomal protein S12	RPS12	sp|P25398|RS12_HUMAN 40S ribosomal protein S12 OS=Homo sapiens OX=9606 GN=RPS12 PE=1 SV=3	1	4	4	4	1	2	1	0	3	3	2	2	1	3	3	4	1	2	1	0	3	3	2	2	1	3	3	4	1	2	1	0	3	3	2	2	1	3	3	4	41.7
742	P25490;Q96MM3;O15391	P25490;Q96MM3	3;2;1	3;2;1	3;2;1	Transcriptional repressor protein YY1;Zinc finger protein 42 homolog	YY1;ZFP42	sp|P25490|TYY1_HUMAN Transcriptional repressor protein YY1 OS=Homo sapiens OX=9606 GN=YY1 PE=1 SV=2;sp|Q96MM3|ZFP42_HUMAN Zinc finger protein 42 homolog OS=Homo sapiens OX=9606 GN=ZFP42 PE=1 SV=2	3	3	3	3	0	0	1	1	1	0	3	2	1	2	2	2	0	0	1	1	1	0	3	2	1	2	2	2	0	0	1	1	1	0	3	2	1	2	2	2	8.5
743	P25685;P25685-2	P25685;P25685-2	12;9	12;9	11;8	DnaJ homolog subfamily B member 1	DNAJB1	sp|P25685|DNJB1_HUMAN DnaJ homolog subfamily B member 1 OS=Homo sapiens OX=9606 GN=DNAJB1 PE=1 SV=4;sp|P25685-2|DNJB1_HUMAN Isoform 2 of DnaJ homolog subfamily B member 1 OS=Homo sapiens OX=9606 GN=DNAJB1	2	12	12	11	7	4	6	6	7	6	10	10	7	5	8	10	7	4	6	6	7	6	10	10	7	5	8	10	6	4	5	6	7	5	9	9	6	5	7	9	32.9
744	P25705;P25705-2;P25705-3;M_C4XEK0;CON__tr|M_C4XEK0|C4XEK0_MYCFP	P25705;P25705-2;P25705-3	26;25;24;1;1	26;25;24;1;1	26;25;24;1;1	ATP synthase subunit alpha, mitochondrial	ATP5A1	sp|P25705|ATPA_HUMAN ATP synthase subunit alpha, mitochondrial OS=Homo sapiens OX=9606 GN=ATP5F1A PE=1 SV=1;sp|P25705-2|ATPA_HUMAN Isoform 2 of ATP synthase subunit alpha, mitochondrial OS=Homo sapiens OX=9606 GN=ATP5F1A;sp|P25705-3|ATPA_HUMAN Isoform 3 of	5	26	26	26	22	20	22	23	20	23	22	24	23	20	23	22	22	20	22	23	20	23	22	24	23	20	23	22	22	20	22	23	20	23	22	24	23	20	23	22	53.3
745	P25786;P25786-2	P25786;P25786-2	12;12	12;12	12;12	Proteasome subunit alpha type-1	PSMA1	sp|P25786|PSA1_HUMAN Proteasome subunit alpha type-1 OS=Homo sapiens OX=9606 GN=PSMA1 PE=1 SV=1;sp|P25786-2|PSA1_HUMAN Isoform Long of Proteasome subunit alpha type-1 OS=Homo sapiens OX=9606 GN=PSMA1	2	12	12	12	11	7	8	8	7	9	8	8	9	9	8	10	11	7	8	8	7	9	8	8	9	9	8	10	11	7	8	8	7	9	8	8	9	9	8	10	56.3
746	P25787	P25787	7	7	7	Proteasome subunit alpha type-2	PSMA2	sp|P25787|PSA2_HUMAN Proteasome subunit alpha type-2 OS=Homo sapiens OX=9606 GN=PSMA2 PE=1 SV=2	1	7	7	7	3	2	6	3	3	6	4	5	2	4	4	5	3	2	6	3	3	6	4	5	2	4	4	5	3	2	6	3	3	6	4	5	2	4	4	5	37.2
747	P25788;P25788-2	P25788;P25788-2	6;6	6;6	6;6	Proteasome subunit alpha type-3	PSMA3	sp|P25788|PSA3_HUMAN Proteasome subunit alpha type-3 OS=Homo sapiens OX=9606 GN=PSMA3 PE=1 SV=2;sp|P25788-2|PSA3_HUMAN Isoform 2 of Proteasome subunit alpha type-3 OS=Homo sapiens OX=9606 GN=PSMA3	2	6	6	6	4	3	2	5	5	3	5	5	4	4	5	4	4	3	2	5	5	3	5	5	4	4	5	4	4	3	2	5	5	3	5	5	4	4	5	4	24.3
748	P25789;P25789-2	P25789;P25789-2	7;5	7;5	7;5	Proteasome subunit alpha type-4	PSMA4	sp|P25789|PSA4_HUMAN Proteasome subunit alpha type-4 OS=Homo sapiens OX=9606 GN=PSMA4 PE=1 SV=1;sp|P25789-2|PSA4_HUMAN Isoform 2 of Proteasome subunit alpha type-4 OS=Homo sapiens OX=9606 GN=PSMA4	2	7	7	7	6	2	5	3	4	5	5	4	4	6	6	4	6	2	5	3	4	5	5	4	4	6	6	4	6	2	5	3	4	5	5	4	4	6	6	4	36.8
749	P26006;P26006-1	P26006;P26006-1	24;24	24;24	24;24	Integrin alpha-3;Integrin alpha-3 heavy chain;Integrin alpha-3 light chain	ITGA3	sp|P26006|ITA3_HUMAN Integrin alpha-3 OS=Homo sapiens OX=9606 GN=ITGA3 PE=1 SV=5;sp|P26006-1|ITA3_HUMAN Isoform 2 of Integrin alpha-3 OS=Homo sapiens OX=9606 GN=ITGA3	2	24	24	24	17	17	18	20	19	19	17	19	18	19	19	21	17	17	18	20	19	19	17	19	18	19	19	21	17	17	18	20	19	19	17	19	18	19	19	21	29.3
750	P26038	P26038	34	23	23	Moesin	MSN	sp|P26038|MOES_HUMAN Moesin OS=Homo sapiens OX=9606 GN=MSN PE=1 SV=3	1	34	23	23	20	16	17	16	12	16	20	16	21	15	14	16	10	8	7	7	3	7	11	8	12	7	6	8	10	8	7	7	3	7	11	8	12	7	6	8	52.2
751	P26196	P26196	34	34	34	Probable ATP-dependent RNA helicase DDX6	DDX6	sp|P26196|DDX6_HUMAN Probable ATP-dependent RNA helicase DDX6 OS=Homo sapiens OX=9606 GN=DDX6 PE=1 SV=2	1	34	34	34	31	30	33	30	32	33	24	21	25	34	30	32	31	30	33	30	32	33	24	21	25	34	30	32	31	30	33	30	32	33	24	21	25	34	30	32	82.6
752	P26232;P26232-2;P26232-5;P26232-3	P26232;P26232-2;P26232-5;P26232-3	6;6;6;5	1;1;1;1	1;1;1;1	Catenin alpha-2	CTNNA2	sp|P26232|CTNA2_HUMAN Catenin alpha-2 OS=Homo sapiens OX=9606 GN=CTNNA2 PE=1 SV=5;sp|P26232-2|CTNA2_HUMAN Isoform 2 of Catenin alpha-2 OS=Homo sapiens OX=9606 GN=CTNNA2;sp|P26232-5|CTNA2_HUMAN Isoform 5 of Catenin alpha-2 OS=Homo sapiens OX=9606 GN=CTNNA2;	4	6	1	1	5	2	4	4	3	4	5	5	6	4	4	4	1	1	1	1	1	1	1	1	1	1	1	1	1	1	1	1	1	1	1	1	1	1	1	1	7.6
753	P26358;P26358-2;P26358-3	P26358;P26358-2;P26358-3	3;3;3	3;3;3	3;3;3	DNA (cytosine-5)-methyltransferase 1	DNMT1	sp|P26358|DNMT1_HUMAN DNA (cytosine-5)-methyltransferase 1 OS=Homo sapiens OX=9606 GN=DNMT1 PE=1 SV=2;sp|P26358-2|DNMT1_HUMAN Isoform 2 of DNA (cytosine-5)-methyltransferase 1 OS=Homo sapiens OX=9606 GN=DNMT1;sp|P26358-3|DNMT1_HUMAN Isoform 3 of DNA (cytos	3	3	3	3	0	0	0	2	0	1	2	1	2	0	1	3	0	0	0	2	0	1	2	1	2	0	1	3	0	0	0	2	0	1	2	1	2	0	1	3	2.8
754	P26368;P26368-2	P26368;P26368-2	12;12	12;12	12;12	Splicing factor U2AF 65 kDa subunit	U2AF2	sp|P26368|U2AF2_HUMAN Splicing factor U2AF 65 kDa subunit OS=Homo sapiens OX=9606 GN=U2AF2 PE=1 SV=4;sp|P26368-2|U2AF2_HUMAN Isoform 2 of Splicing factor U2AF 65 kDa subunit OS=Homo sapiens OX=9606 GN=U2AF2	2	12	12	12	9	7	10	8	10	8	9	10	11	9	9	8	9	7	10	8	10	8	9	10	11	9	9	8	9	7	10	8	10	8	9	10	11	9	9	8	44.4
755	P26373;P26373-2	P26373;P26373-2	10;8	10;8	10;8	60S ribosomal protein L13	RPL13	sp|P26373|RL13_HUMAN 60S ribosomal protein L13 OS=Homo sapiens OX=9606 GN=RPL13 PE=1 SV=4;sp|P26373-2|RL13_HUMAN Isoform 2 of 60S ribosomal protein L13 OS=Homo sapiens OX=9606 GN=RPL13	2	10	10	10	6	4	6	6	7	7	8	5	7	7	7	9	6	4	6	6	7	7	8	5	7	7	7	9	6	4	6	6	7	7	8	5	7	7	7	9	46.9
756	P26440;P26440-2	P26440;P26440-2	1;1	1;1	1;1	Isovaleryl-CoA dehydrogenase, mitochondrial	IVD	sp|P26440|IVD_HUMAN Isovaleryl-CoA dehydrogenase, mitochondrial OS=Homo sapiens OX=9606 GN=IVD PE=1 SV=2;sp|P26440-2|IVD_HUMAN Isoform 2 of Isovaleryl-CoA dehydrogenase, mitochondrial OS=Homo sapiens OX=9606 GN=IVD	2	1	1	1	0	0	0	0	0	0	0	1	0	0	0	0	0	0	0	0	0	0	0	1	0	0	0	0	0	0	0	0	0	0	0	1	0	0	0	0	2.8
757	P26447	P26447	3	3	3	Protein S100-A4	S100A4	sp|P26447|S10A4_HUMAN Protein S100-A4 OS=Homo sapiens OX=9606 GN=S100A4 PE=1 SV=1	1	3	3	3	1	1	1	2	2	3	1	1	1	2	3	3	1	1	1	2	2	3	1	1	1	2	3	3	1	1	1	2	2	3	1	1	1	2	3	3	26.7
758	P26583	P26583	8	7	7	High mobility group protein B2	HMGB2	sp|P26583|HMGB2_HUMAN High mobility group protein B2 OS=Homo sapiens OX=9606 GN=HMGB2 PE=1 SV=2	1	8	7	7	1	0	0	1	2	4	4	5	4	2	4	5	0	0	0	1	2	3	3	4	3	2	3	4	0	0	0	1	2	3	3	4	3	2	3	4	29.2
759	P26599;P26599-2;P26599-3	P26599;P26599-2;P26599-3	20;19;19	20;19;19	18;17;17	Polypyrimidine tract-binding protein 1	PTBP1	sp|P26599|PTBP1_HUMAN Polypyrimidine tract-binding protein 1 OS=Homo sapiens OX=9606 GN=PTBP1 PE=1 SV=1;sp|P26599-2|PTBP1_HUMAN Isoform 2 of Polypyrimidine tract-binding protein 1 OS=Homo sapiens OX=9606 GN=PTBP1;sp|P26599-3|PTBP1_HUMAN Isoform 3 of Polypy	3	20	20	18	18	15	17	18	16	18	17	18	18	19	18	20	18	15	17	18	16	18	17	18	18	19	18	20	16	14	15	16	14	16	15	17	17	17	16	18	73.4
760	P26639;P26639-2;A2RTX5;A2RTX5-2	P26639;P26639-2	21;21;2;2	21;21;2;2	21;21;2;2	Threonine--tRNA ligase, cytoplasmic	TARS	sp|P26639|SYTC_HUMAN Threonine--tRNA ligase 1, cytoplasmic OS=Homo sapiens OX=9606 GN=TARS1 PE=1 SV=3;sp|P26639-2|SYTC_HUMAN Isoform 2 of Threonine--tRNA ligase 1, cytoplasmic OS=Homo sapiens OX=9606 GN=TARS1	4	21	21	21	10	9	9	14	13	15	13	12	17	10	13	11	10	9	9	14	13	15	13	12	17	10	13	11	10	9	9	14	13	15	13	12	17	10	13	11	33.3
761	P26640;P26640-2	P26640	36;10	36;10	36;10	Valine--tRNA ligase	VARS	sp|P26640|SYVC_HUMAN Valine--tRNA ligase OS=Homo sapiens OX=9606 GN=VARS1 PE=1 SV=4	2	36	36	36	17	12	21	21	21	25	21	24	20	22	22	25	17	12	21	21	21	25	21	24	20	22	22	25	17	12	21	21	21	25	21	24	20	22	22	25	37.5
762	P26641;P26641-2	P26641;P26641-2	27;26	27;26	27;26	Elongation factor 1-gamma	EEF1G	sp|P26641|EF1G_HUMAN Elongation factor 1-gamma OS=Homo sapiens OX=9606 GN=EEF1G PE=1 SV=3;sp|P26641-2|EF1G_HUMAN Isoform 2 of Elongation factor 1-gamma OS=Homo sapiens OX=9606 GN=EEF1G	2	27	27	27	15	12	16	16	17	17	17	19	18	15	19	19	15	12	16	16	17	17	17	19	18	15	19	19	15	12	16	16	17	17	17	19	18	15	19	19	72.3
763	P26885	P26885	1	1	1	Peptidyl-prolyl cis-trans isomerase FKBP2	FKBP2	sp|P26885|FKBP2_HUMAN Peptidyl-prolyl cis-trans isomerase FKBP2 OS=Homo sapiens OX=9606 GN=FKBP2 PE=1 SV=2	1	1	1	1	1	1	1	0	0	0	0	0	0	0	0	0	1	1	1	0	0	0	0	0	0	0	0	0	1	1	1	0	0	0	0	0	0	0	0	0	8.5
764	P27144	P27144	6	6	6	Adenylate kinase 4, mitochondrial	AK4	sp|P27144|KAD4_HUMAN Adenylate kinase 4, mitochondrial OS=Homo sapiens OX=9606 GN=AK4 PE=1 SV=1	1	6	6	6	2	1	1	1	2	1	2	2	0	2	0	0	2	1	1	1	2	1	2	2	0	2	0	0	2	1	1	1	2	1	2	2	0	2	0	0	32.3
765	P27348	P27348	15	10	10	14-3-3 protein theta	YWHAQ	sp|P27348|1433T_HUMAN 14-3-3 protein theta OS=Homo sapiens OX=9606 GN=YWHAQ PE=1 SV=1	1	15	10	10	9	7	9	9	9	10	11	10	9	11	9	10	6	4	6	6	6	7	7	7	7	6	6	7	6	4	6	6	6	7	7	7	7	6	6	7	53.1
766	P27361;P27361-3;P27361-2	P27361;P27361-3;P27361-2	5;5;4	3;3;2	3;3;2	Mitogen-activated protein kinase 3	MAPK3	sp|P27361|MK03_HUMAN Mitogen-activated protein kinase 3 OS=Homo sapiens OX=9606 GN=MAPK3 PE=1 SV=4;sp|P27361-3|MK03_HUMAN Isoform 3 of Mitogen-activated protein kinase 3 OS=Homo sapiens OX=9606 GN=MAPK3;sp|P27361-2|MK03_HUMAN Isoform 2 of Mitogen-activated	3	5	3	3	2	1	1	3	2	3	4	1	4	1	0	2	2	1	1	2	1	2	2	0	2	1	0	0	2	1	1	2	1	2	2	0	2	1	0	0	14.8
767	P27487	P27487	2	2	2	Dipeptidyl peptidase 4;Dipeptidyl peptidase 4 membrane form;Dipeptidyl peptidase 4 soluble form	DPP4	sp|P27487|DPP4_HUMAN Dipeptidyl peptidase 4 OS=Homo sapiens OX=9606 GN=DPP4 PE=1 SV=2	1	2	2	2	0	0	0	1	1	1	0	0	0	0	0	0	0	0	0	1	1	1	0	0	0	0	0	0	0	0	0	1	1	1	0	0	0	0	0	0	2.5
768	P27540;P27540-2;P27540-3;P27540-4	P27540;P27540-2;P27540-3;P27540-4	2;2;2;2	2;2;2;2	2;2;2;2	Aryl hydrocarbon receptor nuclear translocator	ARNT	sp|P27540|ARNT_HUMAN Aryl hydrocarbon receptor nuclear translocator OS=Homo sapiens OX=9606 GN=ARNT PE=1 SV=1;sp|P27540-2|ARNT_HUMAN Isoform 2 of Aryl hydrocarbon receptor nuclear translocator OS=Homo sapiens OX=9606 GN=ARNT;sp|P27540-3|ARNT_HUMAN Isoform	4	2	2	2	0	0	0	1	0	0	0	1	0	0	0	1	0	0	0	1	0	0	0	1	0	0	0	1	0	0	0	1	0	0	0	1	0	0	0	1	3.5
769	P27635;Q96L21	P27635	10;4	10;4	10;4	60S ribosomal protein L10	RPL10	sp|P27635|RL10_HUMAN 60S ribosomal protein L10 OS=Homo sapiens OX=9606 GN=RPL10 PE=1 SV=4	2	10	10	10	8	7	8	8	9	6	7	9	9	8	8	8	8	7	8	8	9	6	7	9	9	8	8	8	8	7	8	8	9	6	7	9	9	8	8	8	46.3
770	P27694	P27694	24	24	24	Replication protein A 70 kDa DNA-binding subunit;Replication protein A 70 kDa DNA-binding subunit, N-terminally processed	RPA1	sp|P27694|RFA1_HUMAN Replication protein A 70 kDa DNA-binding subunit OS=Homo sapiens OX=9606 GN=RPA1 PE=1 SV=2	1	24	24	24	12	9	13	12	12	13	15	17	17	13	15	17	12	9	13	12	12	13	15	17	17	13	15	17	12	9	13	12	12	13	15	17	17	13	15	17	52.4
771	P27695	P27695	11	11	11	DNA-(apurinic or apyrimidinic site) lyase;DNA-(apurinic or apyrimidinic site) lyase, mitochondrial	APEX1	sp|P27695|APEX1_HUMAN DNA-(apurinic or apyrimidinic site) endonuclease OS=Homo sapiens OX=9606 GN=APEX1 PE=1 SV=2	1	11	11	11	7	2	7	5	4	6	9	5	5	5	6	5	7	2	7	5	4	6	9	5	5	5	6	5	7	2	7	5	4	6	9	5	5	5	6	5	41.2
772	P27708;P31327;P31327-2;P31327-3	P27708	78;3;3;3	78;3;3;3	78;3;3;3	CAD protein;Glutamine-dependent carbamoyl-phosphate synthase;Aspartate carbamoyltransferase;Dihydroorotase	CAD	sp|P27708|PYR1_HUMAN CAD protein OS=Homo sapiens OX=9606 GN=CAD PE=1 SV=3	4	78	78	78	50	41	50	50	52	58	60	63	60	54	59	53	50	41	50	50	52	58	60	63	60	54	59	53	50	41	50	50	52	58	60	63	60	54	59	53	48.8
773	P27797	P27797	18	18	18	Calreticulin	CALR	sp|P27797|CALR_HUMAN Calreticulin OS=Homo sapiens OX=9606 GN=CALR PE=1 SV=1	1	18	18	18	14	12	14	10	12	12	10	12	12	11	8	12	14	12	14	10	12	12	10	12	12	11	8	12	14	12	14	10	12	12	10	12	12	11	8	12	69.1
774	P27816;P27816-6;P27816-2;P27816-5;P27816-4;P27816-7	P27816;P27816-6;P27816-2;P27816-5	18;17;16;11;8;3	18;17;16;11;8;3	18;17;16;11;8;3	Microtubule-associated protein 4	MAP4	sp|P27816|MAP4_HUMAN Microtubule-associated protein 4 OS=Homo sapiens OX=9606 GN=MAP4 PE=1 SV=3;sp|P27816-6|MAP4_HUMAN Isoform 6 of Microtubule-associated protein 4 OS=Homo sapiens OX=9606 GN=MAP4;sp|P27816-2|MAP4_HUMAN Isoform 2 of Microtubule-associated	6	18	18	18	12	11	11	7	11	6	13	8	10	8	11	7	12	11	11	7	11	6	13	8	10	8	11	7	12	11	11	7	11	6	13	8	10	8	11	7	25.4
775	P27824;P27824-2;P27824-3	P27824;P27824-2;P27824-3	19;19;15	19;19;15	19;19;15	Calnexin	CANX	sp|P27824|CALX_HUMAN Calnexin OS=Homo sapiens OX=9606 GN=CANX PE=1 SV=2;sp|P27824-2|CALX_HUMAN Isoform 2 of Calnexin OS=Homo sapiens OX=9606 GN=CANX;sp|P27824-3|CALX_HUMAN Isoform 3 of Calnexin OS=Homo sapiens OX=9606 GN=CANX	3	19	19	19	14	12	15	15	12	13	15	16	16	12	14	12	14	12	15	15	12	13	15	16	16	12	14	12	14	12	15	15	12	13	15	16	16	12	14	12	40.4
776	P28066;P28066-2	P28066;P28066-2	8;5	8;5	8;5	Proteasome subunit alpha type-5	PSMA5	sp|P28066|PSA5_HUMAN Proteasome subunit alpha type-5 OS=Homo sapiens OX=9606 GN=PSMA5 PE=1 SV=3;sp|P28066-2|PSA5_HUMAN Isoform 2 of Proteasome subunit alpha type-5 OS=Homo sapiens OX=9606 GN=PSMA5	2	8	8	8	4	3	6	6	3	5	6	6	6	5	6	4	4	3	6	6	3	5	6	6	6	5	6	4	4	3	6	6	3	5	6	6	6	5	6	4	41.5
777	P28070	P28070	6	6	6	Proteasome subunit beta type-4	PSMB4	sp|P28070|PSB4_HUMAN Proteasome subunit beta type-4 OS=Homo sapiens OX=9606 GN=PSMB4 PE=1 SV=4	1	6	6	6	5	3	3	3	3	3	3	5	5	3	2	3	5	3	3	3	3	3	3	5	5	3	2	3	5	3	3	3	3	3	3	5	5	3	2	3	34.5
778	P28072	P28072	3	3	3	Proteasome subunit beta type-6	PSMB6	sp|P28072|PSB6_HUMAN Proteasome subunit beta type-6 OS=Homo sapiens OX=9606 GN=PSMB6 PE=1 SV=4	1	3	3	3	1	1	1	1	1	1	2	3	2	1	1	2	1	1	1	1	1	1	2	3	2	1	1	2	1	1	1	1	1	1	2	3	2	1	1	2	13
779	P28074;P28074-3;P28074-2	P28074;P28074-3	12;8;5	12;8;5	12;8;5	Proteasome subunit beta type-5	PSMB5	sp|P28074|PSB5_HUMAN Proteasome subunit beta type-5 OS=Homo sapiens OX=9606 GN=PSMB5 PE=1 SV=3;sp|P28074-3|PSB5_HUMAN Isoform 3 of Proteasome subunit beta type-5 OS=Homo sapiens OX=9606 GN=PSMB5	3	12	12	12	8	3	6	7	10	4	7	9	5	7	8	9	8	3	6	7	10	4	7	9	5	7	8	9	8	3	6	7	10	4	7	9	5	7	8	9	53.6
780	P28288;P28288-2;P28288-3	P28288;P28288-2	4;3;1	4;3;1	4;3;1	ATP-binding cassette sub-family D member 3	ABCD3	sp|P28288|ABCD3_HUMAN ATP-binding cassette sub-family D member 3 OS=Homo sapiens OX=9606 GN=ABCD3 PE=1 SV=1;sp|P28288-2|ABCD3_HUMAN Isoform 2 of ATP-binding cassette sub-family D member 3 OS=Homo sapiens OX=9606 GN=ABCD3	3	4	4	4	1	0	1	1	0	0	1	3	1	2	0	1	1	0	1	1	0	0	1	3	1	2	0	1	1	0	1	1	0	0	1	3	1	2	0	1	7.4
781	P28290;P28290-2;P28290-3	P28290;P28290-2;P28290-3	3;3;3	3;3;3	3;3;3	Sperm-specific antigen 2	SSFA2	sp|P28290|ITPI2_HUMAN Protein ITPRID2 OS=Homo sapiens OX=9606 GN=ITPRID2 PE=1 SV=3;sp|P28290-2|ITPI2_HUMAN Isoform 2 of Protein ITPRID2 OS=Homo sapiens OX=9606 GN=ITPRID2;sp|P28290-3|ITPI2_HUMAN Isoform 3 of Protein ITPRID2 OS=Homo sapiens OX=9606 GN=ITPRI	3	3	3	3	0	0	0	0	0	0	0	0	0	0	1	3	0	0	0	0	0	0	0	0	0	0	1	3	0	0	0	0	0	0	0	0	0	0	1	3	3.3
782	P28331;P28331-2;P28331-4;P28331-5;P28331-3	P28331;P28331-2;P28331-4;P28331-5;P28331-3	17;17;16;16;15	17;17;16;16;15	17;17;16;16;15	NADH-ubiquinone oxidoreductase 75 kDa subunit, mitochondrial	NDUFS1	sp|P28331|NDUS1_HUMAN NADH-ubiquinone oxidoreductase 75 kDa subunit, mitochondrial OS=Homo sapiens OX=9606 GN=NDUFS1 PE=1 SV=3;sp|P28331-2|NDUS1_HUMAN Isoform 2 of NADH-ubiquinone oxidoreductase 75 kDa subunit, mitochondrial OS=Homo sapiens OX=9606 GN=NDUF	5	17	17	17	1	0	2	1	1	4	10	7	9	4	4	5	1	0	2	1	1	4	10	7	9	4	4	5	1	0	2	1	1	4	10	7	9	4	4	5	33.6
783	P28482;P28482-2;Q16659;P31152	P28482;P28482-2	15;14;1;1	15;14;1;1	13;12;0;0	Mitogen-activated protein kinase 1	MAPK1	sp|P28482|MK01_HUMAN Mitogen-activated protein kinase 1 OS=Homo sapiens OX=9606 GN=MAPK1 PE=1 SV=3;sp|P28482-2|MK01_HUMAN Isoform 2 of Mitogen-activated protein kinase 1 OS=Homo sapiens OX=9606 GN=MAPK1	4	15	15	13	6	3	6	4	5	7	9	7	10	2	4	6	6	3	6	4	5	7	9	7	10	2	4	6	6	3	6	3	4	6	7	6	8	2	4	4	48.1
784	P28676	P28676	11	11	11	Grancalcin	GCA	sp|P28676|GRAN_HUMAN Grancalcin OS=Homo sapiens OX=9606 GN=GCA PE=1 SV=2	1	11	11	11	7	8	8	7	9	9	8	10	8	8	9	7	7	8	8	7	9	9	8	10	8	8	9	7	7	8	8	7	9	9	8	10	8	8	9	7	51.6
785	P28799;P28799-3;P28799-2	P28799;P28799-3;P28799-2	8;6;6	8;6;6	8;6;6	Granulins;Acrogranin;Paragranulin;Granulin-1;Granulin-2;Granulin-3;Granulin-4;Granulin-5;Granulin-6;Granulin-7	GRN	sp|P28799|GRN_HUMAN Progranulin OS=Homo sapiens OX=9606 GN=GRN PE=1 SV=2;sp|P28799-3|GRN_HUMAN Isoform 3 of Progranulin OS=Homo sapiens OX=9606 GN=GRN;sp|P28799-2|GRN_HUMAN Isoform 2 of Progranulin OS=Homo sapiens OX=9606 GN=GRN	3	8	8	8	6	4	5	4	4	6	4	5	6	6	5	4	6	4	5	4	4	6	4	5	6	6	5	4	6	4	5	4	4	6	4	5	6	6	5	4	14.3
786	P28838;P28838-2	P28838;P28838-2	18;18	18;18	18;18	Cytosol aminopeptidase	LAP3	sp|P28838|AMPL_HUMAN Cytosol aminopeptidase OS=Homo sapiens OX=9606 GN=LAP3 PE=1 SV=3;sp|P28838-2|AMPL_HUMAN Isoform 2 of Cytosol aminopeptidase OS=Homo sapiens OX=9606 GN=LAP3	2	18	18	18	11	7	10	9	6	7	9	7	9	7	6	6	11	7	10	9	6	7	9	7	9	7	6	6	11	7	10	9	6	7	9	7	9	7	6	6	44.1
787	P29084	P29084	1	1	1	Transcription initiation factor IIE subunit beta	GTF2E2	sp|P29084|T2EB_HUMAN Transcription initiation factor IIE subunit beta OS=Homo sapiens OX=9606 GN=GTF2E2 PE=1 SV=1	1	1	1	1	0	0	0	0	0	0	1	0	0	0	0	0	0	0	0	0	0	0	1	0	0	0	0	0	0	0	0	0	0	0	1	0	0	0	0	0	7.9
788	P29122;P29122-2;P29122-8;P29122-7	P29122;P29122-2;P29122-8;P29122-7	1;1;1;1	1;1;1;1	1;1;1;1	Proprotein convertase subtilisin/kexin type 6	PCSK6	sp|P29122|PCSK6_HUMAN Proprotein convertase subtilisin/kexin type 6 OS=Homo sapiens OX=9606 GN=PCSK6 PE=1 SV=1;sp|P29122-2|PCSK6_HUMAN Isoform PACE4A-II of Proprotein convertase subtilisin/kexin type 6 OS=Homo sapiens OX=9606 GN=PCSK6;sp|P29122-8|PCSK6_HUM	4	1	1	1	0	0	0	0	0	1	0	0	0	0	0	0	0	0	0	0	0	1	0	0	0	0	0	0	0	0	0	0	0	1	0	0	0	0	0	0	1.3
789	P29218;P29218-3;P29218-2	P29218;P29218-3;P29218-2	4;4;2	4;4;2	4;4;2	Inositol monophosphatase 1	IMPA1	sp|P29218|IMPA1_HUMAN Inositol monophosphatase 1 OS=Homo sapiens OX=9606 GN=IMPA1 PE=1 SV=1;sp|P29218-3|IMPA1_HUMAN Isoform 3 of Inositol monophosphatase 1 OS=Homo sapiens OX=9606 GN=IMPA1;sp|P29218-2|IMPA1_HUMAN Isoform 2 of Inositol monophosphatase 1 OS=	3	4	4	4	2	2	2	2	2	1	2	2	1	2	1	0	2	2	2	2	2	1	2	2	1	2	1	0	2	2	2	2	2	1	2	2	1	2	1	0	20.9
790	P29317	P29317	6	6	6	Ephrin type-A receptor 2	EPHA2	sp|P29317|EPHA2_HUMAN Ephrin type-A receptor 2 OS=Homo sapiens OX=9606 GN=EPHA2 PE=1 SV=2	1	6	6	6	4	2	0	3	4	4	4	2	3	3	3	3	4	2	0	3	4	4	4	2	3	3	3	3	4	2	0	3	4	4	4	2	3	3	3	3	8.2
791	P29373;P29762	P29373	8;1	8;1	8;1	Cellular retinoic acid-binding protein 2	CRABP2	sp|P29373|RABP2_HUMAN Cellular retinoic acid-binding protein 2 OS=Homo sapiens OX=9606 GN=CRABP2 PE=1 SV=2	2	8	8	8	6	5	6	2	4	3	4	6	6	3	2	3	6	5	6	2	4	3	4	6	6	3	2	3	6	5	6	2	4	3	4	6	6	3	2	3	52.2
792	P29401;P29401-2	P29401;P29401-2	30;30	30;30	30;30	Transketolase	TKT	sp|P29401|TKT_HUMAN Transketolase OS=Homo sapiens OX=9606 GN=TKT PE=1 SV=3;sp|P29401-2|TKT_HUMAN Isoform 2 of Transketolase OS=Homo sapiens OX=9606 GN=TKT	2	30	30	30	23	20	22	22	24	23	21	22	22	26	28	25	23	20	22	22	24	23	21	22	22	26	28	25	23	20	22	22	24	23	21	22	22	26	28	25	69.2
793	P29508;P29508-2;P48594	P29508;P29508-2;P48594	6;4;3	6;4;3	6;4;3	Serpin B3;Serpin B4	SERPINB3;SERPINB4	sp|P29508|SPB3_HUMAN Serpin B3 OS=Homo sapiens OX=9606 GN=SERPINB3 PE=1 SV=2;sp|P29508-2|SPB3_HUMAN Isoform 2 of Serpin B3 OS=Homo sapiens OX=9606 GN=SERPINB3;sp|P48594|SPB4_HUMAN Serpin B4 OS=Homo sapiens OX=9606 GN=SERPINB4 PE=1 SV=2	3	6	6	6	1	2	0	0	2	0	0	4	0	0	0	0	1	2	0	0	2	0	0	4	0	0	0	0	1	2	0	0	2	0	0	4	0	0	0	0	21.5
794	P29558;P29558-2;Q6XE24;Q6XE24-3;Q6XE24-4;Q6XE24-5;Q6XE24-2	P29558;P29558-2	6;5;2;2;2;2;2	4;3;1;1;1;1;1	4;3;1;1;1;1;1	RNA-binding motif, single-stranded-interacting protein 1	RBMS1	sp|P29558|RBMS1_HUMAN RNA-binding motif, single-stranded-interacting protein 1 OS=Homo sapiens OX=9606 GN=RBMS1 PE=1 SV=3;sp|P29558-2|RBMS1_HUMAN Isoform 2 of RNA-binding motif, single-stranded-interacting protein 1 OS=Homo sapiens OX=9606 GN=RBMS1	7	6	4	4	1	0	1	2	4	3	2	3	3	3	2	2	1	0	1	2	2	2	1	2	2	2	2	2	1	0	1	2	2	2	1	2	2	2	2	2	27.8
795	P29692;P29692-2;P29692-4	P29692;P29692-2;P29692-4	10;9;7	10;9;7	1;1;0	Elongation factor 1-delta	EEF1D	sp|P29692|EF1D_HUMAN Elongation factor 1-delta OS=Homo sapiens OX=9606 GN=EEF1D PE=1 SV=5;sp|P29692-2|EF1D_HUMAN Isoform 2 of Elongation factor 1-delta OS=Homo sapiens OX=9606 GN=EEF1D;sp|P29692-4|EF1D_HUMAN Isoform 4 of Elongation factor 1-delta OS=Homo s	3	10	10	1	6	6	6	6	7	8	9	7	8	8	7	8	6	6	6	6	7	8	9	7	8	8	7	8	1	1	1	1	1	1	1	1	1	1	1	1	51.6
796	P29692-3	P29692-3	10	1	1	Elongation factor 1-delta	EEF1D	sp|P29692-3|EF1D_HUMAN Isoform 3 of Elongation factor 1-delta OS=Homo sapiens OX=9606 GN=EEF1D	1	10	1	1	5	5	5	6	7	7	9	6	8	7	6	7	0	0	0	1	1	0	1	0	1	0	0	0	0	0	0	1	1	0	1	0	1	0	0	0	55.3
797	P29966	P29966	4	4	4	Myristoylated alanine-rich C-kinase substrate	MARCKS	sp|P29966|MARCS_HUMAN Myristoylated alanine-rich C-kinase substrate OS=Homo sapiens OX=9606 GN=MARCKS PE=1 SV=4	1	4	4	4	0	1	0	0	1	0	2	1	3	1	1	1	0	1	0	0	1	0	2	1	3	1	1	1	0	1	0	0	1	0	2	1	3	1	1	1	25.3
798	P30040;P30040-2	P30040	9;1	9;1	9;1	Endoplasmic reticulum resident protein 29	ERP29	sp|P30040|ERP29_HUMAN Endoplasmic reticulum resident protein 29 OS=Homo sapiens OX=9606 GN=ERP29 PE=1 SV=4	2	9	9	9	4	2	4	4	6	4	7	5	3	4	4	4	4	2	4	4	6	4	7	5	3	4	4	4	4	2	4	4	6	4	7	5	3	4	4	4	46.4
799	P30041	P30041	14	14	14	Peroxiredoxin-6	PRDX6	sp|P30041|PRDX6_HUMAN Peroxiredoxin-6 OS=Homo sapiens OX=9606 GN=PRDX6 PE=1 SV=3	1	14	14	14	9	8	9	11	9	9	11	12	10	10	12	9	9	8	9	11	9	9	11	12	10	10	12	9	9	8	9	11	9	9	11	12	10	10	12	9	76.3
800	P30043	P30043	5	5	5	Flavin reductase (NADPH)	BLVRB	sp|P30043|BLVRB_HUMAN Flavin reductase (NADPH) OS=Homo sapiens OX=9606 GN=BLVRB PE=1 SV=3	1	5	5	5	1	2	1	1	1	2	2	3	3	2	0	1	1	2	1	1	1	2	2	3	3	2	0	1	1	2	1	1	1	2	2	3	3	2	0	1	37.9
801	P30044;P30044-2;P30044-3;P30044-4	P30044;P30044-2;P30044-3;P30044-4	6;6;5;3	6;6;5;3	6;6;5;3	Peroxiredoxin-5, mitochondrial	PRDX5	sp|P30044|PRDX5_HUMAN Peroxiredoxin-5, mitochondrial OS=Homo sapiens OX=9606 GN=PRDX5 PE=1 SV=4;sp|P30044-2|PRDX5_HUMAN Isoform Cytoplasmic+peroxisomal of Peroxiredoxin-5, mitochondrial OS=Homo sapiens OX=9606 GN=PRDX5;sp|P30044-3|PRDX5_HUMAN Isoform 3 of	4	6	6	6	1	1	2	1	3	1	4	3	3	3	1	1	1	1	2	1	3	1	4	3	3	3	1	1	1	1	2	1	3	1	4	3	3	3	1	1	32.2
802	P30046;A6NHG4;P30046-2	P30046;A6NHG4;P30046-2	4;2;2	4;2;2	4;2;2	D-dopachrome decarboxylase;D-dopachrome decarboxylase-like protein	DDT;DDTL	sp|P30046|DOPD_HUMAN D-dopachrome decarboxylase OS=Homo sapiens OX=9606 GN=DDT PE=1 SV=3;sp|A6NHG4|DDTL_HUMAN D-dopachrome decarboxylase-like protein OS=Homo sapiens OX=9606 GN=DDTL PE=2 SV=1;sp|P30046-2|DOPD_HUMAN Isoform 2 of D-dopachrome decarboxylase O	3	4	4	4	0	2	0	0	1	0	2	3	2	2	2	0	0	2	0	0	1	0	2	3	2	2	2	0	0	2	0	0	1	0	2	3	2	2	2	0	37.3
803	P30048;P30048-2	P30048;P30048-2	10;10	10;10	10;10	Thioredoxin-dependent peroxide reductase, mitochondrial	PRDX3	sp|P30048|PRDX3_HUMAN Thioredoxin-dependent peroxide reductase, mitochondrial OS=Homo sapiens OX=9606 GN=PRDX3 PE=1 SV=3;sp|P30048-2|PRDX3_HUMAN Isoform 2 of Thioredoxin-dependent peroxide reductase, mitochondrial OS=Homo sapiens OX=9606 GN=PRDX3	2	10	10	10	8	7	9	9	9	10	9	9	9	10	10	10	8	7	9	9	9	10	9	9	9	10	10	10	8	7	9	9	9	10	9	9	9	10	10	10	55.1
804	P30049	P30049	2	2	2	ATP synthase subunit delta, mitochondrial	ATP5D	sp|P30049|ATPD_HUMAN ATP synthase subunit delta, mitochondrial OS=Homo sapiens OX=9606 GN=ATP5F1D PE=1 SV=2	1	2	2	2	1	1	0	1	1	0	1	1	1	1	2	1	1	1	0	1	1	0	1	1	1	1	2	1	1	1	0	1	1	0	1	1	1	1	2	1	13.7
805	P30050;P30050-2	P30050;P30050-2	7;4	7;4	7;4	60S ribosomal protein L12	RPL12	sp|P30050|RL12_HUMAN 60S ribosomal protein L12 OS=Homo sapiens OX=9606 GN=RPL12 PE=1 SV=1;sp|P30050-2|RL12_HUMAN Isoform 2 of 60S ribosomal protein L12 OS=Homo sapiens OX=9606 GN=RPL12	2	7	7	7	6	5	6	6	6	7	5	5	4	6	6	7	6	5	6	6	6	7	5	5	4	6	6	7	6	5	6	6	6	7	5	5	4	6	6	7	59.4
806	P30084	P30084	3	3	3	Enoyl-CoA hydratase, mitochondrial	ECHS1	sp|P30084|ECHM_HUMAN Enoyl-CoA hydratase, mitochondrial OS=Homo sapiens OX=9606 GN=ECHS1 PE=1 SV=4	1	3	3	3	1	0	0	1	1	0	1	2	0	1	0	1	1	0	0	1	1	0	1	2	0	1	0	1	1	0	0	1	1	0	1	2	0	1	0	1	15.9
807	P30085;P30085-3;P30085-2	P30085;P30085-3	3;3;1	3;3;1	3;3;1	UMP-CMP kinase	CMPK1	sp|P30085|KCY_HUMAN UMP-CMP kinase OS=Homo sapiens OX=9606 GN=CMPK1 PE=1 SV=3;sp|P30085-3|KCY_HUMAN Isoform 3 of UMP-CMP kinase OS=Homo sapiens OX=9606 GN=CMPK1	3	3	3	3	0	0	0	1	0	0	1	0	0	0	1	1	0	0	0	1	0	0	1	0	0	0	1	1	0	0	0	1	0	0	1	0	0	0	1	1	16.8
808	P30086	P30086	9	9	9	Phosphatidylethanolamine-binding protein 1;Hippocampal cholinergic neurostimulating peptide	PEBP1	sp|P30086|PEBP1_HUMAN Phosphatidylethanolamine-binding protein 1 OS=Homo sapiens OX=9606 GN=PEBP1 PE=1 SV=3	1	9	9	9	3	3	4	3	3	3	5	4	4	5	5	4	3	3	4	3	3	3	5	4	4	5	5	4	3	3	4	3	3	3	5	4	4	5	5	4	75.9
809	P30101	P30101	27	27	27	Protein disulfide-isomerase A3	PDIA3	sp|P30101|PDIA3_HUMAN Protein disulfide-isomerase A3 OS=Homo sapiens OX=9606 GN=PDIA3 PE=1 SV=4	1	27	27	27	22	15	21	23	20	17	19	18	22	16	19	18	22	15	21	23	20	17	19	18	22	16	19	18	22	15	21	23	20	17	19	18	22	16	19	18	57.8
810	P30153;P30154;P30154-2;P30154-4;P30154-5;P30154-3	P30153	20;5;5;5;4;3	20;5;5;5;4;3	20;5;5;5;4;3	Serine/threonine-protein phosphatase 2A 65 kDa regulatory subunit A alpha isoform	PPP2R1A	sp|P30153|2AAA_HUMAN Serine/threonine-protein phosphatase 2A 65 kDa regulatory subunit A alpha isoform OS=Homo sapiens OX=9606 GN=PPP2R1A PE=1 SV=4	6	20	20	20	13	8	12	11	11	9	16	12	14	10	11	12	13	8	12	11	11	9	16	12	14	10	11	12	13	8	12	11	11	9	16	12	14	10	11	12	48.4
811	P30419;P30419-2;O60551	P30419;P30419-2	6;5;1	6;5;1	6;5;1	Glycylpeptide N-tetradecanoyltransferase 1	NMT1	sp|P30419|NMT1_HUMAN Glycylpeptide N-tetradecanoyltransferase 1 OS=Homo sapiens OX=9606 GN=NMT1 PE=1 SV=2;sp|P30419-2|NMT1_HUMAN Isoform Short of Glycylpeptide N-tetradecanoyltransferase 1 OS=Homo sapiens OX=9606 GN=NMT1	3	6	6	6	1	0	0	3	3	2	3	2	3	5	0	3	1	0	0	3	3	2	3	2	3	5	0	3	1	0	0	3	3	2	3	2	3	5	0	3	17.5
812	P30519;P30519-2	P30519;P30519-2	4;3	4;3	4;3	Heme oxygenase 2	HMOX2	sp|P30519|HMOX2_HUMAN Heme oxygenase 2 OS=Homo sapiens OX=9606 GN=HMOX2 PE=1 SV=2;sp|P30519-2|HMOX2_HUMAN Isoform 2 of Heme oxygenase 2 OS=Homo sapiens OX=9606 GN=HMOX2	2	4	4	4	2	1	1	1	1	2	1	1	1	1	0	1	2	1	1	1	1	2	1	1	1	1	0	1	2	1	1	1	1	2	1	1	1	1	0	1	16.8
813	P30520	P30520	6	6	6	Adenylosuccinate synthetase isozyme 2	ADSS	sp|P30520|PURA2_HUMAN Adenylosuccinate synthetase isozyme 2 OS=Homo sapiens OX=9606 GN=ADSS2 PE=1 SV=3	1	6	6	6	1	1	1	1	1	0	4	3	2	0	0	0	1	1	1	1	1	0	4	3	2	0	0	0	1	1	1	1	1	0	4	3	2	0	0	0	17.8
814	P30566;P30566-2	P30566;P30566-2	7;6	7;6	7;6	Adenylosuccinate lyase	ADSL	sp|P30566|PUR8_HUMAN Adenylosuccinate lyase OS=Homo sapiens OX=9606 GN=ADSL PE=1 SV=2;sp|P30566-2|PUR8_HUMAN Isoform 2 of Adenylosuccinate lyase OS=Homo sapiens OX=9606 GN=ADSL	2	7	7	7	2	3	2	2	1	2	5	3	4	2	3	2	2	3	2	2	1	2	5	3	4	2	3	2	2	3	2	2	1	2	5	3	4	2	3	2	22.9
815	P30626;P30626-2;P30626-3	P30626;P30626-2;P30626-3	13;12;11	13;12;11	13;12;11	Sorcin	SRI	sp|P30626|SORCN_HUMAN Sorcin OS=Homo sapiens OX=9606 GN=SRI PE=1 SV=1;sp|P30626-2|SORCN_HUMAN Isoform 2 of Sorcin OS=Homo sapiens OX=9606 GN=SRI;sp|P30626-3|SORCN_HUMAN Isoform 3 of Sorcin OS=Homo sapiens OX=9606 GN=SRI	3	13	13	13	11	10	10	10	13	12	10	13	9	13	12	12	11	10	10	10	13	12	10	13	9	13	12	12	11	10	10	10	13	12	10	13	9	13	12	12	93.9
816	P30740;P30740-2	P30740	8;3	7;2	7;2	Leukocyte elastase inhibitor	SERPINB1	sp|P30740|ILEU_HUMAN Leukocyte elastase inhibitor OS=Homo sapiens OX=9606 GN=SERPINB1 PE=1 SV=1	2	8	7	7	7	6	7	6	8	6	5	6	6	5	5	5	6	5	6	5	7	5	4	5	5	4	4	4	6	5	6	5	7	5	4	5	5	4	4	4	26.4
817	P30837	P30837	12	10	10	Aldehyde dehydrogenase X, mitochondrial	ALDH1B1	sp|P30837|AL1B1_HUMAN Aldehyde dehydrogenase X, mitochondrial OS=Homo sapiens OX=9606 GN=ALDH1B1 PE=1 SV=3	1	12	10	10	7	5	5	6	3	3	6	6	8	6	7	7	5	4	3	6	2	2	5	5	6	4	6	6	5	4	3	6	2	2	5	5	6	4	6	6	34.4
818	P30876	P30876	63	63	63	DNA-directed RNA polymerase II subunit RPB2	POLR2B	sp|P30876|RPB2_HUMAN DNA-directed RNA polymerase II subunit RPB2 OS=Homo sapiens OX=9606 GN=POLR2B PE=1 SV=1	1	63	63	63	41	40	42	41	46	45	52	53	55	49	52	46	41	40	42	41	46	45	52	53	55	49	52	46	41	40	42	41	46	45	52	53	55	49	52	46	60.5
819	P31040;P31040-2;P31040-3	P31040;P31040-2;P31040-3	25;23;19	25;23;19	25;23;19	Succinate dehydrogenase [ubiquinone] flavoprotein subunit, mitochondrial	SDHA	sp|P31040|SDHA_HUMAN Succinate dehydrogenase [ubiquinone] flavoprotein subunit, mitochondrial OS=Homo sapiens OX=9606 GN=SDHA PE=1 SV=2;sp|P31040-2|SDHA_HUMAN Isoform 2 of Succinate dehydrogenase [ubiquinone] flavoprotein subunit, mitochondrial OS=Homo sap	3	25	25	25	12	10	14	9	12	13	17	19	17	15	15	14	12	10	14	9	12	13	17	19	17	15	15	14	12	10	14	9	12	13	17	19	17	15	15	14	56.5
820	P31150	P31150	17	9	9	Rab GDP dissociation inhibitor alpha	GDI1	sp|P31150|GDIA_HUMAN Rab GDP dissociation inhibitor alpha OS=Homo sapiens OX=9606 GN=GDI1 PE=1 SV=2	1	17	9	9	5	4	4	4	4	5	8	9	6	6	3	4	2	2	1	2	1	3	3	6	3	3	1	1	2	2	1	2	1	3	3	6	3	3	1	1	55.7
821	P31153;P31153-2;Q00266	P31153;P31153-2	10;7;2	10;7;2	10;7;2	S-adenosylmethionine synthase isoform type-2	MAT2A	sp|P31153|METK2_HUMAN S-adenosylmethionine synthase isoform type-2 OS=Homo sapiens OX=9606 GN=MAT2A PE=1 SV=1;sp|P31153-2|METK2_HUMAN Isoform 2 of S-adenosylmethionine synthase isoform type-2 OS=Homo sapiens OX=9606 GN=MAT2A	3	10	10	10	5	5	6	8	5	8	8	7	9	7	5	7	5	5	6	8	5	8	8	7	9	7	5	7	5	5	6	8	5	8	8	7	9	7	5	7	31.4
822	P31350;P31350-2	P31350;P31350-2	5;5	3;3	3;3	Ribonucleoside-diphosphate reductase subunit M2	RRM2	sp|P31350|RIR2_HUMAN Ribonucleoside-diphosphate reductase subunit M2 OS=Homo sapiens OX=9606 GN=RRM2 PE=1 SV=1;sp|P31350-2|RIR2_HUMAN Isoform 2 of Ribonucleoside-diphosphate reductase subunit M2 OS=Homo sapiens OX=9606 GN=RRM2	2	5	3	3	2	0	1	1	1	1	4	3	4	2	3	2	1	0	1	0	0	0	3	2	3	1	1	1	1	0	1	0	0	0	3	2	3	1	1	1	16.2
823	P31483;P31483-3	P31483;P31483-3	18;13	14;10	3;3	Nucleolysin TIA-1 isoform p40	TIA1	sp|P31483|TIA1_HUMAN Nucleolysin TIA-1 isoform p40 OS=Homo sapiens OX=9606 GN=TIA1 PE=1 SV=3;sp|P31483-3|TIA1_HUMAN Isoform 3 of Nucleolysin TIA-1 isoform p40 OS=Homo sapiens OX=9606 GN=TIA1	2	18	14	3	16	12	15	16	15	17	16	17	16	16	16	16	12	9	12	12	11	13	12	13	12	12	13	12	3	3	3	3	3	3	3	3	3	3	3	3	61.4
824	P31689;P31689-2	P31689;P31689-2	10;7	10;7	10;7	DnaJ homolog subfamily A member 1	DNAJA1	sp|P31689|DNJA1_HUMAN DnaJ homolog subfamily A member 1 OS=Homo sapiens OX=9606 GN=DNAJA1 PE=1 SV=2;sp|P31689-2|DNJA1_HUMAN Isoform 2 of DnaJ homolog subfamily A member 1 OS=Homo sapiens OX=9606 GN=DNAJA1	2	10	10	10	6	4	7	9	8	8	5	7	8	5	6	5	6	4	7	9	8	8	5	7	8	5	6	5	6	4	7	9	8	8	5	7	8	5	6	5	43.3
825	P31930	P31930	19	19	18	Cytochrome b-c1 complex subunit 1, mitochondrial	UQCRC1	sp|P31930|QCR1_HUMAN Cytochrome b-c1 complex subunit 1, mitochondrial OS=Homo sapiens OX=9606 GN=UQCRC1 PE=1 SV=3	1	19	19	18	11	7	11	13	13	13	17	16	16	17	13	14	11	7	11	13	13	13	17	16	16	17	13	14	10	7	10	13	12	12	16	15	16	16	12	14	54
826	P31939;P31939-2	P31939;P31939-2	26;25	26;25	26;25	Bifunctional purine biosynthesis protein PURH;Phosphoribosylaminoimidazolecarboxamide formyltransferase;IMP cyclohydrolase	ATIC	sp|P31939|PUR9_HUMAN Bifunctional purine biosynthesis protein ATIC OS=Homo sapiens OX=9606 GN=ATIC PE=1 SV=3;sp|P31939-2|PUR9_HUMAN Isoform 2 of Bifunctional purine biosynthesis protein ATIC OS=Homo sapiens OX=9606 GN=ATIC	2	26	26	26	12	8	10	13	13	16	20	19	19	14	14	19	12	8	10	13	13	16	20	19	19	14	14	19	12	8	10	13	13	16	20	19	19	14	14	19	59.1
827	P31942;P31942-2;P31942-3;P31942-4;P31942-5;P31942-6	P31942;P31942-2;P31942-3;P31942-4	17;15;14;11;7;5	16;14;14;11;7;5	16;14;14;11;7;5	Heterogeneous nuclear ribonucleoprotein H3	HNRNPH3	sp|P31942|HNRH3_HUMAN Heterogeneous nuclear ribonucleoprotein H3 OS=Homo sapiens OX=9606 GN=HNRNPH3 PE=1 SV=2;sp|P31942-2|HNRH3_HUMAN Isoform 2 of Heterogeneous nuclear ribonucleoprotein H3 OS=Homo sapiens OX=9606 GN=HNRNPH3;sp|P31942-3|HNRH3_HUMAN Isoform	6	17	16	16	16	15	15	16	16	15	13	14	14	16	16	16	15	14	15	15	15	14	13	14	14	15	15	15	15	14	15	15	15	14	13	14	14	15	15	15	77.2
828	P31943	P31943	23	23	13	Heterogeneous nuclear ribonucleoprotein H;Heterogeneous nuclear ribonucleoprotein H, N-terminally processed	HNRNPH1	sp|P31943|HNRH1_HUMAN Heterogeneous nuclear ribonucleoprotein H OS=Homo sapiens OX=9606 GN=HNRNPH1 PE=1 SV=4	1	23	23	13	21	22	20	21	22	23	21	21	20	21	22	21	21	22	20	21	22	23	21	21	20	21	22	21	13	13	13	13	13	13	13	13	13	13	13	13	62.4
829	P31944	P31944	5	5	5	Caspase-14;Caspase-14 subunit p17, mature form;Caspase-14 subunit p10, mature form;Caspase-14 subunit p20, intermediate form;Caspase-14 subunit p8, intermediate form	CASP14	sp|P31944|CASPE_HUMAN Caspase-14 OS=Homo sapiens OX=9606 GN=CASP14 PE=1 SV=2	1	5	5	5	1	0	0	0	5	0	0	1	0	2	0	0	1	0	0	0	5	0	0	1	0	2	0	0	1	0	0	0	5	0	0	1	0	2	0	0	24.8
830	P31946;P31946-2	P31946;P31946-2	12;12	7;7	6;6	14-3-3 protein beta/alpha;14-3-3 protein beta/alpha, N-terminally processed	YWHAB	sp|P31946|1433B_HUMAN 14-3-3 protein beta/alpha OS=Homo sapiens OX=9606 GN=YWHAB PE=1 SV=3;sp|P31946-2|1433B_HUMAN Isoform Short of 14-3-3 protein beta/alpha OS=Homo sapiens OX=9606 GN=YWHAB	2	12	7	6	7	6	8	7	8	10	9	7	7	10	8	7	4	3	5	4	5	7	5	4	5	5	5	4	4	3	4	4	5	6	5	4	5	5	4	4	48.4
831	P31947;P31947-2	P31947;P31947-2	14;14	11;11	11;11	14-3-3 protein sigma	SFN	sp|P31947|1433S_HUMAN 14-3-3 protein sigma OS=Homo sapiens OX=9606 GN=SFN PE=1 SV=1;sp|P31947-2|1433S_HUMAN Isoform 2 of 14-3-3 protein sigma OS=Homo sapiens OX=9606 GN=SFN	2	14	11	11	8	9	8	10	11	10	10	8	11	10	8	8	6	7	6	8	9	8	7	6	9	7	6	6	6	7	6	8	9	8	7	6	9	7	6	6	62.1
832	P31948;P31948-2;P31948-3	P31948;P31948-2;P31948-3	29;27;26	29;27;26	29;27;26	Stress-induced-phosphoprotein 1	STIP1	sp|P31948|STIP1_HUMAN Stress-induced-phosphoprotein 1 OS=Homo sapiens OX=9606 GN=STIP1 PE=1 SV=1;sp|P31948-2|STIP1_HUMAN Isoform 2 of Stress-induced-phosphoprotein 1 OS=Homo sapiens OX=9606 GN=STIP1;sp|P31948-3|STIP1_HUMAN Isoform 3 of Stress-induced-phosp	3	29	29	29	12	10	11	12	13	11	17	14	18	17	14	16	12	10	11	12	13	11	17	14	18	17	14	16	12	10	11	12	13	11	17	14	18	17	14	16	51.4
833	P32119;P32119-2	P32119	11;2	10;2	10;2	Peroxiredoxin-2	PRDX2	sp|P32119|PRDX2_HUMAN Peroxiredoxin-2 OS=Homo sapiens OX=9606 GN=PRDX2 PE=1 SV=5	2	11	10	10	7	6	8	8	6	7	9	9	9	7	7	10	6	5	7	7	5	6	8	8	8	6	6	9	6	5	7	7	5	6	8	8	8	6	6	9	66.7
834	P32242;P32243;O43186;P32243-2	P32242;P32243;O43186;P32243-2	2;1;1;1	2;1;1;1	2;1;1;1	Homeobox protein OTX1;Homeobox protein OTX2;Cone-rod homeobox protein	OTX1;OTX2;CRX	sp|P32242|OTX1_HUMAN Homeobox protein OTX1 OS=Homo sapiens OX=9606 GN=OTX1 PE=1 SV=1;sp|P32243|OTX2_HUMAN Homeobox protein OTX2 OS=Homo sapiens OX=9606 GN=OTX2 PE=1 SV=1;sp|O43186|CRX_HUMAN Cone-rod homeobox protein OS=Homo sapiens OX=9606 GN=CRX PE=1 SV=1	4	2	2	2	0	1	0	1	1	0	2	1	1	0	0	0	0	1	0	1	1	0	2	1	1	0	0	0	0	1	0	1	1	0	2	1	1	0	0	0	5.4
835	P32322;P32322-3;P32322-2	P32322;P32322-3;P32322-2	9;9;7	9;9;7	8;8;6	Pyrroline-5-carboxylate reductase 1, mitochondrial	PYCR1	sp|P32322|P5CR1_HUMAN Pyrroline-5-carboxylate reductase 1, mitochondrial OS=Homo sapiens OX=9606 GN=PYCR1 PE=1 SV=2;sp|P32322-3|P5CR1_HUMAN Isoform 3 of Pyrroline-5-carboxylate reductase 1, mitochondrial OS=Homo sapiens OX=9606 GN=PYCR1;sp|P32322-2|P5CR1_H	3	9	9	8	4	5	4	6	6	5	6	7	8	4	5	5	4	5	4	6	6	5	6	7	8	4	5	5	4	5	4	6	5	4	5	6	7	3	4	4	37
836	P32969	P32969	10	10	10	60S ribosomal protein L9	RPL9	sp|P32969|RL9_HUMAN 60S ribosomal protein L9 OS=Homo sapiens OX=9606 GN=RPL9 PE=1 SV=1	1	10	10	10	6	4	5	7	8	8	8	8	6	8	7	9	6	4	5	7	8	8	8	8	6	8	7	9	6	4	5	7	8	8	8	8	6	8	7	9	62
837	P33176;Q12840	P33176	22;5	22;5	16;0	Kinesin-1 heavy chain	KIF5B	sp|P33176|KINH_HUMAN Kinesin-1 heavy chain OS=Homo sapiens OX=9606 GN=KIF5B PE=1 SV=1	2	22	22	16	10	8	9	9	5	6	12	9	12	6	9	6	10	8	9	9	5	6	12	9	12	6	9	6	7	6	6	5	3	4	8	8	9	4	7	4	32.3
838	P33240;P33240-2;Q9H0L4	P33240;P33240-2	3;3;1	3;3;1	3;3;1	Cleavage stimulation factor subunit 2	CSTF2	sp|P33240|CSTF2_HUMAN Cleavage stimulation factor subunit 2 OS=Homo sapiens OX=9606 GN=CSTF2 PE=1 SV=1;sp|P33240-2|CSTF2_HUMAN Isoform 2 of Cleavage stimulation factor subunit 2 OS=Homo sapiens OX=9606 GN=CSTF2	3	3	3	3	0	0	1	0	0	1	0	0	2	0	2	1	0	0	1	0	0	1	0	0	2	0	2	1	0	0	1	0	0	1	0	0	2	0	2	1	6.4
839	P33316;P33316-2	P33316;P33316-2	2;2	2;2	2;2	Deoxyuridine 5-triphosphate nucleotidohydrolase, mitochondrial	DUT	sp|P33316|DUT_HUMAN Deoxyuridine 5-triphosphate nucleotidohydrolase, mitochondrial OS=Homo sapiens OX=9606 GN=DUT PE=1 SV=4;sp|P33316-2|DUT_HUMAN Isoform 2 of Deoxyuridine 5-triphosphate nucleotidohydrolase, mitochondrial OS=Homo sapiens OX=9606 GN=DUT	2	2	2	2	0	0	1	0	1	0	2	1	0	1	0	2	0	0	1	0	1	0	2	1	0	1	0	2	0	0	1	0	1	0	2	1	0	1	0	2	10.7
840	P33908;P33908-2	P33908;P33908-2	2;1	2;1	2;1	Mannosyl-oligosaccharide 1,2-alpha-mannosidase IA	MAN1A1	sp|P33908|MA1A1_HUMAN Mannosyl-oligosaccharide 1,2-alpha-mannosidase IA OS=Homo sapiens OX=9606 GN=MAN1A1 PE=1 SV=3;sp|P33908-2|MA1A1_HUMAN Isoform 2 of Mannosyl-oligosaccharide 1,2-alpha-mannosidase IA OS=Homo sapiens OX=9606 GN=MAN1A1	2	2	2	2	0	0	0	0	0	0	1	1	1	0	0	0	0	0	0	0	0	0	1	1	1	0	0	0	0	0	0	0	0	0	1	1	1	0	0	0	6.4
841	P33947;P33947-2;O43731;O43731-2	P33947;P33947-2	4;2;1;1	4;2;1;1	3;1;1;1	ER lumen protein-retaining receptor 2	KDELR2	sp|P33947|ERD22_HUMAN ER lumen protein-retaining receptor 2 OS=Homo sapiens OX=9606 GN=KDELR2 PE=1 SV=1;sp|P33947-2|ERD22_HUMAN Isoform 2 of ER lumen protein-retaining receptor 2 OS=Homo sapiens OX=9606 GN=KDELR2	4	4	4	3	2	1	3	4	3	2	2	1	1	2	2	2	2	1	3	4	3	2	2	1	1	2	2	2	1	0	2	3	2	1	1	0	1	1	2	1	26.9
842	P33991	P33991	13	13	13	DNA replication licensing factor MCM4	MCM4	sp|P33991|MCM4_HUMAN DNA replication licensing factor MCM4 OS=Homo sapiens OX=9606 GN=MCM4 PE=1 SV=5	1	13	13	13	2	2	3	2	1	3	8	5	8	9	7	3	2	2	3	2	1	3	8	5	8	9	7	3	2	2	3	2	1	3	8	5	8	9	7	3	18.5
843	P33992	P33992	15	15	15	DNA replication licensing factor MCM5	MCM5	sp|P33992|MCM5_HUMAN DNA replication licensing factor MCM5 OS=Homo sapiens OX=9606 GN=MCM5 PE=1 SV=5	1	15	15	15	4	4	5	5	3	3	11	7	11	4	8	8	4	4	5	5	3	3	11	7	11	4	8	8	4	4	5	5	3	3	11	7	11	4	8	8	27.4
844	P33993;P33993-3;P33993-2	P33993;P33993-3;P33993-2	18;13;9	18;13;9	18;13;9	DNA replication licensing factor MCM7	MCM7	sp|P33993|MCM7_HUMAN DNA replication licensing factor MCM7 OS=Homo sapiens OX=9606 GN=MCM7 PE=1 SV=4;sp|P33993-3|MCM7_HUMAN Isoform 3 of DNA replication licensing factor MCM7 OS=Homo sapiens OX=9606 GN=MCM7;sp|P33993-2|MCM7_HUMAN Isoform 2 of DNA replicati	3	18	18	18	10	7	8	9	8	10	13	11	13	13	14	13	10	7	8	9	8	10	13	11	13	13	14	13	10	7	8	9	8	10	13	11	13	13	14	13	35.2
845	P34896;P34896-2;P34896-3;P34896-4	P34896;P34896-2;P34896-3;P34896-4	7;7;6;5	6;6;5;4	6;6;5;4	Serine hydroxymethyltransferase, cytosolic	SHMT1	sp|P34896|GLYC_HUMAN Serine hydroxymethyltransferase, cytosolic OS=Homo sapiens OX=9606 GN=SHMT1 PE=1 SV=1;sp|P34896-2|GLYC_HUMAN Isoform 2 of Serine hydroxymethyltransferase, cytosolic OS=Homo sapiens OX=9606 GN=SHMT1;sp|P34896-3|GLYC_HUMAN Isoform 3 of S	4	7	6	6	1	1	2	1	1	1	6	5	5	1	1	1	0	0	1	0	0	0	5	4	4	0	0	0	0	0	1	0	0	0	5	4	4	0	0	0	19.7
846	P34897;P34897-3;P34897-2	P34897;P34897-3;P34897-2	21;21;20	21;21;20	20;20;19	Serine hydroxymethyltransferase, mitochondrial	SHMT2	sp|P34897|GLYM_HUMAN Serine hydroxymethyltransferase, mitochondrial OS=Homo sapiens OX=9606 GN=SHMT2 PE=1 SV=3;sp|P34897-3|GLYM_HUMAN Isoform 3 of Serine hydroxymethyltransferase, mitochondrial OS=Homo sapiens OX=9606 GN=SHMT2;sp|P34897-2|GLYM_HUMAN Isofor	3	21	21	20	15	10	14	14	15	12	13	13	15	16	17	15	15	10	14	14	15	12	13	13	15	16	17	15	14	9	13	13	14	11	12	12	14	15	16	14	54.4
847	P34931	P34931	14	1	1	Heat shock 70 kDa protein 1-like	HSPA1L	sp|P34931|HS71L_HUMAN Heat shock 70 kDa protein 1-like OS=Homo sapiens OX=9606 GN=HSPA1L PE=1 SV=2	1	14	1	1	10	13	13	12	12	13	12	11	12	12	12	11	0	1	0	0	1	0	1	1	0	0	0	0	0	1	0	0	1	0	1	1	0	0	0	0	27.6
848	P34932;P34932-2	P34932	31;3	31;3	29;3	Heat shock 70 kDa protein 4	HSPA4	sp|P34932|HSP74_HUMAN Heat shock 70 kDa protein 4 OS=Homo sapiens OX=9606 GN=HSPA4 PE=1 SV=4	2	31	31	29	17	18	12	16	19	16	24	20	20	23	19	21	17	18	12	16	19	16	24	20	20	23	19	21	17	18	12	15	17	16	23	19	19	22	18	21	51.9
849	P34949;P34949-2	P34949;P34949-2	2;1	2;1	2;1	Mannose-6-phosphate isomerase	MPI	sp|P34949|MPI_HUMAN Mannose-6-phosphate isomerase OS=Homo sapiens OX=9606 GN=MPI PE=1 SV=2;sp|P34949-2|MPI_HUMAN Isoform 2 of Mannose-6-phosphate isomerase OS=Homo sapiens OX=9606 GN=MPI	2	2	2	2	0	0	1	1	0	0	1	1	1	0	0	1	0	0	1	1	0	0	1	1	1	0	0	1	0	0	1	1	0	0	1	1	1	0	0	1	10.6
850	P35080	P35080	3	1	1	Profilin-2	PFN2	sp|P35080|PROF2_HUMAN Profilin-2 OS=Homo sapiens OX=9606 GN=PFN2 PE=1 SV=3	1	3	1	1	1	1	0	2	2	3	3	3	2	2	3	2	0	0	0	1	1	1	1	1	1	1	1	1	0	0	0	1	1	1	1	1	1	1	1	1	26.4
851	P35080-2	P35080-2	4	4	2	Profilin-2	PFN2	sp|P35080-2|PROF2_HUMAN Isoform IIb of Profilin-2 OS=Homo sapiens OX=9606 GN=PFN2	1	4	4	2	2	2	1	2	3	3	3	3	2	3	3	3	2	2	1	2	3	3	3	3	2	3	3	3	1	1	1	1	2	1	1	1	1	2	1	2	32.9
852	P35221;P35221-2;P35221-3;P26232-4;P26232-6	P35221;P35221-2;P35221-3	28;27;15;4;4	28;27;15;4;4	23;22;11;0;0	Catenin alpha-1	CTNNA1	sp|P35221|CTNA1_HUMAN Catenin alpha-1 OS=Homo sapiens OX=9606 GN=CTNNA1 PE=1 SV=1;sp|P35221-2|CTNA1_HUMAN Isoform 2 of Catenin alpha-1 OS=Homo sapiens OX=9606 GN=CTNNA1;sp|P35221-3|CTNA1_HUMAN Isoform 3 of Catenin alpha-1 OS=Homo sapiens OX=9606 GN=CTNNA1	5	28	28	23	11	6	12	12	8	12	19	19	22	16	12	14	11	6	12	12	8	12	19	19	22	16	12	14	7	5	9	9	6	9	15	15	17	13	9	11	42.7
853	P35222	P35222	26	26	23	Catenin beta-1	CTNNB1	sp|P35222|CTNB1_HUMAN Catenin beta-1 OS=Homo sapiens OX=9606 GN=CTNNB1 PE=1 SV=1	1	26	26	23	14	10	12	14	15	20	16	15	18	21	19	20	14	10	12	14	15	20	16	15	18	21	19	20	12	9	11	14	14	18	15	14	16	20	17	19	49.3
854	P35232;P35232-2	P35232	15;7	15;7	15;7	Prohibitin	PHB	sp|P35232|PHB_HUMAN Prohibitin OS=Homo sapiens OX=9606 GN=PHB PE=1 SV=1	2	15	15	15	13	13	13	13	10	14	14	12	13	14	12	14	13	13	13	13	10	14	14	12	13	14	12	14	13	13	13	13	10	14	14	12	13	14	12	14	76.5
855	P35237	P35237	8	8	7	Serpin B6	SERPINB6	sp|P35237|SPB6_HUMAN Serpin B6 OS=Homo sapiens OX=9606 GN=SERPINB6 PE=1 SV=3	1	8	8	7	5	2	7	3	4	0	3	2	2	3	3	2	5	2	7	3	4	0	3	2	2	3	3	2	4	2	6	2	4	0	3	2	2	3	2	1	28.7
856	P35241;P35241-5;P35241-4;P35241-3;P35241-2	P35241;P35241-5;P35241-4	18;18;11;5;3	5;5;3;1;3	5;5;3;1;3	Radixin	RDX	sp|P35241|RADI_HUMAN Radixin OS=Homo sapiens OX=9606 GN=RDX PE=1 SV=1;sp|P35241-5|RADI_HUMAN Isoform 5 of Radixin OS=Homo sapiens OX=9606 GN=RDX;sp|P35241-4|RADI_HUMAN Isoform 4 of Radixin OS=Homo sapiens OX=9606 GN=RDX	5	18	5	5	12	11	13	11	10	11	11	10	13	12	11	13	1	1	2	0	0	0	1	1	3	2	2	3	1	1	2	0	0	0	1	1	3	2	2	3	26.1
857	P35244	P35244	2	2	2	Replication protein A 14 kDa subunit	RPA3	sp|P35244|RFA3_HUMAN Replication protein A 14 kDa subunit OS=Homo sapiens OX=9606 GN=RPA3 PE=1 SV=1	1	2	2	2	2	2	1	2	1	1	2	1	2	2	2	2	2	2	1	2	1	1	2	1	2	2	2	2	2	2	1	2	1	1	2	1	2	2	2	2	27.3
858	P35249;P35249-2	P35249;P35249-2	6;4	6;4	6;4	Replication factor C subunit 4	RFC4	sp|P35249|RFC4_HUMAN Replication factor C subunit 4 OS=Homo sapiens OX=9606 GN=RFC4 PE=1 SV=2;sp|P35249-2|RFC4_HUMAN Isoform 2 of Replication factor C subunit 4 OS=Homo sapiens OX=9606 GN=RFC4	2	6	6	6	2	2	2	3	2	3	2	3	3	4	2	4	2	2	2	3	2	3	2	3	3	4	2	4	2	2	2	3	2	3	2	3	3	4	2	4	25.1
859	P35250;P35250-2	P35250;P35250-2	7;5	7;5	7;5	Replication factor C subunit 2	RFC2	sp|P35250|RFC2_HUMAN Replication factor C subunit 2 OS=Homo sapiens OX=9606 GN=RFC2 PE=1 SV=3;sp|P35250-2|RFC2_HUMAN Isoform 2 of Replication factor C subunit 2 OS=Homo sapiens OX=9606 GN=RFC2	2	7	7	7	4	3	2	3	4	1	5	4	4	2	3	2	4	3	2	3	4	1	5	4	4	2	3	2	4	3	2	3	4	1	5	4	4	2	3	2	24.6
860	P35251;P35251-2	P35251;P35251-2	3;3	3;3	3;3	Replication factor C subunit 1	RFC1	sp|P35251|RFC1_HUMAN Replication factor C subunit 1 OS=Homo sapiens OX=9606 GN=RFC1 PE=1 SV=4;sp|P35251-2|RFC1_HUMAN Isoform 2 of Replication factor C subunit 1 OS=Homo sapiens OX=9606 GN=RFC1	2	3	3	3	1	1	0	0	0	0	2	0	2	0	1	0	1	1	0	0	0	0	2	0	2	0	1	0	1	1	0	0	0	0	2	0	2	0	1	0	3.5
861	P35268	P35268	4	4	4	60S ribosomal protein L22	RPL22	sp|P35268|RL22_HUMAN 60S ribosomal protein L22 OS=Homo sapiens OX=9606 GN=RPL22 PE=1 SV=2	1	4	4	4	4	2	4	3	3	2	3	4	4	4	4	3	4	2	4	3	3	2	3	4	4	4	4	3	4	2	4	3	3	2	3	4	4	4	4	3	50.8
862	P35269	P35269	6	6	6	General transcription factor IIF subunit 1	GTF2F1	sp|P35269|T2FA_HUMAN General transcription factor IIF subunit 1 OS=Homo sapiens OX=9606 GN=GTF2F1 PE=1 SV=2	1	6	6	6	2	0	3	2	1	3	4	3	3	1	0	1	2	0	3	2	1	3	4	3	3	1	0	1	2	0	3	2	1	3	4	3	3	1	0	1	17.2
863	P35270	P35270	3	3	3	Sepiapterin reductase	SPR	sp|P35270|SPRE_HUMAN Sepiapterin reductase OS=Homo sapiens OX=9606 GN=SPR PE=1 SV=1	1	3	3	3	2	0	1	0	1	1	1	2	1	2	2	2	2	0	1	0	1	1	1	2	1	2	2	2	2	0	1	0	1	1	1	2	1	2	2	2	16.9
864	P35573;P35573-2;P35573-3	P35573;P35573-2;P35573-3	61;58;58	61;58;58	61;58;58	Glycogen debranching enzyme;4-alpha-glucanotransferase;Amylo-alpha-1,6-glucosidase	AGL	sp|P35573|GDE_HUMAN Glycogen debranching enzyme OS=Homo sapiens OX=9606 GN=AGL PE=1 SV=3;sp|P35573-2|GDE_HUMAN Isoform 5 of Glycogen debranching enzyme OS=Homo sapiens OX=9606 GN=AGL;sp|P35573-3|GDE_HUMAN Isoform 6 of Glycogen debranching enzyme OS=Homo sa	3	61	61	61	36	24	32	45	40	45	42	47	42	38	34	31	36	24	32	45	40	45	42	47	42	38	34	31	36	24	32	45	40	45	42	47	42	38	34	31	48.8
865	P35579;P35579-2;P35749;P35749-4;P35749-3;P35749-2;P35580;P35580-2;P35580-5;P35580-3;P35580-4	P35579;P35579-2	22;16;3;3;3;3;2;2;2;2;2	22;16;3;3;3;3;2;2;2;2;2	20;15;1;1;1;1;2;2;2;2;2	Myosin-9	MYH9	sp|P35579|MYH9_HUMAN Myosin-9 OS=Homo sapiens OX=9606 GN=MYH9 PE=1 SV=4;sp|P35579-2|MYH9_HUMAN Isoform 2 of Myosin-9 OS=Homo sapiens OX=9606 GN=MYH9	11	22	22	20	5	5	9	0	3	2	8	4	12	3	2	2	5	5	9	0	3	2	8	4	12	3	2	2	4	4	8	0	3	2	7	3	10	3	2	2	14.9
866	P35606;P35606-2	P35606;P35606-2	17;17	17;17	17;17	Coatomer subunit beta	COPB2	sp|P35606|COPB2_HUMAN Coatomer subunit beta OS=Homo sapiens OX=9606 GN=COPB2 PE=1 SV=2;sp|P35606-2|COPB2_HUMAN Isoform 2 of Coatomer subunit beta OS=Homo sapiens OX=9606 GN=COPB2	2	17	17	17	8	8	10	3	7	6	10	9	4	7	8	7	8	8	10	3	7	6	10	9	4	7	8	7	8	8	10	3	7	6	10	9	4	7	8	7	26.2
867	P35609;P35609-2	P35609;P35609-2	9;9	1;1	0;0	Alpha-actinin-2	ACTN2	sp|P35609|ACTN2_HUMAN Alpha-actinin-2 OS=Homo sapiens OX=9606 GN=ACTN2 PE=1 SV=1;sp|P35609-2|ACTN2_HUMAN Isoform 2 of Alpha-actinin-2 OS=Homo sapiens OX=9606 GN=ACTN2	2	9	1	0	3	4	4	4	2	3	5	7	6	3	4	2	0	0	0	0	0	0	0	1	0	0	0	0	0	0	0	0	0	0	0	0	0	0	0	0	10.5
868	P35613;P35613-2;P35613-4;P35613-3	P35613;P35613-2;P35613-4;P35613-3	6;6;5;5	6;6;5;5	6;6;5;5	Basigin	BSG	sp|P35613|BASI_HUMAN Basigin OS=Homo sapiens OX=9606 GN=BSG PE=1 SV=2;sp|P35613-2|BASI_HUMAN Isoform 2 of Basigin OS=Homo sapiens OX=9606 GN=BSG;sp|P35613-4|BASI_HUMAN Isoform 4 of Basigin OS=Homo sapiens OX=9606 GN=BSG;sp|P35613-3|BASI_HUMAN Isoform 3 of	4	6	6	6	3	3	4	4	4	2	5	5	6	5	3	4	3	3	4	4	4	2	5	5	6	5	3	4	3	3	4	4	4	2	5	5	6	5	3	4	17.4
869	P35637;P35637-2	P35637;P35637-2	16;16	16;16	14;14	RNA-binding protein FUS	FUS	sp|P35637|FUS_HUMAN RNA-binding protein FUS OS=Homo sapiens OX=9606 GN=FUS PE=1 SV=1;sp|P35637-2|FUS_HUMAN Isoform Short of RNA-binding protein FUS OS=Homo sapiens OX=9606 GN=FUS	2	16	16	14	13	12	14	13	14	14	14	12	14	14	13	14	13	12	14	13	14	14	14	12	14	14	13	14	11	10	12	11	12	12	12	10	12	12	11	12	27
870	P35659;P35659-2	P35659;P35659-2	5;3	5;3	5;3	Protein DEK	DEK	sp|P35659|DEK_HUMAN Protein DEK OS=Homo sapiens OX=9606 GN=DEK PE=1 SV=1;sp|P35659-2|DEK_HUMAN Isoform 2 of Protein DEK OS=Homo sapiens OX=9606 GN=DEK	2	5	5	5	0	1	1	1	0	1	2	2	3	0	1	2	0	1	1	1	0	1	2	2	3	0	1	2	0	1	1	1	0	1	2	2	3	0	1	2	15.5
871	P35813;P35813-2;P35813-3;O75688;O75688-2;O75688-5;O75688-4	P35813;P35813-2;P35813-3;O75688;O75688-2;O75688-5;O75688-4	2;2;2;1;1;1;1	2;2;2;1;1;1;1	2;2;2;1;1;1;1	Protein phosphatase 1A;Protein phosphatase 1B	PPM1A;PPM1B	sp|P35813|PPM1A_HUMAN Protein phosphatase 1A OS=Homo sapiens OX=9606 GN=PPM1A PE=1 SV=1;sp|P35813-2|PPM1A_HUMAN Isoform Alpha-2 of Protein phosphatase 1A OS=Homo sapiens OX=9606 GN=PPM1A;sp|P35813-3|PPM1A_HUMAN Isoform 3 of Protein phosphatase 1A OS=Homo s	7	2	2	2	0	1	0	0	0	0	0	0	1	0	0	0	0	1	0	0	0	0	0	0	1	0	0	0	0	1	0	0	0	0	0	0	1	0	0	0	7.9
872	P35998;P35998-2	P35998;P35998-2	25;16	25;16	25;16	26S protease regulatory subunit 7	PSMC2	sp|P35998|PRS7_HUMAN 26S proteasome regulatory subunit 7 OS=Homo sapiens OX=9606 GN=PSMC2 PE=1 SV=3;sp|P35998-2|PRS7_HUMAN Isoform 2 of 26S proteasome regulatory subunit 7 OS=Homo sapiens OX=9606 GN=PSMC2	2	25	25	25	11	8	15	17	13	9	12	14	14	14	12	14	11	8	15	17	13	9	12	14	14	14	12	14	11	8	15	17	13	9	12	14	14	14	12	14	65.8
873	P36405	P36405	2	2	2	ADP-ribosylation factor-like protein 3	ARL3	sp|P36405|ARL3_HUMAN ADP-ribosylation factor-like protein 3 OS=Homo sapiens OX=9606 GN=ARL3 PE=1 SV=2	1	2	2	2	1	0	0	0	1	1	0	1	0	1	1	1	1	0	0	0	1	1	0	1	0	1	1	1	1	0	0	0	1	1	0	1	0	1	1	1	16.5
874	P36406;P36406-3;P36406-2	P36406;P36406-3;P36406-2	1;1;1	1;1;1	1;1;1	E3 ubiquitin-protein ligase TRIM23	TRIM23	sp|P36406|TRI23_HUMAN E3 ubiquitin-protein ligase TRIM23 OS=Homo sapiens OX=9606 GN=TRIM23 PE=1 SV=1;sp|P36406-3|TRI23_HUMAN Isoform Gamma of E3 ubiquitin-protein ligase TRIM23 OS=Homo sapiens OX=9606 GN=TRIM23;sp|P36406-2|TRI23_HUMAN Isoform Beta of E3 ub	3	1	1	1	1	1	1	1	1	1	1	1	1	1	1	1	1	1	1	1	1	1	1	1	1	1	1	1	1	1	1	1	1	1	1	1	1	1	1	1	1.7
875	P36507;Q02750-2	P36507	5;2	5;2	3;0	Dual specificity mitogen-activated protein kinase kinase 2	MAP2K2	sp|P36507|MP2K2_HUMAN Dual specificity mitogen-activated protein kinase kinase 2 OS=Homo sapiens OX=9606 GN=MAP2K2 PE=1 SV=1	2	5	5	3	2	0	3	0	0	1	1	2	4	1	1	0	2	0	3	0	0	1	1	2	4	1	1	0	1	0	1	0	0	1	1	0	2	1	1	0	23.8
876	P36542;P36542-2	P36542;P36542-2	8;7	8;7	8;7	ATP synthase subunit gamma, mitochondrial	ATP5C1	sp|P36542|ATPG_HUMAN ATP synthase subunit gamma, mitochondrial OS=Homo sapiens OX=9606 GN=ATP5F1C PE=1 SV=1;sp|P36542-2|ATPG_HUMAN Isoform Heart of ATP synthase subunit gamma, mitochondrial OS=Homo sapiens OX=9606 GN=ATP5F1C	2	8	8	8	5	6	4	7	5	5	6	4	6	5	6	6	5	6	4	7	5	5	6	4	6	5	6	6	5	6	4	7	5	5	6	4	6	5	6	6	35.6
877	P36551;P36551-2	P36551	21;6	21;6	21;6	Oxygen-dependent coproporphyrinogen-III oxidase, mitochondrial	CPOX	sp|P36551|HEM6_HUMAN Oxygen-dependent coproporphyrinogen-III oxidase, mitochondrial OS=Homo sapiens OX=9606 GN=CPOX PE=1 SV=3	2	21	21	21	14	9	11	8	8	11	13	17	15	15	13	12	14	9	11	8	8	11	13	17	15	15	13	12	14	9	11	8	8	11	13	17	15	15	13	12	57
878	P36578	P36578	20	20	20	60S ribosomal protein L4	RPL4	sp|P36578|RL4_HUMAN 60S ribosomal protein L4 OS=Homo sapiens OX=9606 GN=RPL4 PE=1 SV=5	1	20	20	20	17	12	15	11	14	17	14	15	13	15	16	15	17	12	15	11	14	17	14	15	13	15	16	15	17	12	15	11	14	17	14	15	13	15	16	15	46.1
879	P36776;P36776-2;P36776-3	P36776;P36776-2;P36776-3	11;11;10	11;11;10	11;11;10	Lon protease homolog, mitochondrial	LONP1	sp|P36776|LONM_HUMAN Lon protease homolog, mitochondrial OS=Homo sapiens OX=9606 GN=LONP1 PE=1 SV=2;sp|P36776-2|LONM_HUMAN Isoform 2 of Lon protease homolog, mitochondrial OS=Homo sapiens OX=9606 GN=LONP1;sp|P36776-3|LONM_HUMAN Isoform 3 of Lon protease ho	3	11	11	11	5	5	5	5	4	3	7	5	7	6	5	6	5	5	5	5	4	3	7	5	7	6	5	6	5	5	5	5	4	3	7	5	7	6	5	6	15.6
880	P36871;P36871-2;P36871-3	P36871;P36871-2;P36871-3	13;11;8	13;11;8	13;11;8	Phosphoglucomutase-1	PGM1	sp|P36871|PGM1_HUMAN Phosphoglucomutase-1 OS=Homo sapiens OX=9606 GN=PGM1 PE=1 SV=3;sp|P36871-2|PGM1_HUMAN Isoform 2 of Phosphoglucomutase-1 OS=Homo sapiens OX=9606 GN=PGM1;sp|P36871-3|PGM1_HUMAN Isoform 3 of Phosphoglucomutase-1 OS=Homo sapiens OX=9606 GN	3	13	13	13	5	6	8	5	4	3	6	10	8	3	4	5	5	6	8	5	4	3	6	10	8	3	4	5	5	6	8	5	4	3	6	10	8	3	4	5	31.3
881	P36873;P36873-2	P36873;P36873-2	11;11	1;1	1;1	Serine/threonine-protein phosphatase PP1-gamma catalytic subunit	PPP1CC	sp|P36873|PP1G_HUMAN Serine/threonine-protein phosphatase PP1-gamma catalytic subunit OS=Homo sapiens OX=9606 GN=PPP1CC PE=1 SV=1;sp|P36873-2|PP1G_HUMAN Isoform 2 of Serine/threonine-protein phosphatase PP1-gamma catalytic subunit OS=Homo sapiens OX=9606 G	2	11	1	1	6	5	5	4	7	5	6	8	5	6	9	7	1	1	1	1	1	1	0	0	0	1	1	0	1	1	1	1	1	1	0	0	0	1	1	0	43.7
882	P36952;P36952-2	P36952;P36952-2	6;4	6;4	6;4	Serpin B5	SERPINB5	sp|P36952|SPB5_HUMAN Serpin B5 OS=Homo sapiens OX=9606 GN=SERPINB5 PE=1 SV=2;sp|P36952-2|SPB5_HUMAN Isoform 2 of Serpin B5 OS=Homo sapiens OX=9606 GN=SERPINB5	2	6	6	6	3	1	2	2	1	2	4	3	5	0	0	0	3	1	2	2	1	2	4	3	5	0	0	0	3	1	2	2	1	2	4	3	5	0	0	0	22.7
883	P36954	P36954	6	6	6	DNA-directed RNA polymerase II subunit RPB9	POLR2I	sp|P36954|RPB9_HUMAN DNA-directed RNA polymerase II subunit RPB9 OS=Homo sapiens OX=9606 GN=POLR2I PE=1 SV=1	1	6	6	6	3	2	2	2	2	2	3	5	3	3	4	3	3	2	2	2	2	2	3	5	3	3	4	3	3	2	2	2	2	2	3	5	3	3	4	3	68
884	P36957;P36957-2	P36957;P36957-2	5;4	5;4	5;4	Dihydrolipoyllysine-residue succinyltransferase component of 2-oxoglutarate dehydrogenase complex, mitochondrial	DLST	sp|P36957|ODO2_HUMAN Dihydrolipoyllysine-residue succinyltransferase component of 2-oxoglutarate dehydrogenase complex, mitochondrial OS=Homo sapiens OX=9606 GN=DLST PE=1 SV=4;sp|P36957-2|ODO2_HUMAN Isoform 2 of Dihydrolipoyllysine-residue succinyltransfer	2	5	5	5	2	1	2	2	1	2	4	3	4	2	2	2	2	1	2	2	1	2	4	3	4	2	2	2	2	1	2	2	1	2	4	3	4	2	2	2	21
885	P36969;P36969-2	P36969;P36969-2	2;2	2;2	2;2	Phospholipid hydroperoxide glutathione peroxidase, mitochondrial	GPX4	sp|P36969|GPX4_HUMAN Phospholipid hydroperoxide glutathione peroxidase OS=Homo sapiens OX=9606 GN=GPX4 PE=1 SV=3;sp|P36969-2|GPX4_HUMAN Isoform Cytoplasmic of Phospholipid hydroperoxide glutathione peroxidase OS=Homo sapiens OX=9606 GN=GPX4	2	2	2	2	1	0	0	1	0	0	0	2	0	1	1	0	1	0	0	1	0	0	0	2	0	1	1	0	1	0	0	1	0	0	0	2	0	1	1	0	16.8
886	P37108	P37108	5	5	5	Signal recognition particle 14 kDa protein	SRP14	sp|P37108|SRP14_HUMAN Signal recognition particle 14 kDa protein OS=Homo sapiens OX=9606 GN=SRP14 PE=1 SV=2	1	5	5	5	3	2	2	3	5	2	2	1	2	3	3	3	3	2	2	3	5	2	2	1	2	3	3	3	3	2	2	3	5	2	2	1	2	3	3	3	40.4
887	P37198	P37198	4	4	4	Nuclear pore glycoprotein p62	NUP62	sp|P37198|NUP62_HUMAN Nuclear pore glycoprotein p62 OS=Homo sapiens OX=9606 GN=NUP62 PE=1 SV=3	1	4	4	4	0	0	0	0	0	1	2	3	2	0	0	1	0	0	0	0	0	1	2	3	2	0	0	1	0	0	0	0	0	1	2	3	2	0	0	1	12.3
888	P37268;P37268-4;P37268-3;P37268-2;P37268-5	P37268;P37268-4;P37268-3;P37268-2;P37268-5	4;3;3;3;3	4;3;3;3;3	4;3;3;3;3	Squalene synthase	FDFT1	sp|P37268|FDFT_HUMAN Squalene synthase OS=Homo sapiens OX=9606 GN=FDFT1 PE=1 SV=1;sp|P37268-4|FDFT_HUMAN Isoform 4 of Squalene synthase OS=Homo sapiens OX=9606 GN=FDFT1;sp|P37268-3|FDFT_HUMAN Isoform 3 of Squalene synthase OS=Homo sapiens OX=9606 GN=FDFT1;	5	4	4	4	0	0	0	1	2	1	3	0	2	0	0	0	0	0	0	1	2	1	3	0	2	0	0	0	0	0	0	1	2	1	3	0	2	0	0	0	13.9
889	P37802;P37802-2;Q9UI15	P37802;P37802-2	6;6;1	6;6;1	6;6;1	Transgelin-2	TAGLN2	sp|P37802|TAGL2_HUMAN Transgelin-2 OS=Homo sapiens OX=9606 GN=TAGLN2 PE=1 SV=3;sp|P37802-2|TAGL2_HUMAN Isoform 2 of Transgelin-2 OS=Homo sapiens OX=9606 GN=TAGLN2	3	6	6	6	2	2	2	2	2	4	4	5	5	2	3	1	2	2	2	2	2	4	4	5	5	2	3	1	2	2	2	2	2	4	4	5	5	2	3	1	37.2
890	P37837	P37837	13	13	13	Transaldolase	TALDO1	sp|P37837|TALDO_HUMAN Transaldolase OS=Homo sapiens OX=9606 GN=TALDO1 PE=1 SV=2	1	13	13	13	8	5	7	8	9	8	8	10	7	10	9	9	8	5	7	8	9	8	8	10	7	10	9	9	8	5	7	8	9	8	8	10	7	10	9	9	39.2
891	P38117;P38117-2	P38117;P38117-2	7;7	7;7	7;7	Electron transfer flavoprotein subunit beta	ETFB	sp|P38117|ETFB_HUMAN Electron transfer flavoprotein subunit beta OS=Homo sapiens OX=9606 GN=ETFB PE=1 SV=3;sp|P38117-2|ETFB_HUMAN Isoform 2 of Electron transfer flavoprotein subunit beta OS=Homo sapiens OX=9606 GN=ETFB	2	7	7	7	3	5	4	3	2	3	6	5	7	3	3	4	3	5	4	3	2	3	6	5	7	3	3	4	3	5	4	3	2	3	6	5	7	3	3	4	27.1
892	P38159;P38159-2;P38159-3;Q8N7X1;Q8IZ40	P38159;P38159-2	16;15;4;1;1	16;15;4;1;1	2;2;0;0;0	RNA-binding motif protein, X chromosome;RNA-binding motif protein, X chromosome, N-terminally processed	RBMX	sp|P38159|RBMX_HUMAN RNA-binding motif protein, X chromosome OS=Homo sapiens OX=9606 GN=RBMX PE=1 SV=3;sp|P38159-2|RBMX_HUMAN Isoform 2 of RNA-binding motif protein, X chromosome OS=Homo sapiens OX=9606 GN=RBMX	5	16	16	2	14	10	13	10	10	12	9	12	12	11	13	13	14	10	13	10	10	12	9	12	12	11	13	13	2	2	2	2	1	2	1	2	2	2	2	2	39.6
893	P38571;P38571-2	P38571;P38571-2	4;4	4;4	4;4	Lysosomal acid lipase/cholesteryl ester hydrolase	LIPA	sp|P38571|LICH_HUMAN Lysosomal acid lipase/cholesteryl ester hydrolase OS=Homo sapiens OX=9606 GN=LIPA PE=1 SV=2;sp|P38571-2|LICH_HUMAN Isoform 2 of Lysosomal acid lipase/cholesteryl ester hydrolase OS=Homo sapiens OX=9606 GN=LIPA	2	4	4	4	1	2	3	1	1	2	2	1	2	1	0	0	1	2	3	1	1	2	2	1	2	1	0	0	1	2	3	1	1	2	2	1	2	1	0	0	20.6
894	P38606;P38606-2	P38606;P38606-2	5;5	5;5	5;5	V-type proton ATPase catalytic subunit A	ATP6V1A	sp|P38606|VATA_HUMAN V-type proton ATPase catalytic subunit A OS=Homo sapiens OX=9606 GN=ATP6V1A PE=1 SV=2;sp|P38606-2|VATA_HUMAN Isoform 2 of V-type proton ATPase catalytic subunit A OS=Homo sapiens OX=9606 GN=ATP6V1A	2	5	5	5	3	3	3	1	2	0	5	3	3	3	2	2	3	3	3	1	2	0	5	3	3	3	2	2	3	3	3	1	2	0	5	3	3	3	2	2	10.5
895	P38646	P38646	53	53	53	Stress-70 protein, mitochondrial	HSPA9	sp|P38646|GRP75_HUMAN Stress-70 protein, mitochondrial OS=Homo sapiens OX=9606 GN=HSPA9 PE=1 SV=2	1	53	53	53	41	39	44	39	45	46	46	46	46	44	46	47	41	39	44	39	45	46	46	46	46	44	46	47	41	39	44	39	45	46	46	46	46	44	46	47	76.4
896	P38919	P38919	28	23	23	Eukaryotic initiation factor 4A-III;Eukaryotic initiation factor 4A-III, N-terminally processed	EIF4A3	sp|P38919|IF4A3_HUMAN Eukaryotic initiation factor 4A-III OS=Homo sapiens OX=9606 GN=EIF4A3 PE=1 SV=4	1	28	23	23	21	16	26	22	22	23	18	13	17	23	24	25	17	15	21	18	18	19	15	11	15	19	20	21	17	15	21	18	18	19	15	11	15	19	20	21	70.3
897	P39019	P39019	8	8	8	40S ribosomal protein S19	RPS19	sp|P39019|RS19_HUMAN 40S ribosomal protein S19 OS=Homo sapiens OX=9606 GN=RPS19 PE=1 SV=2	1	8	8	8	6	6	6	5	5	5	7	6	6	6	5	7	6	6	6	5	5	5	7	6	6	6	5	7	6	6	6	5	5	5	7	6	6	6	5	7	37.9
898	P39023;Q92901	P39023	20;3	20;3	20;3	60S ribosomal protein L3	RPL3	sp|P39023|RL3_HUMAN 60S ribosomal protein L3 OS=Homo sapiens OX=9606 GN=RPL3 PE=1 SV=2	2	20	20	20	18	14	18	16	18	18	15	17	17	16	19	17	18	14	18	16	18	18	15	17	17	16	19	17	18	14	18	16	18	18	15	17	17	16	19	17	51.4
899	P39656;P39656-2;P39656-3	P39656;P39656-2;P39656-3	11;10;10	11;10;10	11;10;10	Dolichyl-diphosphooligosaccharide--protein glycosyltransferase 48 kDa subunit	DDOST	sp|P39656|OST48_HUMAN Dolichyl-diphosphooligosaccharide--protein glycosyltransferase 48 kDa subunit OS=Homo sapiens OX=9606 GN=DDOST PE=1 SV=4;sp|P39656-2|OST48_HUMAN Isoform 2 of Dolichyl-diphosphooligosaccharide--protein glycosyltransferase 48 kDa subuni	3	11	11	11	5	7	7	7	7	7	9	8	10	7	7	8	5	7	7	7	7	7	9	8	10	7	7	8	5	7	7	7	7	7	9	8	10	7	7	8	39.9
900	P39687;O43423;O95626	P39687	10;2;1	10;2;1	8;2;1	Acidic leucine-rich nuclear phosphoprotein 32 family member A	ANP32A	sp|P39687|AN32A_HUMAN Acidic leucine-rich nuclear phosphoprotein 32 family member A OS=Homo sapiens OX=9606 GN=ANP32A PE=1 SV=1	3	10	10	8	4	5	5	5	4	3	5	4	5	6	6	6	4	5	5	5	4	3	5	4	5	6	6	6	4	5	4	4	3	2	4	3	5	5	4	5	46.2
901	P39748;P39748-2	P39748;P39748-2	8;6	8;6	8;6	Flap endonuclease 1	FEN1	sp|P39748|FEN1_HUMAN Flap endonuclease 1 OS=Homo sapiens OX=9606 GN=FEN1 PE=1 SV=1;sp|P39748-2|FEN1_HUMAN Isoform FENMIT of Flap endonuclease 1 OS=Homo sapiens OX=9606 GN=FEN1	2	8	8	8	5	3	5	4	4	5	6	5	7	6	5	6	5	3	5	4	4	5	6	5	7	6	5	6	5	3	5	4	4	5	6	5	7	6	5	6	30.8
902	P40121;P40121-2	P40121;P40121-2	6;6	6;6	6;6	Macrophage-capping protein	CAPG	sp|P40121|CAPG_HUMAN Macrophage-capping protein OS=Homo sapiens OX=9606 GN=CAPG PE=1 SV=2;sp|P40121-2|CAPG_HUMAN Isoform 2 of Macrophage-capping protein OS=Homo sapiens OX=9606 GN=CAPG	2	6	6	6	5	5	5	3	5	3	6	4	5	4	5	4	5	5	5	3	5	3	6	4	5	4	5	4	5	5	5	3	5	3	6	4	5	4	5	4	25.3
903	P40227;P40227-2	P40227;P40227-2	20;17	20;17	15;13	T-complex protein 1 subunit zeta	CCT6A	sp|P40227|TCPZ_HUMAN T-complex protein 1 subunit zeta OS=Homo sapiens OX=9606 GN=CCT6A PE=1 SV=3;sp|P40227-2|TCPZ_HUMAN Isoform 2 of T-complex protein 1 subunit zeta OS=Homo sapiens OX=9606 GN=CCT6A	2	20	20	15	14	12	15	16	14	14	13	16	16	15	15	11	14	12	15	16	14	14	13	16	16	15	15	11	11	9	11	12	10	11	9	12	12	10	11	8	49
904	P40429;Q6NVV1	P40429;Q6NVV1	5;3	5;3	5;3	60S ribosomal protein L13a;Putative 60S ribosomal protein L13a protein RPL13AP3	RPL13A;RPL13AP3	sp|P40429|RL13A_HUMAN 60S ribosomal protein L13a OS=Homo sapiens OX=9606 GN=RPL13A PE=1 SV=2;sp|Q6NVV1|R13P3_HUMAN Putative 60S ribosomal protein L13a protein RPL13AP3 OS=Homo sapiens OX=9606 GN=RPL13AP3 PE=5 SV=1	2	5	5	5	5	3	4	3	3	2	3	4	4	4	5	3	5	3	4	3	3	2	3	4	4	4	5	3	5	3	4	3	3	2	3	4	4	4	5	3	26.1
905	P40616;P40616-2	P40616;P40616-2	4;4	4;4	4;4	ADP-ribosylation factor-like protein 1	ARL1	sp|P40616|ARL1_HUMAN ADP-ribosylation factor-like protein 1 OS=Homo sapiens OX=9606 GN=ARL1 PE=1 SV=1;sp|P40616-2|ARL1_HUMAN Isoform 2 of ADP-ribosylation factor-like protein 1 OS=Homo sapiens OX=9606 GN=ARL1	2	4	4	4	1	1	1	3	3	0	4	3	3	1	2	2	1	1	1	3	3	0	4	3	3	1	2	2	1	1	1	3	3	0	4	3	3	1	2	2	27.6
906	P40763;P40763-2;P40763-3	P40763;P40763-2;P40763-3	4;4;4	4;4;4	4;4;4	Signal transducer and activator of transcription 3	STAT3	sp|P40763|STAT3_HUMAN Signal transducer and activator of transcription 3 OS=Homo sapiens OX=9606 GN=STAT3 PE=1 SV=2;sp|P40763-2|STAT3_HUMAN Isoform Del-701 of Signal transducer and activator of transcription 3 OS=Homo sapiens OX=9606 GN=STAT3;sp|P40763-3|S	3	4	4	4	2	0	2	0	0	0	2	1	3	0	0	1	2	0	2	0	0	0	2	1	3	0	0	1	2	0	2	0	0	0	2	1	3	0	0	1	9.2
907	P40925;P40925-3;P40925-2	P40925;P40925-3;P40925-2	10;10;7	10;10;7	10;10;7	Malate dehydrogenase, cytoplasmic	MDH1	sp|P40925|MDHC_HUMAN Malate dehydrogenase, cytoplasmic OS=Homo sapiens OX=9606 GN=MDH1 PE=1 SV=4;sp|P40925-3|MDHC_HUMAN Isoform 3 of Malate dehydrogenase, cytoplasmic OS=Homo sapiens OX=9606 GN=MDH1;sp|P40925-2|MDHC_HUMAN Isoform 2 of Malate dehydrogenase,	3	10	10	10	7	7	9	8	7	7	9	6	9	6	8	6	7	7	9	8	7	7	9	6	9	6	8	6	7	7	9	8	7	7	9	6	9	6	8	6	43.4
908	P40926;P40926-2	P40926;P40926-2	17;14	17;14	17;14	Malate dehydrogenase, mitochondrial	MDH2	sp|P40926|MDHM_HUMAN Malate dehydrogenase, mitochondrial OS=Homo sapiens OX=9606 GN=MDH2 PE=1 SV=3;sp|P40926-2|MDHM_HUMAN Isoform 2 of Malate dehydrogenase, mitochondrial OS=Homo sapiens OX=9606 GN=MDH2	2	17	17	17	15	12	14	11	14	15	15	15	15	14	15	15	15	12	14	11	14	15	15	15	15	14	15	15	15	12	14	11	14	15	15	15	15	14	15	15	63.6
909	P40937;P40937-2	P40937;P40937-2	11;11	11;11	11;11	Replication factor C subunit 5	RFC5	sp|P40937|RFC5_HUMAN Replication factor C subunit 5 OS=Homo sapiens OX=9606 GN=RFC5 PE=1 SV=1;sp|P40937-2|RFC5_HUMAN Isoform 2 of Replication factor C subunit 5 OS=Homo sapiens OX=9606 GN=RFC5	2	11	11	11	5	4	6	6	4	6	5	3	6	6	3	5	5	4	6	6	4	6	5	3	6	6	3	5	5	4	6	6	4	6	5	3	6	6	3	5	42.1
910	P40938;P40938-2	P40938;P40938-2	5;4	5;4	5;4	Replication factor C subunit 3	RFC3	sp|P40938|RFC3_HUMAN Replication factor C subunit 3 OS=Homo sapiens OX=9606 GN=RFC3 PE=1 SV=2;sp|P40938-2|RFC3_HUMAN Isoform 2 of Replication factor C subunit 3 OS=Homo sapiens OX=9606 GN=RFC3	2	5	5	5	2	1	1	0	2	3	3	2	3	3	2	4	2	1	1	0	2	3	3	2	3	3	2	4	2	1	1	0	2	3	3	2	3	3	2	4	15.4
911	P40939	P40939	17	17	17	Trifunctional enzyme subunit alpha, mitochondrial;Long-chain enoyl-CoA hydratase;Long chain 3-hydroxyacyl-CoA dehydrogenase	HADHA	sp|P40939|ECHA_HUMAN Trifunctional enzyme subunit alpha, mitochondrial OS=Homo sapiens OX=9606 GN=HADHA PE=1 SV=2	1	17	17	17	9	9	8	7	9	6	10	8	10	8	8	8	9	9	8	7	9	6	10	8	10	8	8	8	9	9	8	7	9	6	10	8	10	8	8	8	31.1
912	P41091;Q2VIR3;Q2VIR3-2	P41091;Q2VIR3;Q2VIR3-2	11;9;7	11;9;7	11;9;7	Eukaryotic translation initiation factor 2 subunit 3;Putative eukaryotic translation initiation factor 2 subunit 3-like protein	EIF2S3;EIF2S3L	sp|P41091|IF2G_HUMAN Eukaryotic translation initiation factor 2 subunit 3 OS=Homo sapiens OX=9606 GN=EIF2S3 PE=1 SV=3;sp|Q2VIR3|IF2GL_HUMAN Eukaryotic translation initiation factor 2 subunit 3B OS=Homo sapiens OX=9606 GN=EIF2S3B PE=2 SV=2;sp|Q2VIR3-2|IF2GL	3	11	11	11	9	7	8	8	9	9	8	7	6	7	9	7	9	7	8	8	9	9	8	7	6	7	9	7	9	7	8	8	9	9	8	7	6	7	9	7	36.7
913	P41227;P41227-2;Q9BSU3	P41227;P41227-2	5;5;2	5;5;2	5;5;2	N-alpha-acetyltransferase 10	NAA10	sp|P41227|NAA10_HUMAN N-alpha-acetyltransferase 10 OS=Homo sapiens OX=9606 GN=NAA10 PE=1 SV=1;sp|P41227-2|NAA10_HUMAN Isoform 2 of N-alpha-acetyltransferase 10 OS=Homo sapiens OX=9606 GN=NAA10	3	5	5	5	3	1	2	3	2	2	4	2	3	2	4	3	3	1	2	3	2	2	4	2	3	2	4	3	3	1	2	3	2	2	4	2	3	2	4	3	27.2
914	P41240	P41240	1	1	1	Tyrosine-protein kinase CSK	CSK	sp|P41240|CSK_HUMAN Tyrosine-protein kinase CSK OS=Homo sapiens OX=9606 GN=CSK PE=1 SV=1	1	1	1	1	0	0	0	0	0	0	1	1	0	0	0	0	0	0	0	0	0	0	1	1	0	0	0	0	0	0	0	0	0	0	1	1	0	0	0	0	2.9
915	P41250-2;P41250	P41250-2;P41250	20;19	20;19	20;19	Glycine--tRNA ligase	GARS	sp|P41250-2|GARS_HUMAN Isoform 2 of Glycine--tRNA ligase OS=Homo sapiens OX=9606 GN=GARS1;sp|P41250|GARS_HUMAN Glycine--tRNA ligase OS=Homo sapiens OX=9606 GN=GARS1 PE=1 SV=3	2	20	20	20	11	8	14	11	11	11	11	13	12	10	11	12	11	8	14	11	11	11	11	13	12	10	11	12	11	8	14	11	11	11	11	13	12	10	11	12	40.3
916	P41252	P41252	27	27	27	Isoleucine--tRNA ligase, cytoplasmic	IARS	sp|P41252|SYIC_HUMAN Isoleucine--tRNA ligase, cytoplasmic OS=Homo sapiens OX=9606 GN=IARS1 PE=1 SV=2	1	27	27	27	12	10	15	14	12	14	18	16	19	15	16	16	12	10	15	14	12	14	18	16	19	15	16	16	12	10	15	14	12	14	18	16	19	15	16	16	30.6
917	P42126;P42126-2	P42126;P42126-2	5;5	5;5	5;5	Enoyl-CoA delta isomerase 1, mitochondrial	ECI1	sp|P42126|ECI1_HUMAN Enoyl-CoA delta isomerase 1, mitochondrial OS=Homo sapiens OX=9606 GN=ECI1 PE=1 SV=1;sp|P42126-2|ECI1_HUMAN Isoform 2 of Enoyl-CoA delta isomerase 1, mitochondrial OS=Homo sapiens OX=9606 GN=ECI1	2	5	5	5	2	1	3	1	2	2	3	1	3	1	1	1	2	1	3	1	2	2	3	1	3	1	1	1	2	1	3	1	2	2	3	1	3	1	1	1	17.9
918	P42166;P42167-3	P42166;P42167-3	12;8	4;0	4;0	Lamina-associated polypeptide 2, isoform alpha;Thymopoietin;Thymopentin;Lamina-associated polypeptide 2, isoforms beta/gamma;Thymopoietin;Thymopentin	TMPO	sp|P42166|LAP2A_HUMAN Lamina-associated polypeptide 2, isoform alpha OS=Homo sapiens OX=9606 GN=TMPO PE=1 SV=2;sp|P42167-3|LAP2B_HUMAN Isoform Zeta of Lamina-associated polypeptide 2, isoforms beta/gamma OS=Homo sapiens OX=9606 GN=TMPO	2	12	4	4	6	5	6	4	7	6	11	8	9	9	9	8	0	0	2	0	1	1	3	1	3	2	3	2	0	0	2	0	1	1	3	1	3	2	3	2	24.5
919	P42167;P42167-2	P42167;P42167-2	15;11	15;11	7;3	Lamina-associated polypeptide 2, isoforms beta/gamma;Thymopoietin;Thymopentin	TMPO	sp|P42167|LAP2B_HUMAN Lamina-associated polypeptide 2, isoforms beta/gamma OS=Homo sapiens OX=9606 GN=TMPO PE=1 SV=2;sp|P42167-2|LAP2B_HUMAN Isoform Gamma of Lamina-associated polypeptide 2, isoforms beta/gamma OS=Homo sapiens OX=9606 GN=TMPO	2	15	15	7	10	8	10	8	10	9	14	14	13	11	11	11	10	8	10	8	10	9	14	14	13	11	11	11	4	3	6	4	4	4	6	7	7	4	5	5	44.1
920	P42224;P42224-2	P42224;P42224-2	13;13	13;13	13;13	Signal transducer and activator of transcription 1-alpha/beta	STAT1	sp|P42224|STAT1_HUMAN Signal transducer and activator of transcription 1-alpha/beta OS=Homo sapiens OX=9606 GN=STAT1 PE=1 SV=2;sp|P42224-2|STAT1_HUMAN Isoform Beta of Signal transducer and activator of transcription 1-alpha/beta OS=Homo sapiens OX=9606 GN=	2	13	13	13	3	6	12	0	0	0	2	2	2	1	0	0	3	6	12	0	0	0	2	2	2	1	0	0	3	6	12	0	0	0	2	2	2	1	0	0	21.3
921	P42285	P42285	23	23	23	Superkiller viralicidic activity 2-like 2	SKIV2L2	sp|P42285|MTREX_HUMAN Exosome RNA helicase MTR4 OS=Homo sapiens OX=9606 GN=MTREX PE=1 SV=3	1	23	23	23	7	6	7	12	8	10	12	13	14	12	12	13	7	6	7	12	8	10	12	13	14	12	12	13	7	6	7	12	8	10	12	13	14	12	12	13	28.6
922	P42566;P42566-2	P42566;P42566-2	1;1	1;1	1;1	Epidermal growth factor receptor substrate 15	EPS15	sp|P42566|EPS15_HUMAN Epidermal growth factor receptor substrate 15 OS=Homo sapiens OX=9606 GN=EPS15 PE=1 SV=2;sp|P42566-2|EPS15_HUMAN Isoform 2 of Epidermal growth factor receptor substrate 15 OS=Homo sapiens OX=9606 GN=EPS15	2	1	1	1	1	0	1	1	1	1	0	0	0	1	1	0	1	0	1	1	1	1	0	0	0	1	1	0	1	0	1	1	1	1	0	0	0	1	1	0	1.5
923	P42677	P42677	5	5	3	40S ribosomal protein S27	RPS27	sp|P42677|RS27_HUMAN 40S ribosomal protein S27 OS=Homo sapiens OX=9606 GN=RPS27 PE=1 SV=3	1	5	5	3	4	1	2	3	3	3	4	5	3	4	4	4	4	1	2	3	3	3	4	5	3	4	4	4	2	0	0	2	2	1	2	3	2	2	2	2	40.5
924	P42694	P42694	49	49	17	Probable helicase with zinc finger domain	HELZ	sp|P42694|HELZ_HUMAN Probable helicase with zinc finger domain OS=Homo sapiens OX=9606 GN=HELZ PE=1 SV=2	1	49	49	17	28	27	28	27	32	35	15	17	14	34	36	34	28	27	28	27	32	35	15	17	14	34	36	34	9	10	7	9	10	12	4	5	4	10	10	11	34
925	P42694-2	P42694-2	33	1	1	Probable helicase with zinc finger domain	HELZ	sp|P42694-2|HELZ_HUMAN Isoform 2 of Probable helicase with zinc finger domain OS=Homo sapiens OX=9606 GN=HELZ	1	33	1	1	20	17	21	18	23	24	11	12	10	25	27	24	1	0	0	0	1	1	0	0	0	1	1	1	1	0	0	0	1	1	0	0	0	1	1	1	37.2
926	P42704;Q9NP80;Q9NP80-3;Q9NP80-2	P42704	55;1;1;1	55;1;1;1	55;1;1;1	Leucine-rich PPR motif-containing protein, mitochondrial	LRPPRC	sp|P42704|LPPRC_HUMAN Leucine-rich PPR motif-containing protein, mitochondrial OS=Homo sapiens OX=9606 GN=LRPPRC PE=1 SV=3	4	55	55	55	32	24	32	25	28	26	34	35	40	38	34	33	32	24	32	25	28	26	34	35	40	38	34	33	32	24	32	25	28	26	34	35	40	38	34	33	49.1
927	P42766	P42766	3	3	3	60S ribosomal protein L35	RPL35	sp|P42766|RL35_HUMAN 60S ribosomal protein L35 OS=Homo sapiens OX=9606 GN=RPL35 PE=1 SV=2	1	3	3	3	2	2	2	2	2	3	3	3	3	2	2	2	2	2	2	2	2	3	3	3	3	2	2	2	2	2	2	2	2	3	3	3	3	2	2	2	18.7
928	P42785;P42785-2	P42785;P42785-2	2;2	2;2	2;2	Lysosomal Pro-X carboxypeptidase	PRCP	sp|P42785|PCP_HUMAN Lysosomal Pro-X carboxypeptidase OS=Homo sapiens OX=9606 GN=PRCP PE=1 SV=1;sp|P42785-2|PCP_HUMAN Isoform 2 of Lysosomal Pro-X carboxypeptidase OS=Homo sapiens OX=9606 GN=PRCP	2	2	2	2	0	1	0	0	0	0	0	1	0	0	0	0	0	1	0	0	0	0	0	1	0	0	0	0	0	1	0	0	0	0	0	1	0	0	0	0	6.7
929	P43034;P43034-2	P43034	7;1	7;1	7;1	Platelet-activating factor acetylhydrolase IB subunit alpha	PAFAH1B1	sp|P43034|LIS1_HUMAN Platelet-activating factor acetylhydrolase IB subunit beta OS=Homo sapiens OX=9606 GN=PAFAH1B1 PE=1 SV=2	2	7	7	7	3	1	5	2	2	1	2	5	4	0	1	1	3	1	5	2	2	1	2	5	4	0	1	1	3	1	5	2	2	1	2	5	4	0	1	1	22.7
930	P43243;P43243-2	P43243	26;8	26;8	26;8	Matrin-3	MATR3	sp|P43243|MATR3_HUMAN Matrin-3 OS=Homo sapiens OX=9606 GN=MATR3 PE=1 SV=2	2	26	26	26	18	13	19	17	16	17	13	15	14	21	20	18	18	13	19	17	16	17	13	15	14	21	20	18	18	13	19	17	16	17	13	15	14	21	20	18	45
931	P43304;P43304-2	P43304;P43304-2	17;17	17;17	17;17	Glycerol-3-phosphate dehydrogenase, mitochondrial	GPD2	sp|P43304|GPDM_HUMAN Glycerol-3-phosphate dehydrogenase, mitochondrial OS=Homo sapiens OX=9606 GN=GPD2 PE=1 SV=3;sp|P43304-2|GPDM_HUMAN Isoform 2 of Glycerol-3-phosphate dehydrogenase, mitochondrial OS=Homo sapiens OX=9606 GN=GPD2	2	17	17	17	7	5	9	5	4	2	8	6	13	6	5	5	7	5	9	5	4	2	8	6	13	6	5	5	7	5	9	5	4	2	8	6	13	6	5	5	32.3
932	P43307;P43307-2	P43307;P43307-2	3;2	3;2	3;2	Translocon-associated protein subunit alpha	SSR1	sp|P43307|SSRA_HUMAN Translocon-associated protein subunit alpha OS=Homo sapiens OX=9606 GN=SSR1 PE=1 SV=3;sp|P43307-2|SSRA_HUMAN Isoform 2 of Translocon-associated protein subunit alpha OS=Homo sapiens OX=9606 GN=SSR1	2	3	3	3	1	2	2	2	3	3	3	2	2	3	2	3	1	2	2	2	3	3	3	2	2	3	2	3	1	2	2	2	3	3	3	2	2	3	2	3	11.9
933	P43487;P43487-2	P43487;P43487-2	5;5	5;5	5;5	Ran-specific GTPase-activating protein	RANBP1	sp|P43487|RANG_HUMAN Ran-specific GTPase-activating protein OS=Homo sapiens OX=9606 GN=RANBP1 PE=1 SV=1;sp|P43487-2|RANG_HUMAN Isoform 2 of Ran-specific GTPase-activating protein OS=Homo sapiens OX=9606 GN=RANBP1	2	5	5	5	4	3	4	2	3	4	5	4	4	3	4	4	4	3	4	2	3	4	5	4	4	3	4	4	4	3	4	2	3	4	5	4	4	3	4	4	43.8
934	P43490	P43490	14	14	14	Nicotinamide phosphoribosyltransferase	NAMPT	sp|P43490|NAMPT_HUMAN Nicotinamide phosphoribosyltransferase OS=Homo sapiens OX=9606 GN=NAMPT PE=1 SV=1	1	14	14	14	5	5	5	4	6	2	11	8	8	5	4	8	5	5	5	4	6	2	11	8	8	5	4	8	5	5	5	4	6	2	11	8	8	5	4	8	43.6
935	P43686;P43686-2	P43686;P43686-2	18;17	18;17	18;17	26S protease regulatory subunit 6B	PSMC4	sp|P43686|PRS6B_HUMAN 26S proteasome regulatory subunit 6B OS=Homo sapiens OX=9606 GN=PSMC4 PE=1 SV=2;sp|P43686-2|PRS6B_HUMAN Isoform 2 of 26S proteasome regulatory subunit 6B OS=Homo sapiens OX=9606 GN=PSMC4	2	18	18	18	8	8	9	10	8	8	12	10	13	12	12	11	8	8	9	10	8	8	12	10	13	12	12	11	8	8	9	10	8	8	12	10	13	12	12	11	64.4
936	P45880;P45880-2;P45880-1	P45880;P45880-2;P45880-1	11;11;11	11;11;11	11;11;11	Voltage-dependent anion-selective channel protein 2	VDAC2	sp|P45880|VDAC2_HUMAN Voltage-dependent anion-selective channel protein 2 OS=Homo sapiens OX=9606 GN=VDAC2 PE=1 SV=2;sp|P45880-2|VDAC2_HUMAN Isoform 2 of Voltage-dependent anion-selective channel protein 2 OS=Homo sapiens OX=9606 GN=VDAC2;sp|P45880-1|VDAC2	3	11	11	11	8	6	7	7	8	8	9	8	9	8	7	8	8	6	7	7	8	8	9	8	9	8	7	8	8	6	7	7	8	8	9	8	9	8	7	8	49
937	P45954;P45954-2	P45954;P45954-2	4;4	4;4	4;4	Short/branched chain specific acyl-CoA dehydrogenase, mitochondrial	ACADSB	sp|P45954|ACDSB_HUMAN Short/branched chain specific acyl-CoA dehydrogenase, mitochondrial OS=Homo sapiens OX=9606 GN=ACADSB PE=1 SV=1;sp|P45954-2|ACDSB_HUMAN Isoform 2 of Short/branched chain specific acyl-CoA dehydrogenase, mitochondrial OS=Homo sapiens O	2	4	4	4	0	0	0	0	0	0	1	3	2	0	0	1	0	0	0	0	0	0	1	3	2	0	0	1	0	0	0	0	0	0	1	3	2	0	0	1	14.4
938	P45974;P45974-2	P45974;P45974-2	22;22	22;22	21;21	Ubiquitin carboxyl-terminal hydrolase 5	USP5	sp|P45974|UBP5_HUMAN Ubiquitin carboxyl-terminal hydrolase 5 OS=Homo sapiens OX=9606 GN=USP5 PE=1 SV=2;sp|P45974-2|UBP5_HUMAN Isoform Short of Ubiquitin carboxyl-terminal hydrolase 5 OS=Homo sapiens OX=9606 GN=USP5	2	22	22	21	10	9	9	7	6	8	16	12	16	7	8	9	10	9	9	7	6	8	16	12	16	7	8	9	9	9	8	6	6	7	15	12	15	6	7	8	42.8
939	P45984;P53779;P53779-2;P45984-3;P45984-2;P45984-5;P45984-4;P53779-3;P45983;P45983-3;P45983-2;P45983-5;P45983-4	P45984;P53779;P53779-2;P45984-3;P45984-2;P45984-5;P45984-4;P53779-3;P45983;P45983-3;P45983-2;P45983-5;P45983-4	2;2;2;2;2;2;2;2;1;1;1;1;1	2;2;2;2;2;2;2;2;1;1;1;1;1	2;2;2;2;2;2;2;2;1;1;1;1;1	Mitogen-activated protein kinase 9;Mitogen-activated protein kinase 10;Mitogen-activated protein kinase 8	MAPK9;MAPK10;MAPK8	sp|P45984|MK09_HUMAN Mitogen-activated protein kinase 9 OS=Homo sapiens OX=9606 GN=MAPK9 PE=1 SV=2;sp|P53779|MK10_HUMAN Mitogen-activated protein kinase 10 OS=Homo sapiens OX=9606 GN=MAPK10 PE=1 SV=2;sp|P53779-2|MK10_HUMAN Isoform Alpha-1 of Mitogen-activa	13	2	2	2	0	0	1	0	0	0	2	2	2	0	0	0	0	0	1	0	0	0	2	2	2	0	0	0	0	0	1	0	0	0	2	2	2	0	0	0	5.7
940	P46013;P46013-2	P46013;P46013-2	28;27	28;27	28;27	Antigen KI-67	MKI67	sp|P46013|KI67_HUMAN Proliferation marker protein Ki-67 OS=Homo sapiens OX=9606 GN=MKI67 PE=1 SV=2;sp|P46013-2|KI67_HUMAN Isoform Short of Proliferation marker protein Ki-67 OS=Homo sapiens OX=9606 GN=MKI67	2	28	28	28	5	4	3	12	12	8	10	10	6	16	11	14	5	4	3	12	12	8	10	10	6	16	11	14	5	4	3	12	12	8	10	10	6	16	11	14	14.5
941	P46060	P46060	5	5	5	Ran GTPase-activating protein 1	RANGAP1	sp|P46060|RAGP1_HUMAN Ran GTPase-activating protein 1 OS=Homo sapiens OX=9606 GN=RANGAP1 PE=1 SV=1	1	5	5	5	2	1	0	2	1	1	1	1	3	1	2	0	2	1	0	2	1	1	1	1	3	1	2	0	2	1	0	2	1	1	1	1	3	1	2	0	12.3
942	P46087;P46087-2;P46087-4;P46087-3	P46087;P46087-2;P46087-4;P46087-3	6;6;6;5	6;6;6;5	6;6;6;5	Probable 28S rRNA (cytosine(4447)-C(5))-methyltransferase	NOP2	sp|P46087|NOP2_HUMAN Probable 28S rRNA (cytosine(4447)-C(5))-methyltransferase OS=Homo sapiens OX=9606 GN=NOP2 PE=1 SV=2;sp|P46087-2|NOP2_HUMAN Isoform 2 of Probable 28S rRNA (cytosine(4447)-C(5))-methyltransferase OS=Homo sapiens OX=9606 GN=NOP2;sp|P46087	4	6	6	6	2	0	1	2	2	3	1	0	1	4	2	3	2	0	1	2	2	3	1	0	1	4	2	3	2	0	1	2	2	3	1	0	1	4	2	3	8.9
943	P46108;P46108-2	P46108;P46108-2	4;4	4;4	4;4	Adapter molecule crk	CRK	sp|P46108|CRK_HUMAN Adapter molecule crk OS=Homo sapiens OX=9606 GN=CRK PE=1 SV=2;sp|P46108-2|CRK_HUMAN Isoform Crk-I of Adapter molecule crk OS=Homo sapiens OX=9606 GN=CRK	2	4	4	4	1	0	0	1	1	1	2	1	2	2	2	1	1	0	0	1	1	1	2	1	2	2	2	1	1	0	0	1	1	1	2	1	2	2	2	1	19.7
944	P46109	P46109	9	9	9	Crk-like protein	CRKL	sp|P46109|CRKL_HUMAN Crk-like protein OS=Homo sapiens OX=9606 GN=CRKL PE=1 SV=1	1	9	9	9	4	1	3	3	4	6	4	1	5	5	4	5	4	1	3	3	4	6	4	1	5	5	4	5	4	1	3	3	4	6	4	1	5	5	4	5	39.3
945	P46379;P46379-2;P46379-3;P46379-5;P46379-4	P46379;P46379-2;P46379-3;P46379-5;P46379-4	18;18;18;17;16	18;18;18;17;16	18;18;18;17;16	Large proline-rich protein BAG6	BAG6	sp|P46379|BAG6_HUMAN Large proline-rich protein BAG6 OS=Homo sapiens OX=9606 GN=BAG6 PE=1 SV=2;sp|P46379-2|BAG6_HUMAN Isoform 2 of Large proline-rich protein BAG6 OS=Homo sapiens OX=9606 GN=BAG6;sp|P46379-3|BAG6_HUMAN Isoform 3 of Large proline-rich protei	5	18	18	18	10	8	10	11	9	11	5	1	3	10	12	9	10	8	10	11	9	11	5	1	3	10	12	9	10	8	10	11	9	11	5	1	3	10	12	9	25.2
946	P46459;P46459-2	P46459;P46459-2	17;15	16;14	16;14	Vesicle-fusing ATPase	NSF	sp|P46459|NSF_HUMAN Vesicle-fusing ATPase OS=Homo sapiens OX=9606 GN=NSF PE=1 SV=3;sp|P46459-2|NSF_HUMAN Isoform 2 of Vesicle-fusing ATPase OS=Homo sapiens OX=9606 GN=NSF	2	17	16	16	7	4	5	7	4	8	10	6	9	10	9	7	6	3	4	6	3	7	9	6	8	9	8	6	6	3	4	6	3	7	9	6	8	9	8	6	30
947	P46734;P46734-2;P46734-3	P46734;P46734-2;P46734-3	3;2;2	3;2;2	3;2;2	Dual specificity mitogen-activated protein kinase kinase 3	MAP2K3	sp|P46734|MP2K3_HUMAN Dual specificity mitogen-activated protein kinase kinase 3 OS=Homo sapiens OX=9606 GN=MAP2K3 PE=1 SV=2;sp|P46734-2|MP2K3_HUMAN Isoform 1 of Dual specificity mitogen-activated protein kinase kinase 3 OS=Homo sapiens OX=9606 GN=MAP2K3;s	3	3	3	3	0	1	1	0	1	1	1	0	0	0	1	1	0	1	1	0	1	1	1	0	0	0	1	1	0	1	1	0	1	1	1	0	0	0	1	1	11.5
948	P46776	P46776	5	5	5	60S ribosomal protein L27a	RPL27A	sp|P46776|RL27A_HUMAN 60S ribosomal protein L27a OS=Homo sapiens OX=9606 GN=RPL27A PE=1 SV=2	1	5	5	5	4	2	4	4	3	3	3	3	2	4	4	5	4	2	4	4	3	3	3	3	2	4	4	5	4	2	4	4	3	3	3	3	2	4	4	5	28.4
949	P46777	P46777	12	12	12	60S ribosomal protein L5	RPL5	sp|P46777|RL5_HUMAN 60S ribosomal protein L5 OS=Homo sapiens OX=9606 GN=RPL5 PE=1 SV=3	1	12	12	12	8	4	9	5	8	7	10	11	10	9	8	8	8	4	9	5	8	7	10	11	10	9	8	8	8	4	9	5	8	7	10	11	10	9	8	8	52.5
950	P46778	P46778	5	5	5	60S ribosomal protein L21	RPL21	sp|P46778|RL21_HUMAN 60S ribosomal protein L21 OS=Homo sapiens OX=9606 GN=RPL21 PE=1 SV=2	1	5	5	5	4	4	4	3	4	4	5	4	4	4	4	5	4	4	4	3	4	4	5	4	4	4	4	5	4	4	4	3	4	4	5	4	4	4	4	5	36.9
951	P46779;P46779-2;P46779-3;P46779-4;P46779-5	P46779;P46779-2;P46779-3;P46779-4;P46779-5	6;6;6;5;5	6;6;6;5;5	6;6;6;5;5	60S ribosomal protein L28	RPL28	sp|P46779|RL28_HUMAN 60S ribosomal protein L28 OS=Homo sapiens OX=9606 GN=RPL28 PE=1 SV=3;sp|P46779-2|RL28_HUMAN Isoform 2 of 60S ribosomal protein L28 OS=Homo sapiens OX=9606 GN=RPL28;sp|P46779-3|RL28_HUMAN Isoform 3 of 60S ribosomal protein L28 OS=Homo s	5	6	6	6	6	4	5	6	5	6	6	6	5	6	5	5	6	4	5	6	5	6	6	6	5	6	5	5	6	4	5	6	5	6	6	6	5	6	5	5	35
952	P46781	P46781	15	15	15	40S ribosomal protein S9	RPS9	sp|P46781|RS9_HUMAN 40S ribosomal protein S9 OS=Homo sapiens OX=9606 GN=RPS9 PE=1 SV=3	1	15	15	15	14	12	10	13	13	12	12	11	12	13	12	13	14	12	10	13	13	12	12	11	12	13	12	13	14	12	10	13	13	12	12	11	12	13	12	13	50.5
953	P46782	P46782	11	11	11	40S ribosomal protein S5;40S ribosomal protein S5, N-terminally processed	RPS5	sp|P46782|RS5_HUMAN 40S ribosomal protein S5 OS=Homo sapiens OX=9606 GN=RPS5 PE=1 SV=4	1	11	11	11	7	4	5	7	7	10	6	5	6	8	7	9	7	4	5	7	7	10	6	5	6	8	7	9	7	4	5	7	7	10	6	5	6	8	7	9	67.6
954	P46783;Q9NQ39	P46783;Q9NQ39	8;4	8;4	8;4	40S ribosomal protein S10;Putative 40S ribosomal protein S10-like	RPS10;RPS10P5	sp|P46783|RS10_HUMAN 40S ribosomal protein S10 OS=Homo sapiens OX=9606 GN=RPS10 PE=1 SV=1;sp|Q9NQ39|RS10L_HUMAN Putative 40S ribosomal protein S10-like OS=Homo sapiens OX=9606 GN=RPS10P5 PE=5 SV=1	2	8	8	8	5	4	6	6	8	5	5	6	4	7	4	4	5	4	6	6	8	5	5	6	4	7	4	4	5	4	6	6	8	5	5	6	4	7	4	4	47.9
955	P46926;Q8TDQ7;P46926-2;Q8TDQ7-3;Q8TDQ7-4;Q8TDQ7-5;Q8TDQ7-2	P46926;Q8TDQ7;P46926-2;Q8TDQ7-3	6;3;3;3;2;2;2	6;3;3;3;2;2;2	6;3;3;3;2;2;2	Glucosamine-6-phosphate isomerase 1;Glucosamine-6-phosphate isomerase 2	GNPDA1;GNPDA2	sp|P46926|GNPI1_HUMAN Glucosamine-6-phosphate isomerase 1 OS=Homo sapiens OX=9606 GN=GNPDA1 PE=1 SV=1;sp|Q8TDQ7|GNPI2_HUMAN Glucosamine-6-phosphate isomerase 2 OS=Homo sapiens OX=9606 GN=GNPDA2 PE=1 SV=1;sp|P46926-2|GNPI1_HUMAN Isoform 2 of Glucosamine-6-p	7	6	6	6	1	0	1	2	1	0	3	1	2	1	2	0	1	0	1	2	1	0	3	1	2	1	2	0	1	0	1	2	1	0	3	1	2	1	2	0	34.9
956	P46940;Q13576;Q13576-3;Q13576-2;Q86VI3	P46940	46;2;2;2;1	46;2;2;2;1	46;2;2;2;1	Ras GTPase-activating-like protein IQGAP1	IQGAP1	sp|P46940|IQGA1_HUMAN Ras GTPase-activating-like protein IQGAP1 OS=Homo sapiens OX=9606 GN=IQGAP1 PE=1 SV=1	5	46	46	46	23	21	27	20	20	25	28	23	30	29	24	23	23	21	27	20	20	25	28	23	30	29	24	23	23	21	27	20	20	25	28	23	30	29	24	23	39.6
957	P46977;P46977-2	P46977;P46977-2	9;6	9;6	8;6	Dolichyl-diphosphooligosaccharide--protein glycosyltransferase subunit STT3A	STT3A	sp|P46977|STT3A_HUMAN Dolichyl-diphosphooligosaccharide--protein glycosyltransferase subunit STT3A OS=Homo sapiens OX=9606 GN=STT3A PE=1 SV=2;sp|P46977-2|STT3A_HUMAN Isoform 2 of Dolichyl-diphosphooligosaccharide--protein glycosyltransferase subunit STT3A	2	9	9	8	5	5	4	5	5	5	6	6	5	5	4	3	5	5	4	5	5	5	6	6	5	5	4	3	4	5	3	4	4	4	5	5	4	4	3	2	12.8
958	P47755;P47755-2	P47755;P47755-2	4;2	2;1	2;1	F-actin-capping protein subunit alpha-2	CAPZA2	sp|P47755|CAZA2_HUMAN F-actin-capping protein subunit alpha-2 OS=Homo sapiens OX=9606 GN=CAPZA2 PE=1 SV=3;sp|P47755-2|CAZA2_HUMAN Isoform 2 of F-actin-capping protein subunit alpha-2 OS=Homo sapiens OX=9606 GN=CAPZA2	2	4	2	2	1	0	2	1	1	3	3	3	2	3	1	3	1	0	1	0	0	1	1	1	0	2	0	2	1	0	1	0	0	1	1	1	0	2	0	2	21
959	P47756-2;P47756	P47756-2;P47756	6;5	6;5	6;5	F-actin-capping protein subunit beta	CAPZB	sp|P47756-2|CAPZB_HUMAN Isoform 2 of F-actin-capping protein subunit beta OS=Homo sapiens OX=9606 GN=CAPZB;sp|P47756|CAPZB_HUMAN F-actin-capping protein subunit beta OS=Homo sapiens OX=9606 GN=CAPZB PE=1 SV=4	2	6	6	6	3	1	4	4	4	4	2	1	4	4	4	2	3	1	4	4	4	4	2	1	4	4	4	2	3	1	4	4	4	4	2	1	4	4	4	2	23.5
960	P47895	P47895	13	13	11	Aldehyde dehydrogenase family 1 member A3	ALDH1A3	sp|P47895|AL1A3_HUMAN Aldehyde dehydrogenase family 1 member A3 OS=Homo sapiens OX=9606 GN=ALDH1A3 PE=1 SV=2	1	13	13	11	10	4	7	1	3	2	4	6	6	4	4	2	10	4	7	1	3	2	4	6	6	4	4	2	8	3	5	1	2	1	3	5	4	2	3	1	34.2
961	P47897;P47897-2	P47897;P47897-2	19;18	18;17	18;17	Glutamine--tRNA ligase	QARS	sp|P47897|SYQ_HUMAN Glutamine--tRNA ligase OS=Homo sapiens OX=9606 GN=QARS1 PE=1 SV=1;sp|P47897-2|SYQ_HUMAN Isoform 2 of Glutamine--tRNA ligase OS=Homo sapiens OX=9606 GN=QARS1	2	19	18	18	9	6	11	7	5	8	14	11	12	8	6	8	9	6	10	6	5	7	14	11	11	8	5	7	9	6	10	6	5	7	14	11	11	8	5	7	31.9
962	P47914	P47914	2	2	2	60S ribosomal protein L29	RPL29	sp|P47914|RL29_HUMAN 60S ribosomal protein L29 OS=Homo sapiens OX=9606 GN=RPL29 PE=1 SV=2	1	2	2	2	2	2	1	2	2	1	2	2	2	2	1	1	2	2	1	2	2	1	2	2	2	2	1	1	2	2	1	2	2	1	2	2	2	2	1	1	14.5
963	P47985	P47985	7	7	2	Cytochrome b-c1 complex subunit Rieske, mitochondrial;Cytochrome b-c1 complex subunit 11	UQCRFS1	sp|P47985|UCRI_HUMAN Cytochrome b-c1 complex subunit Rieske, mitochondrial OS=Homo sapiens OX=9606 GN=UQCRFS1 PE=1 SV=2	1	7	7	2	1	1	2	4	3	1	4	5	4	3	2	6	1	1	2	4	3	1	4	5	4	3	2	6	1	0	1	2	2	0	2	2	1	1	1	2	21.9
964	P48047	P48047	7	7	7	ATP synthase subunit O, mitochondrial	ATP5O	sp|P48047|ATPO_HUMAN ATP synthase subunit O, mitochondrial OS=Homo sapiens OX=9606 GN=ATP5PO PE=1 SV=1	1	7	7	7	1	2	2	3	4	3	3	4	4	5	5	6	1	2	2	3	4	3	3	4	4	5	5	6	1	2	2	3	4	3	3	4	4	5	5	6	44.1
965	P48147	P48147	11	11	11	Prolyl endopeptidase	PREP	sp|P48147|PPCE_HUMAN Prolyl endopeptidase OS=Homo sapiens OX=9606 GN=PREP PE=1 SV=2	1	11	11	11	3	3	5	1	2	2	8	3	6	4	2	3	3	3	5	1	2	2	8	3	6	4	2	3	3	3	5	1	2	2	8	3	6	4	2	3	22.1
966	P48163;P48163-2	P48163;P48163-2	7;5	7;5	7;5	NADP-dependent malic enzyme	ME1	sp|P48163|MAOX_HUMAN NADP-dependent malic enzyme OS=Homo sapiens OX=9606 GN=ME1 PE=1 SV=1;sp|P48163-2|MAOX_HUMAN Isoform 2 of NADP-dependent malic enzyme OS=Homo sapiens OX=9606 GN=ME1	2	7	7	7	3	1	4	3	4	3	4	2	2	5	5	3	3	1	4	3	4	3	4	2	2	5	5	3	3	1	4	3	4	3	4	2	2	5	5	3	17.7
967	P48436;P57073;P56693;P56693-2;P35713;Q9H6I2	P48436	13;3;2;2;1;1	13;3;2;2;1;1	13;3;2;2;1;1	Transcription factor SOX-9	SOX9	sp|P48436|SOX9_HUMAN Transcription factor SOX-9 OS=Homo sapiens OX=9606 GN=SOX9 PE=1 SV=1	6	13	13	13	8	7	7	6	8	6	4	8	9	9	9	9	8	7	7	6	8	6	4	8	9	9	9	9	8	7	7	6	8	6	4	8	9	9	9	9	50.9
968	P48444;P48444-2	P48444;P48444-2	10;8	10;8	10;8	Coatomer subunit delta	ARCN1	sp|P48444|COPD_HUMAN Coatomer subunit delta OS=Homo sapiens OX=9606 GN=ARCN1 PE=1 SV=1;sp|P48444-2|COPD_HUMAN Isoform 2 of Coatomer subunit delta OS=Homo sapiens OX=9606 GN=ARCN1	2	10	10	10	4	5	3	6	4	5	3	6	5	4	4	3	4	5	3	6	4	5	3	6	5	4	4	3	4	5	3	6	4	5	3	6	5	4	4	3	25
969	P48449;P48449-2;P48449-3	P48449;P48449-2;P48449-3	2;2;2	2;2;2	2;2;2	Lanosterol synthase	LSS	sp|P48449|LSS_HUMAN Lanosterol synthase OS=Homo sapiens OX=9606 GN=LSS PE=1 SV=1;sp|P48449-2|LSS_HUMAN Isoform 2 of Lanosterol synthase OS=Homo sapiens OX=9606 GN=LSS;sp|P48449-3|LSS_HUMAN Isoform 3 of Lanosterol synthase OS=Homo sapiens OX=9606 GN=LSS	3	2	2	2	0	0	0	1	0	0	0	0	1	0	1	0	0	0	0	1	0	0	0	0	1	0	1	0	0	0	0	1	0	0	0	0	1	0	1	0	2.7
970	P48506	P48506	2	2	2	Glutamate--cysteine ligase catalytic subunit	GCLC	sp|P48506|GSH1_HUMAN Glutamate--cysteine ligase catalytic subunit OS=Homo sapiens OX=9606 GN=GCLC PE=1 SV=2	1	2	2	2	1	1	1	1	1	1	1	0	2	2	0	0	1	1	1	1	1	1	1	0	2	2	0	0	1	1	1	1	1	1	1	0	2	2	0	0	3
971	P48507;P48507-2	P48507;P48507-2	2;1	2;1	2;1	Glutamate--cysteine ligase regulatory subunit	GCLM	sp|P48507|GSH0_HUMAN Glutamate--cysteine ligase regulatory subunit OS=Homo sapiens OX=9606 GN=GCLM PE=1 SV=1;sp|P48507-2|GSH0_HUMAN Isoform 2 of Glutamate--cysteine ligase regulatory subunit OS=Homo sapiens OX=9606 GN=GCLM	2	2	2	2	1	0	0	0	0	0	0	1	1	1	0	0	1	0	0	0	0	0	0	1	1	1	0	0	1	0	0	0	0	0	0	1	1	1	0	0	10.6
972	P48509	P48509	3	3	3	CD151 antigen	CD151	sp|P48509|CD151_HUMAN CD151 antigen OS=Homo sapiens OX=9606 GN=CD151 PE=1 SV=3	1	3	3	3	1	1	2	2	3	2	2	2	2	2	3	3	1	1	2	2	3	2	2	2	2	2	3	3	1	1	2	2	3	2	2	2	2	2	3	3	10.7
973	P48556	P48556	8	8	8	26S proteasome non-ATPase regulatory subunit 8	PSMD8	sp|P48556|PSMD8_HUMAN 26S proteasome non-ATPase regulatory subunit 8 OS=Homo sapiens OX=9606 GN=PSMD8 PE=1 SV=2	1	8	8	8	3	2	4	5	5	4	5	6	3	4	5	5	3	2	4	5	5	4	5	6	3	4	5	5	3	2	4	5	5	4	5	6	3	4	5	5	29.7
974	P48634;P48634-3;P48634-2;P48634-4	P48634;P48634-3;P48634-2;P48634-4	12;11;10;9	11;10;9;8	11;10;9;8	Protein PRRC2A	PRRC2A	sp|P48634|PRC2A_HUMAN Protein PRRC2A OS=Homo sapiens OX=9606 GN=PRRC2A PE=1 SV=3;sp|P48634-3|PRC2A_HUMAN Isoform 3 of Protein PRRC2A OS=Homo sapiens OX=9606 GN=PRRC2A;sp|P48634-2|PRC2A_HUMAN Isoform 2 of Protein PRRC2A OS=Homo sapiens OX=9606 GN=PRRC2A;sp|	4	12	11	11	3	2	2	5	6	4	6	1	5	4	3	2	2	1	2	4	5	3	5	1	5	3	2	1	2	1	2	4	5	3	5	1	5	3	2	1	9.4
975	P48637;P48637-2	P48637;P48637-2	8;5	8;5	8;5	Glutathione synthetase	GSS	sp|P48637|GSHB_HUMAN Glutathione synthetase OS=Homo sapiens OX=9606 GN=GSS PE=1 SV=1;sp|P48637-2|GSHB_HUMAN Isoform 2 of Glutathione synthetase OS=Homo sapiens OX=9606 GN=GSS	2	8	8	8	2	1	2	1	3	0	7	4	3	1	1	3	2	1	2	1	3	0	7	4	3	1	1	3	2	1	2	1	3	0	7	4	3	1	1	3	24.3
976	P48643;P48643-2	P48643;P48643-2	30;24	30;24	30;24	T-complex protein 1 subunit epsilon	CCT5	sp|P48643|TCPE_HUMAN T-complex protein 1 subunit epsilon OS=Homo sapiens OX=9606 GN=CCT5 PE=1 SV=1;sp|P48643-2|TCPE_HUMAN Isoform 2 of T-complex protein 1 subunit epsilon OS=Homo sapiens OX=9606 GN=CCT5	2	30	30	30	21	16	21	19	19	19	23	21	26	24	22	20	21	16	21	19	19	19	23	21	26	24	22	20	21	16	21	19	19	19	23	21	26	24	22	20	68.6
977	P48651;P48651-2;P48651-3	P48651;P48651-2	3;2;1	3;2;1	3;2;1	Phosphatidylserine synthase 1	PTDSS1	sp|P48651|PTSS1_HUMAN Phosphatidylserine synthase 1 OS=Homo sapiens OX=9606 GN=PTDSS1 PE=1 SV=1;sp|P48651-2|PTSS1_HUMAN Isoform 2 of Phosphatidylserine synthase 1 OS=Homo sapiens OX=9606 GN=PTDSS1	3	3	3	3	0	0	0	0	1	0	1	1	0	0	1	1	0	0	0	0	1	0	1	1	0	0	1	1	0	0	0	0	1	0	1	1	0	0	1	1	6.6
978	P48729;P48729-3;P48729-2;Q8N752	P48729;P48729-3;P48729-2;Q8N752	7;7;6;4	7;7;6;4	7;7;6;4	Casein kinase I isoform alpha;Casein kinase I isoform alpha-like	CSNK1A1;CSNK1A1L	sp|P48729|KC1A_HUMAN Casein kinase I isoform alpha OS=Homo sapiens OX=9606 GN=CSNK1A1 PE=1 SV=2;sp|P48729-3|KC1A_HUMAN Isoform 3 of Casein kinase I isoform alpha OS=Homo sapiens OX=9606 GN=CSNK1A1;sp|P48729-2|KC1A_HUMAN Isoform 2 of Casein kinase I isoform	4	7	7	7	1	3	6	3	3	2	5	4	6	3	3	3	1	3	6	3	3	2	5	4	6	3	3	3	1	3	6	3	3	2	5	4	6	3	3	3	23.4
979	P48730-2;P48730;P49674	P48730-2;P48730;P49674	5;5;4	5;5;4	5;5;4	Casein kinase I isoform delta;Casein kinase I isoform epsilon	CSNK1D;CSNK1E	sp|P48730-2|KC1D_HUMAN Isoform 2 of Casein kinase I isoform delta OS=Homo sapiens OX=9606 GN=CSNK1D;sp|P48730|KC1D_HUMAN Casein kinase I isoform delta OS=Homo sapiens OX=9606 GN=CSNK1D PE=1 SV=2;sp|P49674|KC1E_HUMAN Casein kinase I isoform epsilon OS=Homo	3	5	5	5	1	1	0	2	2	1	0	1	3	1	2	2	1	1	0	2	2	1	0	1	3	1	2	2	1	1	0	2	2	1	0	1	3	1	2	2	15.6
980	P48735;P48735-2	P48735;P48735-2	9;9	8;8	8;8	Isocitrate dehydrogenase [NADP], mitochondrial	IDH2	sp|P48735|IDHP_HUMAN Isocitrate dehydrogenase [NADP], mitochondrial OS=Homo sapiens OX=9606 GN=IDH2 PE=1 SV=2;sp|P48735-2|IDHP_HUMAN Isoform 2 of Isocitrate dehydrogenase [NADP], mitochondrial OS=Homo sapiens OX=9606 GN=IDH2	2	9	8	8	1	2	2	3	1	2	7	7	7	2	3	4	1	2	2	3	1	2	6	6	6	2	3	4	1	2	2	3	1	2	6	6	6	2	3	4	21.7
981	P48739;P48739-2;P48739-3	P48739;P48739-2;P48739-3	4;4;4	4;4;4	3;3;3	Phosphatidylinositol transfer protein beta isoform	PITPNB	sp|P48739|PIPNB_HUMAN Phosphatidylinositol transfer protein beta isoform OS=Homo sapiens OX=9606 GN=PITPNB PE=1 SV=2;sp|P48739-2|PIPNB_HUMAN Isoform 2 of Phosphatidylinositol transfer protein beta isoform OS=Homo sapiens OX=9606 GN=PITPNB;sp|P48739-3|PIPNB	3	4	4	3	1	0	0	0	1	0	2	2	1	1	0	0	1	0	0	0	1	0	2	2	1	1	0	0	1	0	0	0	1	0	2	1	1	1	0	0	15.1
982	P49005	P49005	3	3	3	DNA polymerase delta subunit 2	POLD2	sp|P49005|DPOD2_HUMAN DNA polymerase delta subunit 2 OS=Homo sapiens OX=9606 GN=POLD2 PE=1 SV=1	1	3	3	3	0	0	1	0	0	0	0	1	2	1	0	0	0	0	1	0	0	0	0	1	2	1	0	0	0	0	1	0	0	0	0	1	2	1	0	0	9.6
983	P49023-2;P49023;P49023-3;P49023-4	P49023-2;P49023;P49023-3;P49023-4	7;7;7;4	7;7;7;4	7;7;7;4	Paxillin	PXN	sp|P49023-2|PAXI_HUMAN Isoform Alpha of Paxillin OS=Homo sapiens OX=9606 GN=PXN;sp|P49023|PAXI_HUMAN Paxillin OS=Homo sapiens OX=9606 GN=PXN PE=1 SV=3;sp|P49023-3|PAXI_HUMAN Isoform Gamma of Paxillin OS=Homo sapiens OX=9606 GN=PXN;sp|P49023-4|PAXI_HUMAN Is	4	7	7	7	2	2	2	4	4	5	4	3	5	2	2	2	2	2	2	4	4	5	4	3	5	2	2	2	2	2	2	4	4	5	4	3	5	2	2	2	27.5
984	P49189;P49189-3;P49189-2	P49189;P49189-3;P49189-2	14;12;9	14;12;9	14;12;9	4-trimethylaminobutyraldehyde dehydrogenase	ALDH9A1	sp|P49189|AL9A1_HUMAN 4-trimethylaminobutyraldehyde dehydrogenase OS=Homo sapiens OX=9606 GN=ALDH9A1 PE=1 SV=3;sp|P49189-3|AL9A1_HUMAN Isoform 3 of 4-trimethylaminobutyraldehyde dehydrogenase OS=Homo sapiens OX=9606 GN=ALDH9A1;sp|P49189-2|AL9A1_HUMAN Isofo	3	14	14	14	6	7	6	7	9	9	9	8	10	9	10	9	6	7	6	7	9	9	9	8	10	9	10	9	6	7	6	7	9	9	9	8	10	9	10	9	35
985	P49207	P49207	3	3	3	60S ribosomal protein L34	RPL34	sp|P49207|RL34_HUMAN 60S ribosomal protein L34 OS=Homo sapiens OX=9606 GN=RPL34 PE=1 SV=3	1	3	3	3	2	3	3	2	2	2	3	3	2	3	1	2	2	3	3	2	2	2	3	3	2	3	1	2	2	3	3	2	2	2	3	3	2	3	1	2	20.5
986	P49247	P49247	4	4	4	Ribose-5-phosphate isomerase	RPIA	sp|P49247|RPIA_HUMAN Ribose-5-phosphate isomerase OS=Homo sapiens OX=9606 GN=RPIA PE=1 SV=3	1	4	4	4	1	1	1	2	2	1	1	2	1	1	1	1	1	1	1	2	2	1	1	2	1	1	1	1	1	1	1	2	2	1	1	2	1	1	1	1	16.4
987	P49257	P49257	5	5	5	Protein ERGIC-53	LMAN1	sp|P49257|LMAN1_HUMAN Protein ERGIC-53 OS=Homo sapiens OX=9606 GN=LMAN1 PE=1 SV=2	1	5	5	5	1	1	1	1	2	2	2	0	0	1	1	0	1	1	1	1	2	2	2	0	0	1	1	0	1	1	1	1	2	2	2	0	0	1	1	0	16.7
988	P49321;P49321-3;P49321-2;P49321-4	P49321;P49321-3;P49321-2;P49321-4	12;11;10;9	12;11;10;9	12;11;10;9	Nuclear autoantigenic sperm protein	NASP	sp|P49321|NASP_HUMAN Nuclear autoantigenic sperm protein OS=Homo sapiens OX=9606 GN=NASP PE=1 SV=2;sp|P49321-3|NASP_HUMAN Isoform 3 of Nuclear autoantigenic sperm protein OS=Homo sapiens OX=9606 GN=NASP;sp|P49321-2|NASP_HUMAN Isoform 2 of Nuclear autoantig	4	12	12	12	4	6	4	4	5	4	7	7	9	6	5	7	4	6	4	4	5	4	7	7	9	6	5	7	4	6	4	4	5	4	7	7	9	6	5	7	29.8
989	P49327	P49327	109	109	109	Fatty acid synthase;[Acyl-carrier-protein] S-acetyltransferase;[Acyl-carrier-protein] S-malonyltransferase;3-oxoacyl-[acyl-carrier-protein] synthase;3-oxoacyl-[acyl-carrier-protein] reductase;3-hydroxyacyl-[acyl-carrier-protein] dehydratase;Enoyl-[acyl-carrier-protein] reductase;Oleoyl-[acyl-carrier-protein] hydrolase	FASN	sp|P49327|FAS_HUMAN Fatty acid synthase OS=Homo sapiens OX=9606 GN=FASN PE=1 SV=3	1	109	109	109	76	63	73	83	82	87	90	96	83	83	86	80	76	63	73	83	82	87	90	96	83	83	86	80	76	63	73	83	82	87	90	96	83	83	86	80	60.7
990	P49354;P49354-2	P49354;P49354-2	2;2	2;2	2;2	Protein farnesyltransferase/geranylgeranyltransferase type-1 subunit alpha	FNTA	sp|P49354|FNTA_HUMAN Protein farnesyltransferase/geranylgeranyltransferase type-1 subunit alpha OS=Homo sapiens OX=9606 GN=FNTA PE=1 SV=1;sp|P49354-2|FNTA_HUMAN Isoform 2 of Protein farnesyltransferase/geranylgeranyltransferase type-1 subunit alpha OS=Homo	2	2	2	2	1	0	0	0	0	0	1	1	0	0	0	0	1	0	0	0	0	0	1	1	0	0	0	0	1	0	0	0	0	0	1	1	0	0	0	0	6.9
991	P49368;P49368-2	P49368;P49368-2	27;25	27;25	27;25	T-complex protein 1 subunit gamma	CCT3	sp|P49368|TCPG_HUMAN T-complex protein 1 subunit gamma OS=Homo sapiens OX=9606 GN=CCT3 PE=1 SV=4;sp|P49368-2|TCPG_HUMAN Isoform 2 of T-complex protein 1 subunit gamma OS=Homo sapiens OX=9606 GN=CCT3	2	27	27	27	16	13	17	16	16	16	17	20	20	18	19	17	16	13	17	16	16	16	17	20	20	18	19	17	16	13	17	16	16	16	17	20	20	18	19	17	60.6
992	P49406	P49406	12	12	12	39S ribosomal protein L19, mitochondrial	MRPL19	sp|P49406|RM19_HUMAN 39S ribosomal protein L19, mitochondrial OS=Homo sapiens OX=9606 GN=MRPL19 PE=1 SV=2	1	12	12	12	5	2	4	4	3	5	7	6	5	4	7	5	5	2	4	4	3	5	7	6	5	4	7	5	5	2	4	4	3	5	7	6	5	4	7	5	38.4
993	P49411	P49411	27	27	27	Elongation factor Tu, mitochondrial	TUFM	sp|P49411|EFTU_HUMAN Elongation factor Tu, mitochondrial OS=Homo sapiens OX=9606 GN=TUFM PE=1 SV=2	1	27	27	27	18	15	17	15	18	19	22	22	22	20	20	17	18	15	17	15	18	19	22	22	22	20	20	17	18	15	17	15	18	19	22	22	22	20	20	17	71.2
994	P49419-2;P49419;P49419-4	P49419-2;P49419;P49419-4	18;16;13	18;16;13	18;16;13	Alpha-aminoadipic semialdehyde dehydrogenase	ALDH7A1	sp|P49419-2|AL7A1_HUMAN Isoform 2 of Alpha-aminoadipic semialdehyde dehydrogenase OS=Homo sapiens OX=9606 GN=ALDH7A1;sp|P49419|AL7A1_HUMAN Alpha-aminoadipic semialdehyde dehydrogenase OS=Homo sapiens OX=9606 GN=ALDH7A1 PE=1 SV=5;sp|P49419-4|AL7A1_HUMAN Iso	3	18	18	18	5	2	8	8	8	8	6	6	9	9	8	11	5	2	8	8	8	8	6	6	9	9	8	11	5	2	8	8	8	8	6	6	9	9	8	11	44
995	P49454	P49454	3	3	3	Centromere protein F	CENPF	sp|P49454|CENPF_HUMAN Centromere protein F OS=Homo sapiens OX=9606 GN=CENPF PE=1 SV=3	1	3	3	3	1	2	1	1	1	1	0	0	0	0	0	1	1	2	1	1	1	1	0	0	0	0	0	1	1	2	1	1	1	1	0	0	0	0	0	1	1.3
996	P49458;P49458-2	P49458;P49458-2	1;1	1;1	1;1	Signal recognition particle 9 kDa protein	SRP9	sp|P49458|SRP09_HUMAN Signal recognition particle 9 kDa protein OS=Homo sapiens OX=9606 GN=SRP9 PE=1 SV=2;sp|P49458-2|SRP09_HUMAN Isoform 2 of Signal recognition particle 9 kDa protein OS=Homo sapiens OX=9606 GN=SRP9	2	1	1	1	0	0	0	0	0	0	0	0	0	0	0	1	0	0	0	0	0	0	0	0	0	0	0	1	0	0	0	0	0	0	0	0	0	0	0	1	12.8
997	P49588-2;P49588	P49588-2;P49588	22;21	22;21	22;21	Alanine--tRNA ligase, cytoplasmic	AARS	sp|P49588-2|SYAC_HUMAN Isoform 2 of Alanine--tRNA ligase, cytoplasmic OS=Homo sapiens OX=9606 GN=AARS1;sp|P49588|SYAC_HUMAN Alanine--tRNA ligase, cytoplasmic OS=Homo sapiens OX=9606 GN=AARS1 PE=1 SV=2	2	22	22	22	7	4	7	13	9	14	12	7	15	6	8	6	7	4	7	13	9	14	12	7	15	6	8	6	7	4	7	13	9	14	12	7	15	6	8	6	29.9
998	P49589;P49589-3;P49589-2	P49589;P49589-3;P49589-2	10;10;10	10;10;10	10;10;10	Cysteine--tRNA ligase, cytoplasmic	CARS	sp|P49589|SYCC_HUMAN Cysteine--tRNA ligase, cytoplasmic OS=Homo sapiens OX=9606 GN=CARS1 PE=1 SV=3;sp|P49589-3|SYCC_HUMAN Isoform 3 of Cysteine--tRNA ligase, cytoplasmic OS=Homo sapiens OX=9606 GN=CARS1;sp|P49589-2|SYCC_HUMAN Isoform 2 of Cysteine--tRNA li	3	10	10	10	1	0	3	2	2	5	5	5	4	3	2	1	1	0	3	2	2	5	5	5	4	3	2	1	1	0	3	2	2	5	5	5	4	3	2	1	14.7
999	P49591	P49591	14	14	14	Serine--tRNA ligase, cytoplasmic	SARS	sp|P49591|SYSC_HUMAN Serine--tRNA ligase, cytoplasmic OS=Homo sapiens OX=9606 GN=SARS1 PE=1 SV=3	1	14	14	14	9	4	6	9	8	7	9	11	10	9	6	6	9	4	6	9	8	7	9	11	10	9	6	6	9	4	6	9	8	7	9	11	10	9	6	6	37
1000	P49643	P49643	2	2	2	DNA primase large subunit	PRIM2	sp|P49643|PRI2_HUMAN DNA primase large subunit OS=Homo sapiens OX=9606 GN=PRIM2 PE=1 SV=2	1	2	2	2	0	0	0	1	2	1	1	0	2	0	0	0	0	0	0	1	2	1	1	0	2	0	0	0	0	0	0	1	2	1	1	0	2	0	0	0	4.9
1001	P49720	P49720	5	5	5	Proteasome subunit beta type-3	PSMB3	sp|P49720|PSB3_HUMAN Proteasome subunit beta type-3 OS=Homo sapiens OX=9606 GN=PSMB3 PE=1 SV=2	1	5	5	5	4	4	2	3	3	3	5	4	5	4	4	4	4	4	2	3	3	3	5	4	5	4	4	4	4	4	2	3	3	3	5	4	5	4	4	4	27.3
1002	P49721	P49721	8	8	8	Proteasome subunit beta type-2	PSMB2	sp|P49721|PSB2_HUMAN Proteasome subunit beta type-2 OS=Homo sapiens OX=9606 GN=PSMB2 PE=1 SV=1	1	8	8	8	6	6	6	5	4	5	6	7	5	4	6	5	6	6	6	5	4	5	6	7	5	4	6	5	6	6	6	5	4	5	6	7	5	4	6	5	56.7
1003	P49736	P49736	12	12	12	DNA replication licensing factor MCM2	MCM2	sp|P49736|MCM2_HUMAN DNA replication licensing factor MCM2 OS=Homo sapiens OX=9606 GN=MCM2 PE=1 SV=4	1	12	12	12	4	5	4	4	3	3	6	8	8	6	6	5	4	5	4	4	3	3	6	8	8	6	6	5	4	5	4	4	3	3	6	8	8	6	6	5	17.4
1004	P49748;P49748-3;P49748-2	P49748;P49748-3;P49748-2	14;14;13	14;14;13	14;14;13	Very long-chain specific acyl-CoA dehydrogenase, mitochondrial	ACADVL	sp|P49748|ACADV_HUMAN Very long-chain specific acyl-CoA dehydrogenase, mitochondrial OS=Homo sapiens OX=9606 GN=ACADVL PE=1 SV=1;sp|P49748-3|ACADV_HUMAN Isoform 3 of Very long-chain specific acyl-CoA dehydrogenase, mitochondrial OS=Homo sapiens OX=9606 GN=	3	14	14	14	6	7	8	6	5	4	8	8	9	8	4	7	6	7	8	6	5	4	8	8	9	8	4	7	6	7	8	6	5	4	8	8	9	8	4	7	26.7
1005	P49750;P49750-1;P49750-3	P49750;P49750-1;P49750-3	90;83;74	90;83;74	90;83;74	YLP motif-containing protein 1	YLPM1	sp|P49750|YLPM1_HUMAN YLP motif-containing protein 1 OS=Homo sapiens OX=9606 GN=YLPM1 PE=1 SV=4;sp|P49750-1|YLPM1_HUMAN Isoform 1 of YLP motif-containing protein 1 OS=Homo sapiens OX=9606 GN=YLPM1;sp|P49750-3|YLPM1_HUMAN Isoform 3 of YLP motif-containing p	3	90	90	90	57	56	60	60	63	61	59	60	61	70	76	68	57	56	60	60	63	61	59	60	61	70	76	68	57	56	60	60	63	61	59	60	61	70	76	68	52.8
1006	P49755	P49755	6	6	6	Transmembrane emp24 domain-containing protein 10	TMED10	sp|P49755|TMEDA_HUMAN Transmembrane emp24 domain-containing protein 10 OS=Homo sapiens OX=9606 GN=TMED10 PE=1 SV=2	1	6	6	6	5	5	5	3	3	3	4	5	5	3	3	3	5	5	5	3	3	3	4	5	5	3	3	3	5	5	5	3	3	3	4	5	5	3	3	3	31.1
1007	P49756;P49756-2;P49756-3	P49756;P49756-2;P49756-3	8;6;6	8;6;6	8;6;6	RNA-binding protein 25	RBM25	sp|P49756|RBM25_HUMAN RNA-binding protein 25 OS=Homo sapiens OX=9606 GN=RBM25 PE=1 SV=3;sp|P49756-2|RBM25_HUMAN Isoform 2 of RNA-binding protein 25 OS=Homo sapiens OX=9606 GN=RBM25;sp|P49756-3|RBM25_HUMAN Isoform 3 of RNA-binding protein 25 OS=Homo sapiens	3	8	8	8	4	4	4	5	3	4	5	5	7	6	4	6	4	4	4	5	3	4	5	5	7	6	4	6	4	4	4	5	3	4	5	5	7	6	4	6	12
1008	P49773	P49773	2	2	2	Histidine triad nucleotide-binding protein 1	HINT1	sp|P49773|HINT1_HUMAN Histidine triad nucleotide-binding protein 1 OS=Homo sapiens OX=9606 GN=HINT1 PE=1 SV=2	1	2	2	2	0	0	0	0	1	1	1	1	1	0	0	0	0	0	0	0	1	1	1	1	1	0	0	0	0	0	0	0	1	1	1	1	1	0	0	0	24.6
1009	P49790;P49790-3;P49790-2	P49790;P49790-3;P49790-2	8;8;7	8;8;7	8;8;7	Nuclear pore complex protein Nup153	NUP153	sp|P49790|NU153_HUMAN Nuclear pore complex protein Nup153 OS=Homo sapiens OX=9606 GN=NUP153 PE=1 SV=2;sp|P49790-3|NU153_HUMAN Isoform 3 of Nuclear pore complex protein Nup153 OS=Homo sapiens OX=9606 GN=NUP153;sp|P49790-2|NU153_HUMAN Isoform 2 of Nuclear po	3	8	8	8	0	1	0	1	1	1	3	1	2	3	2	5	0	1	0	1	1	1	3	1	2	3	2	5	0	1	0	1	1	1	3	1	2	3	2	5	7.7
1010	P49821;P49821-2	P49821;P49821-2	6;6	6;6	6;6	NADH dehydrogenase [ubiquinone] flavoprotein 1, mitochondrial	NDUFV1	sp|P49821|NDUV1_HUMAN NADH dehydrogenase [ubiquinone] flavoprotein 1, mitochondrial OS=Homo sapiens OX=9606 GN=NDUFV1 PE=1 SV=4;sp|P49821-2|NDUV1_HUMAN Isoform 2 of NADH dehydrogenase [ubiquinone] flavoprotein 1, mitochondrial OS=Homo sapiens OX=9606 GN=ND	2	6	6	6	0	0	1	0	0	0	3	3	3	2	2	2	0	0	1	0	0	0	3	3	3	2	2	2	0	0	1	0	0	0	3	3	3	2	2	2	17.7
1011	P49841;P49841-2	P49841;P49841-2	1;1	1;1	1;1	Glycogen synthase kinase-3 beta	GSK3B	sp|P49841|GSK3B_HUMAN Glycogen synthase kinase-3 beta OS=Homo sapiens OX=9606 GN=GSK3B PE=1 SV=2;sp|P49841-2|GSK3B_HUMAN Isoform 2 of Glycogen synthase kinase-3 beta OS=Homo sapiens OX=9606 GN=GSK3B	2	1	1	1	1	0	1	1	1	1	1	1	1	1	1	1	1	0	1	1	1	1	1	1	1	1	1	1	1	0	1	1	1	1	1	1	1	1	1	1	5.7
1012	P49902;P49902-2	P49902;P49902-2	6;5	6;5	6;5	Cytosolic purine 5-nucleotidase	NT5C2	sp|P49902|5NTC_HUMAN Cytosolic purine 5-nucleotidase OS=Homo sapiens OX=9606 GN=NT5C2 PE=1 SV=1;sp|P49902-2|5NTC_HUMAN Isoform 2 of Cytosolic purine 5-nucleotidase OS=Homo sapiens OX=9606 GN=NT5C2	2	6	6	6	0	1	1	0	1	0	3	1	2	1	0	0	0	1	1	0	1	0	3	1	2	1	0	0	0	1	1	0	1	0	3	1	2	1	0	0	14.4
1013	P49903;P49903-4;P49903-2;P49903-3	P49903;P49903-4;P49903-2;P49903-3	5;5;4;4	5;5;4;4	5;5;4;4	Selenide, water dikinase 1	SEPHS1	sp|P49903|SPS1_HUMAN Selenide, water dikinase 1 OS=Homo sapiens OX=9606 GN=SEPHS1 PE=1 SV=2;sp|P49903-4|SPS1_HUMAN Isoform 4 of Selenide, water dikinase 1 OS=Homo sapiens OX=9606 GN=SEPHS1;sp|P49903-2|SPS1_HUMAN Isoform 2 of Selenide, water dikinase 1 OS=H	4	5	5	5	0	1	0	1	0	0	4	0	3	0	0	0	0	1	0	1	0	0	4	0	3	0	0	0	0	1	0	1	0	0	4	0	3	0	0	0	21.2
1014	P49915;P49915-2	P49915;P49915-2	17;16	17;16	17;16	GMP synthase [glutamine-hydrolyzing]	GMPS	sp|P49915|GUAA_HUMAN GMP synthase [glutamine-hydrolyzing] OS=Homo sapiens OX=9606 GN=GMPS PE=1 SV=1;sp|P49915-2|GUAA_HUMAN Isoform 2 of GMP synthase [glutamine-hydrolyzing] OS=Homo sapiens OX=9606 GN=GMPS	2	17	17	17	3	3	4	6	4	5	10	5	11	6	4	7	3	3	4	6	4	5	10	5	11	6	4	7	3	3	4	6	4	5	10	5	11	6	4	7	38.4
1015	P50213;P50213-2	P50213;P50213-2	5;4	5;4	5;4	Isocitrate dehydrogenase [NAD] subunit alpha, mitochondrial	IDH3A	sp|P50213|IDH3A_HUMAN Isocitrate dehydrogenase [NAD] subunit alpha, mitochondrial OS=Homo sapiens OX=9606 GN=IDH3A PE=1 SV=1;sp|P50213-2|IDH3A_HUMAN Isoform 2 of Isocitrate dehydrogenase [NAD] subunit alpha, mitochondrial OS=Homo sapiens OX=9606 GN=IDH3A	2	5	5	5	2	2	3	3	3	4	5	5	4	3	4	3	2	2	3	3	3	4	5	5	4	3	4	3	2	2	3	3	3	4	5	5	4	3	4	3	21.3
1016	P50225;P50226	P50225;P50226	3;2	2;2	2;2	Sulfotransferase 1A1;Sulfotransferase 1A2	SULT1A1;SULT1A2	sp|P50225|ST1A1_HUMAN Sulfotransferase 1A1 OS=Homo sapiens OX=9606 GN=SULT1A1 PE=1 SV=3;sp|P50226|ST1A2_HUMAN Sulfotransferase 1A2 OS=Homo sapiens OX=9606 GN=SULT1A2 PE=1 SV=2	2	3	2	2	0	0	0	0	0	0	2	2	3	0	0	0	0	0	0	0	0	0	2	1	2	0	0	0	0	0	0	0	0	0	2	1	2	0	0	0	19.7
1017	P50395;P50395-2	P50395;P50395-2	25;21	25;21	17;15	Rab GDP dissociation inhibitor beta	GDI2	sp|P50395|GDIB_HUMAN Rab GDP dissociation inhibitor beta OS=Homo sapiens OX=9606 GN=GDI2 PE=1 SV=2;sp|P50395-2|GDIB_HUMAN Isoform 2 of Rab GDP dissociation inhibitor beta OS=Homo sapiens OX=9606 GN=GDI2	2	25	25	17	12	10	12	8	9	9	17	14	16	10	7	9	12	10	12	8	9	9	17	14	16	10	7	9	9	8	9	6	6	7	12	11	13	7	5	6	71.7
1018	P50402	P50402	10	10	10	Emerin	EMD	sp|P50402|EMD_HUMAN Emerin OS=Homo sapiens OX=9606 GN=EMD PE=1 SV=1	1	10	10	10	6	4	7	5	8	6	8	7	8	9	7	8	6	4	7	5	8	6	8	7	8	9	7	8	6	4	7	5	8	6	8	7	8	9	7	8	49.6
1019	P50416;P50416-2	P50416;P50416-2	9;8	9;8	9;8	Carnitine O-palmitoyltransferase 1, liver isoform	CPT1A	sp|P50416|CPT1A_HUMAN Carnitine O-palmitoyltransferase 1, liver isoform OS=Homo sapiens OX=9606 GN=CPT1A PE=1 SV=2;sp|P50416-2|CPT1A_HUMAN Isoform 2 of Carnitine O-palmitoyltransferase 1, liver isoform OS=Homo sapiens OX=9606 GN=CPT1A	2	9	9	9	2	0	2	1	2	2	5	7	5	2	3	2	2	0	2	1	2	2	5	7	5	2	3	2	2	0	2	1	2	2	5	7	5	2	3	2	14
1020	P50453;O75830;P50452-3	P50453	10;1;1	10;1;1	8;0;0	Serpin B9	SERPINB9	sp|P50453|SPB9_HUMAN Serpin B9 OS=Homo sapiens OX=9606 GN=SERPINB9 PE=1 SV=1	3	10	10	8	9	4	5	3	3	3	3	3	3	2	3	4	9	4	5	3	3	3	3	3	3	2	3	4	7	3	4	2	2	2	2	1	2	1	1	3	34.3
1021	P50454	P50454	19	19	19	Serpin H1	SERPINH1	sp|P50454|SERPH_HUMAN Serpin H1 OS=Homo sapiens OX=9606 GN=SERPINH1 PE=1 SV=2	1	19	19	19	7	7	6	7	6	10	14	15	15	5	4	8	7	7	6	7	6	10	14	15	15	5	4	8	7	7	6	7	6	10	14	15	15	5	4	8	58.4
1022	P50502;Q8NFI4;Q8IZP2	P50502;Q8NFI4;Q8IZP2	7;5;4	7;5;4	7;5;4	Hsc70-interacting protein;Putative protein FAM10A5;Putative protein FAM10A4	ST13;ST13P5;ST13P4	sp|P50502|F10A1_HUMAN Hsc70-interacting protein OS=Homo sapiens OX=9606 GN=ST13 PE=1 SV=2;sp|Q8NFI4|F10A5_HUMAN Putative protein FAM10A5 OS=Homo sapiens OX=9606 GN=ST13P5 PE=5 SV=1;sp|Q8IZP2|ST134_HUMAN Putative protein FAM10A4 OS=Homo sapiens OX=9606 GN=S	3	7	7	7	6	5	5	5	5	7	6	4	6	6	5	6	6	5	5	5	5	7	6	4	6	6	5	6	6	5	5	5	5	7	6	4	6	6	5	6	23
1023	P50552	P50552	7	7	7	Vasodilator-stimulated phosphoprotein	VASP	sp|P50552|VASP_HUMAN Vasodilator-stimulated phosphoprotein OS=Homo sapiens OX=9606 GN=VASP PE=1 SV=3	1	7	7	7	4	0	3	4	3	4	3	2	4	3	7	5	4	0	3	4	3	4	3	2	4	3	7	5	4	0	3	4	3	4	3	2	4	3	7	5	23.4
1024	P50570;P50570-5;P50570-2;P50570-4;P50570-3;Q05193;Q05193-5;Q05193-3;Q05193-2;Q9UQ16;Q9UQ16-3;Q9UQ16-4;Q9UQ16-2;Q9UQ16-5	P50570;P50570-5;P50570-2;P50570-4;P50570-3	21;21;20;20;19;5;5;5;5;4;4;4;4;3	21;21;20;20;19;5;5;5;5;4;4;4;4;3	21;21;20;20;19;5;5;5;5;4;4;4;4;3	Dynamin-2	DNM2	sp|P50570|DYN2_HUMAN Dynamin-2 OS=Homo sapiens OX=9606 GN=DNM2 PE=1 SV=2;sp|P50570-5|DYN2_HUMAN Isoform 5 of Dynamin-2 OS=Homo sapiens OX=9606 GN=DNM2;sp|P50570-2|DYN2_HUMAN Isoform 2 of Dynamin-2 OS=Homo sapiens OX=9606 GN=DNM2;sp|P50570-4|DYN2_HUMAN Isof	14	21	21	21	7	4	5	4	3	5	13	8	15	7	5	6	7	4	5	4	3	5	13	8	15	7	5	6	7	4	5	4	3	5	13	8	15	7	5	6	29.4
1025	P50579;P50579-3;P50579-2	P50579;P50579-3;P50579-2	3;3;2	3;3;2	3;3;2	Methionine aminopeptidase 2	METAP2	sp|P50579|MAP2_HUMAN Methionine aminopeptidase 2 OS=Homo sapiens OX=9606 GN=METAP2 PE=1 SV=1;sp|P50579-3|MAP2_HUMAN Isoform 3 of Methionine aminopeptidase 2 OS=Homo sapiens OX=9606 GN=METAP2;sp|P50579-2|MAP2_HUMAN Isoform 2 of Methionine aminopeptidase 2 O	3	3	3	3	2	1	2	0	1	1	2	2	3	1	2	2	2	1	2	0	1	1	2	2	3	1	2	2	2	1	2	0	1	1	2	2	3	1	2	2	15.1
1026	P50583	P50583	1	1	1	Bis(5-nucleosyl)-tetraphosphatase [asymmetrical]	NUDT2	sp|P50583|AP4A_HUMAN Bis(5-nucleosyl)-tetraphosphatase [asymmetrical] OS=Homo sapiens OX=9606 GN=NUDT2 PE=1 SV=3	1	1	1	1	1	0	0	1	0	0	1	1	1	0	0	0	1	0	0	1	0	0	1	1	1	0	0	0	1	0	0	1	0	0	1	1	1	0	0	0	16.3
1027	P50750;P50750-2	P50750;P50750-2	5;5	4;4	4;4	Cyclin-dependent kinase 9	CDK9	sp|P50750|CDK9_HUMAN Cyclin-dependent kinase 9 OS=Homo sapiens OX=9606 GN=CDK9 PE=1 SV=3;sp|P50750-2|CDK9_HUMAN Isoform 2 of Cyclin-dependent kinase 9 OS=Homo sapiens OX=9606 GN=CDK9	2	5	4	4	2	2	2	2	2	2	2	1	1	2	1	1	1	1	1	1	1	1	2	0	1	1	1	1	1	1	1	1	1	1	2	0	1	1	1	1	18
1028	P50851;P50851-2;Q8NFP9	P50851;P50851-2	5;5;1	5;5;1	5;5;1	Lipopolysaccharide-responsive and beige-like anchor protein	LRBA	sp|P50851|LRBA_HUMAN Lipopolysaccharide-responsive and beige-like anchor protein OS=Homo sapiens OX=9606 GN=LRBA PE=1 SV=4;sp|P50851-2|LRBA_HUMAN Isoform 2 of Lipopolysaccharide-responsive and beige-like anchor protein OS=Homo sapiens OX=9606 GN=LRBA	3	5	5	5	2	0	1	0	1	1	0	2	1	0	2	1	2	0	1	0	1	1	0	2	1	0	2	1	2	0	1	0	1	1	0	2	1	0	2	1	2.2
1029	P50914	P50914	4	4	4	60S ribosomal protein L14	RPL14	sp|P50914|RL14_HUMAN 60S ribosomal protein L14 OS=Homo sapiens OX=9606 GN=RPL14 PE=1 SV=4	1	4	4	4	3	2	3	3	4	3	3	3	3	4	4	3	3	2	3	3	4	3	3	3	3	4	4	3	3	2	3	3	4	3	3	3	3	4	4	3	20.9
1030	P50990;P50990-2;P50990-3	P50990;P50990-2;P50990-3	34;33;28	34;33;28	34;33;28	T-complex protein 1 subunit theta	CCT8	sp|P50990|TCPQ_HUMAN T-complex protein 1 subunit theta OS=Homo sapiens OX=9606 GN=CCT8 PE=1 SV=4;sp|P50990-2|TCPQ_HUMAN Isoform 2 of T-complex protein 1 subunit theta OS=Homo sapiens OX=9606 GN=CCT8;sp|P50990-3|TCPQ_HUMAN Isoform 3 of T-complex protein 1 s	3	34	34	34	23	20	26	22	24	25	25	25	29	26	25	25	23	20	26	22	24	25	25	25	29	26	25	25	23	20	26	22	24	25	25	25	29	26	25	25	78.6
1031	P50991;P50991-2	P50991;P50991-2	25;22	25;22	25;22	T-complex protein 1 subunit delta	CCT4	sp|P50991|TCPD_HUMAN T-complex protein 1 subunit delta OS=Homo sapiens OX=9606 GN=CCT4 PE=1 SV=4;sp|P50991-2|TCPD_HUMAN Isoform 2 of T-complex protein 1 subunit delta OS=Homo sapiens OX=9606 GN=CCT4	2	25	25	25	17	13	18	18	18	17	20	16	15	17	18	18	17	13	18	18	18	17	20	16	15	17	18	18	17	13	18	18	18	17	20	16	15	17	18	18	62.5
1032	P50993	P50993	10	1	1	Sodium/potassium-transporting ATPase subunit alpha-2	ATP1A2	sp|P50993|AT1A2_HUMAN Sodium/potassium-transporting ATPase subunit alpha-2 OS=Homo sapiens OX=9606 GN=ATP1A2 PE=1 SV=1	1	10	1	1	5	1	3	3	2	4	3	4	3	5	4	4	0	0	0	0	0	0	0	0	0	1	0	0	0	0	0	0	0	0	0	0	0	1	0	0	9.8
[truncated: 1,646 more rows]
[truncated: 84 more columns]

## Sheet: Filtered Proteins
id+W94A1:I322	Protein IDs	Majority protein IDs	Peptide counts (all)	Peptide counts (razor+unique)	Peptide counts (unique)	Protein names	Gene names	Fasta headers	Unique peptides	Peptides A3-gel1	Peptides A3-gel2	Peptides A3-gel3	Peptides B2-gel1	Peptides B2-gel2	Peptides B2-gel3	Peptides IgG-gel1	Peptides IgG-gel2	Peptides IgG-gel3	Peptides M17-gel1	Peptides M17-gel2	Peptides M17-gel3	Razor + unique peptides A3-gel1	Razor + unique peptides A3-gel2	Razor + unique peptides A3-gel3	Razor + unique peptides B2-gel1	Razor + unique peptides B2-gel2	Razor + unique peptides B2-gel3	Razor + unique peptides IgG-gel1	Razor + unique peptides IgG-gel2	Razor + unique peptides IgG-gel3	Razor + unique peptides M17-gel1	Razor + unique peptides M17-gel2	Razor + unique peptides M17-gel3	Max R+U peptides A3	Max R+U peptides B2	Max R+U peptides IgG	Max R+U peptides M17	Unique peptides A3-gel1	Unique peptides A3-gel2	Unique peptides A3-gel3	Unique peptides B2-gel1	Unique peptides B2-gel2	Unique peptides B2-gel3	Unique peptides IgG-gel1	Unique peptides IgG-gel2	Unique peptides IgG-gel3	Unique peptides M17-gel1	Unique peptides M17-gel2	Unique peptides M17-gel3
[truncated: 2,069 more rows]
[truncated: 106 more columns]

[truncated: 10 more sheets: normalization to ddx6 intensity, iBAQ values average estimation, Filtered Peptides, list of HC proteins in 3 cond., core proteins and clusters 2H, Network analysis for clusters, 53 core proteins ontology , 1a dependent 6 proteins, 1a1b dependent 18 proteins, 1b depedent 20 proteins]
