# Supplementary material for: Non-redundant roles for the human mRNA decapping cofactor paralogs DCP1a and DCP1b
Source: Life Sci Alliance. 2024 Sep 10;7(11):e202402938. doi: 10.26508/lsa.202402938 (PMC11387620; doi:10.26508/lsa.202402938)
Supplement: Supplementary file 5 [file LSA-2024-02938_SdataF3.xlsx]

## Sheet: Summary
			Wistar Proteomics and Metabolomics Facility
M17	control cell line
A9	DCP1a KO cells (polyclonal pool)		Sample Preparation and LC-MS/MS analysis
B18	DCP1b KO cell line		1	Four gels containing a total of 12 samples were processed.
			2	The entire stained regions were excised, reduced with TCEP, alkylated with iodoacetamide, and digested with trypsin.
			3	Tryptic digests were analyzed using the standard 90 min LC gradient on the Thermo Q Exactive Plus mass spectrometer.
			Data Analysis
			1	MS data were searched with full tryptic specificity against the UniProt human database (10/10/2019) using MaxQuant 1.6.3.3.
			2	MS data were also searched looking for the common protein N-terminal acetylation and Met oxidation.
			3	Protein and peptide false discovery rate was set at 1%.
			4	The "All Proteins" sheet contains the entire output of MaxQuant.
			5	The "Filtered Proteins" sheet contains a filtered list of proteins with common contaminants and incorrect protein identifications removed. This is the main sheet to look at.
					Each row contains a protein group, i.e. a group of proteins that are sufficiently similar (e.g. homologs, isoforms, redundant database entries) and cannot be distinguished based on their identified peptides.
					Protein quantification was performed using Razor + unique peptides. Razor peptides are shared (non-unique) peptides assigned to the protein group with the most other peptides (Occam's razor principle).
					We consider proteins identified by a single razor+unique peptide as low confidence.
					The abundance of a protein in a sample can be determined from the MS/MS count (rough estimation) or Intensity.
					MS/MS count refers to how many times peptides belonging to the protein were sequenced. The more abundant the protein, the more MS/MS counts will be generated.
					Intensity is the sum of the peptide MS peak areas for the protein. Quantitation based on intensity is more accurate than MS/MS count.
					Because larger proteins will generate more peptides, the intensity values were also adjusted by normalizing against the number of theoretical peptides for each protein (iBAQ intensity).
					Therefore, you can sort (largest to smallest order) on the iBAQ columns to determine which proteins are more abundant within a sample.
			6	Fold changes were calculated based on Intensity. You can sort on the fold change columns to see which proteins are uniquely found or more abundant in one sample versus the other.
				a.	To calculate the fold change, proteins not found in a sample (missing values) were assigned an Intensity value of 100,000 (~ 5.5x smaller than the smallest value in the dataset).
				b.	Intensity values were log2 transformed, and fold change was determined using the average of the duplicate values.
				c.	In this dataset, "High Confident" identifications refer to proteins satisfying the 3 criteria below:
					i.	Identified by a minimum of 2 razor + unique peptides in the experimental condition, and
					ii.	Identified in both experimental replicates, and
					iii.	Minimum fold change of 2 (if not identified in IgG control), or 20 (if the protein is also identified in the IgG control).
					You can modify the formula to increase/decrease the stringency of this filter.
					An efficient way to analyze the data for each comparison is to do a double sort:
						First sort by the "High Confident" column, largest to smallest order. Then sort by the "Fold Change" column.
						General instructions on how to sort data in Excel can be found in the 2 links below:
							https://www.excel-easy.com/data-analysis/sort.html#multiple-columns
							https://www.ablebits.com/office-addins-blog/2018/04/11/alphabetize-excel-sort-columns-rows/
			7	The "Filtered Peptides" sheet shows the peptides identified.
								i

## Sheet: All Proteins
id	Protein IDs	Majority protein IDs	Peptide counts (all)	Peptide counts (razor+unique)	Peptide counts (unique)	Protein names	Gene names	Fasta headers	Number of proteins	Peptides	Razor + unique peptides	Unique peptides	Peptides G1-B18-DCP1a	Peptides G1-M17-DCP1a	Peptides G1-M17IgG	Peptides G2-A9-DCP1b	Peptides G2-M17-DCP1b	Peptides G2-M17-IgG	Peptides G3-B18-DCP1a	Peptides G3-M17-DCP1a	Peptides G3-M17IgG	Peptides G4-A9-DCP1b	Peptides G4-M17-DCP1b	Peptides G4-M17-IgG	Peptides Trypsin	Razor + unique peptides G1-B18-DCP1a	Razor + unique peptides G1-M17-DCP1a	Razor + unique peptides G1-M17IgG	Razor + unique peptides G2-A9-DCP1b	Razor + unique peptides G2-M17-DCP1b	Razor + unique peptides G2-M17-IgG	Razor + unique peptides G3-B18-DCP1a	Razor + unique peptides G3-M17-DCP1a	Razor + unique peptides G3-M17IgG	Razor + unique peptides G4-A9-DCP1b	Razor + unique peptides G4-M17-DCP1b	Razor + unique peptides G4-M17-IgG	Razor + unique peptides Trypsin	Unique peptides G1-B18-DCP1a	Unique peptides G1-M17-DCP1a	Unique peptides G1-M17IgG	Unique peptides G2-A9-DCP1b	Unique peptides G2-M17-DCP1b	Unique peptides G2-M17-IgG	Unique peptides G3-B18-DCP1a	Unique peptides G3-M17-DCP1a	Unique peptides G3-M17IgG	Unique peptides G4-A9-DCP1b	Unique peptides G4-M17-DCP1b
0	D2Y6Y7;D3WYZ0;A0A098CMI8;A0A098CL94;A0A098CL77;A0A098CJX4;Q14XY3;A0A3G9IAW8;A0A3G9IPY2;A0A3G9IY71;A0A3G9IWZ4;A0A3G9IWP6;A0A3G9IU23;A0A3G9II42;A0A3G9IBN6;A0A3G9IAD1;A0A3G9I8L5;A0A3G9IUV3;A0A0D4WP22;A0A346LZT2;A0A346M048;A0A493QZL6;A0A344AK08;A0A344AJB1;A0A344AJ72;A0A343HXH2;A6ZHM2;A0A344AJW9;K7WIJ6;A0A344AJ98;A0A059QQB7;A0A346M0D0;A0A346LZY5;A0A075X6H8;A0A075X6V9;A6ZGJ0;A0A343KKH2;G9LC49;A0A0Y0GJV…	D2Y6Y7;D3WYZ0;A0A098CMI8;A0A098CL94;A0A098CL77;A0A098CJX4;Q14XY3;A0A3G9IAW8;A0A3G9IPY2;A0A3G9IY71;A0A3G9IWZ4;A0A3G9IWP6;A0A3G9IU23;A0A3G9II42;A0A3G9IBN6;A0A3G9IAD1;A0A3G9I8L5;A0A3G9IUV3;A0A0D4WP22;A0A346LZT2;A0A346M048;A0A493QZL6;A0A344AK08;A0A344AJB1;A0A344AJ72;A0A343HXH2;A6ZHM2;A0A344AJW9;K7WIJ6;A0A344AJ98;A0A059QQB7;A0A346M0D0;A0A346LZY5;A0A075X6H8;A0A075X6V9;A6ZGJ0;A0A343KKH2;G9LC49;A0A0Y0GJV…	1;1;1;1;1;1;1;1;1;1;1;1;1;1;1;1;1;1;1;1;1;1;1;1;1;1;1;1;1;1;1;1;1;1;1;1;1;1;1;1;1;1;1;1;1;1;1;1;1;1;1;1;1;1;1;1;1;1;1;1;1;1;1;1;1;1;1;1;1;1;1;1;1;1;1;1;1;1;1;1;1;1;1;1;1;1;1;1;1;1;1;1;1;1;1;1;1;1;1;1;1;1;1;1;1;1;1;1;1;1;1;1;1;1;1;1;1;1;1;1;1;1;1;1;1;1;1;1;1;1;1;1;1;1;1;1;1;1;1;1;1;1;1;1;1;1;1;1;1;1;1;1;1;1;1;1;1;1;1;1;1;1;1;1;1;1;1;1;1;1;1;1;1;1;1;1;1;1;1;1;1;1;1;1;1;1;1;1;1;1;1;1;1;1;1;1;1;1;1;1…	1;1;1;1;1;1;1;1;1;1;1;1;1;1;1;1;1;1;1;1;1;1;1;1;1;1;1;1;1;1;1;1;1;1;1;1;1;1;1;1;1;1;1;1;1;1;1;1;1;1;1;1;1;1;1;1;1;1;1;1;1;1;1;1;1;1;1;1;1;1;1;1;1;1;1;1;1;1;1;1;1;1;1;1;1;1;1;1;1;1;1;1;1;1;1;1;1;1;1;1;1;1;1;1;1;1;1;1;1;1;1;1;1;1;1;1;1;1;1;1;1;1;1;1;1;1;1;1;1;1;1;1;1;1;1;1;1;1;1;1;1;1;1;1;1;1;1;1;1;1;1;1;1;1;1;1;1;1;1;1;1;1;1;1;1;1;1;1;1;1;1;1;1;1;1;1;1;1;1;1;1;1;1;1;1;1;1;1;1;1;1;1;1;1;1;1;1;1;1;1…	1;1;1;1;1;1;1;1;1;1;1;1;1;1;1;1;1;1;1;1;1;1;1;1;1;1;1;1;1;1;1;1;1;1;1;1;1;1;1;1;1;1;1;1;1;1;1;1;1;1;1;1;1;1;1;1;1;1;1;1;1;1;1;1;1;1;1;1;1;1;1;1;1;1;1;1;1;1;1;1;1;1;1;1;1;1;1;1;1;1;1;1;1;1;1;1;1;1;1;1;1;1;1;1;1;1;1;1;1;1;1;1;1;1;1;1;1;1;1;1;1;1;1;1;1;1;1;1;1;1;1;1;1;1;1;1;1;1;1;1;1;1;1;1;1;1;1;1;1;1;1;1;1;1;1;1;1;1;1;1;1;1;1;1;1;1;1;1;1;1;1;1;1;1;1;1;1;1;1;1;1;1;1;1;1;1;1;1;1;1;1;1;1;1;1;1;1;1;1;1…	ATP synthase subunit a	ATP6;atp6;MTATP6;ATPase 6;MT-ATP6	tr|D2Y6Y7|D2Y6Y7_HUMAN ATP synthase subunit 6 (Fragment) OS=Homo sapiens OX=9606 GN=ATP6 PE=4 SV=1;tr|D3WYZ0|D3WYZ0_HUMAN ATP synthase subunit 6 (Fragment) OS=Homo sapiens OX=9606 PE=4 SV=1;tr|A0A098CMI8|A0A098CMI8_HUMAN ATP synthase 6 (Fragment) OS=Homo s	1276	1	1	1	1	0	1	1	1	1	0	0	0	0	0	0	0	1	0	1	1	1	1	0	0	0	0	0	0	0	1	0	1	1	1	1	0	0	0	0	0
1	A0A0N6W1Y6;A0A075X8B5;A0A218N8U7;H9E785;A0A059QSR8;A0A343GTV4;A0A410RF72;A0A343YS90;A0A141ZSL4;A0A141ZQA8;A0A3Q8UG56;A0A343R0I3;Q1ZY32;A0A343LEV6;X5CDJ3;X5BLB3;W0C568;V9N9T2;V9N9H0;V9N518;V9JFH6;V9J5G3;V9J548;V9J0Z6;V9IZQ9;V5JGF7;U5ZDA5;U5YYT3;U5YXJ5;U5YT86;U3LDR4;U3LCU1;U3L9L1;U3L8Y8;U3L8P3;U3L6U8;U3L6N6;U3L6H7;U3L372;T2HMQ7;T1Q5B1;T1Q517;S5RPJ8;S5RLC1;S4UQT8;R9Y4Q4;R9Y4D9;R9Y457;R9Y323;R9Y2B9;R…	A0A0N6W1Y6;A0A075X8B5;A0A218N8U7;H9E785;A0A059QSR8;A0A343GTV4;A0A410RF72;A0A343YS90;A0A141ZSL4;A0A141ZQA8;A0A3Q8UG56;A0A343R0I3;Q1ZY32;A0A343LEV6;X5CDJ3;X5BLB3;W0C568;V9N9T2;V9N9H0;V9N518;V9JFH6;V9J5G3;V9J548;V9J0Z6;V9IZQ9;V5JGF7;U5ZDA5;U5YYT3;U5YXJ5;U5YT86;U3LDR4;U3LCU1;U3L9L1;U3L8Y8;U3L8P3;U3L6U8;U3L6N6;U3L6H7;U3L372;T2HMQ7;T1Q5B1;T1Q517;S5RPJ8;S5RLC1;S4UQT8;R9Y4Q4;R9Y4D9;R9Y457;R9Y323;R9Y2B9;R…	1;1;1;1;1;1;1;1;1;1;1;1;1;1;1;1;1;1;1;1;1;1;1;1;1;1;1;1;1;1;1;1;1;1;1;1;1;1;1;1;1;1;1;1;1;1;1;1;1;1;1;1;1;1;1;1;1;1;1;1;1;1;1;1;1;1;1;1;1;1;1;1;1;1;1;1;1;1;1;1;1;1;1;1;1;1;1;1;1;1;1;1;1;1;1;1;1;1;1;1;1;1;1;1;1;1;1;1;1;1;1;1;1;1;1;1;1;1;1;1;1;1;1;1;1;1;1;1;1;1;1;1;1;1;1;1;1;1;1;1;1;1;1;1;1;1;1;1;1;1;1;1;1;1;1;1;1;1;1;1;1;1;1;1;1;1;1;1;1;1;1;1;1;1;1;1;1;1;1;1;1;1;1;1;1;1;1;1;1;1;1;1;1;1;1;1;1;1;1;1…	1;1;1;1;1;1;1;1;1;1;1;1;1;1;1;1;1;1;1;1;1;1;1;1;1;1;1;1;1;1;1;1;1;1;1;1;1;1;1;1;1;1;1;1;1;1;1;1;1;1;1;1;1;1;1;1;1;1;1;1;1;1;1;1;1;1;1;1;1;1;1;1;1;1;1;1;1;1;1;1;1;1;1;1;1;1;1;1;1;1;1;1;1;1;1;1;1;1;1;1;1;1;1;1;1;1;1;1;1;1;1;1;1;1;1;1;1;1;1;1;1;1;1;1;1;1;1;1;1;1;1;1;1;1;1;1;1;1;1;1;1;1;1;1;1;1;1;1;1;1;1;1;1;1;1;1;1;1;1;1;1;1;1;1;1;1;1;1;1;1;1;1;1;1;1;1;1;1;1;1;1;1;1;1;1;1;1;1;1;1;1;1;1;1;1;1;1;1;1;1…	1;1;1;1;1;1;1;1;1;1;1;1;1;1;1;1;1;1;1;1;1;1;1;1;1;1;1;1;1;1;1;1;1;1;1;1;1;1;1;1;1;1;1;1;1;1;1;1;1;1;1;1;1;1;1;1;1;1;1;1;1;1;1;1;1;1;1;1;1;1;1;1;1;1;1;1;1;1;1;1;1;1;1;1;1;1;1;1;1;1;1;1;1;1;1;1;1;1;1;1;1;1;1;1;1;1;1;1;1;1;1;1;1;1;1;1;1;1;1;1;1;1;1;1;1;1;1;1;1;1;1;1;1;1;1;1;1;1;1;1;1;1;1;1;1;1;1;1;1;1;1;1;1;1;1;1;1;1;1;1;1;1;1;1;1;1;1;1;1;1;1;1;1;1;1;1;1;1;1;1;1;1;1;1;1;1;1;1;1;1;1;1;1;1;1;1;1;1;1;1…	NADH-ubiquinone oxidoreductase chain 4	ND4;ndh4;NADH4;MT-ND4	tr|A0A0N6W1Y6|A0A0N6W1Y6_HUMAN Truncated NADH dehydrogenase subunit 4 OS=Homo sapiens OX=9606 GN=ND4 PE=4 SV=1;tr|A0A075X8B5|A0A075X8B5_HUMAN NADH-ubiquinone oxidoreductase chain 4 (Fragment) OS=Homo sapiens OX=9606 GN=ND4 PE=3 SV=1;tr|A0A218N8U7|A0A218N8U	581	1	1	1	0	0	0	1	0	0	1	0	0	0	0	0	0	0	0	0	1	0	0	1	0	0	0	0	0	0	0	0	0	1	0	0	1	0	0	0	0
2	A0A075X871;A0A343GM22;A0A3Q9X1C4;A0A343HGX5;A0A059QTG6;H9E795;A0A343GR13;A0A075X6R4;H9E7H3;H9E7J9;A0A343YS88;A0A3S9JHN0;A0A346M090;Q5Y0G2;Q5Y0J7;Q5Y0H4;Q5Y0F3;Q5Y0E5;Q5Y078;Q5Y070;Q5Y065;Q5Y011;Q5XZY3;Q5XZX9;Q5XZT6;Q5XZR9;Q5XZP7;Q5XZL8;Q5XZK9;Q5XZI9;Q5XZI8;Q5XZI3;Q5XZI2;Q5XZH6;A0A343GTX7;A0A218N9H4;B4YCG0;A0A344AJX0;A0A344AJ99;A0A343LFA6;T1Q6R9;T1Q5Q2;T1Q5P3;T1Q5B9;S4T6M3;Q9B2X0;Q9B2W9;Q9B2U6;Q9B…	A0A075X871;A0A343GM22;A0A3Q9X1C4;A0A343HGX5;A0A059QTG6;H9E795;A0A343GR13;A0A075X6R4;H9E7H3;H9E7J9;A0A343YS88;A0A3S9JHN0;A0A346M090;Q5Y0G2;Q5Y0J7;Q5Y0H4;Q5Y0F3;Q5Y0E5;Q5Y078;Q5Y070;Q5Y065;Q5Y011;Q5XZY3;Q5XZX9;Q5XZT6;Q5XZR9;Q5XZP7;Q5XZL8;Q5XZK9;Q5XZI9;Q5XZI8;Q5XZI3;Q5XZI2;Q5XZH6;A0A343GTX7;A0A218N9H4;B4YCG0;A0A344AJX0;A0A344AJ99;A0A343LFA6;T1Q6R9;T1Q5Q2;T1Q5P3;T1Q5B9;S4T6M3;Q9B2X0;Q9B2W9;Q9B2U6;Q9B…	1;1;1;1;1;1;1;1;1;1;1;1;1;1;1;1;1;1;1;1;1;1;1;1;1;1;1;1;1;1;1;1;1;1;1;1;1;1;1;1;1;1;1;1;1;1;1;1;1;1;1;1;1;1;1;1;1;1;1;1;1;1;1;1;1;1;1;1;1;1;1;1;1;1;1;1;1;1;1;1;1;1;1;1;1;1;1;1;1;1;1;1;1;1;1;1;1;1;1;1;1;1;1;1;1;1;1;1;1;1;1;1;1;1;1;1;1;1;1;1;1;1;1;1;1;1;1;1;1;1;1;1;1;1;1;1;1;1;1;1;1;1;1;1;1;1;1;1;1;1;1;1;1;1;1;1;1;1;1;1;1;1;1;1;1;1;1;1;1;1;1;1;1;1;1;1;1;1;1;1;1;1;1;1;1;1;1;1;1;1;1;1;1;1;1;1;1;1;1;1…	1;1;1;1;1;1;1;1;1;1;1;1;1;1;1;1;1;1;1;1;1;1;1;1;1;1;1;1;1;1;1;1;1;1;1;1;1;1;1;1;1;1;1;1;1;1;1;1;1;1;1;1;1;1;1;1;1;1;1;1;1;1;1;1;1;1;1;1;1;1;1;1;1;1;1;1;1;1;1;1;1;1;1;1;1;1;1;1;1;1;1;1;1;1;1;1;1;1;1;1;1;1;1;1;1;1;1;1;1;1;1;1;1;1;1;1;1;1;1;1;1;1;1;1;1;1;1;1;1;1;1;1;1;1;1;1;1;1;1;1;1;1;1;1;1;1;1;1;1;1;1;1;1;1;1;1;1;1;1;1;1;1;1;1;1;1;1;1;1;1;1;1;1;1;1;1;1;1;1;1;1;1;1;1;1;1;1;1;1;1;1;1;1;1;1;1;1;1;1;1…	1;1;1;1;1;1;1;1;1;1;1;1;1;1;1;1;1;1;1;1;1;1;1;1;1;1;1;1;1;1;1;1;1;1;1;1;1;1;1;1;1;1;1;1;1;1;1;1;1;1;1;1;1;1;1;1;1;1;1;1;1;1;1;1;1;1;1;1;1;1;1;1;1;1;1;1;1;1;1;1;1;1;1;1;1;1;1;1;1;1;1;1;1;1;1;1;1;1;1;1;1;1;1;1;1;1;1;1;1;1;1;1;1;1;1;1;1;1;1;1;1;1;1;1;1;1;1;1;1;1;1;1;1;1;1;1;1;1;1;1;1;1;1;1;1;1;1;1;1;1;1;1;1;1;1;1;1;1;1;1;1;1;1;1;1;1;1;1;1;1;1;1;1;1;1;1;1;1;1;1;1;1;1;1;1;1;1;1;1;1;1;1;1;1;1;1;1;1;1;1…	Cytochrome c oxidase subunit 3	COX3;COIII;CO3;coxIII;MT-CO3	tr|A0A075X871|A0A075X871_HUMAN Cytochrome c oxidase subunit 3 (Fragment) OS=Homo sapiens OX=9606 GN=COX3 PE=3 SV=1;tr|A0A343GM22|A0A343GM22_HUMAN Cytochrome c oxidase subunit 3 (Fragment) OS=Homo sapiens OX=9606 GN=COX3 PE=3 SV=1;tr|A0A3Q9X1C4|A0A3Q9X1C4_H	642	1	1	1	0	1	1	1	1	0	0	0	0	0	0	0	0	0	1	1	1	1	0	0	0	0	0	0	0	0	0	1	1	1	1	0	0	0	0	0	0
3	A0A346M047;A0A218N9E7;A0A346M0E0;H9E7F7;H9E7P8;A0A346LZY3;A0A346M077;A0A1B1PEQ8;H9E7W2;H9E7T7;X5C6M5;X5BKA4;X2CK15;W8DFH5;W8D4U9;W8D1X2;V9K571;V9JPM6;V9J3S1;U5Z9R9;U5Z487;U3LSI8;T1SWS8;T1Q632;S4STI1;R9Y412;Q9B2U8;Q9B138;Q8WCW3;Q8HNR1;Q85KS0;Q7Y6M3;Q7Y626;Q6VJJ3;Q6VJD8;Q6VIG7;Q6RQ80;Q6RNN7;Q6RKW8;Q6R0V6;Q5SB08;Q5SAP1;Q5S971;Q4GQP0;Q4GHE1;Q4GCZ4;Q4GCG2;Q4F4V6;Q305H0;Q19MP7;Q15HH9;Q0Z7S0;Q0Z7J0;Q06T…	A0A346M047;A0A218N9E7;A0A346M0E0;H9E7F7;H9E7P8;A0A346LZY3;A0A346M077;A0A1B1PEQ8;H9E7W2;H9E7T7;X5C6M5;X5BKA4;X2CK15;W8DFH5;W8D4U9;W8D1X2;V9K571;V9JPM6;V9J3S1;U5Z9R9;U5Z487;U3LSI8;T1SWS8;T1Q632;S4STI1;R9Y412;Q9B2U8;Q9B138;Q8WCW3;Q8HNR1;Q85KS0;Q7Y6M3;Q7Y626;Q6VJJ3;Q6VJD8;Q6VIG7;Q6RQ80;Q6RNN7;Q6RKW8;Q6R0V6;Q5SB08;Q5SAP1;Q5S971;Q4GQP0;Q4GHE1;Q4GCZ4;Q4GCG2;Q4F4V6;Q305H0;Q19MP7;Q15HH9;Q0Z7S0;Q0Z7J0;Q06T…	6;6;6;6;6;6;6;6;6;6;6;6;6;6;6;6;6;6;6;6;6;6;6;6;6;6;6;6;6;6;6;6;6;6;6;6;6;6;6;6;6;6;6;6;6;6;6;6;6;6;6;6;6;6;6;6;6;6;6;6;6;6;6;6;6;6;6;6;6;6;6;6;6;6;6;6;6;6;6;6;6;6;6;6;6;6;6;6;6;6;6;6;6;6;6;6;6;6;6;6;6;6;6;6;6;6;6;6;6;6;6;6;6;6;6;6;6;6;6;6;6;6;6;6;6;6;6;6;6;6;6;6;6;6;6;6;6;6;6;6;6;6;6;6;6;6;6;6;6;6;6;6;6;6;6;6;6;6;6;6;6;6;6;6;6;6;6;6;6;6;6;6;6;6;6;6;6;6;6;6;6;6;6;6;6;6;6;6;6;6;6;6;6;6;6;6;6;6;5;5…	6;6;6;6;6;6;6;6;6;6;6;6;6;6;6;6;6;6;6;6;6;6;6;6;6;6;6;6;6;6;6;6;6;6;6;6;6;6;6;6;6;6;6;6;6;6;6;6;6;6;6;6;6;6;6;6;6;6;6;6;6;6;6;6;6;6;6;6;6;6;6;6;6;6;6;6;6;6;6;6;6;6;6;6;6;6;6;6;6;6;6;6;6;6;6;6;6;6;6;6;6;6;6;6;6;6;6;6;6;6;6;6;6;6;6;6;6;6;6;6;6;6;6;6;6;6;6;6;6;6;6;6;6;6;6;6;6;6;6;6;6;6;6;6;6;6;6;6;6;6;6;6;6;6;6;6;6;6;6;6;6;6;6;6;6;6;6;6;6;6;6;6;6;6;6;6;6;6;6;6;6;6;6;6;6;6;6;6;6;6;6;6;6;6;6;6;6;6;5;5…	6;6;6;6;6;6;6;6;6;6;6;6;6;6;6;6;6;6;6;6;6;6;6;6;6;6;6;6;6;6;6;6;6;6;6;6;6;6;6;6;6;6;6;6;6;6;6;6;6;6;6;6;6;6;6;6;6;6;6;6;6;6;6;6;6;6;6;6;6;6;6;6;6;6;6;6;6;6;6;6;6;6;6;6;6;6;6;6;6;6;6;6;6;6;6;6;6;6;6;6;6;6;6;6;6;6;6;6;6;6;6;6;6;6;6;6;6;6;6;6;6;6;6;6;6;6;6;6;6;6;6;6;6;6;6;6;6;6;6;6;6;6;6;6;6;6;6;6;6;6;6;6;6;6;6;6;6;6;6;6;6;6;6;6;6;6;6;6;6;6;6;6;6;6;6;6;6;6;6;6;6;6;6;6;6;6;6;6;6;6;6;6;6;6;6;6;6;6;5;5…	Cytochrome c oxidase subunit 2	COX2;COII;MT-CO2;cox2	tr|A0A346M047|A0A346M047_HUMAN Cytochrome c oxidase subunit II (Fragment) OS=Homo sapiens OX=9606 GN=COX2 PE=4 SV=1;tr|A0A218N9E7|A0A218N9E7_HUMAN Cytochrome c oxidase subunit 2 (Fragment) OS=Homo sapiens OX=9606 GN=COX2 PE=3 SV=1;tr|A0A346M0E0|A0A346M0E0_	464	6	6	6	1	2	6	4	3	3	2	1	5	2	3	1	0	1	2	6	4	3	3	2	1	5	2	3	1	0	1	2	6	4	3	3	2	1	5	2	3
4	A0A023T6R1;Q96A72;F5H6P7;P61326;F5H6N1;F5H3U9;P61326-2;F5H124	A0A023T6R1;Q96A72;F5H6P7;P61326;F5H6N1	5;5;4;4;3;2;2;1	5;5;4;4;3;2;2;1	5;5;4;4;3;2;2;1	Protein mago nashi homolog 2;Protein mago nashi homolog	FLJ10292;MAGOHB;MAGOH	tr|A0A023T6R1|A0A023T6R1_HUMAN Mago nashi protein OS=Homo sapiens OX=9606 GN=FLJ10292 PE=2 SV=1;sp|Q96A72|MGN2_HUMAN Protein mago nashi homolog 2 OS=Homo sapiens OX=9606 GN=MAGOHB PE=1 SV=1;tr|F5H6P7|F5H6P7_HUMAN Protein mago nashi homolog 2 OS=Homo sapien	8	5	5	5	1	2	1	2	1	1	0	0	0	1	2	1	0	1	2	1	2	1	1	0	0	0	1	2	1	0	1	2	1	2	1	1	0	0	0	1	2
5	A0A0J9YW13;A0A023T787;Q9Y5S9-2;Q9Y5S9	A0A0J9YW13;A0A023T787;Q9Y5S9-2;Q9Y5S9	1;1;1;1	1;1;1;1	1;1;1;1	RNA-binding protein 8A	RBM8;RBM8A	tr|A0A0J9YW13|A0A0J9YW13_HUMAN RNA-binding protein 8A (Fragment) OS=Homo sapiens OX=9606 GN=RBM8A PE=1 SV=1;tr|A0A023T787|A0A023T787_HUMAN RNA-binding protein 8A OS=Homo sapiens OX=9606 GN=RBM8 PE=2 SV=1;sp|Q9Y5S9-2|RBM8A_HUMAN Isoform 2 of RNA-binding pro	4	1	1	1	0	1	0	0	0	0	1	0	0	0	0	0	0	0	1	0	0	0	0	1	0	0	0	0	0	0	0	1	0	0	0	0	1	0	0	0	0
6	A0A0C4DFM1;A0A024QYR3;Q92544;B4DYH6;Q6ZTK5;B4DH88;B4DKC1	A0A0C4DFM1;A0A024QYR3;Q92544;B4DYH6;Q6ZTK5;B4DH88;B4DKC1	2;2;2;1;1;1;1	2;2;2;1;1;1;1	2;2;2;1;1;1;1	Transmembrane 9 superfamily member 4	TM9SF4	tr|A0A0C4DFM1|A0A0C4DFM1_HUMAN Transmembrane 9 superfamily member OS=Homo sapiens OX=9606 GN=TM9SF4 PE=1 SV=1;tr|A0A024QYR3|A0A024QYR3_HUMAN Transmembrane 9 superfamily member OS=Homo sapiens OX=9606 PE=2 SV=1;sp|Q92544|TM9S4_HUMAN Transmembrane 9 superfam	7	2	2	2	1	0	1	0	0	0	0	1	0	0	0	0	0	1	0	1	0	0	0	0	1	0	0	0	0	0	1	0	1	0	0	0	0	1	0	0	0
7	B3KSG9;A0A024QYR8;Q99805	B3KSG9;A0A024QYR8;Q99805	3;3;3	3;3;3	3;3;3	Transmembrane 9 superfamily member 2	TM9SF2	tr|B3KSG9|B3KSG9_HUMAN Transmembrane 9 superfamily member OS=Homo sapiens OX=9606 PE=2 SV=1;tr|A0A024QYR8|A0A024QYR8_HUMAN Transmembrane 9 superfamily member OS=Homo sapiens OX=9606 GN=TM9SF2 PE=2 SV=1;sp|Q99805|TM9S2_HUMAN Transmembrane 9 superfamily memb	3	3	3	3	1	0	0	3	1	0	0	0	0	1	1	0	0	1	0	0	3	1	0	0	0	0	1	1	0	0	1	0	0	3	1	0	0	0	0	1	1
8	B4DVQ5;A1KYQ7;A0A024QYU9;Q99613;B4DVU3;B4DDN4;Q99613-2;B5ME19;B4DRU0;B4E2Z6;B3KNZ4;A0A024QYX7;Q3B7B9;H3BPE4;H3BPE3;H3BTY8	B4DVQ5;A1KYQ7;A0A024QYU9;Q99613;B4DVU3;B4DDN4;Q99613-2;B5ME19;B4DRU0;B4E2Z6;B3KNZ4;A0A024QYX7	25;25;25;25;24;24;24;24;23;22;21;20;4;3;2;1	25;25;25;25;24;24;24;24;23;22;21;20;4;3;2;1	25;25;25;25;24;24;24;24;23;22;21;20;4;3;2;1	Eukaryotic translation initiation factor 3 subunit C;Eukaryotic translation initiation factor 3 subunit C-like protein	EIF3C;EIF3CL	tr|B4DVQ5|B4DVQ5_HUMAN Eukaryotic translation initiation factor 3 subunit C OS=Homo sapiens OX=9606 GN=EIF3C PE=2 SV=1;tr|A1KYQ7|A1KYQ7_HUMAN Eukaryotic translation initiation factor 3 subunit C OS=Homo sapiens OX=9606 GN=EIF3C PE=2 SV=1;tr|A0A024QYU9|A0A0	16	25	25	25	12	7	16	16	15	6	12	11	11	12	12	8	2	12	7	16	16	15	6	12	11	11	12	12	8	2	12	7	16	16	15	6	12	11	11	12	12
9	A0A024QYV8;B4DTZ1;O43303-2;O43303	A0A024QYV8;B4DTZ1;O43303-2;O43303	5;5;5;5	5;5;5;5	5;5;5;5	Centriolar coiled-coil protein of 110 kDa	CP110;CCP110	tr|A0A024QYV8|A0A024QYV8_HUMAN CP110 protein, isoform CRA_a OS=Homo sapiens OX=9606 GN=CP110 PE=4 SV=1;tr|B4DTZ1|B4DTZ1_HUMAN cDNA FLJ60154, highly similar to Centrosomal protein of 110 kDa OS=Homo sapiens OX=9606 PE=2 SV=1;sp|O43303-2|CP110_HUMAN Isoform	4	5	5	5	3	2	0	0	0	0	3	5	0	0	0	0	0	3	2	0	0	0	0	3	5	0	0	0	0	0	3	2	0	0	0	0	3	5	0	0	0
10	A0A024QYX0;Q15125;C9J719;C9JJ78;A0A494C0F3	A0A024QYX0;Q15125;C9J719;C9JJ78;A0A494C0F3	2;2;1;1;1	2;2;1;1;1	2;2;1;1;1	3-beta-hydroxysteroid-Delta(8),Delta(7)-isomerase	EBP	tr|A0A024QYX0|A0A024QYX0_HUMAN Emopamil binding protein OS=Homo sapiens OX=9606 GN=EBP PE=2 SV=1;sp|Q15125|EBP_HUMAN 3-beta-hydroxysteroid-Delta(8),Delta(7)-isomerase OS=Homo sapiens OX=9606 GN=EBP PE=1 SV=3;tr|C9J719|C9J719_HUMAN 3-beta-hydroxysteroid-Del	5	2	2	2	1	0	1	2	2	0	0	0	1	2	2	0	0	1	0	1	2	2	0	0	0	1	2	2	0	0	1	0	1	2	2	0	0	0	1	2	2
11	A0A024QYX3;P98179	A0A024QYX3;P98179	4;4	4;4	4;4	RNA-binding protein 3	RBM3	tr|A0A024QYX3|A0A024QYX3_HUMAN RNA binding motif (RNP1, RRM) protein 3, isoform CRA_c OS=Homo sapiens OX=9606 GN=RBM3 PE=4 SV=1;sp|P98179|RBM3_HUMAN RNA-binding protein 3 OS=Homo sapiens OX=9606 GN=RBM3 PE=1 SV=1	2	4	4	4	2	1	3	3	2	2	2	0	2	2	2	3	0	2	1	3	3	2	2	2	0	2	2	2	3	0	2	1	3	3	2	2	2	0	2	2	2
12	B3KN91;A0A024QYX5;A0A0S2Z5C9;Q9UET6-2;Q9UET6	B3KN91;A0A024QYX5;A0A0S2Z5C9;Q9UET6-2;Q9UET6	1;1;1;1;1	1;1;1;1;1	1;1;1;1;1	Putative tRNA (cytidine(32)/guanosine(34)-2-O)-methyltransferase	FTSJ1	tr|B3KN91|B3KN91_HUMAN Putative tRNA (cytidine(32)/guanosine(34)-2-O)-methyltransferase OS=Homo sapiens OX=9606 GN=FTSJ1 PE=2 SV=1;tr|A0A024QYX5|A0A024QYX5_HUMAN Putative tRNA (cytidine(32)/guanosine(34)-2-O)-methyltransferase OS=Homo sapiens OX=9606 GN=	5	1	1	1	0	0	1	1	1	0	0	0	1	1	1	1	0	0	0	1	1	1	0	0	0	1	1	1	1	0	0	0	1	1	1	0	0	0	1	1	1
13	B2R7R5;A0A024QYY3;O60256-4;O60256-2;O60256;C9JDH0;I3L4G9;E7EW35;C9JDU5;C9JJS3;C9K0K7;I3L0S1;E7EPA1;O60256-3	B2R7R5;A0A024QYY3;O60256-4;O60256-2;O60256;C9JDH0;I3L4G9;E7EW35;C9JDU5;C9JJS3;C9K0K7;I3L0S1;E7EPA1;O60256-3	2;2;2;2;2;1;1;1;1;1;1;1;1;1	2;2;2;2;2;1;1;1;1;1;1;1;1;1	2;2;2;2;2;1;1;1;1;1;1;1;1;1	Phosphoribosyl pyrophosphate synthase-associated protein 2	PRPSAP2	tr|B2R7R5|B2R7R5_HUMAN cDNA, FLJ93570, highly similar to Homo sapiens phosphoribosyl pyrophosphate synthetase-associated protein 2 (PRPSAP2), mRNA OS=Homo sapiens OX=9606 PE=2 SV=1;tr|A0A024QYY3|A0A024QYY3_HUMAN Phosphoribosyl pyrophosphate synthetase-asso	14	2	2	2	1	1	1	2	1	1	1	0	1	1	1	0	0	1	1	1	2	1	1	1	0	1	1	1	0	0	1	1	1	2	1	1	1	0	1	1	1
14	A0A2R8YD35;C9J172;Q9BRX7;E7EP63;E7ER52;A6NDI8;B3KNA1;B4DZN1;Q9NSW6;A0A024QZ26;B4DZH6;Q9UBN7;C9JEF4;A0A2R8Y5Z4;A0A2R8YCS4;B4DJ18;B3KT76;A0A2R8YDE6	A0A2R8YD35;C9J172;Q9BRX7;E7EP63;E7ER52;A6NDI8;B3KNA1;B4DZN1;Q9NSW6;A0A024QZ26;B4DZH6;Q9UBN7;C9JEF4;A0A2R8Y5Z4;A0A2R8YCS4;B4DJ18;B3KT76;A0A2R8YDE6	2;2;2;2;2;2;2;2;2;2;2;2;1;1;1;1;1;1	2;2;2;2;2;2;2;2;2;2;2;2;1;1;1;1;1;1	2;2;2;2;2;2;2;2;2;2;2;2;1;1;1;1;1;1	Histone deacetylase 6	HDAC6;DKFZp566E044	tr|A0A2R8YD35|A0A2R8YD35_HUMAN Histone deacetylase 6 (Fragment) OS=Homo sapiens OX=9606 GN=HDAC6 PE=1 SV=1;tr|C9J172|C9J172_HUMAN Histone deacetylase 6 (Fragment) OS=Homo sapiens OX=9606 GN=HDAC6 PE=1 SV=1;tr|Q9BRX7|Q9BRX7_HUMAN HDAC6 protein OS=Homo sapie	18	2	2	2	0	0	1	1	1	0	0	0	0	0	0	0	0	0	0	1	1	1	0	0	0	0	0	0	0	0	0	0	1	1	1	0	0	0	0	0	0
15	A0A024QZ30;P31040;P31040-2;D6RFM5;B3KT34;Q0QF12;A0A087X1I3;B4DYN5;P31040-3;A0A494C1T6;B3KYA5;B4DNB2;H0Y8X1;B7Z6J5	A0A024QZ30;P31040;P31040-2;D6RFM5;B3KT34;Q0QF12;A0A087X1I3;B4DYN5;P31040-3	25;25;24;23;20;20;18;18;18;12;10;2;2;1	25;25;24;23;20;20;18;18;18;12;10;2;2;1	24;24;23;22;20;19;18;17;18;11;10;2;2;1	Succinate dehydrogenase [ubiquinone] flavoprotein subunit, mitochondrial	SDHA	tr|A0A024QZ30|A0A024QZ30_HUMAN Succinate dehydrogenase [ubiquinone] flavoprotein subunit, mitochondrial OS=Homo sapiens OX=9606 GN=SDHA PE=3 SV=1;sp|P31040|SDHA_HUMAN Succinate dehydrogenase [ubiquinone] flavoprotein subunit, mitochondrial OS=Homo sapiens	14	25	25	24	12	9	16	15	13	16	11	8	15	14	11	13	1	12	9	16	15	13	16	11	8	15	14	11	13	1	12	8	16	14	12	15	11	8	14	14	11
16	A0A024QZ31;A1KXE4-2;A1KXE4	A0A024QZ31;A1KXE4-2;A1KXE4	2;2;2	2;2;2	2;2;2	Myelin-associated neurite-outgrowth inhibitor	LOC130074;FAM168B	tr|A0A024QZ31|A0A024QZ31_HUMAN Uncharacterized protein OS=Homo sapiens OX=9606 GN=LOC130074 PE=4 SV=1;sp|A1KXE4-2|F168B_HUMAN Isoform 2 of Myelin-associated neurite-outgrowth inhibitor OS=Homo sapiens OX=9606 GN=FAM168B;sp|A1KXE4|F168B_HUMAN Myelin-associa	3	2	2	2	1	1	1	1	0	1	1	0	2	1	1	1	0	1	1	1	1	0	1	1	0	2	1	1	1	0	1	1	1	1	0	1	1	0	2	1	1
17	A0A024QZ64;P09972;B7Z3K9;B7Z3K7;A8MVZ9;B7Z1Y2;J3KSV6;J3QKP5;B7Z1N6;C9J8F3;J3QKK1;B7Z1H6;K7EKH5;B7Z1Z9;B7Z1L5	A0A024QZ64;P09972;B7Z3K9;B7Z3K7;A8MVZ9;B7Z1Y2;J3KSV6;J3QKP5;B7Z1N6;C9J8F3;J3QKK1;B7Z1H6;K7EKH5	12;12;11;10;10;10;9;9;9;8;6;6;6;4;1	10;10;9;8;10;8;9;9;7;8;6;6;6;2;1	10;10;9;8;10;8;9;9;7;8;6;6;6;2;1	Fructose-bisphosphate aldolase;Fructose-bisphosphate aldolase C	ALDOC	tr|A0A024QZ64|A0A024QZ64_HUMAN Fructose-bisphosphate aldolase OS=Homo sapiens OX=9606 GN=ALDOC PE=2 SV=1;sp|P09972|ALDOC_HUMAN Fructose-bisphosphate aldolase C OS=Homo sapiens OX=9606 GN=ALDOC PE=1 SV=2;tr|B7Z3K9|B7Z3K9_HUMAN Fructose-bisphosphate aldolase	15	12	10	10	3	3	6	5	7	4	4	3	6	4	6	2	0	1	1	4	3	5	2	3	2	4	2	5	2	0	1	1	4	3	5	2	3	2	4	2	5
18	A0A024QZ70;Q7L7X3-3;Q7L7X3;Q7L7X3-2	A0A024QZ70;Q7L7X3-3;Q7L7X3;Q7L7X3-2	2;2;2;1	2;2;2;1	2;2;2;1	Serine/threonine-protein kinase TAO1	TAOK1	tr|A0A024QZ70|A0A024QZ70_HUMAN TAO kinase 1, isoform CRA_a OS=Homo sapiens OX=9606 GN=TAOK1 PE=4 SV=1;sp|Q7L7X3-3|TAOK1_HUMAN Isoform 3 of Serine/threonine-protein kinase TAO1 OS=Homo sapiens OX=9606 GN=TAOK1;sp|Q7L7X3|TAOK1_HUMAN Serine/threonine-protein	4	2	2	2	0	0	0	1	0	0	0	0	1	1	0	0	0	0	0	0	1	0	0	0	0	1	1	0	0	0	0	0	0	1	0	0	0	0	1	1	0
19	D6RAN6;B4DUR7;F6SKB8;Q53FE5;A0A024QZ81;Q9NVZ3-3;Q9NVZ3;Q9NVZ3-2;H0Y970;Q9NVZ3-4	D6RAN6;B4DUR7;F6SKB8;Q53FE5;A0A024QZ81;Q9NVZ3-3;Q9NVZ3;Q9NVZ3-2;H0Y970;Q9NVZ3-4	2;2;2;2;2;2;2;2;1;1	2;2;2;2;2;2;2;2;1;1	2;2;2;2;2;2;2;2;1;1	Adaptin ear-binding coat-associated protein 2	NECAP2	tr|D6RAN6|D6RAN6_HUMAN Adaptin ear-binding coat-associated protein 2 OS=Homo sapiens OX=9606 GN=NECAP2 PE=1 SV=1;tr|B4DUR7|B4DUR7_HUMAN cDNA FLJ52763, highly similar to Adaptin ear-binding coat-associated protein 2 OS=Homo sapiens OX=9606 PE=2 SV=1;tr|F6SK	10	2	2	2	0	0	2	0	0	0	0	0	1	0	0	0	0	0	0	2	0	0	0	0	0	1	0	0	0	0	0	0	2	0	0	0	0	0	1	0	0
20	B4DL04;A0A024QZA8;P29317;Q96HF4;Q9P0M0;Q9P0L3;Q9P0L7;Q9P0L6;Q9P0L5;Q9NPI2;Q3MS92;Q3MS96;B4DVT5;J3KR66;Q5JY90;B4DQP7;U3NG26;F8W9W0;C9JXA2;B4DSE0;Q96L35;B1AKC9;D3DNT9;Q6P4R6;A8K5U6;A0A140VJJ0;Q59F17;Q541P7;Q4LE53;F8VP57;B7ZKW7;Q59FT4;A0A384MU00;B7ZKJ3;A0A3B3IRY8;A0A0B4J1T8;Q9UF33-2;Q9UF33-3;P29317-2;P54762-5;Q06187;Q06187-2;P54756-3;P29320;P54762;P29323-2;P54760;P29323-3;Q15375-2;Q15375-4;Q15375;P5…	B4DL04;A0A024QZA8;P29317;Q96HF4	8;8;8;5;1;1;1;1;1;1;1;1;1;1;1;1;1;1;1;1;1;1;1;1;1;1;1;1;1;1;1;1;1;1;1;1;1;1;1;1;1;1;1;1;1;1;1;1;1;1;1;1;1;1;1;1;1	8;8;8;5;1;1;1;1;1;1;1;1;1;1;1;1;1;1;1;1;1;1;1;1;1;1;1;1;1;1;1;1;1;1;1;1;1;1;1;1;1;1;1;1;1;1;1;1;1;1;1;1;1;1;1;1;1	8;8;8;5;1;1;1;1;1;1;1;1;1;1;1;1;1;1;1;1;1;1;1;1;1;1;1;1;1;1;1;1;1;1;1;1;1;1;1;1;1;1;1;1;1;1;1;1;1;1;1;1;1;1;1;1;1	Receptor protein-tyrosine kinase;Ephrin type-A receptor 2	EPHA2	tr|B4DL04|B4DL04_HUMAN cDNA FLJ51229, highly similar to Ephrin type-A receptor 2 OS=Homo sapiens OX=9606 PE=2 SV=1;tr|A0A024QZA8|A0A024QZA8_HUMAN EPH receptor A2, isoform CRA_a OS=Homo sapiens OX=9606 GN=EPHA2 PE=3 SV=1;sp|P29317|EPHA2_HUMAN Ephrin type-A	57	8	8	8	2	1	3	3	4	2	1	1	3	0	3	1	0	2	1	3	3	4	2	1	1	3	0	3	1	0	2	1	3	3	4	2	1	1	3	0	3
21	A0A024QZA9;O14874-3;O14874;O14874-2;H3BTL2;H3BS02;B4DGN9;H3BNP3;H3BUV3	A0A024QZA9;O14874-3;O14874;O14874-2;H3BTL2;H3BS02;B4DGN9	10;10;10;9;7;7;7;2;1	10;10;10;9;7;7;7;2;1	10;10;10;9;7;7;7;2;1	[3-methyl-2-oxobutanoate dehydrogenase [lipoamide]] kinase, mitochondrial	BCKDK	tr|A0A024QZA9|A0A024QZA9_HUMAN Protein-serine/threonine kinase OS=Homo sapiens OX=9606 GN=BCKDK PE=3 SV=1;sp|O14874-3|BCKD_HUMAN Isoform 3 of [3-methyl-2-oxobutanoate dehydrogenase [lipoamide]] kinase, mitochondrial OS=Homo sapiens OX=9606 GN=BCKDK;sp|O148	9	10	10	10	7	7	4	2	0	2	8	7	1	2	1	1	1	7	7	4	2	0	2	8	7	1	2	1	1	1	7	7	4	2	0	2	8	7	1	2	1
22	A0A024QZB4;H3BRY5;P50225;P50226;H3BQX5;E9PKR8;Q59GG0;E9PKW4;E9PM76	A0A024QZB4;H3BRY5;P50225;P50226	7;6;6;5;3;3;3;3;1	4;3;3;3;2;3;1;1;1	4;3;3;3;2;3;1;1;1	Sulfotransferase;Sulfotransferase 1A1;Sulfotransferase 1A2	hCG_1993905;SULT1A1;SULT1A2	tr|A0A024QZB4|A0A024QZB4_HUMAN Sulfotransferase OS=Homo sapiens OX=9606 GN=hCG_1993905 PE=3 SV=1;tr|H3BRY5|H3BRY5_HUMAN Sulfotransferase (Fragment) OS=Homo sapiens OX=9606 GN=SULT1A1 PE=1 SV=1;sp|P50225|ST1A1_HUMAN Sulfotransferase 1A1 OS=Homo sapiens OX=9	9	7	4	4	1	0	4	4	3	1	1	2	4	1	1	0	2	1	0	2	2	1	1	1	1	2	0	1	0	1	1	0	2	2	1	1	1	1	2	0	1
23	A0A024QZD1;J3QQ67;Q07020;Q0QEW2;G3V203;H0YHA7;Q07020-2;F8VYV2;B4DDY5;A0A075B7A0;F8VUA6;F8VXR6	A0A024QZD1;J3QQ67;Q07020;Q0QEW2;G3V203;H0YHA7;Q07020-2;F8VYV2;B4DDY5;A0A075B7A0;F8VUA6	10;10;10;9;9;9;9;8;7;7;5;1	10;10;10;9;9;9;9;8;7;7;5;1	10;10;10;9;9;9;9;8;7;7;5;1	60S ribosomal protein L18	RPL18	tr|A0A024QZD1|A0A024QZD1_HUMAN Ribosomal protein L18, isoform CRA_c OS=Homo sapiens OX=9606 GN=RPL18 PE=4 SV=1;tr|J3QQ67|J3QQ67_HUMAN 60S ribosomal protein L18 (Fragment) OS=Homo sapiens OX=9606 GN=RPL18 PE=1 SV=1;sp|Q07020|RL18_HUMAN 60S ribosomal protein	12	10	10	10	5	5	4	7	4	5	4	3	3	4	5	5	4	5	5	4	7	4	5	4	3	3	4	5	5	4	5	5	4	7	4	5	4	3	3	4	5
24	A0A024QZD5;P08621;A8KAQ5;P08621-2;P08621-3;M0QYR1;P08621-4;B3KPV0;M0QX04;Q9UFS1	A0A024QZD5;P08621;A8KAQ5;P08621-2;P08621-3	15;15;14;14;10;7;5;4;1;1	15;15;14;14;10;7;5;4;1;1	15;15;14;14;10;7;5;4;1;1	U1 small nuclear ribonucleoprotein 70 kDa	SNRP70;SNRNP70	tr|A0A024QZD5|A0A024QZD5_HUMAN Small nuclear ribonucleoprotein 70kDa polypeptide (RNP antigen), isoform CRA_b OS=Homo sapiens OX=9606 GN=SNRP70 PE=4 SV=1;sp|P08621|RU17_HUMAN U1 small nuclear ribonucleoprotein 70 kDa OS=Homo sapiens OX=9606 GN=SNRNP70 PE=1	10	15	15	15	6	5	11	10	7	5	7	4	7	7	7	9	0	6	5	11	10	7	5	7	4	7	7	7	9	0	6	5	11	10	7	5	7	4	7	7	7
25	M0R2P8;M0R3A4;M0QYA2;A0A024QZE9;Q9NWS0;M0QXD5	M0R2P8;M0R3A4;M0QYA2;A0A024QZE9;Q9NWS0;M0QXD5	2;2;2;2;2;1	2;2;2;2;2;1	2;2;2;2;2;1	PIH1 domain-containing protein 1	PIH1D1;FLJ20643	tr|M0R2P8|M0R2P8_HUMAN PIH1 domain-containing protein 1 (Fragment) OS=Homo sapiens OX=9606 GN=PIH1D1 PE=1 SV=1;tr|M0R3A4|M0R3A4_HUMAN PIH1 domain-containing protein 1 (Fragment) OS=Homo sapiens OX=9606 GN=PIH1D1 PE=1 SV=1;tr|M0QYA2|M0QYA2_HUMAN PIH1 domain	6	2	2	2	0	1	0	0	0	0	0	0	0	0	0	0	1	0	1	0	0	0	0	0	0	0	0	0	0	1	0	1	0	0	0	0	0	0	0	0	0
26	M0QXN5;A0A024QZF1;P37198;M0QX10;M0QYY0;M0QX13;M0QZL5;M0R1S1;M0QX64;M0R302;Q8WYU3	M0QXN5;A0A024QZF1;P37198	4;4;4;1;1;1;1;1;1;1;1	4;4;4;1;1;1;1;1;1;1;1	4;4;4;1;1;1;1;1;1;1;1	Nuclear pore glycoprotein p62	NUP62;hCG_19665	tr|M0QXN5|M0QXN5_HUMAN Nuclear pore glycoprotein p62 OS=Homo sapiens OX=9606 GN=NUP62 PE=1 SV=1;tr|A0A024QZF1|A0A024QZF1_HUMAN HCG19665, isoform CRA_a OS=Homo sapiens OX=9606 GN=hCG_19665 PE=4 SV=1;sp|P37198|NUP62_HUMAN Nuclear pore glycoprotein p62 OS=Hom	11	4	4	4	1	2	2	0	0	1	0	0	1	1	0	0	0	1	2	2	0	0	1	0	0	1	1	0	0	0	1	2	2	0	0	1	0	0	1	1	0
27	A0A024QZF2;P10301	A0A024QZF2;P10301	1;1	1;1	1;1	Ras-related protein R-Ras	RRAS	tr|A0A024QZF2|A0A024QZF2_HUMAN Related RAS viral (R-ras) oncogene homolog, isoform CRA_a OS=Homo sapiens OX=9606 GN=RRAS PE=4 SV=1;sp|P10301|RRAS_HUMAN Ras-related protein R-Ras OS=Homo sapiens OX=9606 GN=RRAS PE=1 SV=1	2	1	1	1	0	0	0	0	1	0	0	0	0	0	0	0	0	0	0	0	0	1	0	0	0	0	0	0	0	0	0	0	0	0	1	0	0	0	0	0	0
28	A0A024QZJ7;Q16204;Q05CP8	A0A024QZJ7;Q16204;Q05CP8	3;3;2	3;3;2	3;3;2	Coiled-coil domain-containing protein 6	CCDC6	tr|A0A024QZJ7|A0A024QZJ7_HUMAN Coiled-coil domain containing 6, isoform CRA_a OS=Homo sapiens OX=9606 GN=CCDC6 PE=4 SV=1;sp|Q16204|CCDC6_HUMAN Coiled-coil domain-containing protein 6 OS=Homo sapiens OX=9606 GN=CCDC6 PE=1 SV=2;tr|Q05CP8|Q05CP8_HUMAN CCDC6 p	3	3	3	3	0	0	1	2	0	0	0	0	0	1	0	0	0	0	0	1	2	0	0	0	0	0	1	0	0	0	0	0	1	2	0	0	0	0	0	1	0
29	A0A024QZK8;P31942;Q53F48;P31942-3;P31942-2;A0A024QZP1;B4DHY1;P31942-4;P31942-5;P31942-6	A0A024QZK8;P31942;Q53F48;P31942-3;P31942-2;A0A024QZP1;B4DHY1;P31942-4	16;16;15;14;14;10;10;10;6;4	15;15;14;14;13;10;9;10;6;4	15;15;14;14;13;10;9;10;6;4	Heterogeneous nuclear ribonucleoprotein H3	HNRPH3;HNRNPH3	tr|A0A024QZK8|A0A024QZK8_HUMAN Heterogeneous nuclear ribonucleoprotein H3 (2H9), isoform CRA_a OS=Homo sapiens OX=9606 GN=HNRPH3 PE=4 SV=1;sp|P31942|HNRH3_HUMAN Heterogeneous nuclear ribonucleoprotein H3 OS=Homo sapiens OX=9606 GN=HNRNPH3 PE=1 SV=2;tr|Q53F	10	16	15	15	6	10	12	10	10	12	10	9	15	12	8	10	3	6	10	11	9	9	12	10	9	14	11	8	10	3	6	10	11	9	9	12	10	9	14	11	8
30	A0A024QZM0;B7Z518;Q8N9N2-2;H0YER2;H0YE76;B3KU20;H0YCB3;Q8N9N2	A0A024QZM0;B7Z518;Q8N9N2-2;H0YER2;H0YE76;B3KU20;H0YCB3;Q8N9N2	2;2;2;1;1;1;1;1	2;2;2;1;1;1;1;1	2;2;2;1;1;1;1;1	Activating signal cointegrator 1 complex subunit 1	ASCC1	tr|A0A024QZM0|A0A024QZM0_HUMAN Activating signal cointegrator 1 complex subunit 1, isoform CRA_a OS=Homo sapiens OX=9606 GN=ASCC1 PE=4 SV=1;tr|B7Z518|B7Z518_HUMAN cDNA FLJ55237, highly similar to Homo sapiens activating signal cointegrator 1 complex subuni	8	2	2	2	0	0	1	1	0	0	0	0	1	2	0	0	0	0	0	1	1	0	0	0	0	1	2	0	0	0	0	0	1	1	0	0	0	0	1	2	0
31	A0A024QZM6;P53992;G5EA31;B7ZAY6;P53992-2;B4DQ22	A0A024QZM6;P53992;G5EA31	40;40;37;13;13;2	40;40;37;13;13;2	5;5;5;1;1;0	Protein transport protein Sec24C	SEC24C	tr|A0A024QZM6|A0A024QZM6_HUMAN SEC24 related gene family, member C (S. cerevisiae), isoform CRA_a OS=Homo sapiens OX=9606 GN=SEC24C PE=4 SV=1;sp|P53992|SC24C_HUMAN Protein transport protein Sec24C OS=Homo sapiens OX=9606 GN=SEC24C PE=1 SV=3;tr|G5EA31|G5EA3	6	40	40	5	21	22	29	25	20	25	24	21	34	20	21	23	1	21	22	29	25	20	25	24	21	34	20	21	23	1	4	4	4	3	3	3	3	2	4	2	2
32	A0A024QZN2;Q8WXX5;Q2VIL4	A0A024QZN2;Q8WXX5	5;5;1	5;5;1	5;5;1	DnaJ homolog subfamily C member 9	hCG_2024613;DNAJC9	tr|A0A024QZN2|A0A024QZN2_HUMAN HCG2024613, isoform CRA_a OS=Homo sapiens OX=9606 GN=hCG_2024613 PE=4 SV=1;sp|Q8WXX5|DNJC9_HUMAN DnaJ homolog subfamily C member 9 OS=Homo sapiens OX=9606 GN=DNAJC9 PE=1 SV=1	3	5	5	5	0	0	2	3	4	2	1	0	2	2	1	1	0	0	0	2	3	4	2	1	0	2	2	1	1	0	0	0	2	3	4	2	1	0	2	2	1
33	A0A384NYN5;A0A024QZN4;V9HWK2;P18206-2;P18206;B3KXA2;B4E3Q9;B4DKC9;B4DTM7;P18206-3;A0A096LPE1	A0A384NYN5;A0A024QZN4;V9HWK2;P18206-2;P18206;B3KXA2;B4E3Q9	40;40;40;40;40;33;31;15;12;5;2	40;40;40;40;40;33;31;15;12;5;2	40;40;40;40;40;33;31;15;12;5;2	Vinculin	VCL;HEL114	tr|A0A384NYN5|A0A384NYN5_HUMAN Epididymis secretory sperm binding protein OS=Homo sapiens OX=9606 PE=2 SV=1;tr|A0A024QZN4|A0A024QZN4_HUMAN Vinculin, isoform CRA_c OS=Homo sapiens OX=9606 GN=VCL PE=4 SV=1;tr|V9HWK2|V9HWK2_HUMAN Epididymis luminal protein 11	11	40	40	40	14	3	25	18	18	7	4	3	18	14	15	5	1	14	3	25	18	18	7	4	3	18	14	15	5	1	14	3	25	18	18	7	4	3	18	14	15
34	A0A024QZN6;Q9ULJ6-2;Q9ULJ6;F6WR09;D4YW76;B3KR25	A0A024QZN6;Q9ULJ6-2;Q9ULJ6;F6WR09;D4YW76;B3KR25	4;4;4;3;3;2	4;4;4;3;3;2	2;2;2;1;1;0	Zinc finger MIZ domain-containing protein 1	RAI17;ZMIZ1;TRAFIP10	tr|A0A024QZN6|A0A024QZN6_HUMAN Retinoic acid induced 17, isoform CRA_a OS=Homo sapiens OX=9606 GN=RAI17 PE=4 SV=1;sp|Q9ULJ6-2|ZMIZ1_HUMAN Isoform 2 of Zinc finger MIZ domain-containing protein 1 OS=Homo sapiens OX=9606 GN=ZMIZ1;sp|Q9ULJ6|ZMIZ1_HUMAN Zinc f	6	4	4	2	2	2	3	2	2	3	1	1	2	3	1	0	0	2	2	3	2	2	3	1	1	2	3	1	0	0	0	0	1	0	0	1	0	0	1	1	0
35	A0A024QZN7;Q9NZ45	A0A024QZN7;Q9NZ45	2;2	2;2	2;2	CDGSH iron-sulfur domain-containing protein 1	C10orf70;CISD1	tr|A0A024QZN7|A0A024QZN7_HUMAN Chromosome 10 open reading frame 70, isoform CRA_b OS=Homo sapiens OX=9606 GN=C10orf70 PE=4 SV=1;sp|Q9NZ45|CISD1_HUMAN CDGSH iron-sulfur domain-containing protein 1 OS=Homo sapiens OX=9606 GN=CISD1 PE=1 SV=1	2	2	2	2	0	0	0	2	0	0	0	0	0	0	0	0	0	0	0	0	2	0	0	0	0	0	0	0	0	0	0	0	0	2	0	0	0	0	0	0	0
36	A0A024QZN8;Q5GLZ8-6;Q5GLZ8-3;Q5GLZ8-2;Q5GLZ8;A8K9U4	A0A024QZN8;Q5GLZ8-6;Q5GLZ8-3;Q5GLZ8-2;Q5GLZ8;A8K9U4	2;2;2;2;2;1	2;2;2;2;2;1	2;2;2;2;2;1	Probable E3 ubiquitin-protein ligase HERC4	HERC4	tr|A0A024QZN8|A0A024QZN8_HUMAN Hect domain and RLD 4, isoform CRA_b OS=Homo sapiens OX=9606 GN=HERC4 PE=4 SV=1;sp|Q5GLZ8-6|HERC4_HUMAN Isoform 6 of Probable E3 ubiquitin-protein ligase HERC4 OS=Homo sapiens OX=9606 GN=HERC4;sp|Q5GLZ8-3|HERC4_HUMAN Isoform	6	2	2	2	0	0	1	1	0	0	0	0	0	0	0	0	0	0	0	1	1	0	0	0	0	0	0	0	0	0	0	0	1	1	0	0	0	0	0	0	0
37	A0A0A0MR02;A0A024QZT0;A0A024QZN9;P45880-2;P45880;P45880-1;B4DKM5;Q5JSD2;Q5JSD1;A2A3S1	A0A0A0MR02;A0A024QZT0;A0A024QZN9;P45880-2;P45880;P45880-1;B4DKM5;Q5JSD2;Q5JSD1	9;9;9;9;9;9;7;6;6;3	9;9;9;9;9;9;7;6;6;3	9;9;9;9;9;9;7;6;6;3	Voltage-dependent anion-selective channel protein 2	VDAC2	tr|A0A0A0MR02|A0A0A0MR02_HUMAN Voltage-dependent anion-selective channel protein 2 (Fragment) OS=Homo sapiens OX=9606 GN=VDAC2 PE=1 SV=1;tr|A0A024QZT0|A0A024QZT0_HUMAN Epididymis secretory sperm binding protein OS=Homo sapiens OX=9606 GN=VDAC2 PE=2 SV=1;tr	10	9	9	9	6	4	7	9	8	5	4	3	6	6	5	5	0	6	4	7	9	8	5	4	3	6	6	5	5	0	6	4	7	9	8	5	4	3	6	6	5
38	A0A024QZP7;Q5H9N4;P06493;A0A024QZJ8;P06493-2;A0A087WZZ9;I6L9I5;E5RIU6;B7Z3D6;K7ELV5;A0A024R8R3;Q00526;G3V317	A0A024QZP7;Q5H9N4;P06493;A0A024QZJ8;P06493-2;A0A087WZZ9;I6L9I5;E5RIU6	14;14;14;12;12;9;9;7;4;2;2;2;1	14;14;14;12;12;9;9;7;4;2;2;2;1	12;12;12;11;11;7;7;5;3;0;0;0;0	Cyclin-dependent kinase 1	CDC2;DKFZp686L20222;CDK1	tr|A0A024QZP7|A0A024QZP7_HUMAN Cell division cycle 2, G1 to S and G2 to M, isoform CRA_a OS=Homo sapiens OX=9606 GN=CDK1 PE=1 SV=1;tr|Q5H9N4|Q5H9N4_HUMAN Uncharacterized protein DKFZp686L20222 OS=Homo sapiens OX=9606 GN=DKFZp686L20222 PE=3 SV=1;sp|P06493|C	13	14	14	12	4	4	9	7	7	3	4	2	7	6	4	3	4	4	4	9	7	7	3	4	2	7	6	4	3	4	2	2	8	5	5	3	2	1	5	5	2
39	A0A024QZQ1;Q96EB6;B0QZ35;E9PC49;A8K128;I1Y8W7;Q96EB6-2;B3KNK3	A0A024QZQ1;Q96EB6;B0QZ35;E9PC49;A8K128;I1Y8W7;Q96EB6-2	6;6;5;5;5;4;4;2	6;6;5;5;5;4;4;2	6;6;5;5;5;4;4;2	NAD-dependent protein deacetylase sirtuin-1;SirtT1 75 kDa fragment	SIRT1	tr|A0A024QZQ1|A0A024QZQ1_HUMAN Sirtuin (Silent mating type information regulation 2 homolog) 1 (S. cerevisiae), isoform CRA_a OS=Homo sapiens OX=9606 GN=SIRT1 PE=4 SV=1;sp|Q96EB6|SIR1_HUMAN NAD-dependent protein deacetylase sirtuin-1 OS=Homo sapiens OX=960	8	6	6	6	1	2	2	0	0	2	0	0	0	0	0	0	5	1	2	2	0	0	2	0	0	0	0	0	0	5	1	2	2	0	0	2	0	0	0	0	0
40	Q53FJ5;A0A024QZQ2;C9JIZ6;B4DRB7;Q59EN5;P07602;P07602-2;P07602-3;Q5BJH1;B4DEK5	Q53FJ5;A0A024QZQ2;C9JIZ6;B4DRB7;Q59EN5;P07602;P07602-2;P07602-3;Q5BJH1;B4DEK5	2;2;2;2;2;2;2;2;1;1	2;2;2;2;2;2;2;2;1;1	2;2;2;2;2;2;2;2;1;1	Prosaposin;Saposin-A;Saposin-B-Val;Saposin-B;Saposin-C;Saposin-D	PSAP	tr|Q53FJ5|Q53FJ5_HUMAN Prosaposin (Variant Gaucher disease and variant metachromatic leukodystrophy) variant (Fragment) OS=Homo sapiens OX=9606 PE=2 SV=1;tr|A0A024QZQ2|A0A024QZQ2_HUMAN Prosaposin (Variant Gaucher disease and variant metachromatic leukodyst	10	2	2	2	0	0	0	2	0	0	0	0	0	0	0	0	0	0	0	0	2	0	0	0	0	0	0	0	0	0	0	0	0	2	0	0	0	0	0	0	0
41	B3KPC1;A0A024QZR3;Q9BRX2	B3KPC1;A0A024QZR3;Q9BRX2	3;3;3	3;3;3	3;3;3	Protein pelota homolog	hCG_2002731;PELO	tr|B3KPC1|B3KPC1_HUMAN Protein pelota homolog OS=Homo sapiens OX=9606 PE=2 SV=1;tr|A0A024QZR3|A0A024QZR3_HUMAN Protein pelota homolog OS=Homo sapiens OX=9606 GN=hCG_2002731 PE=3 SV=1;sp|Q9BRX2|PELO_HUMAN Protein pelota homolog OS=Homo sapiens OX=9606 GN=PE	3	3	3	3	0	0	1	2	0	0	0	0	2	1	0	0	0	0	0	1	2	0	0	0	0	2	1	0	0	0	0	0	1	2	0	0	0	0	2	1	0
42	Q8NDP0;B4DRN6;A0A024QZR5;Q9Y2T2;H0YBM0;E5RJ52;A0A384NYL6;P53677	Q8NDP0;B4DRN6;A0A024QZR5;Q9Y2T2	4;4;4;4;1;1;1;1	4;4;4;4;1;1;1;1	4;4;4;4;1;1;1;1	AP-3 complex subunit mu-1	DKFZp586G1518;AP3M1	tr|Q8NDP0|Q8NDP0_HUMAN Uncharacterized protein DKFZp586G1518 (Fragment) OS=Homo sapiens OX=9606 GN=DKFZp586G1518 PE=2 SV=1;tr|B4DRN6|B4DRN6_HUMAN cDNA FLJ51284, highly similar to Adapter-relatedprotein complex 3 mu-1 subunit OS=Homo sapiens OX=9606 PE=2 SV	8	4	4	4	0	0	4	2	3	1	1	0	3	1	2	0	0	0	0	4	2	3	1	1	0	3	1	2	0	0	0	0	4	2	3	1	1	0	3	1	2
43	A0A024QZS1;O96007	A0A024QZS1;O96007	2;2	2;2	2;2	Molybdopterin synthase catalytic subunit	MOCS2	tr|A0A024QZS1|A0A024QZS1_HUMAN Molybdopterin synthase catalytic subunit OS=Homo sapiens OX=9606 GN=MOCS2 PE=3 SV=1;sp|O96007|MOC2B_HUMAN Molybdopterin synthase catalytic subunit OS=Homo sapiens OX=9606 GN=MOCS2 PE=1 SV=1	2	2	2	2	0	0	2	0	0	1	0	0	1	1	0	0	0	0	0	2	0	0	1	0	0	1	1	0	0	0	0	0	2	0	0	1	0	0	1	1	0
44	B2R6X6;A0A024QZS4;P30405;R4GN99;P30405-2;H0Y548	B2R6X6;A0A024QZS4;P30405;R4GN99;P30405-2	3;3;3;2;2;1	3;3;3;2;2;1	3;3;3;2;2;1	Peptidyl-prolyl cis-trans isomerase;Peptidyl-prolyl cis-trans isomerase F, mitochondrial	PPIF	tr|B2R6X6|B2R6X6_HUMAN Peptidyl-prolyl cis-trans isomerase OS=Homo sapiens OX=9606 PE=2 SV=1;tr|A0A024QZS4|A0A024QZS4_HUMAN Peptidyl-prolyl cis-trans isomerase OS=Homo sapiens OX=9606 GN=PPIF PE=3 SV=1;sp|P30405|PPIF_HUMAN Peptidyl-prolyl cis-trans isomera	6	3	3	3	1	0	0	3	2	0	0	0	0	1	1	0	0	1	0	0	3	2	0	0	0	0	1	1	0	0	1	0	0	3	2	0	0	0	0	1	1
45	A0A024QZT4;P50453;Q6N0A8;P50452-3	A0A024QZT4;P50453	12;12;3;1	12;12;3;1	10;10;2;0	Serpin B9	SERPINB9	tr|A0A024QZT4|A0A024QZT4_HUMAN Serpin peptidase inhibitor, clade B (Ovalbumin), member 9, isoform CRA_a OS=Homo sapiens OX=9606 GN=SERPINB9 PE=2 SV=1;sp|P50453|SPB9_HUMAN Serpin B9 OS=Homo sapiens OX=9606 GN=SERPINB9 PE=1 SV=1	4	12	12	10	2	2	9	6	3	5	1	1	4	2	3	0	0	2	2	9	6	3	5	1	1	4	2	3	0	0	2	2	8	4	2	4	1	1	3	2	2
46	A0A024QZU0;Q13546;Q13546-2;B3KU53	A0A024QZU0;Q13546;Q13546-2	8;8;6;1	8;8;6;1	8;8;6;1	Receptor-interacting serine/threonine-protein kinase 1	RIPK1	tr|A0A024QZU0|A0A024QZU0_HUMAN Receptor (TNFRSF)-interacting serine-threonine kinase 1, isoform CRA_a OS=Homo sapiens OX=9606 GN=RIPK1 PE=4 SV=1;sp|Q13546|RIPK1_HUMAN Receptor-interacting serine/threonine-protein kinase 1 OS=Homo sapiens OX=9606 GN=RIPK1 P	4	8	8	8	1	1	6	4	4	5	0	1	3	4	3	2	0	1	1	6	4	4	5	0	1	3	4	3	2	0	1	1	6	4	4	5	0	1	3	4	3
47	Q6IBN4;Q53HG3;Q53GC8;A0A0C4DGA2;A0A024QZU5;O75521-2;O75521;F8WAW4;F8W6J1;Q9NYD2;B4DLL3;F1LLU7;C9JB63;Q59E94	Q6IBN4;Q53HG3;Q53GC8;A0A0C4DGA2;A0A024QZU5;O75521-2;O75521;F8WAW4;F8W6J1;Q9NYD2;B4DLL3;F1LLU7;C9JB63;Q59E94	3;3;3;3;3;3;3;2;2;2;2;2;2;2	3;3;3;3;3;3;3;2;2;2;2;2;2;2	3;3;3;3;3;3;3;2;2;2;2;2;2;2	Enoyl-CoA delta isomerase 2, mitochondrial	PECI;ECI2;HCA64	tr|Q6IBN4|Q6IBN4_HUMAN PECI protein OS=Homo sapiens OX=9606 GN=PECI PE=2 SV=1;tr|Q53HG3|Q53HG3_HUMAN Peroxisomal D3,D2-enoyl-CoA isomerase isoform 1 variant (Fragment) OS=Homo sapiens OX=9606 PE=2 SV=1;tr|Q53GC8|Q53GC8_HUMAN Peroxisomal D3,D2-enoyl-CoA iso	14	3	3	3	0	0	2	2	1	0	0	0	0	0	0	0	0	0	0	2	2	1	0	0	0	0	0	0	0	0	0	0	2	2	1	0	0	0	0	0	0
48	A0A024QZW3;Q96S59;O60738;A0A024R014;Q96S59-2;Q96S59-3	A0A024QZW3;Q96S59;O60738;A0A024R014;Q96S59-2;Q96S59-3	2;2;1;1;1;1	2;2;1;1;1;1	2;2;1;1;1;1	Ran-binding protein 9	RANBP9	tr|A0A024QZW3|A0A024QZW3_HUMAN RAN binding protein 9, isoform CRA_a OS=Homo sapiens OX=9606 GN=RANBP9 PE=4 SV=1;sp|Q96S59|RANB9_HUMAN Ran-binding protein 9 OS=Homo sapiens OX=9606 GN=RANBP9 PE=1 SV=1;tr|O60738|O60738_HUMAN KB07 protein (Fragment) OS=Homo s	6	2	2	2	0	0	1	1	0	0	0	0	0	1	1	1	0	0	0	1	1	0	0	0	0	0	1	1	1	0	0	0	1	1	0	0	0	0	0	1	1
49	A0A024QZW7;P49790-2;P49790;P49790-3	A0A024QZW7;P49790-2;P49790;P49790-3	3;3;3;3	3;3;3;3	3;3;3;3	Nuclear pore complex protein Nup153	NUP153	tr|A0A024QZW7|A0A024QZW7_HUMAN Nucleoporin 153kDa, isoform CRA_a OS=Homo sapiens OX=9606 GN=NUP153 PE=4 SV=1;sp|P49790-2|NU153_HUMAN Isoform 2 of Nuclear pore complex protein Nup153 OS=Homo sapiens OX=9606 GN=NUP153;sp|P49790|NU153_HUMAN Nuclear pore compl	4	3	3	3	2	1	3	1	1	0	1	1	1	0	0	0	0	2	1	3	1	1	0	1	1	1	0	0	0	0	2	1	3	1	1	0	1	1	1	0	0
50	A0A2R8YD12;A0A024QZX3;A0A024QZX5;A0A087X1N8;P35237;A0A2R8Y6A7;Q8IXH2;C9JTJ8;C9JVA8;A0A024QZT8	A0A2R8YD12;A0A024QZX3;A0A024QZX5;A0A087X1N8;P35237;A0A2R8Y6A7;Q8IXH2	6;6;6;6;6;5;4;1;1;1	6;6;6;6;6;5;4;1;1;1	5;5;5;5;5;4;4;0;0;1	Serpin B6	SERPINB6	tr|A0A2R8YD12|A0A2R8YD12_HUMAN Serpin B6 OS=Homo sapiens OX=9606 GN=SERPINB6 PE=1 SV=1;tr|A0A024QZX3|A0A024QZX3_HUMAN Serpin peptidase inhibitor, clade B (Ovalbumin), member 6, isoform CRA_a OS=Homo sapiens OX=9606 GN=SERPINB6 PE=3 SV=1;tr|A0A024QZX5|A0A02	10	6	6	5	1	0	5	4	2	1	1	0	2	1	0	0	0	1	0	5	4	2	1	1	0	2	1	0	0	0	1	0	4	4	2	1	1	0	1	1	0
51	B2R7M3;A0A024QZY1;Q13155;A8MU58;Q13155-2	B2R7M3;A0A024QZY1;Q13155;A8MU58;Q13155-2	5;5;5;4;4	5;5;5;4;4	5;5;5;4;4	Aminoacyl tRNA synthase complex-interacting multifunctional protein 2	JTV1;AIMP2	tr|B2R7M3|B2R7M3_HUMAN cDNA, FLJ93510, highly similar to Homo sapiens JTV1 gene (JTV1), mRNA OS=Homo sapiens OX=9606 PE=2 SV=1;tr|A0A024QZY1|A0A024QZY1_HUMAN JTV1 gene, isoform CRA_a OS=Homo sapiens OX=9606 GN=JTV1 PE=4 SV=1;sp|Q13155|AIMP2_HUMAN Aminoacyl	5	5	5	5	4	3	2	2	2	0	3	3	1	2	1	0	1	4	3	2	2	2	0	3	3	1	2	1	0	1	4	3	2	2	2	0	3	3	1	2	1
52	Q0D2M2;B2R4S9;A0A024RCL8;A0A024RCJ9;A0A024QZZ7;I6L9F7;U3KQK0;B4DR52;Q99879;Q99877;Q93079;Q5QNW6;P62807;P58876;O60814;Q5QNW6-2;A8K9J7;A0A024RCJ2;Q99880;P57053;Q16778;P33778;P23527;P06899;Q8N257;Q96A08;L0R4T3;A0A2R8Y619;Q6DRA6;Q6DN03	Q0D2M2;B2R4S9;A0A024RCL8;A0A024RCJ9;A0A024QZZ7;I6L9F7;U3KQK0;B4DR52;Q99879;Q99877;Q93079;Q5QNW6;P62807;P58876;O60814;Q5QNW6-2;A8K9J7;A0A024RCJ2;Q99880;P57053;Q16778;P33778;P23527;P06899;Q8N257	8;8;8;8;8;8;8;8;8;8;8;8;8;8;8;8;7;7;7;7;7;7;7;7;4;3;1;1;1;1	8;8;8;8;8;8;8;8;8;8;8;8;8;8;8;8;7;7;7;7;7;7;7;7;4;3;1;1;1;1	8;8;8;8;8;8;8;8;8;8;8;8;8;8;8;8;7;7;7;7;7;7;7;7;4;3;1;1;1;1	Histone H2B;Histone H2B type 1-M;Histone H2B type 1-N;Histone H2B type 1-H;Histone H2B type 2-F;Histone H2B type 1-C/E/F/G/I;Histone H2B type 1-D;Histone H2B type 1-K;Histone H2B type 1-L;Histone H2B type F-S;Histone H2B type 2-E;Histone H2B type 1-B;Histone H2B type 1-O;Histone H2B type 1-J;Histone H2B type 3-B	HIST1H2BC;HIST1H2BI;HIST1H2BK;HIST1H2BN;HIST1H2BD;HIST1H2BM;HIST1H2BH;HIST2H2BF;HIST1H2BJ;HIST1H2BL;H2BFS;HIST2H2BE;HIST1H2BB;HIST1H2BO;HIST3H2BB	tr|Q0D2M2|Q0D2M2_HUMAN HIST1H2BC protein OS=Homo sapiens OX=9606 GN=HIST1H2BC PE=2 SV=1;tr|B2R4S9|B2R4S9_HUMAN Histone H2B OS=Homo sapiens OX=9606 GN=HIST1H2BC PE=2 SV=1;tr|A0A024RCL8|A0A024RCL8_HUMAN Histone H2B OS=Homo sapiens OX=9606 GN=HIST1H2BK PE=3 S	30	8	8	8	2	2	5	3	2	4	3	3	5	3	3	5	2	2	2	5	3	2	4	3	3	5	3	3	5	2	2	2	5	3	2	4	3	3	5	3	3
53	A3KPC7;A0A024RAS2;Q08AJ9;B2R5B3;A4FTV9;A0A024R017;A0A0U1RR32;A0A0U1RRH7;Q99878;Q96KK5;Q9BTM1;Q93077;Q7L7L0;P20671;P0C0S8;P04908;H0YFX9;B4E0B3;B2R5B6;A0A3B3IS11;P16104;Q9BTM1-2;Q8IUE6;Q96QV6;V9GZN0;C9J386;Q71UI9-5;Q71UI9-3	A3KPC7;A0A024RAS2;Q08AJ9;B2R5B3;A4FTV9;A0A024R017;A0A0U1RR32;A0A0U1RRH7;Q99878;Q96KK5;Q9BTM1;Q93077;Q7L7L0;P20671;P0C0S8;P04908;H0YFX9;B4E0B3;B2R5B6;A0A3B3IS11;P16104;Q9BTM1-2;Q8IUE6;Q96QV6	4;4;4;4;4;4;4;4;4;4;4;4;4;4;4;4;3;3;3;3;3;3;2;2;1;1;1;1	1;1;1;1;1;1;1;1;1;1;1;1;1;1;1;1;1;1;1;1;1;1;1;0;0;0;0;0	1;1;1;1;1;1;1;1;1;1;1;1;1;1;1;1;1;1;1;1;1;1;1;0;0;0;0;0	Histone H2A;Histone H2A type 1-J;Histone H2A type 1-H;Histone H2A.J;Histone H2A type 1-C;Histone H2A type 3;Histone H2A type 1-D;Histone H2A type 1;Histone H2A type 1-B/E;Histone H2AX;Histone H2A type 2-B;Histone H2A type 1-A	HIST1H2AH;H2AFJ;HIST1H2AB;HIST1H2AK;HIST1H2AC;HIST1H2AJ;HIST3H2A;HIST1H2AD;HIST1H2AG;H2AFX;HIST2H2AB;HIST1H2AA	tr|A3KPC7|A3KPC7_HUMAN Histone H2A OS=Homo sapiens OX=9606 GN=HIST1H2AH PE=2 SV=1;tr|A0A024RAS2|A0A024RAS2_HUMAN Histone H2A OS=Homo sapiens OX=9606 GN=H2AFJ PE=3 SV=1;tr|Q08AJ9|Q08AJ9_HUMAN Histone H2A OS=Homo sapiens OX=9606 GN=HIST1H2AB PE=2 SV=1;tr|B2R	28	4	1	1	2	3	2	3	2	1	2	2	2	2	2	3	2	1	1	1	1	1	1	1	1	1	1	1	1	1	1	1	1	1	1	1	1	1	1	1	1
54	A1E286;Q6IAV5;A0A024R040;P55809	A1E286;Q6IAV5;A0A024R040;P55809	2;2;2;2	2;2;2;2	2;2;2;2	Succinyl-CoA:3-ketoacid-coenzyme A transferase;Succinyl-CoA:3-ketoacid coenzyme A transferase 1, mitochondrial	OXCT1;OXCT	tr|A1E286|A1E286_HUMAN Succinyl-CoA:3-ketoacid CoA transferase (Fragment) OS=Homo sapiens OX=9606 GN=OXCT1 PE=2 SV=1;tr|Q6IAV5|Q6IAV5_HUMAN Succinyl-CoA:3-ketoacid-coenzyme A transferase OS=Homo sapiens OX=9606 GN=OXCT PE=2 SV=1;tr|A0A024R040|A0A024R040_HU	4	2	2	2	1	0	0	2	1	0	0	0	1	0	1	0	0	1	0	0	2	1	0	0	0	1	0	1	0	0	1	0	0	2	1	0	0	0	1	0	1
55	B2R6K4;A0A024R056;P62873-2;P62873;B1AKQ8;F6X3N5;F6UT28;A0A2L0WW42;F5H8J8;F5H100;F5H0S8;Q59G26;E9PCP0;F1T0G5;F1T0G4;P16520-2;P16520;Q71UM7;B4DLV5;Q71UM6;B3KVK2	B2R6K4;A0A024R056;P62873-2;P62873;B1AKQ8;F6X3N5;F6UT28;A0A2L0WW42	6;6;6;6;5;5;5;5;2;2;2;2;2;2;2;2;2;1;1;1;1	1;1;1;1;1;1;1;1;0;0;0;0;0;0;0;0;0;0;0;0;0	1;1;1;1;1;1;1;1;0;0;0;0;0;0;0;0;0;0;0;0;0	Guanine nucleotide-binding protein G(I)/G(S)/G(T) subunit beta-1	GNB1	tr|B2R6K4|B2R6K4_HUMAN cDNA, FLJ92996, highly similar to Homo sapiens guanine nucleotide binding protein (G protein), beta polypeptide 1 (GNB1), mRNA OS=Homo sapiens OX=9606 PE=2 SV=1;tr|A0A024R056|A0A024R056_HUMAN Guanine nucleotide binding protein (G pro	21	6	1	1	2	1	5	4	5	2	0	0	3	1	3	1	0	0	0	0	0	0	0	0	0	1	0	1	0	0	0	0	0	0	0	0	0	0	1	0	1
56	Q8N995;A0A024R059;Q01581	Q8N995;A0A024R059;Q01581	2;2;2	2;2;2	2;2;2	Hydroxymethylglutaryl-CoA synthase, cytoplasmic	HMGCS1	tr|Q8N995|Q8N995_HUMAN 3-hydroxy-3-methylglutaryl coenzyme A synthase OS=Homo sapiens OX=9606 PE=2 SV=1;tr|A0A024R059|A0A024R059_HUMAN 3-hydroxy-3-methylglutaryl coenzyme A synthase OS=Homo sapiens OX=9606 GN=HMGCS1 PE=3 SV=1;sp|Q01581|HMCS1_HUMAN Hydroxym	3	2	2	2	0	0	0	0	0	0	0	0	2	0	0	0	0	0	0	0	0	0	0	0	0	2	0	0	0	0	0	0	0	0	0	0	0	0	2	0	0
57	E9PF10;A0A024R071;O75694;B4DLT2;O75694-2;B3KMK3;D6RA13	E9PF10;A0A024R071;O75694;B4DLT2;O75694-2	23;23;23;22;22;7;1	23;23;23;22;22;7;1	23;23;23;22;22;7;1	Nuclear pore complex protein Nup155	NUP155	tr|E9PF10|E9PF10_HUMAN Nuclear pore complex protein Nup155 OS=Homo sapiens OX=9606 GN=NUP155 PE=1 SV=1;tr|A0A024R071|A0A024R071_HUMAN Nucleoporin 155kDa, isoform CRA_a OS=Homo sapiens OX=9606 GN=NUP155 PE=4 SV=1;sp|O75694|NU155_HUMAN Nuclear pore complex p	7	23	23	23	10	6	14	12	8	12	8	7	16	10	10	11	1	10	6	14	12	8	12	8	7	16	10	10	11	1	10	6	14	12	8	12	8	7	16	10	10
58	A0A024R0A9;A0A024R084;Q9BRK5-2;Q9BRK5-6;Q9BRK5;H0Y3T6;G3V1E2;Q9BRK5-4;Q9BRK5-3	A0A024R0A9;A0A024R084;Q9BRK5-2;Q9BRK5-6;Q9BRK5;H0Y3T6;G3V1E2;Q9BRK5-4;Q9BRK5-3	2;2;2;2;2;1;1;1;1	2;2;2;2;2;1;1;1;1	2;2;2;2;2;1;1;1;1	45 kDa calcium-binding protein	SDF4	tr|A0A024R0A9|A0A024R0A9_HUMAN Stromal cell derived factor 4, isoform CRA_b OS=Homo sapiens OX=9606 GN=SDF4 PE=4 SV=1;tr|A0A024R084|A0A024R084_HUMAN Stromal cell derived factor 4, isoform CRA_c OS=Homo sapiens OX=9606 GN=SDF4 PE=4 SV=1;sp|Q9BRK5-2|CAB45_HU	9	2	2	2	0	0	0	1	0	0	0	0	1	0	0	0	0	0	0	0	1	0	0	0	0	1	0	0	0	0	0	0	0	1	0	0	0	0	1	0	0
59	A0A024R094;Q9H074-3;Q9H074-2;D6REB4;D6RJF2;D6RD97;D6RJ02;H0YA44	A0A024R094;Q9H074-3;Q9H074-2;D6REB4	9;9;8;6;3;2;2;1	9;9;8;6;3;2;2;1	1;1;0;0;1;1;1;0	Polyadenylate-binding protein-interacting protein 1	PAIP1	tr|A0A024R094|A0A024R094_HUMAN Poly(A) binding protein interacting protein 1, isoform CRA_a OS=Homo sapiens OX=9606 GN=PAIP1 PE=4 SV=1;sp|Q9H074-3|PAIP1_HUMAN Isoform 3 of Polyadenylate-binding protein-interacting protein 1 OS=Homo sapiens OX=9606 GN=PAIP1	8	9	9	1	1	2	7	4	1	3	3	4	6	3	2	6	0	1	2	7	4	1	3	3	4	6	3	2	6	0	0	0	1	1	0	0	1	1	1	1	1
60	H0Y360;B2RB47;A0A024R098;Q01433-3;Q01433-5;Q01433-2;Q01433-4;Q01433;E9PIJ1;E9PJF6	H0Y360;B2RB47;A0A024R098;Q01433-3;Q01433-5;Q01433-2;Q01433-4;Q01433	4;4;4;4;4;4;4;4;1;1	4;4;4;4;4;4;4;4;1;1	4;4;4;4;4;4;4;4;1;1	AMP deaminase 2	AMPD2	tr|H0Y360|H0Y360_HUMAN AMP deaminase 2 OS=Homo sapiens OX=9606 GN=AMPD2 PE=1 SV=1;tr|B2RB47|B2RB47_HUMAN AMP deaminase OS=Homo sapiens OX=9606 PE=2 SV=1;tr|A0A024R098|A0A024R098_HUMAN AMP deaminase OS=Homo sapiens OX=9606 GN=AMPD2 PE=3 SV=1;sp|Q01433-3|AMP	10	4	4	4	0	0	1	0	2	0	0	0	1	1	1	1	0	0	0	1	0	2	0	0	0	1	1	1	1	0	0	0	1	0	2	0	0	0	1	1	1
61	Q9GZV0;A0A024R0K2;A0A024R0E2;O75534-2;O75534;O75534-3;O75534-4;E9PLT0;Q96L66;Q9UG93;Q8WU01;E9PNG3;E9PJK7;Q9UG12	Q9GZV0;A0A024R0K2;A0A024R0E2;O75534-2;O75534;O75534-3;O75534-4;E9PLT0;Q96L66	17;17;17;17;17;17;17;16;15;8;4;3;1;1	17;17;17;17;17;17;17;16;15;8;4;3;1;1	17;17;17;17;17;17;17;16;15;8;4;3;1;1	Cold shock domain-containing protein E1	CSDE1;UNR	tr|Q9GZV0|Q9GZV0_HUMAN cDNA FLJ12454 fis, clone NT2RM1000555, highly similar to UNR PROTEIN OS=Homo sapiens OX=9606 PE=2 SV=1;tr|A0A024R0K2|A0A024R0K2_HUMAN Cold shock domain containing E1, RNA-binding, isoform CRA_b OS=Homo sapiens OX=9606 GN=CSDE1 PE=4 S	14	17	17	17	4	1	7	12	9	3	3	0	8	6	6	2	1	4	1	7	12	9	3	3	0	8	6	6	2	1	4	1	7	12	9	3	3	0	8	6	6
62	A0A024R0E3;Q8TAA9-2;Q8TAA9	A0A024R0E3;Q8TAA9-2;Q8TAA9	1;1;1	1;1;1	1;1;1	Vang-like protein 1	VANGL1	tr|A0A024R0E3|A0A024R0E3_HUMAN Vang-like protein OS=Homo sapiens OX=9606 GN=VANGL1 PE=3 SV=1;sp|Q8TAA9-2|VANG1_HUMAN Isoform 2 of Vang-like protein 1 OS=Homo sapiens OX=9606 GN=VANGL1;sp|Q8TAA9|VANG1_HUMAN Vang-like protein 1 OS=Homo sapiens OX=9606 GN=VAN	3	1	1	1	0	0	1	0	1	0	0	0	0	0	0	0	0	0	0	1	0	1	0	0	0	0	0	0	0	0	0	0	1	0	1	0	0	0	0	0	0
63	A0A024R0E5;P52907;A8K0T9	A0A024R0E5;P52907;A8K0T9	9;9;8	9;9;8	8;8;7	F-actin-capping protein subunit alpha-1	CAPZA1	tr|A0A024R0E5|A0A024R0E5_HUMAN F-actin-capping protein subunit alpha OS=Homo sapiens OX=9606 GN=CAPZA1 PE=3 SV=1;sp|P52907|CAZA1_HUMAN F-actin-capping protein subunit alpha-1 OS=Homo sapiens OX=9606 GN=CAPZA1 PE=1 SV=3;tr|A8K0T9|A8K0T9_HUMAN F-actin-cappin	3	9	9	8	1	2	7	5	4	2	3	2	5	3	3	1	1	1	2	7	5	4	2	3	2	5	3	3	1	1	0	1	7	4	3	2	2	1	5	3	3
64	A0A024R0F2;Q5TA45;Q5TA45-3;Q5TA45-5;Q5TA45-4;A0A024R073;Q5TA45-2;C9IYS7;A0A087WYI0;J3QRY6;Q96HV7;C9J979;E9PNS4;E9PI75;E9PIG1;A0A087WXT8;E9PNH9;E9PIL7;E9PKA4;E9PMA2;H0YE15;E9PJG0;E9PQF0;H0YDB1	A0A024R0F2;Q5TA45;Q5TA45-3;Q5TA45-5;Q5TA45-4;A0A024R073;Q5TA45-2;C9IYS7;A0A087WYI0;J3QRY6;Q96HV7	78;78;77;76;74;70;70;67;67;51;44;35;21;12;12;10;9;8;5;3;3;3;3;1	78;78;77;76;74;70;70;67;67;51;44;35;21;12;12;10;9;8;5;3;3;3;3;1	78;78;77;76;74;70;70;67;67;51;44;35;21;12;12;10;9;8;5;3;3;3;3;1	Integrator complex subunit 11	CPSF3L	tr|A0A024R0F2|A0A024R0F2_HUMAN Cleavage and polyadenylation specific factor 3-like, isoform CRA_a OS=Homo sapiens OX=9606 GN=CPSF3L PE=4 SV=1;sp|Q5TA45|INT11_HUMAN Integrator complex subunit 11 OS=Homo sapiens OX=9606 GN=INTS11 PE=1 SV=2;sp|Q5TA45-3|INT11_	24	78	78	78	44	47	19	16	27	59	40	42	27	21	20	35	67	44	47	19	16	27	59	40	42	27	21	20	35	67	44	47	19	16	27	59	40	42	27	21	20
65	H0Y612;A0A024R0F6;Q9UPN9-2;Q9UPN9;B3KN30	H0Y612;A0A024R0F6;Q9UPN9-2;Q9UPN9;B3KN30	2;2;2;2;1	2;2;2;2;1	2;2;2;2;1	E3 ubiquitin-protein ligase TRIM33	TRIM33	tr|H0Y612|H0Y612_HUMAN E3 ubiquitin-protein ligase TRIM33 (Fragment) OS=Homo sapiens OX=9606 GN=TRIM33 PE=1 SV=1;tr|A0A024R0F6|A0A024R0F6_HUMAN Tripartite motif-containing 33, isoform CRA_a OS=Homo sapiens OX=9606 GN=TRIM33 PE=4 SV=1;sp|Q9UPN9-2|TRI33_HUMA	5	2	2	2	1	0	2	0	0	0	1	0	2	0	1	1	0	1	0	2	0	0	0	1	0	2	0	1	1	0	1	0	2	0	0	0	1	0	2	0	1
66	B4E106;B4DKS0;A0A024R0H1;P53985;Q5T8R3;Q5T8R5;B2R6A5;P53985-2	B4E106;B4DKS0;A0A024R0H1;P53985;Q5T8R3;Q5T8R5;B2R6A5;P53985-2	2;2;2;2;1;1;1;1	2;2;2;2;1;1;1;1	2;2;2;2;1;1;1;1	Monocarboxylate transporter 1	SLC16A1	tr|B4E106|B4E106_HUMAN cDNA FLJ53399, highly similar to Monocarboxylate transporter 1 OS=Homo sapiens OX=9606 PE=2 SV=1;tr|B4DKS0|B4DKS0_HUMAN cDNA FLJ53381, highly similar to Monocarboxylate transporter 1 OS=Homo sapiens OX=9606 PE=2 SV=1;tr|A0A024R0H1|A0	8	2	2	2	2	0	0	2	1	0	2	1	0	0	0	0	0	2	0	0	2	1	0	2	1	0	0	0	0	0	2	0	0	2	1	0	2	1	0	0	0
67	A0A024R0H6;Q8N7H5-3;Q8N7H5-2;Q8N7H5	A0A024R0H6;Q8N7H5-3;Q8N7H5-2;Q8N7H5	1;1;1;1	1;1;1;1	1;1;1;1	RNA polymerase II-associated factor 1 homolog	PAF1	tr|A0A024R0H6|A0A024R0H6_HUMAN Paf1, RNA polymerase II associated factor, homolog (S. cerevisiae), isoform CRA_a OS=Homo sapiens OX=9606 GN=PAF1 PE=4 SV=1;sp|Q8N7H5-3|PAF1_HUMAN Isoform 3 of RNA polymerase II-associated factor 1 homolog OS=Homo sapiens OX=	4	1	1	1	0	0	0	0	0	0	0	0	1	0	0	0	0	0	0	0	0	0	0	0	0	1	0	0	0	0	0	0	0	0	0	0	0	0	1	0	0
68	A0A024R0H7;Q9BQA1;Q9BQA1-2;H0Y711;B4DJP0	A0A024R0H7;Q9BQA1;Q9BQA1-2;H0Y711	10;10;8;6;4	10;10;8;6;4	10;10;8;6;4	Methylosome protein 50	WDR77	tr|A0A024R0H7|A0A024R0H7_HUMAN Testis tissue sperm-binding protein Li 44a OS=Homo sapiens OX=9606 GN=WDR77 PE=2 SV=1;sp|Q9BQA1|MEP50_HUMAN Methylosome protein 50 OS=Homo sapiens OX=9606 GN=WDR77 PE=1 SV=1;sp|Q9BQA1-2|MEP50_HUMAN Isoform 2 of Methylosome pr	5	10	10	10	6	8	5	5	4	8	5	3	3	5	3	6	6	6	8	5	5	4	8	5	3	3	5	3	6	6	6	8	5	5	4	8	5	3	3	5	3
69	A8K724;A0A024R0J1;O96013;M0R3G6;M0R2X4;M0R0L9;B4DE88;A0A024R0L8;O96013-2;O96013-3;O96013-4	A8K724;A0A024R0J1;O96013	3;3;3;1;1;1;1;1;1;1;1	3;3;3;1;1;1;1;1;1;1;1	3;3;3;1;1;1;1;1;1;1;1	Non-specific serine/threonine protein kinase;Serine/threonine-protein kinase PAK 4	PAK4	tr|A8K724|A8K724_HUMAN Non-specific serine/threonine protein kinase OS=Homo sapiens OX=9606 PE=2 SV=1;tr|A0A024R0J1|A0A024R0J1_HUMAN Non-specific serine/threonine protein kinase OS=Homo sapiens OX=9606 GN=PAK4 PE=4 SV=1;sp|O96013|PAK4_HUMAN Serine/threonin	11	3	3	3	0	0	2	0	0	0	0	0	3	0	0	0	0	0	0	2	0	0	0	0	0	3	0	0	0	0	0	0	2	0	0	0	0	0	3	0	0
70	F5GXU9;Q59EI3;B2R8A9;A0A024R0K3;Q6ZSA3;F5H5P2;P12694;P12694-2;Q658P7;H0YH31	F5GXU9;Q59EI3;B2R8A9;A0A024R0K3;Q6ZSA3;F5H5P2;P12694;P12694-2;Q658P7	3;3;3;3;3;3;3;3;2;1	3;3;3;3;3;3;3;3;2;1	3;3;3;3;3;3;3;3;2;1	2-oxoisovalerate dehydrogenase subunit alpha, mitochondrial	BCKDHA;DKFZp313C0640	tr|F5GXU9|F5GXU9_HUMAN 2-oxoisovalerate dehydrogenase subunit alpha (Fragment) OS=Homo sapiens OX=9606 GN=BCKDHA PE=3 SV=1;tr|Q59EI3|Q59EI3_HUMAN 2-oxoisovalerate dehydrogenase subunit alpha (Fragment) OS=Homo sapiens OX=9606 PE=2 SV=1;tr|B2R8A9|B2R8A9_HUM	10	3	3	3	0	0	1	0	0	2	0	0	0	0	0	0	0	0	0	1	0	0	2	0	0	0	0	0	0	0	0	0	1	0	0	2	0	0	0	0	0
71	A0A024R0L6;Q15102;M0R389;M0R1K3;M0QXS6;M0R323;M0QZT2	A0A024R0L6;Q15102;M0R389	5;5;3;2;1;1;1	5;5;3;2;1;1;1	5;5;3;2;1;1;1	Platelet-activating factor acetylhydrolase IB subunit gamma	PAFAH1B3	tr|A0A024R0L6|A0A024R0L6_HUMAN Epididymis secretory sperm binding protein OS=Homo sapiens OX=9606 GN=PAFAH1B3 PE=2 SV=1;sp|Q15102|PA1B3_HUMAN Platelet-activating factor acetylhydrolase IB subunit gamma OS=Homo sapiens OX=9606 GN=PAFAH1B3 PE=1 SV=1;tr|M0R38	7	5	5	5	1	1	1	1	3	1	0	1	1	1	3	2	0	1	1	1	1	3	1	0	1	1	1	3	2	0	1	1	1	1	3	1	0	1	1	1	3
72	Q0VAB1;A0A024R0M6;Q3ZCQ8;Q3ZCQ8-2;M0R0C3;M0R2F8;Q3ZCQ8-3;M0R047;M0R1Y4;M0R003;M0QXC3;M0R2Z3;M0R303;M0R2D2	Q0VAB1;A0A024R0M6;Q3ZCQ8;Q3ZCQ8-2;M0R0C3;M0R2F8;Q3ZCQ8-3	5;5;5;5;3;3;3;2;2;2;1;1;1;1	5;5;5;5;3;3;3;2;2;2;1;1;1;1	5;5;5;5;3;3;3;2;2;2;1;1;1;1	Mitochondrial import inner membrane translocase subunit TIM50	TIMM50	tr|Q0VAB1|Q0VAB1_HUMAN Mitochondrial import inner membrane translocase subunit TIM50 OS=Homo sapiens OX=9606 GN=TIMM50 PE=2 SV=1;tr|A0A024R0M6|A0A024R0M6_HUMAN Mitochondrial import inner membrane translocase subunit TIM50 OS=Homo sapiens OX=9606 GN=TIMM50	14	5	5	5	1	1	4	4	3	1	1	0	3	1	2	1	0	1	1	4	4	3	1	1	0	3	1	2	1	0	1	1	4	4	3	1	1	0	3	1	2
73	A0A024R0Q4;Q8IV08;M0R3G9;B4DEL6	A0A024R0Q4;Q8IV08	3;3;1;1	3;3;1;1	3;3;1;1	Phospholipase D3	PLD3	tr|A0A024R0Q4|A0A024R0Q4_HUMAN Phospholipase D family, member 3, isoform CRA_b OS=Homo sapiens OX=9606 GN=PLD3 PE=4 SV=1;sp|Q8IV08|PLD3_HUMAN Phospholipase D3 OS=Homo sapiens OX=9606 GN=PLD3 PE=1 SV=1	4	3	3	3	0	0	2	2	1	1	0	0	0	1	0	0	0	0	0	2	2	1	1	0	0	0	1	0	0	0	0	0	2	2	1	1	0	0	0	1	0
74	A0A024R0Q5;Q8WUF5;Q6ZNZ8;A7YME7	A0A024R0Q5;Q8WUF5;Q6ZNZ8	9;9;6;3	9;9;6;3	9;9;6;3	RelA-associated inhibitor	PPP1R13L	tr|A0A024R0Q5|A0A024R0Q5_HUMAN Protein phosphatase 1, regulatory (Inhibitor) subunit 13 like, isoform CRA_a OS=Homo sapiens OX=9606 GN=PPP1R13L PE=4 SV=1;sp|Q8WUF5|IASPP_HUMAN RelA-associated inhibitor OS=Homo sapiens OX=9606 GN=PPP1R13L PE=1 SV=4;tr|Q6ZNZ	4	9	9	9	0	0	3	4	6	2	1	0	2	1	2	1	0	0	0	3	4	6	2	1	0	2	1	2	1	0	0	0	3	4	6	2	1	0	2	1	2
75	B4DLP6;Q9BPW0;H0YDU8;Q53FR0;B2R6R6;A0A024R0Q7;P53041;A8MU39;B4DDZ8;Q59F46;B7Z1I1	B4DLP6;Q9BPW0;H0YDU8;Q53FR0;B2R6R6;A0A024R0Q7;P53041;A8MU39;B4DDZ8	5;5;5;5;5;5;5;4;4;1;1	5;5;5;5;5;5;5;4;4;1;1	5;5;5;5;5;5;5;4;4;1;1	Serine/threonine-protein phosphatase;Serine/threonine-protein phosphatase 5	PPP5C	tr|B4DLP6|B4DLP6_HUMAN Serine/threonine-protein phosphatase OS=Homo sapiens OX=9606 PE=2 SV=1;tr|Q9BPW0|Q9BPW0_HUMAN Serine/threonine-protein phosphatase (Fragment) OS=Homo sapiens OX=9606 GN=PPP5C PE=2 SV=2;tr|H0YDU8|H0YDU8_HUMAN Serine/threonine-protein	11	5	5	5	0	0	4	1	3	0	1	0	2	1	2	1	0	0	0	4	1	3	0	1	0	2	1	2	1	0	0	0	4	1	3	0	1	0	2	1	2
76	A0A024R0R1;M0QZR4;Q92888;Q92888-3;M0QZH8;Q49AN3;M0QYS3;Q8NF33;M0QYC1;A0A2X0SFA4;Q92888-2;Q92888-4	A0A024R0R1;M0QZR4;Q92888;Q92888-3;M0QZH8;Q49AN3;M0QYS3;Q8NF33;M0QYC1;A0A2X0SFA4;Q92888-2;Q92888-4	2;2;2;2;1;1;1;1;1;1;1;1	2;2;2;2;1;1;1;1;1;1;1;1	2;2;2;2;1;1;1;1;1;1;1;1	Rho guanine nucleotide exchange factor 1	ARHGEF1;FLJ00369	tr|A0A024R0R1|A0A024R0R1_HUMAN Rho guanine nucleotide exchange factor (GEF) 1, isoform CRA_e OS=Homo sapiens OX=9606 GN=ARHGEF1 PE=4 SV=1;tr|M0QZR4|M0QZR4_HUMAN Rho guanine nucleotide exchange factor 1 OS=Homo sapiens OX=9606 GN=ARHGEF1 PE=1 SV=1;sp|Q92888	12	2	2	2	0	0	2	0	1	0	0	0	0	0	0	0	0	0	0	2	0	1	0	0	0	0	0	0	0	0	0	0	2	0	1	0	0	0	0	0	0
77	B3KNJ4;A0A024R0R4;Q9UBE0-2;Q9UBE0-3;Q9UBE0;M0QX65;M0QZS6;M0R375;M0QYM8;M0R054	B3KNJ4;A0A024R0R4;Q9UBE0-2;Q9UBE0-3;Q9UBE0;M0QX65;M0QZS6	3;3;3;3;3;2;2;1;1;1	3;3;3;3;3;2;2;1;1;1	3;3;3;3;3;2;2;1;1;1	SUMO-activating enzyme subunit 1;SUMO-activating enzyme subunit 1, N-terminally processed	SAE1	tr|B3KNJ4|B3KNJ4_HUMAN SUMO-1 activating enzyme subunit 1, isoform CRA_a OS=Homo sapiens OX=9606 GN=SAE1 PE=1 SV=1;tr|A0A024R0R4|A0A024R0R4_HUMAN SUMO-1 activating enzyme subunit 1, isoform CRA_b OS=Homo sapiens OX=9606 GN=SAE1 PE=4 SV=1;sp|Q9UBE0-2|SAE1_H	10	3	3	3	0	0	2	1	1	0	0	0	1	2	3	1	0	0	0	2	1	1	0	0	0	1	2	3	1	0	0	0	2	1	1	0	0	0	1	2	3
78	B7Z6F7;A0A024R0R6;Q92797;M0R1C2;O75402;M0R180;M0QXP5;M0R3C7;A0A087WUE9;Q4LE61;Q92797-2	B7Z6F7;A0A024R0R6;Q92797;M0R1C2;O75402;M0R180;M0QXP5;M0R3C7;A0A087WUE9;Q4LE61;Q92797-2	3;3;3;2;2;2;2;2;2;2;2	3;3;3;2;2;2;2;2;2;2;2	3;3;3;2;2;2;2;2;2;2;2	Symplekin	SYMPK;SYMPK variant protein	tr|B7Z6F7|B7Z6F7_HUMAN cDNA FLJ61705, highly similar to Symplekin OS=Homo sapiens OX=9606 PE=2 SV=1;tr|A0A024R0R6|A0A024R0R6_HUMAN Symplekin, isoform CRA_a OS=Homo sapiens OX=9606 GN=SYMPK PE=4 SV=1;sp|Q92797|SYMPK_HUMAN Symplekin OS=Homo sapiens OX=9606 G	11	3	3	3	1	0	0	0	1	0	0	0	0	0	1	0	0	1	0	0	0	1	0	0	0	0	0	1	0	0	1	0	0	0	1	0	0	0	0	0	1
79	Q8NCJ3;B4DLA1;A0A024R0S6;Q9NZN4;Q9NZN4-2	Q8NCJ3;B4DLA1;A0A024R0S6;Q9NZN4	3;3;3;3;1	2;2;2;2;1	2;2;2;2;1	EH domain-containing protein 2	EHD2	tr|Q8NCJ3|Q8NCJ3_HUMAN cDNA FLJ90220 fis, clone MAMMA1003126, moderately similar to Human Hpast (HPAST) mRNA OS=Homo sapiens OX=9606 PE=2 SV=1;tr|B4DLA1|B4DLA1_HUMAN cDNA FLJ53453, highly similar to EH-domain-containing protein 2 OS=Homo sapiens OX=9606 PE	5	3	2	2	0	0	0	2	2	0	0	0	0	0	1	0	0	0	0	0	1	1	0	0	0	0	0	1	0	0	0	0	0	1	1	0	0	0	0	0	1
80	F5H8D7;B4DTD3;B2RCY5;A0A024R0S8;Q59HH7;P18887;M0QZ96;M0R0D2;M0R1U8;M0QYS5;B4DEB2	F5H8D7;B4DTD3;B2RCY5;A0A024R0S8;Q59HH7;P18887;M0QZ96;M0R0D2;M0R1U8;M0QYS5;B4DEB2	2;2;2;2;2;2;1;1;1;1;1	2;2;2;2;2;2;1;1;1;1;1	2;2;2;2;2;2;1;1;1;1;1	DNA repair protein XRCC1	XRCC1	tr|F5H8D7|F5H8D7_HUMAN DNA repair protein XRCC1 OS=Homo sapiens OX=9606 GN=XRCC1 PE=1 SV=2;tr|B4DTD3|B4DTD3_HUMAN cDNA FLJ50209, highly similar to DNA-repair protein XRCC1 OS=Homo sapiens OX=9606 PE=2 SV=1;tr|B2RCY5|B2RCY5_HUMAN cDNA, FLJ96373, highly simi	11	2	2	2	0	0	1	1	1	0	0	0	0	0	0	0	0	0	0	1	1	1	0	0	0	0	0	0	0	0	0	0	1	1	1	0	0	0	0	0	0
81	A0A0S2Z4N8;A0A024R0V4;P50552;A0A0S2Z4I9;A0A0S2Z4I7;K7EM16;K7ENR7;K7ENL7;A0A0S2Z4H6	A0A0S2Z4N8;A0A024R0V4;P50552;A0A0S2Z4I9;A0A0S2Z4I7	5;5;5;4;3;2;1;1;1	5;5;5;4;3;2;1;1;1	5;5;5;4;3;2;1;1;1	Vasodilator-stimulated phosphoprotein	VASP	tr|A0A0S2Z4N8|A0A0S2Z4N8_HUMAN Vasodilator-stimulated phosphoprotein isoform 2 (Fragment) OS=Homo sapiens OX=9606 GN=VASP PE=2 SV=1;tr|A0A024R0V4|A0A024R0V4_HUMAN Vasodilator-stimulated phosphoprotein isoform 1 OS=Homo sapiens OX=9606 GN=VASP PE=2 SV=1;sp|	9	5	5	5	1	0	3	2	3	1	1	0	1	1	2	1	0	1	0	3	2	3	1	1	0	1	1	2	1	0	1	0	3	2	3	1	1	0	1	1	2
82	A8K6H9;A0A024R0W3;Q96QD8;F8VUY8;Q96QD8-2	A8K6H9;A0A024R0W3;Q96QD8;F8VUY8;Q96QD8-2	2;2;2;1;1	2;2;2;1;1	2;2;2;1;1	Sodium-coupled neutral amino acid transporter 2	SLC38A2	tr|A8K6H9|A8K6H9_HUMAN cDNA FLJ75876, highly similar to Homo sapiens solute carrier family 38, member 2 (SLC38A2), mRNA OS=Homo sapiens OX=9606 PE=2 SV=1;tr|A0A024R0W3|A0A024R0W3_HUMAN Solute carrier family 38, member 2, isoform CRA_b OS=Homo sapiens OX=96	5	2	2	2	0	0	1	2	1	0	1	0	1	1	1	0	0	0	0	1	2	1	0	1	0	1	1	1	0	0	0	0	1	2	1	0	1	0	1	1	1
83	A0A024R0Y2;Q13085-3;Q13085-2;Q13085;Q13085-4;A2NX49;Q7Z5W8;Q59FY4;B4DWK9;B4DIR2;B4DIG6;B4DIW1;O00763-3;O00763-2;O00763;B4DK31;A0A087X0W4;S4R3S7;A0A087WVR6;A0A0C4DGT1;B4DYJ7;Q4G170;F8W8T8;H0YGH5;Q59GJ9	A0A024R0Y2;Q13085-3;Q13085-2;Q13085;Q13085-4;A2NX49;Q7Z5W8;Q59FY4	16;16;16;16;16;9;8;8;6;6;5;5;4;4;4;3;2;2;1;1;1;1;1;1;1	16;16;16;16;16;9;8;8;6;6;5;5;4;4;4;3;2;2;1;1;1;1;1;1;1	16;16;16;16;16;9;8;8;6;6;5;5;4;4;4;3;2;2;1;1;1;1;1;1;1	Acetyl-CoA carboxylase 1;Biotin carboxylase	hCG_30204;ACACA	tr|A0A024R0Y2|A0A024R0Y2_HUMAN HCG30204, isoform CRA_a OS=Homo sapiens OX=9606 GN=hCG_30204 PE=4 SV=1;sp|Q13085-3|ACACA_HUMAN Isoform 3 of Acetyl-CoA carboxylase 1 OS=Homo sapiens OX=9606 GN=ACACA;sp|Q13085-2|ACACA_HUMAN Isoform 2 of Acetyl-CoA carboxylase	25	16	16	16	4	0	13	6	9	8	3	1	9	10	5	8	0	4	0	13	6	9	8	3	1	9	10	5	8	0	4	0	13	6	9	8	3	1	9	10	5
84	A0A024R0Y5;A0A2R8Y891;P08237;P08237-3;A0A0S2Z4A1;Q96I60;A0A0S2Z4I1;P08237-2;F8VZI0;B4E162;A0A0S2Z4A8;Q7KYX9;F8VP00;Q7Z683;F8VX13;F8VNX2;F8VZQ1;P78457;F8W1J8;F8VSF7;F8VTQ3;F8VW30;F8VSL1;F8VUB8;F8VYK8;F8VVE3	A0A024R0Y5;A0A2R8Y891;P08237;P08237-3;A0A0S2Z4A1;Q96I60;A0A0S2Z4I1;P08237-2;F8VZI0;B4E162;A0A0S2Z4A8;Q7KYX9	14;14;14;14;13;13;13;13;12;11;8;7;4;3;3;3;3;2;2;2;2;2;2;2;2;2	11;11;11;11;10;11;11;11;10;8;7;6;4;2;3;3;3;2;2;2;2;2;2;2;2;2	11;11;11;11;10;11;11;11;10;8;7;6;4;2;3;3;3;2;2;2;2;2;2;2;2;2	ATP-dependent 6-phosphofructokinase;ATP-dependent 6-phosphofructokinase, muscle type	PFKM	tr|A0A024R0Y5|A0A024R0Y5_HUMAN ATP-dependent 6-phosphofructokinase OS=Homo sapiens OX=9606 GN=PFKM PE=2 SV=1;tr|A0A2R8Y891|A0A2R8Y891_HUMAN ATP-dependent 6-phosphofructokinase OS=Homo sapiens OX=9606 GN=PFKM PE=1 SV=1;sp|P08237|PFKAM_HUMAN ATP-dependent 6-	26	14	11	11	2	1	8	3	5	1	1	0	8	5	3	3	0	2	1	8	2	4	1	1	0	7	4	3	2	0	2	1	8	2	4	1	1	0	7	4	3
85	A0A024R3Q3;A0A024R0Y6;P84077;P61204;F5H423;B4DN70;B4DEB9;F5H0C7;B4E190;B4DJC8;P61204-2;H0YGG7	A0A024R3Q3;A0A024R0Y6;P84077;P61204;F5H423;B4DN70;B4DEB9;F5H0C7;B4E190;B4DJC8;P61204-2	9;9;9;9;7;6;6;5;5;5;5;2	9;9;9;9;7;6;6;5;5;5;5;2	4;4;4;4;2;3;1;1;3;1;3;2	ADP-ribosylation factor 1;ADP-ribosylation factor 3	ARF1;ARF3	tr|A0A024R3Q3|A0A024R3Q3_HUMAN ADP-ribosylation factor 1, isoform CRA_a OS=Homo sapiens OX=9606 GN=ARF1 PE=3 SV=1;tr|A0A024R0Y6|A0A024R0Y6_HUMAN ADP-ribosylation factor 3, isoform CRA_b OS=Homo sapiens OX=9606 GN=ARF3 PE=3 SV=1;sp|P84077|ARF1_HUMAN ADP-rib	12	9	9	4	4	3	6	5	5	4	4	3	8	5	7	5	3	4	3	6	5	5	4	4	3	8	5	7	5	3	2	2	3	2	2	2	2	1	4	2	4
86	F8VVA2;B3KY11;A8KA56;A0A024R0Z3;Q9BUQ8	F8VVA2;B3KY11;A8KA56;A0A024R0Z3;Q9BUQ8	1;1;1;1;1	1;1;1;1;1	1;1;1;1;1	Probable ATP-dependent RNA helicase DDX23	DDX23	tr|F8VVA2|F8VVA2_HUMAN Probable ATP-dependent RNA helicase DDX23 (Fragment) OS=Homo sapiens OX=9606 GN=DDX23 PE=1 SV=1;tr|B3KY11|B3KY11_HUMAN cDNA FLJ46571 fis, clone THYMU3041428, highly similar to Probable ATP-dependent RNA helicase DDX23 OS=Homo sapiens	5	1	1	1	0	0	1	1	1	0	0	0	0	0	0	0	0	0	0	1	1	1	0	0	0	0	0	0	0	0	0	0	1	1	1	0	0	0	0	0	0
87	A0A024R101;Q86XZ4	A0A024R101;Q86XZ4	1;1	1;1	1;1	Spermatogenesis-associated serine-rich protein 2	SPATS2	tr|A0A024R101|A0A024R101_HUMAN Spermatogenesis associated, serine-rich 2, isoform CRA_a OS=Homo sapiens OX=9606 GN=SPATS2 PE=4 SV=1;sp|Q86XZ4|SPAS2_HUMAN Spermatogenesis-associated serine-rich protein 2 OS=Homo sapiens OX=9606 GN=SPATS2 PE=1 SV=1	2	1	1	1	0	0	1	1	0	1	1	0	1	1	1	1	0	0	0	1	1	0	1	1	0	1	1	1	1	0	0	0	1	1	0	1	1	0	1	1	1
88	A0A024R102;Q96GM5;A0A024R137;Q96GM5-2;F8VRQ4;A8K9I5;B4DF50;F8VZ70;F8VUB0;H0YHV1;F8VW95	A0A024R102;Q96GM5;A0A024R137;Q96GM5-2;F8VRQ4;A8K9I5	24;24;21;21;15;14;11;10;9;7;6	20;20;17;17;13;13;7;6;7;7;4	17;17;14;14;11;11;6;4;5;7;3	SWI/SNF-related matrix-associated actin-dependent regulator of chromatin subfamily D member 1	SMARCD1	tr|A0A024R102|A0A024R102_HUMAN SWI/SNF related, matrix associated, actin dependent regulator of chromatin, subfamily d, member 1, isoform CRA_e OS=Homo sapiens OX=9606 GN=SMARCD1 PE=4 SV=1;sp|Q96GM5|SMRD1_HUMAN SWI/SNF-related matrix-associated actin-depen	11	24	20	17	6	11	13	10	9	9	13	14	15	9	8	11	1	5	10	11	8	7	8	11	11	13	8	7	9	1	4	7	9	7	6	7	9	9	11	7	6
89	F8VX55;A0A024R120;Q12800-2;Q12800-3;Q12800-4;Q12800;F8VWL0;C9JWL3;Q5JV87;Q9NZI6	F8VX55;A0A024R120;Q12800-2;Q12800-3;Q12800-4;Q12800;F8VWL0	5;5;5;5;5;5;3;1;1;1	5;5;5;5;5;5;3;1;1;1	4;4;4;4;4;4;3;0;1;1	Alpha-globin transcription factor CP2	TFCP2	tr|F8VX55|F8VX55_HUMAN Alpha-globin transcription factor CP2 OS=Homo sapiens OX=9606 GN=TFCP2 PE=1 SV=1;tr|A0A024R120|A0A024R120_HUMAN Transcription factor CP2, isoform CRA_a OS=Homo sapiens OX=9606 GN=TFCP2 PE=4 SV=1;sp|Q12800-2|TFCP2_HUMAN Isoform 2 of A	10	5	5	4	2	0	2	3	3	1	2	0	2	3	0	2	0	2	0	2	3	3	1	2	0	2	3	0	2	0	1	0	1	2	2	1	1	0	1	2	0
90	Q8NCD8;A0A024R124;F8VX04;Q9H2H9	Q8NCD8;A0A024R124;F8VX04;Q9H2H9	1;1;1;1	1;1;1;1	1;1;1;1	Sodium-coupled neutral amino acid transporter 1	SLC38A1	tr|Q8NCD8|Q8NCD8_HUMAN cDNA FLJ90316 fis, clone NT2RP2001495, weakly similar to Human transporter protein (g17) OS=Homo sapiens OX=9606 PE=2 SV=1;tr|A0A024R124|A0A024R124_HUMAN Solute carrier family 38, member 1, isoform CRA_a OS=Homo sapiens OX=9606 GN=SL	4	1	1	1	0	0	0	1	0	0	0	0	0	1	0	0	0	0	0	0	1	0	0	0	0	0	1	0	0	0	0	0	0	1	0	0	0	0	0	1	0
91	F8VPF5;F8VVA3;F8VYY9;A0A024R125;P54619-2;P54619;P54619-3	F8VPF5;F8VVA3;F8VYY9;A0A024R125;P54619-2;P54619;P54619-3	1;1;1;1;1;1;1	1;1;1;1;1;1;1	1;1;1;1;1;1;1	5-AMP-activated protein kinase subunit gamma-1	PRKAG1	tr|F8VPF5|F8VPF5_HUMAN 5-AMP-activated protein kinase subunit gamma-1 (Fragment) OS=Homo sapiens OX=9606 GN=PRKAG1 PE=1 SV=1;tr|F8VVA3|F8VVA3_HUMAN 5-AMP-activated protein kinase subunit gamma-1 (Fragment) OS=Homo sapiens OX=9606 GN=PRKAG1 PE=1 SV=1;tr|F	7	1	1	1	0	0	0	0	1	0	0	0	0	0	0	0	0	0	0	0	0	1	0	0	0	0	0	0	0	0	0	0	0	0	1	0	0	0	0	0	0
92	B2RE34;A0A024R136;A0A2X0U4T9;Q9H0H5;F8VRD2;H0YIK5;Q9H9L9;F8VWY4;F8VWX0;F8W0L1;F8VZ66;F8VV47;F8W1E5;F8VVE5;Q9BZ74;F8VUW9;F8VV39;F8VS54;F8W1T4;F8VV37;F8VRL2;F8VZ41;F8VQZ5;F8VVY0;F8VXH1;F8VQF5;F8VYH6	B2RE34;A0A024R136;A0A2X0U4T9;Q9H0H5;F8VRD2	20;20;20;20;10;9;7;5;4;4;4;4;4;4;4;3;3;3;3;3;2;2;2;1;1;1;1	20;20;20;20;10;9;7;5;4;4;4;4;4;4;4;3;3;3;3;3;2;2;2;1;1;1;1	20;20;20;20;10;9;7;5;4;4;4;4;4;4;4;3;3;3;3;3;2;2;2;1;1;1;1	Rac GTPase-activating protein 1	RACGAP1	tr|B2RE34|B2RE34_HUMAN cDNA, FLJ96901, highly similar to Homo sapiens Rac GTPase activating protein 1 (RACGAP1), mRNA OS=Homo sapiens OX=9606 PE=2 SV=1;tr|A0A024R136|A0A024R136_HUMAN Rac GTPase activating protein 1, isoform CRA_a OS=Homo sapiens OX=9606 GN	27	20	20	20	6	13	2	0	1	0	15	14	2	2	1	0	1	6	13	2	0	1	0	15	14	2	2	1	0	1	6	13	2	0	1	0	15	14	2	2	1
93	A8K9S3;A0A024R150;Q92828;A0A087WW88;C9J0A7;B2RE76;Q9UQN3	A8K9S3;A0A024R150;Q92828	7;7;7;1;1;1;1	7;7;7;1;1;1;1	7;7;7;1;1;1;1	Coronin;Coronin-2A	CORO2A	tr|A8K9S3|A8K9S3_HUMAN Coronin OS=Homo sapiens OX=9606 PE=2 SV=1;tr|A0A024R150|A0A024R150_HUMAN Coronin OS=Homo sapiens OX=9606 GN=CORO2A PE=3 SV=1;sp|Q92828|COR2A_HUMAN Coronin-2A OS=Homo sapiens OX=9606 GN=CORO2A PE=1 SV=2	7	7	7	7	3	5	3	5	2	5	0	2	2	4	1	4	0	3	5	3	5	2	5	0	2	2	4	1	4	0	3	5	3	5	2	5	0	2	2	4	1
94	B7ZLZ7;B3KMB1;A8K984;A0A024R158;O95347-2;O95347;Q6P712;Q05D74;A0JLM9;Q32Q15;Q6IPS5;B3KM27;Q2KQ72;Q05BV1	B7ZLZ7;B3KMB1;A8K984;A0A024R158;O95347-2;O95347;Q6P712;Q05D74;A0JLM9;Q32Q15;Q6IPS5;B3KM27;Q2KQ72;Q05BV1	2;2;2;2;2;2;1;1;1;1;1;1;1;1	2;2;2;2;2;2;1;1;1;1;1;1;1;1	2;2;2;2;2;2;1;1;1;1;1;1;1;1	Structural maintenance of chromosomes protein;Structural maintenance of chromosomes protein 2	SMC2;SMC2L1	tr|B7ZLZ7|B7ZLZ7_HUMAN Structural maintenance of chromosomes protein OS=Homo sapiens OX=9606 GN=SMC2 PE=2 SV=1;tr|B3KMB1|B3KMB1_HUMAN Structural maintenance of chromosomes protein OS=Homo sapiens OX=9606 PE=2 SV=1;tr|A8K984|A8K984_HUMAN Structural maintena	14	2	2	2	0	0	0	0	0	0	0	0	0	0	1	0	1	0	0	0	0	0	0	0	0	0	0	1	0	1	0	0	0	0	0	0	0	0	0	0	1
95	B2R923;A0A024R159;Q6YN16-2;Q6YN16;B4DWC7;B4E136	B2R923;A0A024R159;Q6YN16-2;Q6YN16;B4DWC7;B4E136	3;3;3;3;2;2	3;3;3;3;2;2	3;3;3;3;2;2	Hydroxysteroid dehydrogenase-like protein 2	HSDL2	tr|B2R923|B2R923_HUMAN cDNA, FLJ94174 OS=Homo sapiens OX=9606 PE=2 SV=1;tr|A0A024R159|A0A024R159_HUMAN Hydroxysteroid dehydrogenase like 2, isoform CRA_c OS=Homo sapiens OX=9606 GN=HSDL2 PE=4 SV=1;sp|Q6YN16-2|HSDL2_HUMAN Isoform 2 of Hydroxysteroid dehydro	6	3	3	3	1	0	1	3	2	0	1	0	1	1	0	0	0	1	0	1	3	2	0	1	0	1	1	0	0	0	1	0	1	3	2	0	1	0	1	1	0
96	A0A024R163;O95758-1;O95758-6;O95758-2;O95758;O95758-5;O95758-4;O95758-7;X6R242	A0A024R163;O95758-1;O95758-6;O95758-2;O95758;O95758-5;O95758-4;O95758-7	9;9;9;9;9;9;9;8;3	6;6;6;6;6;6;6;6;2	6;6;6;6;6;6;6;6;2	Polypyrimidine tract-binding protein 3	ROD1;PTBP3	tr|A0A024R163|A0A024R163_HUMAN ROD1 regulator of differentiation 1 (S. pombe), isoform CRA_b OS=Homo sapiens OX=9606 GN=ROD1 PE=4 SV=1;sp|O95758-1|PTBP3_HUMAN Isoform 1 of Polypyrimidine tract-binding protein 3 OS=Homo sapiens OX=9606 GN=PTBP3;sp|O95758-6|	9	9	6	6	2	2	5	4	5	3	1	2	6	3	3	3	0	0	1	2	3	3	2	0	0	3	1	1	2	0	0	1	2	3	3	2	0	0	3	1	1
97	F2Z3J9;A0A024R172;Q14914-2;Q14914;Q5JVP2;F6XGT7	F2Z3J9;A0A024R172;Q14914-2;Q14914	5;5;5;5;2;1	5;5;5;5;2;1	5;5;5;5;2;1	Prostaglandin reductase 1	PTGR1;LTB4DH	tr|F2Z3J9|F2Z3J9_HUMAN Prostaglandin reductase 1 OS=Homo sapiens OX=9606 GN=PTGR1 PE=1 SV=3;tr|A0A024R172|A0A024R172_HUMAN Leukotriene B4 12-hydroxydehydrogenase, isoform CRA_a OS=Homo sapiens OX=9606 GN=LTB4DH PE=4 SV=1;sp|Q14914-2|PTGR1_HUMAN Isoform 2 o	6	5	5	5	0	0	2	1	3	0	0	0	2	0	1	0	0	0	0	2	1	3	0	0	0	2	0	1	0	0	0	0	2	1	3	0	0	0	2	0	1
98	A0A024R179;Q09161;X6R941;F2Z2T1	A0A024R179;Q09161	15;15;2;1	15;15;2;1	15;15;2;1	Nuclear cap-binding protein subunit 1	NCBP1	tr|A0A024R179|A0A024R179_HUMAN Nuclear cap binding protein subunit 1, 80kDa, isoform CRA_a OS=Homo sapiens OX=9606 GN=NCBP1 PE=4 SV=1;sp|Q09161|NCBP1_HUMAN Nuclear cap-binding protein subunit 1 OS=Homo sapiens OX=9606 GN=NCBP1 PE=1 SV=1	4	15	15	15	4	2	8	7	2	8	4	1	6	6	3	4	0	4	2	8	7	2	8	4	1	6	6	3	4	0	4	2	8	7	2	8	4	1	6	6	3
99	A0A024R184;Q9H553;B3KNL8;Q9H553-2;A0A0A0MTE0	A0A024R184;Q9H553;B3KNL8;Q9H553-2	3;3;2;2;1	3;3;2;2;1	3;3;2;2;1	Alpha-1,3/1,6-mannosyltransferase ALG2	ALG2	tr|A0A024R184|A0A024R184_HUMAN Asparagine-linked glycosylation 2 homolog (Yeast, alpha-1,3-mannosyltransferase), isoform CRA_a OS=Homo sapiens OX=9606 GN=ALG2 PE=4 SV=1;sp|Q9H553|ALG2_HUMAN Alpha-1,3/1,6-mannosyltransferase ALG2 OS=Homo sapiens OX=9606 GN=	5	3	3	3	0	0	1	2	1	0	0	0	0	0	0	0	0	0	0	1	2	1	0	0	0	0	0	0	0	0	0	0	1	2	1	0	0	0	0	0	0
100	A0A024R1A3;P22314-2;P22314;B4DDE4;B4DL67;Q5JRR6;B3KUJ2;Q5JRS2;Q5JRR9;Q5JRS0;Q5JRS1;Q5JRS3;Q712V1;Q8WY81	A0A024R1A3;P22314-2;P22314;B4DDE4;B4DL67	30;30;30;20;19;14;14;7;7;7;6;6;2;2	30;30;30;20;19;14;14;7;7;7;6;6;2;2	30;30;30;20;19;14;14;7;7;7;6;6;2;2	Ubiquitin-like modifier-activating enzyme 1	UBE1;UBA1	tr|A0A024R1A3|A0A024R1A3_HUMAN Testicular secretory protein Li 63 OS=Homo sapiens OX=9606 GN=UBE1 PE=2 SV=1;sp|P22314-2|UBA1_HUMAN Isoform 2 of Ubiquitin-like modifier-activating enzyme 1 OS=Homo sapiens OX=9606 GN=UBA1;sp|P22314|UBA1_HUMAN Ubiquitin-like	14	30	30	30	13	13	24	26	21	13	13	11	16	20	14	7	2	13	13	24	26	21	13	13	11	16	20	14	7	2	13	13	24	26	21	13	13	11	16	20	14
101	A8K4W8;A0A024R1A4;P68036-2;P68036;P68036-3;A0A1B0GUS4	A8K4W8;A0A024R1A4;P68036-2;P68036;P68036-3;A0A1B0GUS4	3;3;3;3;3;2	1;1;1;1;1;1	1;1;1;1;1;1	Ubiquitin-conjugating enzyme E2 L3	UBE2L3	tr|A8K4W8|A8K4W8_HUMAN cDNA FLJ77917, highly similar to Homo sapiens ubiquitin-conjugating enzyme E2L 3 (UBE2L3), transcript variant 1, mRNA OS=Homo sapiens OX=9606 PE=2 SV=1;tr|A0A024R1A4|A0A024R1A4_HUMAN Ubiquitin-conjugating enzyme E2L 3, isoform CRA_a	6	3	1	1	1	0	0	2	2	1	0	0	1	3	2	1	0	0	0	0	0	1	0	0	0	0	1	0	0	0	0	0	0	0	1	0	0	0	0	1	0
102	A0A024R1D6;Q13769;C9JXG5;H7C072;F8WCP5	A0A024R1D6;Q13769;C9JXG5;H7C072;F8WCP5	2;2;1;1;1	2;2;1;1;1	2;2;1;1;1	THO complex subunit 5 homolog	hCG_2011153;THOC5	tr|A0A024R1D6|A0A024R1D6_HUMAN HCG2011153, isoform CRA_b OS=Homo sapiens OX=9606 GN=hCG_2011153 PE=4 SV=1;sp|Q13769|THOC5_HUMAN THO complex subunit 5 homolog OS=Homo sapiens OX=9606 GN=THOC5 PE=1 SV=2;tr|C9JXG5|C9JXG5_HUMAN THO complex subunit 5 homolog (F	5	2	2	2	0	1	0	0	0	0	1	0	0	0	0	0	0	0	1	0	0	0	0	1	0	0	0	0	0	0	0	1	0	0	0	0	1	0	0	0	0
103	A0A024R1E1;A0A024R1F9;Q9H1I8-3;Q9H1I8;Q53H58;Q53G98;Q9H1I8-2;B1AH59;Q659F6	A0A024R1E1;A0A024R1F9;Q9H1I8-3;Q9H1I8;Q53H58;Q53G98;Q9H1I8-2	3;3;3;3;2;2;2;1;1	3;3;3;3;2;2;2;1;1	3;3;3;3;2;2;2;1;1	Activating signal cointegrator 1 complex subunit 2	ASCC2	tr|A0A024R1E1|A0A024R1E1_HUMAN Activating signal cointegrator 1 complex subunit 2, isoform CRA_a OS=Homo sapiens OX=9606 GN=ASCC2 PE=4 SV=1;tr|A0A024R1F9|A0A024R1F9_HUMAN Activating signal cointegrator 1 complex subunit 2, isoform CRA_c OS=Homo sapiens OX=	9	3	3	3	0	0	1	3	2	0	0	0	2	1	0	0	0	0	0	1	3	2	0	0	0	2	1	0	0	0	0	0	1	3	2	0	0	0	2	1	0
104	A0A140VJJ9;A0A024R1F4;P19440;E7ET76;B5MCK8;P36268-2;P36268;P36268-3;P19440-2;A6NGU5;E7ETR7;Q6NZY2;B5MC36;Q6ISU8;A0A0C4DG87;A2VCM7;B5MC34;A0A494C1J8;Q14390;P19440-3;B5MD39	A0A140VJJ9;A0A024R1F4;P19440;E7ET76;B5MCK8;P36268-2;P36268;P36268-3;P19440-2;A6NGU5	7;7;7;6;6;6;6;6;5;5;3;2;1;1;1;1;1;1;1;1;1	7;7;7;6;6;6;6;6;5;5;3;2;1;1;1;1;1;1;1;1;1	7;7;7;6;6;6;6;6;5;5;3;2;1;1;1;1;1;1;1;1;1	Gamma-glutamyltranspeptidase 1;Gamma-glutamyltranspeptidase 1 heavy chain;Gamma-glutamyltranspeptidase 1 light chain;Inactive gamma-glutamyltranspeptidase 2;Putative gamma-glutamyltranspeptidase 3;Putative gamma-glutamyltranspeptidase 3 heavy chain;Putative gamma-glutamyltranspeptidase 3 light chain	hCG_2010666;GGT1;GGT2;GGT3P	tr|A0A140VJJ9|A0A140VJJ9_HUMAN Testicular tissue protein Li 73 OS=Homo sapiens OX=9606 PE=2 SV=1;tr|A0A024R1F4|A0A024R1F4_HUMAN HCG2010666, isoform CRA_a OS=Homo sapiens OX=9606 GN=hCG_2010666 PE=4 SV=1;sp|P19440|GGT1_HUMAN Glutathione hydrolase 1 proenzym	21	7	7	7	1	3	4	3	2	2	2	1	4	2	2	5	0	1	3	4	3	2	2	2	1	4	2	2	5	0	1	3	4	3	2	2	2	1	4	2	2
105	B3KRD8;B7Z3Z8;B2RAW8;A0A024R1I5;O76054-4;O76054;H7C417;O76054-5;C9JYY7;C9JZI9	B3KRD8;B7Z3Z8;B2RAW8;A0A024R1I5;O76054-4;O76054;H7C417;O76054-5	3;3;3;3;3;3;2;2;1;1	3;3;3;3;3;3;2;2;1;1	3;3;3;3;3;3;2;2;1;1	SEC14-like protein 2	SEC14L2	tr|B3KRD8|B3KRD8_HUMAN SEC14-like 2 (S. cerevisiae), isoform CRA_c OS=Homo sapiens OX=9606 GN=SEC14L2 PE=1 SV=1;tr|B7Z3Z8|B7Z3Z8_HUMAN cDNA FLJ54104, highly similar to SEC14-like protein 2 OS=Homo sapiens OX=9606 PE=2 SV=1;tr|B2RAW8|B2RAW8_HUMAN cDNA, FLJ9	10	3	3	3	1	1	2	0	0	0	1	2	0	0	0	0	0	1	1	2	0	0	0	1	2	0	0	0	0	0	1	1	2	0	0	0	1	2	0	0	0
106	A0A024R1K7;Q04917;Q9H4N8;B2R6N6;A2IDB2;F8WEB6;A2IDB1	A0A024R1K7;Q04917;Q9H4N8;B2R6N6;A2IDB2	9;9;6;6;5;1;1	7;7;5;4;4;1;1	7;7;5;4;4;1;1	14-3-3 protein eta	YWHAH	tr|A0A024R1K7|A0A024R1K7_HUMAN Tyrosine 3-monooxygenase/tryptophan 5-monooxygenase activation protein, eta polypeptide, isoform CRA_b OS=Homo sapiens OX=9606 GN=YWHAH PE=3 SV=1;sp|Q04917|1433F_HUMAN 14-3-3 protein eta OS=Homo sapiens OX=9606 GN=YWHAH PE=1	7	9	7	7	5	2	6	6	6	5	4	3	2	3	5	4	0	3	0	4	4	4	3	2	1	1	1	3	2	0	3	0	4	4	4	3	2	1	1	1	3
107	A0A024R1K8;Q15459;Q15459-2;B4E091;F8WB66;F8WC79;H7C1L2	A0A024R1K8;Q15459;Q15459-2;B4E091	11;11;9;8;3;1;1	11;11;9;8;3;1;1	11;11;9;8;3;1;1	Splicing factor 3A subunit 1	SF3A1	tr|A0A024R1K8|A0A024R1K8_HUMAN Splicing factor 3a, subunit 1, 120kDa, isoform CRA_a OS=Homo sapiens OX=9606 GN=SF3A1 PE=4 SV=1;sp|Q15459|SF3A1_HUMAN Splicing factor 3A subunit 1 OS=Homo sapiens OX=9606 GN=SF3A1 PE=1 SV=1;sp|Q15459-2|SF3A1_HUMAN Isoform 2 o	7	11	11	11	1	2	7	3	2	0	3	0	2	3	2	1	1	1	2	7	3	2	0	3	0	2	3	2	1	1	1	2	7	3	2	0	3	0	2	3	2
108	A0A024R1N1;P35579;A0A0U4BW16;Q86XU5;B4E3S1;P35579-2;Q5BKV1;B1AH99;Q99529;Q6ZNL4;Q9UMJ0;A0A0C4DFM8;Q7Z7R0;A0A024QZJ6;A0A024QZJ4;B1PS43;Q7Z406-5;Q7Z406-4;P35749-4;P35749-3;P35749;P35749-2;Q7Z406;Q7Z406-6;Q7Z406-2	A0A024R1N1;P35579;A0A0U4BW16;Q86XU5;B4E3S1;P35579-2	16;16;14;13;10;9;4;3;3;2;1;1;1;1;1;1;1;1;1;1;1;1;1;1;1	16;16;14;13;10;9;4;3;3;2;1;1;1;1;1;1;1;1;1;1;1;1;1;1;1	14;14;12;11;8;7;4;3;3;2;1;1;1;1;1;1;1;1;1;1;1;1;1;1;1	Myosin-9	MYH9	tr|A0A024R1N1|A0A024R1N1_HUMAN Myosin, heavy polypeptide 9, non-muscle, isoform CRA_a OS=Homo sapiens OX=9606 GN=MYH9 PE=3 SV=1;sp|P35579|MYH9_HUMAN Myosin-9 OS=Homo sapiens OX=9606 GN=MYH9 PE=1 SV=4;tr|A0A0U4BW16|A0A0U4BW16_HUMAN Non-muscle myosin heavy c	25	16	16	14	0	1	3	1	3	2	0	0	5	1	10	8	1	0	1	3	1	3	2	0	0	5	1	10	8	1	0	1	2	1	2	2	0	0	4	0	9
109	A0A024R1N4;P12956;B1AHC9;B2RDN9;B4DE32;P12956-2;B4E356;Q6IC76	A0A024R1N4;P12956;B1AHC9;B2RDN9;B4DE32;P12956-2;B4E356	30;30;29;28;27;27;23;14	30;30;29;28;27;27;23;14	30;30;29;28;27;27;23;14	X-ray repair cross-complementing protein 6	XRCC6	tr|A0A024R1N4|A0A024R1N4_HUMAN X-ray repair complementing defective repair in Chinese hamster cells 6 (Ku autoantigen, 70kDa), isoform CRA_a OS=Homo sapiens OX=9606 GN=XRCC6 PE=4 SV=1;sp|P12956|XRCC6_HUMAN X-ray repair cross-complementing protein 6 OS=Homo	8	30	30	30	17	11	24	24	20	14	13	10	21	18	16	13	1	17	11	24	24	20	14	13	10	21	18	16	13	1	17	11	24	24	20	14	13	10	21	18	16
110	B1AH77;B1AH80;A0A024R1P2;P15153;B1AH78;J3KSC4;J3QLK0;P60763;Q59FQ0	B1AH77;B1AH80;A0A024R1P2;P15153;B1AH78;J3KSC4;J3QLK0;P60763	6;6;6;6;5;3;3;3;1	6;6;6;6;5;3;3;3;1	2;2;2;2;2;0;0;0;0	Ras-related C3 botulinum toxin substrate 2;Ras-related C3 botulinum toxin substrate 3	RAC2;RAC3	tr|B1AH77|B1AH77_HUMAN Ras-related C3 botulinum toxin substrate 2 OS=Homo sapiens OX=9606 GN=RAC2 PE=1 SV=1;tr|B1AH80|B1AH80_HUMAN Ras-related C3 botulinum toxin substrate 2 (Rho family, small GTP binding protein Rac2), isoform CRA_c OS=Homo sapiens OX=960	9	6	6	2	1	1	3	3	2	1	1	0	2	2	2	2	0	1	1	3	3	2	1	1	0	2	2	2	2	0	1	1	0	1	0	0	1	0	0	1	1
111	A0A024R1Q5;P17050	A0A024R1Q5;P17050	2;2	2;2	2;2	Alpha-N-acetylgalactosaminidase	NAGA	tr|A0A024R1Q5|A0A024R1Q5_HUMAN Alpha-galactosidase OS=Homo sapiens OX=9606 GN=NAGA PE=3 SV=1;sp|P17050|NAGAB_HUMAN Alpha-N-acetylgalactosaminidase OS=Homo sapiens OX=9606 GN=NAGA PE=1 SV=2	2	2	2	2	0	0	1	1	0	0	0	0	1	0	1	0	0	0	0	1	1	0	0	0	0	1	0	1	0	0	0	0	1	1	0	0	0	0	1	0	1
112	Q9BTQ7;A0A024R1Q8;P62829;C9JD32;J3KT29;J3KTJ3;B9ZVP7;A4D142;J3QQT9	Q9BTQ7;A0A024R1Q8;P62829;C9JD32;J3KT29;J3KTJ3;B9ZVP7	12;12;12;7;7;6;6;2;1	12;12;12;7;7;6;6;2;1	12;12;12;7;7;6;6;2;1	60S ribosomal protein L23	RPL23	tr|Q9BTQ7|Q9BTQ7_HUMAN Similar to ribosomal protein L23 (Fragment) OS=Homo sapiens OX=9606 PE=1 SV=1;tr|A0A024R1Q8|A0A024R1Q8_HUMAN Ribosomal protein L23, isoform CRA_b OS=Homo sapiens OX=9606 GN=RPL23 PE=3 SV=1;sp|P62829|RL23_HUMAN 60S ribosomal protein L	9	12	12	12	5	7	6	5	5	4	5	7	6	5	5	3	6	5	7	6	5	5	4	5	7	6	5	5	3	6	5	7	6	5	5	4	5	7	6	5	5
113	A0A024R1S7;Q969G3;A0A2R8Y855;B4DGM3;Q969G3-2;Q969G3-3;Q969G3-4;A0A2R8Y765;A0A2R8Y7U4;A0A2U3TZQ7;A0A2R8Y7I9;A0A2R8Y4T4;A0A2R8YES3;Q969G3-6;Q969G3-5;J3QKS7;J3QR61;K7EMQ8;C0IMW8;H7C048;J3KT85;A0A2R8YD78;J3QKX6;A0A2R8YEB8;A0A2R8YFC8;A0A2R8YDQ4;J3QL66	A0A024R1S7;Q969G3;A0A2R8Y855;B4DGM3;Q969G3-2;Q969G3-3;Q969G3-4;A0A2R8Y765;A0A2R8Y7U4;A0A2U3TZQ7;A0A2R8Y7I9;A0A2R8Y4T4;A0A2R8YES3;Q969G3-6;Q969G3-5;J3QKS7;J3QR61	22;22;21;21;21;20;20;19;19;19;19;19;19;19;19;18;17;10;9;9;8;8;7;5;4;2;2	22;22;21;21;21;20;20;19;19;19;19;19;19;19;19;18;17;10;9;9;8;8;7;5;4;2;2	22;22;21;21;21;20;20;19;19;19;19;19;19;19;19;18;17;10;9;9;8;8;7;5;4;2;2	SWI/SNF-related matrix-associated actin-dependent regulator of chromatin subfamily E member 1	SMARCE1	tr|A0A024R1S7|A0A024R1S7_HUMAN SWI/SNF related, matrix associated, actin dependent regulator of chromatin, subfamily e, member 1, isoform CRA_a OS=Homo sapiens OX=9606 GN=SMARCE1 PE=4 SV=1;sp|Q969G3|SMCE1_HUMAN SWI/SNF-related matrix-associated actin-depen	27	22	22	22	9	10	14	14	7	14	16	15	15	12	13	16	3	9	10	14	14	7	14	16	15	15	12	13	16	3	9	10	14	14	7	14	16	15	15	12	13
114	A0A024R1S8;Q14847;Q14847-2;A8K1D2;C9J9W2;Q14847-3;B4DIC4;B4DJI4;F6S2S5;K7ESD6;J3KSN1;Q9NPR7	A0A024R1S8;Q14847;Q14847-2;A8K1D2;C9J9W2;Q14847-3;B4DIC4;B4DJI4	17;17;16;15;13;10;9;9;5;3;3;2	17;17;16;15;13;10;9;9;5;3;3;2	16;16;15;14;12;10;8;8;4;3;3;2	LIM and SH3 domain protein 1	LASP1	tr|A0A024R1S8|A0A024R1S8_HUMAN LIM and SH3 protein 1, isoform CRA_b OS=Homo sapiens OX=9606 GN=LASP1 PE=4 SV=1;sp|Q14847|LASP1_HUMAN LIM and SH3 domain protein 1 OS=Homo sapiens OX=9606 GN=LASP1 PE=1 SV=2;sp|Q14847-2|LASP1_HUMAN Isoform 2 of LIM and SH3 do	12	17	17	16	8	9	13	14	13	10	8	7	15	10	9	11	0	8	9	13	14	13	10	8	7	15	10	9	11	0	7	9	12	13	12	10	7	7	14	9	8
115	A0A024R1T5;P09543-2;P09543;B4DFN6;B4DI06;K7ERC4	A0A024R1T5;P09543-2;P09543;B4DFN6	7;7;7;5;3;1	7;7;7;5;3;1	7;7;7;5;3;1	2,3-cyclic-nucleotide 3-phosphodiesterase	CNP	tr|A0A024R1T5|A0A024R1T5_HUMAN 2,3-cyclic-nucleotide 3-phosphodiesterase OS=Homo sapiens OX=9606 GN=CNP PE=3 SV=1;sp|P09543-2|CN37_HUMAN Isoform CNPI of 2,3-cyclic-nucleotide 3-phosphodiesterase OS=Homo sapiens OX=9606 GN=CNP;sp|P09543|CN37_HUMAN 2,	6	7	7	7	1	0	1	4	3	1	0	0	2	2	1	0	0	1	0	1	4	3	1	0	0	2	2	1	0	0	1	0	1	4	3	1	0	0	2	2	1
116	A0A024R1T9;Q4LE36;P53396;A0A024R1Y2;P53396-2;P53396-3;Q8N9C4;K7ESG8;K7EIE7	A0A024R1T9;Q4LE36;P53396;A0A024R1Y2;P53396-2;P53396-3;Q8N9C4	31;31;31;30;30;24;18;4;2	31;31;31;30;30;24;18;4;2	31;31;31;30;30;24;18;4;2	ATP-citrate synthase	ACLY;ACLY variant protein	tr|A0A024R1T9|A0A024R1T9_HUMAN ATP-citrate synthase OS=Homo sapiens OX=9606 GN=ACLY PE=3 SV=1;tr|Q4LE36|Q4LE36_HUMAN ACLY variant protein (Fragment) OS=Homo sapiens OX=9606 GN=ACLY variant protein PE=2 SV=1;sp|P53396|ACLY_HUMAN ATP-citrate synthase OS=Homo	9	31	31	31	10	9	19	20	13	7	10	7	17	14	13	8	0	10	9	19	20	13	7	10	7	17	14	13	8	0	10	9	19	20	13	7	10	7	17	14	13
117	A0A024R1U0;P46060;B4DY16;B4E0U0;Q9BSK3;H0Y4Q3;B0QYT5;B0QYT4;B0QYT6;Q8WUS7	A0A024R1U0;P46060;B4DY16;B4E0U0	11;11;10;8;5;4;2;2;1;1	11;11;10;8;5;4;2;2;1;1	11;11;10;8;5;4;2;2;1;1	Ran GTPase-activating protein 1	RANGAP1	tr|A0A024R1U0|A0A024R1U0_HUMAN Ran GTPase activating protein 1, isoform CRA_d OS=Homo sapiens OX=9606 GN=RANGAP1 PE=4 SV=1;sp|P46060|RAGP1_HUMAN Ran GTPase-activating protein 1 OS=Homo sapiens OX=9606 GN=RANGAP1 PE=1 SV=1;tr|B4DY16|B4DY16_HUMAN cDNA FLJ513	10	11	11	11	4	5	7	4	3	1	5	2	2	1	5	0	0	4	5	7	4	3	1	5	2	2	1	5	0	0	4	5	7	4	3	1	5	2	2	1	5
118	A0A024R1U4;P51148;P51148-2;K7ENY4;K7ERI8;K7ERQ8;F8VVZ0;F8VUA5;F8VVK3;P61020-2;F8VWU4;F8WCY6;F8WD79;F8VPW9;F8VSF8;F8VWZ7	A0A024R1U4;P51148;P51148-2;K7ENY4;K7ERI8;K7ERQ8;F8VVZ0;F8VUA5;F8VVK3;P61020-2	6;6;6;4;4;4;3;3;3;3;2;1;1;1;1;1	6;6;6;4;4;4;3;3;3;3;2;1;1;1;1;1	3;3;3;2;1;1;0;0;0;0;0;0;0;0;0;0	Ras-related protein Rab-5C;Ras-related protein Rab-5B	RAB5C;RAB5B	tr|A0A024R1U4|A0A024R1U4_HUMAN RAB5C, member RAS oncogene family, isoform CRA_a OS=Homo sapiens OX=9606 GN=RAB5C PE=4 SV=1;sp|P51148|RAB5C_HUMAN Ras-related protein Rab-5C OS=Homo sapiens OX=9606 GN=RAB5C PE=1 SV=2;sp|P51148-2|RAB5C_HUMAN Isoform 2 of Ras-	16	6	6	3	2	3	5	5	3	2	1	1	3	4	4	0	0	2	3	5	5	3	2	1	1	3	4	4	0	0	1	1	3	2	1	1	1	1	2	2	2
119	E4W6B6;B2R4D8;A0A024R1V4;P61353;K7ELC7;Q6LCU2;K7EQQ9;K7ERY7	E4W6B6;B2R4D8;A0A024R1V4;P61353;K7ELC7	8;8;8;8;7;2;1;1	8;8;8;8;7;2;1;1	8;8;8;8;7;2;1;1	60S ribosomal protein L27	RPL27	tr|E4W6B6|E4W6B6_HUMAN RPL27/NME2 fusion protein (Fragment) OS=Homo sapiens OX=9606 GN=RPL27 PE=2 SV=1;tr|B2R4D8|B2R4D8_HUMAN 60S ribosomal protein L27 OS=Homo sapiens OX=9606 PE=2 SV=1;tr|A0A024R1V4|A0A024R1V4_HUMAN 60S ribosomal protein L27 OS=Homo sapie	8	8	8	8	5	4	5	5	6	6	6	4	6	4	5	7	1	5	4	5	5	6	6	6	4	6	4	5	7	1	5	4	5	5	6	6	6	4	6	4	5
120	A0A024R1W3;Q96AY3;B4DJJ5;Q6ZME7;Q658U4;Q8NAG5;K7EM43;K7ELI6;H0Y827;Q96AY3-2;K7ESG6	A0A024R1W3;Q96AY3;B4DJJ5;Q6ZME7;Q658U4;Q8NAG5	6;6;5;5;5;4;2;2;2;2;1	6;6;5;5;5;4;2;2;2;2;1	6;6;5;5;5;4;2;2;2;2;1	Peptidyl-prolyl cis-trans isomerase FKBP10	FKBP10;DKFZp666D193	tr|A0A024R1W3|A0A024R1W3_HUMAN Peptidylprolyl isomerase OS=Homo sapiens OX=9606 GN=FKBP10 PE=4 SV=1;sp|Q96AY3|FKB10_HUMAN Peptidyl-prolyl cis-trans isomerase FKBP10 OS=Homo sapiens OX=9606 GN=FKBP10 PE=1 SV=1;tr|B4DJJ5|B4DJJ5_HUMAN Peptidylprolyl isomerase	11	6	6	6	2	2	4	3	2	4	0	1	2	2	0	0	0	2	2	4	3	2	4	0	1	2	2	0	0	0	2	2	4	3	2	4	0	1	2	2	0
121	K7EKV4;A0A024R1X3;Q9BRG1	K7EKV4;A0A024R1X3;Q9BRG1	1;1;1	1;1;1	1;1;1	Vacuolar protein-sorting-associated protein 25	VPS25	tr|K7EKV4|K7EKV4_HUMAN Vacuolar protein-sorting-associated protein 25 (Fragment) OS=Homo sapiens OX=9606 GN=VPS25 PE=1 SV=1;tr|A0A024R1X3|A0A024R1X3_HUMAN Vacuolar protein sorting 25 (Yeast), isoform CRA_a OS=Homo sapiens OX=9606 GN=VPS25 PE=4 SV=1;sp|Q9BR	3	1	1	1	0	0	0	1	1	0	0	0	0	0	0	0	0	0	0	0	1	1	0	0	0	0	0	0	0	0	0	0	0	1	1	0	0	0	0	0	0
122	A0A0S2Z487;A0A024R1X8;P14923;A0A0S2Z495;Q7KZ86	A0A0S2Z487;A0A024R1X8;P14923;A0A0S2Z495	21;21;21;11;3	10;10;10;10;0	10;10;10;10;0	Junction plakoglobin	JUP	tr|A0A0S2Z487|A0A0S2Z487_HUMAN Junction plakoglobin isoform 1 (Fragment) OS=Homo sapiens OX=9606 GN=JUP PE=2 SV=1;tr|A0A024R1X8|A0A024R1X8_HUMAN Junction plakoglobin, isoform CRA_a OS=Homo sapiens OX=9606 GN=JUP PE=4 SV=1;sp|P14923|PLAK_HUMAN Junction plak	5	21	10	10	8	13	11	10	7	13	7	9	12	7	6	13	3	3	5	5	5	3	6	3	5	5	3	2	6	1	3	5	5	5	3	6	3	5	5	3	2
123	A0A024R1Z6;Q99536;Q99536-3;K7ERT7;B3KUF8;Q99536-2;K7ESA3;K7ENX2;K7EM19;K7EJM4	A0A024R1Z6;Q99536;Q99536-3;K7ERT7;B3KUF8;Q99536-2	12;12;9;6;6;6;3;3;3;2	12;12;9;6;6;6;3;3;3;2	12;12;9;6;6;6;3;3;3;2	Synaptic vesicle membrane protein VAT-1 homolog	VAT1	tr|A0A024R1Z6|A0A024R1Z6_HUMAN Vesicle amine transport protein 1 homolog (T californica), isoform CRA_a OS=Homo sapiens OX=9606 GN=VAT1 PE=4 SV=1;sp|Q99536|VAT1_HUMAN Synaptic vesicle membrane protein VAT-1 homolog OS=Homo sapiens OX=9606 GN=VAT1 PE=1 SV=2	10	12	12	12	2	2	5	7	8	1	1	1	5	6	5	2	0	2	2	5	7	8	1	1	1	5	6	5	2	0	2	2	5	7	8	1	1	1	5	6	5
124	A0A024R201;Q9Y6E3;Q9UNM6;B4DJ66;Q53GN6;B2RBM7;A0A087WUL9;Q9UNM6-2;J3KNQ3;E9PL38;Q9UNM7;H0YD73;E9PQG3;E9PPD2;Q5HYL3	A0A024R201;Q9Y6E3;Q9UNM6;B4DJ66;Q53GN6;B2RBM7;A0A087WUL9;Q9UNM6-2;J3KNQ3;E9PL38	13;12;12;11;11;11;11;11;10;8;5;5;3;1;1	13;12;12;11;11;11;11;11;10;8;5;5;3;1;1	13;12;12;11;11;11;11;11;10;8;5;5;3;1;1	26S proteasome non-ATPase regulatory subunit 13	PSMD13	tr|A0A024R201|A0A024R201_HUMAN Proteasome (Prosome, macropain) 26S subunit, non-ATPase, 13, isoform CRA_a OS=Homo sapiens OX=9606 GN=PSMD13 PE=4 SV=1;tr|Q9Y6E3|Q9Y6E3_HUMAN HSPC027 OS=Homo sapiens OX=9606 PE=2 SV=1;sp|Q9UNM6|PSD13_HUMAN 26S proteasome non-	15	13	13	13	4	0	7	6	7	5	3	2	6	5	6	4	0	4	0	7	6	7	5	3	2	6	5	6	4	0	4	0	7	6	7	5	3	2	6	5	6
125	V9HWJ8;A0A024R203;P61289;P61289-3;P61289-2;K9J957;Q6FHK7;J7FRP4;A0A087WTV2;K7ENH2;B3KQ25;K7ESG5;K7EMD0;K7EPX6;K7EKR3;B7Z8D3	V9HWJ8;A0A024R203;P61289;P61289-3;P61289-2;K9J957;Q6FHK7;J7FRP4;A0A087WTV2;K7ENH2;B3KQ25;K7ESG5	6;6;6;6;6;5;5;4;4;4;4;4;2;2;2;2	6;6;6;6;6;5;5;4;4;4;4;4;2;2;2;2	6;6;6;6;6;5;5;4;4;4;4;4;2;2;2;2	Proteasome activator complex subunit 3	HEL-S-283;PSME3	tr|V9HWJ8|V9HWJ8_HUMAN Epididymis secretory protein Li 283 OS=Homo sapiens OX=9606 GN=HEL-S-283 PE=2 SV=1;tr|A0A024R203|A0A024R203_HUMAN Proteasome (Prosome, macropain) activator subunit 3 (PA28 gamma Ki), isoform CRA_a OS=Homo sapiens OX=9606 GN=PSME3 PE=	16	6	6	6	0	0	2	4	4	2	1	1	2	4	2	1	0	0	0	2	4	4	2	1	1	2	4	2	1	0	0	0	2	4	4	2	1	1	2	4	2
126	K7EIY6;A8K0Q1;A0A024R206;Q9BV68;U3KQF4;O60372;Q9NPN4	K7EIY6;A8K0Q1;A0A024R206;Q9BV68;U3KQF4;O60372;Q9NPN4	2;2;2;2;1;1;1	2;2;2;2;1;1;1	2;2;2;2;1;1;1	E3 ubiquitin-protein ligase RNF126	RNF126	tr|K7EIY6|K7EIY6_HUMAN E3 ubiquitin-protein ligase RNF126 (Fragment) OS=Homo sapiens OX=9606 GN=RNF126 PE=1 SV=7;tr|A8K0Q1|A8K0Q1_HUMAN cDNA FLJ77001, highly similar to Homo sapiens ring finger protein 126 (RNF126), transcript variant 2, mRNA OS=Homo sapie	7	2	2	2	0	0	1	1	0	0	0	0	0	0	0	0	0	0	0	1	1	0	0	0	0	0	0	0	0	0	0	0	1	1	0	0	0	0	0	0	0
127	Q5QPB1;A0A024R219;O76080	Q5QPB1;A0A024R219;O76080	2;2;2	2;2;2	2;2;2	AN1-type zinc finger protein 5	ZFAND5;ZA20D2	tr|Q5QPB1|Q5QPB1_HUMAN AN1-type zinc finger protein 5 (Fragment) OS=Homo sapiens OX=9606 GN=ZFAND5 PE=1 SV=1;tr|A0A024R219|A0A024R219_HUMAN Zinc finger, A20 domain containing 2, isoform CRA_a OS=Homo sapiens OX=9606 GN=ZA20D2 PE=4 SV=1;sp|O76080|ZFAN5_HUMA	3	2	2	2	0	0	1	0	0	0	0	0	1	0	1	0	0	0	0	1	0	0	0	0	0	1	0	1	0	0	0	0	1	0	0	0	0	0	1	0	1
128	A0A024R222;B4DHQ3;Q9Y617;A0A024R280;Q9Y617-2;B4DHX7;A9LS35	A0A024R222;B4DHQ3;Q9Y617;A0A024R280;Q9Y617-2	11;11;11;10;10;4;1	11;11;11;10;10;4;1	11;11;11;10;10;4;1	Phosphoserine aminotransferase	PSAT1	tr|A0A024R222|A0A024R222_HUMAN Phosphoserine aminotransferase OS=Homo sapiens OX=9606 GN=PSAT1 PE=3 SV=1;tr|B4DHQ3|B4DHQ3_HUMAN Phosphoserine aminotransferase OS=Homo sapiens OX=9606 PE=2 SV=1;sp|Q9Y617|SERC_HUMAN Phosphoserine aminotransferase OS=Homo sap	7	11	11	11	4	1	10	9	6	2	4	0	7	7	4	2	0	4	1	10	9	6	2	4	0	7	7	4	2	0	4	1	10	9	6	2	4	0	7	7	4
129	A0A024R231;Q9Y2T3;Q9Y2T3-3;Q5SZC6;Q9Y2T3-2;H0YDZ7;B4DIP8;Q5SZC3;Q5SZC5;B3KUM3	A0A024R231;Q9Y2T3;Q9Y2T3-3;Q5SZC6;Q9Y2T3-2	7;7;7;5;5;3;3;3;2;2	7;7;7;5;5;3;3;3;2;2	7;7;7;5;5;3;3;3;2;2	Guanine deaminase	GDA	tr|A0A024R231|A0A024R231_HUMAN Guanine deaminase OS=Homo sapiens OX=9606 GN=GDA PE=3 SV=1;sp|Q9Y2T3|GUAD_HUMAN Guanine deaminase OS=Homo sapiens OX=9606 GN=GDA PE=1 SV=1;sp|Q9Y2T3-3|GUAD_HUMAN Isoform 3 of Guanine deaminase OS=Homo sapiens OX=9606 GN=GDA;t	10	7	7	7	2	0	2	3	1	0	0	0	2	3	2	1	0	2	0	2	3	1	0	0	0	2	3	2	1	0	2	0	2	3	1	0	0	0	2	3	2
130	A0A024R258;B3KNI8;B3KNI2;Q9UMX0-2;Q9UMX0;H0YDS0;Q59FJ2;D3DVA8;B4DZF6;Q59F94;Q9UMX0-3;Q9NRR5	A0A024R258;B3KNI8;B3KNI2;Q9UMX0-2;Q9UMX0;H0YDS0;Q59FJ2;D3DVA8;B4DZF6;Q59F94;Q9UMX0-3;Q9NRR5	2;2;2;2;2;1;1;1;1;1;1;1	2;2;2;2;2;1;1;1;1;1;1;1	1;1;1;1;1;1;1;1;1;1;1;1	Ubiquilin-1;Ubiquilin-4	UBQLN1;UBQLN4	tr|A0A024R258|A0A024R258_HUMAN Ubiquilin 1, isoform CRA_d OS=Homo sapiens OX=9606 GN=UBQLN1 PE=4 SV=1;tr|B3KNI8|B3KNI8_HUMAN cDNA FLJ14670 fis, clone NT2RP2003272, highly similar to Ubiquilin-1 OS=Homo sapiens OX=9606 PE=2 SV=1;tr|B3KNI2|B3KNI2_HUMAN cDNA	12	2	2	1	0	0	0	1	2	0	0	0	0	1	1	0	0	0	0	0	1	2	0	0	0	0	1	1	0	0	0	0	0	1	1	0	0	0	0	1	1
131	A0A087WXM6;J3QQT2;J3KRX5;A0A024R261;A0A0A6YYL6;P18621;P18621-3;J3QLC8;A0A0A0MRF8;P18621-2;J3KRB3;A0A087WWH0;J3QS96;A0A087WY81;J3KSJ0;A4D1R6;A4D1R5	A0A087WXM6;J3QQT2;J3KRX5;A0A024R261;A0A0A6YYL6;P18621;P18621-3;J3QLC8;A0A0A0MRF8;P18621-2;J3KRB3;A0A087WWH0;J3QS96;A0A087WY81	10;10;10;10;10;10;10;9;9;9;8;8;8;5;2;1;1	10;10;10;10;10;10;10;9;9;9;8;8;8;5;2;1;1	10;10;10;10;10;10;10;9;9;9;8;8;8;5;2;1;1	60S ribosomal protein L17	RPL17;hCG_24487;RPL17-C18orf32	tr|A0A087WXM6|A0A087WXM6_HUMAN 60S ribosomal protein L17 (Fragment) OS=Homo sapiens OX=9606 GN=RPL17 PE=1 SV=1;tr|J3QQT2|J3QQT2_HUMAN 60S ribosomal protein L17 (Fragment) OS=Homo sapiens OX=9606 GN=RPL17 PE=1 SV=1;tr|J3KRX5|J3KRX5_HUMAN 60S ribosomal prote	17	10	10	10	6	7	7	7	5	6	7	7	8	5	7	7	2	6	7	7	7	5	6	7	7	8	5	7	7	2	6	7	7	7	5	6	7	7	8	5	7
132	K7EIU8;A0A024R274;Q13485;K7ES96;Q9BYG6;A0A0S2Z4B2	K7EIU8;A0A024R274;Q13485;K7ES96;Q9BYG6;A0A0S2Z4B2	2;2;2;1;1;1	2;2;2;1;1;1	2;2;2;1;1;1	Mothers against decapentaplegic homolog;Mothers against decapentaplegic homolog 4	SMAD4	tr|K7EIU8|K7EIU8_HUMAN Mothers against decapentaplegic homolog OS=Homo sapiens OX=9606 GN=SMAD4 PE=1 SV=1;tr|A0A024R274|A0A024R274_HUMAN Mothers against decapentaplegic homolog OS=Homo sapiens OX=9606 GN=SMAD4 PE=2 SV=1;sp|Q13485|SMAD4_HUMAN Mothers agains	6	2	2	2	0	0	1	1	0	1	0	0	0	0	0	0	0	0	0	1	1	0	1	0	0	0	0	0	0	0	0	0	1	1	0	1	0	0	0	0	0
133	A0A024R277;Q6NUL7;O15269;A0A2R8Y4S0;A0A2R8Y6A2;B4DR90;O15269-2;Q59EQ4	A0A024R277;Q6NUL7;O15269;A0A2R8Y4S0;A0A2R8Y6A2;B4DR90;O15269-2;Q59EQ4	4;4;4;3;3;3;3;2	4;4;4;3;3;3;3;2	4;4;4;3;3;3;3;2	Serine palmitoyltransferase 1	SPTLC1	tr|A0A024R277|A0A024R277_HUMAN Serine palmitoyltransferase, long chain base subunit 1, isoform CRA_a OS=Homo sapiens OX=9606 GN=SPTLC1 PE=4 SV=1;tr|Q6NUL7|Q6NUL7_HUMAN SPTLC1 protein OS=Homo sapiens OX=9606 GN=SPTLC1 PE=2 SV=1;sp|O15269|SPTC1_HUMAN Serine	8	4	4	4	0	0	3	1	0	0	1	0	0	0	1	0	0	0	0	3	1	0	0	1	0	0	0	1	0	0	0	0	3	1	0	0	1	0	0	0	1
134	K7ERC8;A0A024R292;Q06136;K7EQS7;Q06136-2	K7ERC8;A0A024R292;Q06136;K7EQS7;Q06136-2	2;2;2;1;1	2;2;2;1;1	2;2;2;1;1	3-ketodihydrosphingosine reductase	KDSR;FVT1	tr|K7ERC8|K7ERC8_HUMAN 3-ketodihydrosphingosine reductase OS=Homo sapiens OX=9606 GN=KDSR PE=1 SV=2;tr|A0A024R292|A0A024R292_HUMAN Follicular lymphoma variant translocation 1, isoform CRA_a OS=Homo sapiens OX=9606 GN=FVT1 PE=3 SV=1;sp|Q06136|KDSR_HUMAN 3-k	5	2	2	2	0	0	1	0	0	0	0	0	0	1	0	0	0	0	0	1	0	0	0	0	0	0	1	0	0	0	0	0	1	0	0	0	0	0	0	1	0
135	A0A024R297;Q9Y657	A0A024R297;Q9Y657	5;5	5;5	5;5	Spindlin-1	SPIN;SPIN1	tr|A0A024R297|A0A024R297_HUMAN Spindlin, isoform CRA_a OS=Homo sapiens OX=9606 GN=SPIN PE=4 SV=1;sp|Q9Y657|SPIN1_HUMAN Spindlin-1 OS=Homo sapiens OX=9606 GN=SPIN1 PE=1 SV=3	2	5	5	5	1	2	1	0	0	0	1	3	1	0	0	0	3	1	2	1	0	0	0	1	3	1	0	0	0	3	1	2	1	0	0	0	1	3	1	0	0
136	Q53FS4;B2R774;A0A024R2A7;P49257;B4DVV0;A0PJ85	Q53FS4;B2R774;A0A024R2A7;P49257	3;3;3;3;1;1	3;3;3;3;1;1	3;3;3;3;1;1	Protein ERGIC-53	LMAN1	tr|Q53FS4|Q53FS4_HUMAN Lectin, mannose-binding, 1 variant (Fragment) OS=Homo sapiens OX=9606 PE=2 SV=1;tr|B2R774|B2R774_HUMAN cDNA, FLJ93313, highly similar to Homo sapiens lectin, mannose-binding, 1 (LMAN1), mRNA OS=Homo sapiens OX=9606 PE=2 SV=1;tr|A0A02	6	3	3	3	0	0	1	2	2	0	0	0	2	0	1	0	0	0	0	1	2	2	0	0	0	2	0	1	0	0	0	0	1	2	2	0	0	0	2	0	1
137	A0A024R2A8;Q96JG8;Q96JG8-4	A0A024R2A8;Q96JG8;Q96JG8-4	1;1;1	1;1;1	1;1;1	Melanoma-associated antigen D4	MAGED4	tr|A0A024R2A8|A0A024R2A8_HUMAN Melanoma antigen family D, 4, isoform CRA_d OS=Homo sapiens OX=9606 GN=MAGED4 PE=4 SV=1;sp|Q96JG8|MAGD4_HUMAN Melanoma-associated antigen D4 OS=Homo sapiens OX=9606 GN=MAGED4 PE=1 SV=3;sp|Q96JG8-4|MAGD4_HUMAN Isoform 4 of Mel	3	1	1	1	0	0	1	0	0	0	0	0	0	0	0	0	0	0	0	1	0	0	0	0	0	0	0	0	0	0	0	0	1	0	0	0	0	0	0	0	0
138	A0A024R2B6;P36952;B4DWS9;P36952-2;C9JLM5	A0A024R2B6;P36952;B4DWS9;P36952-2	7;7;4;4;3	7;7;4;4;3	7;7;4;4;3	Serpin B5	SERPINB5	tr|A0A024R2B6|A0A024R2B6_HUMAN Serpin peptidase inhibitor, clade B (Ovalbumin), member 5, isoform CRA_b OS=Homo sapiens OX=9606 GN=SERPINB5 PE=3 SV=1;sp|P36952|SPB5_HUMAN Serpin B5 OS=Homo sapiens OX=9606 GN=SERPINB5 PE=1 SV=2;tr|B4DWS9|B4DWS9_HUMAN cDNA F	5	7	7	7	0	0	2	3	2	0	0	0	3	3	4	0	0	0	0	2	3	2	0	0	0	3	3	4	0	0	0	0	2	3	2	0	0	0	3	3	4
139	A8K5D8;A8K4G7;A0A024R2C5;O75351;B3KNH6;Q6PIW4-2;Q6PIW4	A8K5D8;A8K4G7;A0A024R2C5;O75351	6;6;6;6;1;1;1	6;6;6;6;1;1;1	4;4;4;4;0;0;0	Vacuolar protein sorting-associated protein 4B	VPS4B	tr|A8K5D8|A8K5D8_HUMAN cDNA FLJ75934, highly similar to Homo sapiens vacuolar protein sorting 4B (yeast) (VPS4B), mRNA OS=Homo sapiens OX=9606 PE=2 SV=1;tr|A8K4G7|A8K4G7_HUMAN cDNA FLJ78528, highly similar to Homo sapiens vacuolar protein sorting 4B (yeast	7	6	6	4	0	0	4	3	4	1	0	0	4	1	2	0	0	0	0	4	3	4	1	0	0	4	1	2	0	0	0	0	2	1	2	0	0	0	3	0	1
140	B4DQT8;B2R7U5;A0A024R977;A0A024R2D4;B4E1J8;Q9NVJ2;Q96BM9	B4DQT8;B2R7U5;A0A024R977;A0A024R2D4;B4E1J8;Q9NVJ2;Q96BM9	1;1;1;1;1;1;1	1;1;1;1;1;1;1	1;1;1;1;1;1;1	ADP-ribosylation factor-like protein 8B;ADP-ribosylation factor-like protein 8A	ARL8A;ARL8B	tr|B4DQT8|B4DQT8_HUMAN cDNA FLJ61158, highly similar to ADP-ribosylation factor-like protein 8B OS=Homo sapiens OX=9606 PE=2 SV=1;tr|B2R7U5|B2R7U5_HUMAN cDNA, FLJ93607 OS=Homo sapiens OX=9606 PE=2 SV=1;tr|A0A024R977|A0A024R977_HUMAN ADP-ribosylation factor	7	1	1	1	0	1	1	1	1	1	0	0	0	0	0	0	0	0	1	1	1	1	1	0	0	0	0	0	0	0	0	1	1	1	1	1	0	0	0	0	0
141	A0A024R2F9;Q9BTV4;Q8TEP9;A0A0S2Z5N2;V9GY05	A0A024R2F9;Q9BTV4;Q8TEP9;A0A0S2Z5N2	7;7;5;5;1	7;7;5;5;1	7;7;5;5;1	Transmembrane protein 43	TMEM43;FLJ00144	tr|A0A024R2F9|A0A024R2F9_HUMAN Transmembrane protein 43 isoform 1 OS=Homo sapiens OX=9606 GN=TMEM43 PE=2 SV=1;sp|Q9BTV4|TMM43_HUMAN Transmembrane protein 43 OS=Homo sapiens OX=9606 GN=TMEM43 PE=1 SV=1;tr|Q8TEP9|Q8TEP9_HUMAN FLJ00144 protein (Fragment) OS=H	5	7	7	7	0	0	3	4	3	1	0	0	2	0	2	1	0	0	0	3	4	3	1	0	0	2	0	2	1	0	0	0	3	4	3	1	0	0	2	0	2
142	D3YTB1;A0A024R2G7;F8W727;P62910;A0A090N8E7	D3YTB1;A0A024R2G7;F8W727;P62910	7;7;7;7;1	7;7;7;7;1	7;7;7;7;1	60S ribosomal protein L32	RPL32	tr|D3YTB1|D3YTB1_HUMAN 60S ribosomal protein L32 (Fragment) OS=Homo sapiens OX=9606 GN=RPL32 PE=1 SV=1;tr|A0A024R2G7|A0A024R2G7_HUMAN Ribosomal protein L32, isoform CRA_a OS=Homo sapiens OX=9606 GN=RPL32 PE=4 SV=1;tr|F8W727|F8W727_HUMAN 60S ribosomal prote	5	7	7	7	1	3	4	4	4	4	1	1	5	1	1	1	1	1	3	4	4	4	4	1	1	5	1	1	1	1	1	3	4	4	4	4	1	1	5	1	1
143	A0A024R2G8;O15084-2;O15084;O15084-4;O15084-1	A0A024R2G8;O15084-2;O15084;O15084-4;O15084-1	1;1;1;1;1	1;1;1;1;1	1;1;1;1;1	Serine/threonine-protein phosphatase 6 regulatory ankyrin repeat subunit A	ANKRD28	tr|A0A024R2G8|A0A024R2G8_HUMAN Ankyrin repeat domain 28, isoform CRA_c OS=Homo sapiens OX=9606 GN=ANKRD28 PE=4 SV=1;sp|O15084-2|ANR28_HUMAN Isoform 2 of Serine/threonine-protein phosphatase 6 regulatory ankyrin repeat subunit A OS=Homo sapiens OX=9606 GN=A	5	1	1	1	0	0	1	0	0	0	0	0	0	0	0	0	0	0	0	1	0	0	0	0	0	0	0	0	0	0	0	0	1	0	0	0	0	0	0	0	0
144	C9J3F6;B9A6K1;A0A024R2J9;A0A024R2H0;Q92609;Q92609-2	C9J3F6;B9A6K1;A0A024R2J9;A0A024R2H0;Q92609;Q92609-2	1;1;1;1;1;1	1;1;1;1;1;1	1;1;1;1;1;1	TBC1 domain family member 5	TBC1D5	tr|C9J3F6|C9J3F6_HUMAN TBC1 domain family member 5 OS=Homo sapiens OX=9606 GN=TBC1D5 PE=1 SV=1;tr|B9A6K1|B9A6K1_HUMAN TBC1 domain family, member 5 OS=Homo sapiens OX=9606 GN=TBC1D5 PE=1 SV=1;tr|A0A024R2J9|A0A024R2J9_HUMAN TBC1 domain family, member 5, isof	6	1	1	1	0	0	1	1	1	0	1	1	1	1	1	0	0	0	0	1	1	1	0	1	1	1	1	1	0	0	0	0	1	1	1	0	1	1	1	1	1
145	A0A024R2H7;Q96Q11-2;Q96Q11	A0A024R2H7;Q96Q11-2;Q96Q11	3;3;3	3;3;3	3;3;3	CCA tRNA nucleotidyltransferase 1, mitochondrial	TRNT1	tr|A0A024R2H7|A0A024R2H7_HUMAN tRNA nucleotidyl transferase, CCA-adding, 1, isoform CRA_b OS=Homo sapiens OX=9606 GN=TRNT1 PE=3 SV=1;sp|Q96Q11-2|TRNT1_HUMAN Isoform 2 of CCA tRNA nucleotidyltransferase 1, mitochondrial OS=Homo sapiens OX=9606 GN=TRNT1;sp|Q	3	3	3	3	1	0	2	3	2	0	0	0	0	2	1	0	0	1	0	2	3	2	0	0	0	0	2	1	0	0	1	0	2	3	2	0	0	0	0	2	1
146	A0A024R2J0;A8KAN5;A0A024R2L0;Q9NZI7-4;Q9NZI7;F8WEP8	A0A024R2J0;A8KAN5;A0A024R2L0;Q9NZI7-4;Q9NZI7;F8WEP8	2;2;2;2;2;1	1;1;1;1;1;1	1;1;1;1;1;1	Upstream-binding protein 1	UBP1	tr|A0A024R2J0|A0A024R2J0_HUMAN Upstream binding protein 1 (LBP-1a), isoform CRA_b OS=Homo sapiens OX=9606 GN=UBP1 PE=4 SV=1;tr|A8KAN5|A8KAN5_HUMAN cDNA FLJ75097, highly similar to Homo sapiens upstream binding protein 1 (LBP-1a) (UBP1), mRNA OS=Homo sapien	6	2	1	1	1	0	2	1	1	0	1	0	1	1	0	1	0	0	0	1	0	0	0	0	0	0	0	0	0	0	0	0	1	0	0	0	0	0	0	0	0
147	A0A024R2K1;P20339-2;P20339;A0A0A1HAN9	A0A024R2K1;P20339-2;P20339;A0A0A1HAN9	5;5;5;3	2;2;2;2	2;2;2;2	Ras-related protein Rab-5A	RAB5A	tr|A0A024R2K1|A0A024R2K1_HUMAN RAB5A, member RAS oncogene family, isoform CRA_a OS=Homo sapiens OX=9606 GN=RAB5A PE=4 SV=1;sp|P20339-2|RAB5A_HUMAN Isoform 2 of Ras-related protein Rab-5A OS=Homo sapiens OX=9606 GN=RAB5A;sp|P20339|RAB5A_HUMAN Ras-related pr	4	5	2	2	1	2	2	4	2	1	0	0	1	2	3	0	1	0	0	0	1	0	0	0	0	0	0	1	0	1	0	0	0	1	0	0	0	0	0	0	1
148	H7C131;Q8NCW8;B4DEN6;A0A024R2M6;P09110;A0A140VJX0;C9JDE9;P09110-2;O43203;B4DVF4;H0Y4D4	H7C131;Q8NCW8;B4DEN6;A0A024R2M6;P09110;A0A140VJX0;C9JDE9;P09110-2	3;3;3;3;3;2;2;2;1;1;1	3;3;3;3;3;2;2;2;1;1;1	3;3;3;3;3;2;2;2;1;1;1	3-ketoacyl-CoA thiolase, peroxisomal	ACAA1	tr|H7C131|H7C131_HUMAN 3-ketoacyl-CoA thiolase, peroxisomal (Fragment) OS=Homo sapiens OX=9606 GN=ACAA1 PE=1 SV=1;tr|Q8NCW8|Q8NCW8_HUMAN 3-oxoacyl-CoA thiolase (Fragment) OS=Homo sapiens OX=9606 PE=2 SV=1;tr|B4DEN6|B4DEN6_HUMAN cDNA FLJ55549, highly simila	11	3	3	3	1	0	1	2	1	0	0	0	0	0	1	0	0	1	0	1	2	1	0	0	0	0	0	1	0	0	1	0	1	2	1	0	0	0	0	0	1
149	C9JIG9;A0A024R2M7;O95747	C9JIG9;A0A024R2M7;O95747	5;5;5	4;4;4	4;4;4	Serine/threonine-protein kinase OSR1	OXSR1	tr|C9JIG9|C9JIG9_HUMAN Serine/threonine-protein kinase OSR1 OS=Homo sapiens OX=9606 GN=OXSR1 PE=1 SV=1;tr|A0A024R2M7|A0A024R2M7_HUMAN Oxidative-stress responsive 1, isoform CRA_a OS=Homo sapiens OX=9606 GN=OXSR1 PE=4 SV=1;sp|O95747|OXSR1_HUMAN Serine/threo	3	5	4	4	3	0	2	3	4	0	1	0	1	2	1	0	0	2	0	2	2	3	0	0	0	1	1	1	0	0	2	0	2	2	3	0	0	0	1	1	1
150	C9J9K3;A0A024R2P0;A0A0C4DG17;P08865;Q96RS2;A0A024R7P5;F8WD59;A0A024RCF2	C9J9K3;A0A024R2P0;A0A0C4DG17;P08865;Q96RS2;A0A024R7P5	17;17;17;17;13;9;7;2	17;17;17;17;13;9;7;2	17;17;17;17;13;9;7;2	40S ribosomal protein SA	RPSA;LOC388524	tr|C9J9K3|C9J9K3_HUMAN 40S ribosomal protein SA (Fragment) OS=Homo sapiens OX=9606 GN=RPSA PE=1 SV=8;tr|A0A024R2P0|A0A024R2P0_HUMAN 40S ribosomal protein SA OS=Homo sapiens OX=9606 GN=RPSA PE=3 SV=1;tr|A0A0C4DG17|A0A0C4DG17_HUMAN 40S ribosomal protein SA O	8	17	17	17	15	15	16	15	15	16	16	13	17	14	14	15	5	15	15	16	15	15	16	16	13	17	14	14	15	5	15	15	16	15	15	16	16	13	17	14	14
151	A0A2R8Y804;A0A2R8Y543;A0A2R8YCH5;A0A024R2Q3;A0A2R8Y5A3;P35222;B4DSW9;B4DL06;B4DGU4;A0A2R8Y7Z0;A0A2R8Y750;A0A2R8Y5Z1;B5BU28;A0A2R8Y5C3;A0A2R8Y6G0;A0A2R8Y815;E7EMJ5;G9GAG7;E9PDF9;E7EV28;A0A2R8YG06	A0A2R8Y804;A0A2R8Y543;A0A2R8YCH5;A0A024R2Q3;A0A2R8Y5A3;P35222;B4DSW9;B4DL06;B4DGU4;A0A2R8Y7Z0;A0A2R8Y750;A0A2R8Y5Z1;B5BU28;A0A2R8Y5C3;A0A2R8Y6G0	24;24;24;24;24;24;23;23;23;23;22;22;22;21;13;6;3;1;1;1;1	23;23;23;23;23;23;22;22;22;22;21;21;21;20;13;6;3;1;1;1;1	20;20;20;20;20;20;19;19;19;19;18;18;18;17;10;6;3;1;1;1;1	Catenin beta-1	CTNNB1	tr|A0A2R8Y804|A0A2R8Y804_HUMAN Catenin beta-1 OS=Homo sapiens OX=9606 GN=CTNNB1 PE=1 SV=1;tr|A0A2R8Y543|A0A2R8Y543_HUMAN Catenin beta-1 OS=Homo sapiens OX=9606 GN=CTNNB1 PE=1 SV=1;tr|A0A2R8YCH5|A0A2R8YCH5_HUMAN Catenin beta-1 (Fragment) OS=Homo sapiens OX=	21	24	23	20	14	15	18	15	11	14	16	13	18	10	13	14	2	13	14	17	14	10	13	15	12	17	9	12	14	2	10	11	16	12	9	12	13	11	16	8	11
152	A0A024R2Q4;P61313;A0A2R8YEM3;E7EQV9;E7ENU7;B4DLP4;E7EX53;A0A2R8Y738;P61313-2;B4DEN1;E7ERA2;A4D1Q5;Q76N55	A0A024R2Q4;P61313;A0A2R8YEM3;E7EQV9;E7ENU7;B4DLP4;E7EX53;A0A2R8Y738	13;13;11;11;10;8;7;7;6;5;2;2;1	13;13;11;11;10;8;7;7;6;5;2;2;1	13;13;11;11;10;8;7;7;6;5;2;2;1	Ribosomal protein L15;60S ribosomal protein L15	RPL15	tr|A0A024R2Q4|A0A024R2Q4_HUMAN Ribosomal protein L15 OS=Homo sapiens OX=9606 GN=RPL15 PE=3 SV=1;sp|P61313|RL15_HUMAN 60S ribosomal protein L15 OS=Homo sapiens OX=9606 GN=RPL15 PE=1 SV=2;tr|A0A2R8YEM3|A0A2R8YEM3_HUMAN Ribosomal protein L15 (Fragment) OS=Hom	13	13	13	13	5	7	5	8	5	6	5	3	6	8	5	5	3	5	7	5	8	5	6	5	3	6	8	5	5	3	5	7	5	8	5	6	5	3	6	8	5
153	A0A172Q398;A0A024R2T5;Q9H5V8;A0A0Y0BS51;Q9H5V8-2;Q9H5V8-3	A0A172Q398;A0A024R2T5;Q9H5V8;A0A0Y0BS51;Q9H5V8-2	4;4;4;3;3;1	4;4;4;3;3;1	4;4;4;3;3;1	CUB domain-containing protein 1	CDCP1	tr|A0A172Q398|A0A172Q398_HUMAN CUB domain-containing protein 1 (Fragment) OS=Homo sapiens OX=9606 GN=CDCP1 PE=2 SV=1;tr|A0A024R2T5|A0A024R2T5_HUMAN CUB domain containing protein 1, isoform CRA_a OS=Homo sapiens OX=9606 GN=CDCP1 PE=4 SV=1;sp|Q9H5V8|CDCP1_HU	6	4	4	4	1	0	2	4	2	1	0	0	1	0	1	0	0	1	0	2	4	2	1	0	0	1	0	1	0	0	1	0	2	4	2	1	0	0	1	0	1
154	H7BXY3;A0A024R2T6;Q7L2E3-3;Q7L2E3;Q7L2E3-2;Q6W6M7	H7BXY3;A0A024R2T6;Q7L2E3-3;Q7L2E3;Q7L2E3-2	37;37;37;37;37;3	37;37;37;37;37;3	37;37;37;37;37;3	Putative ATP-dependent RNA helicase DHX30	DHX30	tr|H7BXY3|H7BXY3_HUMAN ATP-dependent RNA helicase DHX30 OS=Homo sapiens OX=9606 GN=DHX30 PE=1 SV=1;tr|A0A024R2T6|A0A024R2T6_HUMAN DEAH (Asp-Glu-Ala-His) box polypeptide 30, isoform CRA_b OS=Homo sapiens OX=9606 GN=DHX30 PE=4 SV=1;sp|Q7L2E3-3|DHX30_HUMAN Is	6	37	37	37	11	14	22	17	10	23	18	11	21	15	13	16	1	11	14	22	17	10	23	18	11	21	15	13	16	1	11	14	22	17	10	23	18	11	21	15	13
155	E7ESU0;A0A024R2T9;A5PL36;O94966-4;O94966-3;O94966;O94966-7;O94966-6;O94966-5;A0A0A0MR08;O94966-2	E7ESU0;A0A024R2T9;A5PL36;O94966-4;O94966-3;O94966;O94966-7;O94966-6;O94966-5;A0A0A0MR08;O94966-2	2;2;2;2;2;2;2;2;2;1;1	2;2;2;2;2;2;2;2;2;1;1	2;2;2;2;2;2;2;2;2;1;1	Ubiquitin carboxyl-terminal hydrolase;Ubiquitin carboxyl-terminal hydrolase 19	USP19	tr|E7ESU0|E7ESU0_HUMAN Ubiquitin carboxyl-terminal hydrolase 19 (Fragment) OS=Homo sapiens OX=9606 GN=USP19 PE=1 SV=2;tr|A0A024R2T9|A0A024R2T9_HUMAN Ubiquitin specific peptidase 19, isoform CRA_a OS=Homo sapiens OX=9606 GN=USP19 PE=4 SV=1;tr|A5PL36|A5PL36_	11	2	2	2	0	0	1	1	1	0	2	0	1	1	1	1	0	0	0	1	1	1	0	2	0	1	1	1	1	0	0	0	1	1	1	0	2	0	1	1	1
156	A0A024R2U9;C9JIF9;P13798;H7C393;H7C1U0;C9JLK2;F8WEH5;H0YFE5	A0A024R2U9;C9JIF9;P13798;H7C393	14;14;14;9;6;5;2;1	14;14;14;9;6;5;2;1	14;14;14;9;6;5;2;1	Acylamino-acid-releasing enzyme	APEH	tr|A0A024R2U9|A0A024R2U9_HUMAN N-acylaminoacyl-peptide hydrolase, isoform CRA_b OS=Homo sapiens OX=9606 GN=APEH PE=4 SV=1;tr|C9JIF9|C9JIF9_HUMAN Acylamino-acid-releasing enzyme OS=Homo sapiens OX=9606 GN=APEH PE=1 SV=1;sp|P13798|ACPH_HUMAN Acylamino-acid-r	8	14	14	14	3	8	8	9	10	6	2	2	7	9	6	7	0	3	8	8	9	10	6	2	2	7	9	6	7	0	3	8	8	9	10	6	2	2	7	9	6
157	A0A024R2X1;A0A024R329;Q9Y5P6;Q9Y5P6-2	A0A024R2X1;A0A024R329;Q9Y5P6;Q9Y5P6-2	3;3;3;3	3;3;3;3	3;3;3;3	Mannose-1-phosphate guanyltransferase beta	GMPPB	tr|A0A024R2X1|A0A024R2X1_HUMAN GDP-mannose pyrophosphorylase B, isoform CRA_b OS=Homo sapiens OX=9606 GN=GMPPB PE=4 SV=1;tr|A0A024R329|A0A024R329_HUMAN GDP-mannose pyrophosphorylase B, isoform CRA_a OS=Homo sapiens OX=9606 GN=GMPPB PE=4 SV=1;sp|Q9Y5P6|GMPP	4	3	3	3	0	0	1	1	1	0	0	0	0	0	0	1	0	0	0	1	1	1	0	0	0	0	0	0	1	0	0	0	1	1	1	0	0	0	0	0	0
158	A0A024R2Z6;Q9BVP2-2;Q9BVP2;C9JYH9;C9JZT7;B4DMU5	A0A024R2Z6;Q9BVP2-2;Q9BVP2	8;8;8;1;1;1	8;8;8;1;1;1	8;8;8;1;1;1	Guanine nucleotide-binding protein-like 3	GNL3	tr|A0A024R2Z6|A0A024R2Z6_HUMAN Guanine nucleotide binding protein-like 3 (Nucleolar), isoform CRA_b OS=Homo sapiens OX=9606 GN=GNL3 PE=4 SV=1;sp|Q9BVP2-2|GNL3_HUMAN Isoform 2 of Guanine nucleotide-binding protein-like 3 OS=Homo sapiens OX=9606 GN=GNL3;sp|Q	6	8	8	8	2	1	5	4	2	3	4	2	4	2	1	3	0	2	1	5	4	2	3	4	2	4	2	1	3	0	2	1	5	4	2	3	4	2	4	2	1
159	A0A024R321;O75369-2;O75369-9;O75369;O75369-8;O75369-6;O75369-3;O75369-5;O75369-4;Q68CT4;E7EN95;O75369-7;H7C5L4;A0A0C4DGA1;A0A0A0MT44	A0A024R321;O75369-2;O75369-9;O75369;O75369-8;O75369-6;O75369-3;O75369-5;O75369-4;Q68CT4;E7EN95;O75369-7	38;38;38;38;38;36;36;32;32;28;28;28;2;1;1	30;30;30;30;30;28;28;24;24;28;28;28;2;1;1	30;30;30;30;30;28;28;24;24;28;28;28;2;1;1	Filamin-B	FLNB;DKFZp686A1668	tr|A0A024R321|A0A024R321_HUMAN Filamin B, beta (Actin binding protein 278), isoform CRA_a OS=Homo sapiens OX=9606 GN=FLNB PE=4 SV=1;sp|O75369-2|FLNB_HUMAN Isoform 2 of Filamin-B OS=Homo sapiens OX=9606 GN=FLNB;sp|O75369-9|FLNB_HUMAN Isoform 9 of Filamin-B	15	38	30	30	10	7	5	29	6	4	13	6	5	19	4	3	0	6	0	2	25	2	0	7	0	3	15	1	0	0	6	0	2	25	2	0	7	0	3	15	1
160	B4DKN9;A0A024R324;P61586;Q9BVT0;Q5JR08;A0A024R0I3;P08134;Q5JR07;C9JNR4;E9PQH6;C9JX21;Q5JR05;A0A0B6XK12;E9PLA2;C9JRM1;Q5JR06;E9PN11;U3KQA9;U3KQV3	B4DKN9;A0A024R324;P61586;Q9BVT0;Q5JR08;A0A024R0I3;P08134;Q5JR07;C9JNR4;E9PQH6;C9JX21;Q5JR05	5;5;5;4;4;4;4;3;3;3;3;3;2;1;1;1;1;1;1	5;5;5;4;4;4;4;3;3;3;3;3;2;1;1;1;1;1;1	5;5;5;4;4;4;4;3;3;3;3;3;2;1;1;1;1;1;1	Transforming protein RhoA;Rho-related GTP-binding protein RhoC	RHOA;ARHA;RHOC;hCG_2043376	tr|B4DKN9|B4DKN9_HUMAN cDNA FLJ57740, highly similar to Transforming protein RhoA OS=Homo sapiens OX=9606 PE=2 SV=1;tr|A0A024R324|A0A024R324_HUMAN Epididymis secretory sperm binding protein OS=Homo sapiens OX=9606 GN=RHOA PE=2 SV=1;sp|P61586|RHOA_HUMAN Tra	19	5	5	5	0	0	3	2	2	1	0	0	0	0	1	0	1	0	0	3	2	2	1	0	0	0	0	1	0	1	0	0	3	2	2	1	0	0	0	0	1
161	Q3ZCW5;E9PDQ8;B7Z2D5;A0A024R325;Q96I99;Q96I99-2;Q9Y436;H0Y852	Q3ZCW5;E9PDQ8;B7Z2D5;A0A024R325;Q96I99;Q96I99-2;Q9Y436	7;7;7;7;7;7;4;3	7;7;7;7;7;7;4;3	7;7;7;7;7;7;4;3	Succinyl-CoA ligase subunit beta;Succinyl-CoA ligase [GDP-forming] subunit beta, mitochondrial	SUCLG2;DKFZp586M2023	tr|Q3ZCW5|Q3ZCW5_HUMAN Succinate-CoA ligase subunit beta (Fragment) OS=Homo sapiens OX=9606 GN=SUCLG2 PE=2 SV=1;tr|E9PDQ8|E9PDQ8_HUMAN Succinate--CoA ligase [GDP-forming] subunit beta, mitochondrial OS=Homo sapiens OX=9606 GN=SUCLG2 PE=1 SV=1;tr|B7Z2D5|B7Z	8	7	7	7	2	0	4	5	1	0	0	0	1	1	0	0	0	2	0	4	5	1	0	0	0	1	1	0	0	0	2	0	4	5	1	0	0	0	1	1	0
162	A0A024R326;Q6IPI1;A0A3B3ITT5;P47914	A0A024R326;Q6IPI1;A0A3B3ITT5;P47914	2;2;2;2	2;2;2;2	2;2;2;2	60S ribosomal protein L29	RPL29	tr|A0A024R326|A0A024R326_HUMAN 60S ribosomal protein L29 OS=Homo sapiens OX=9606 GN=RPL29 PE=1 SV=1;tr|Q6IPI1|Q6IPI1_HUMAN 60S ribosomal protein L29 OS=Homo sapiens OX=9606 GN=RPL29 PE=2 SV=1;tr|A0A3B3ITT5|A0A3B3ITT5_HUMAN 60S ribosomal protein L29 OS=Homo	4	2	2	2	0	1	2	1	1	2	1	1	2	1	1	2	0	0	1	2	1	1	2	1	1	2	1	1	2	0	0	1	2	1	1	2	1	1	2	1	1
163	B4DFV1;A0A024R328;Q05655;Q05655-2	B4DFV1;A0A024R328;Q05655;Q05655-2	1;1;1;1	1;1;1;1	1;1;1;1	Protein kinase C;Protein kinase C delta type;Protein kinase C delta type;Protein kinase C delta type regulatory subunit;Protein kinase C delta type catalytic subunit	PRKCD	tr|B4DFV1|B4DFV1_HUMAN Protein kinase C OS=Homo sapiens OX=9606 PE=2 SV=1;tr|A0A024R328|A0A024R328_HUMAN Protein kinase C delta type OS=Homo sapiens OX=9606 GN=PRKCD PE=3 SV=1;sp|Q05655|KPCD_HUMAN Protein kinase C delta type OS=Homo sapiens OX=9606 GN=PRKC	4	1	1	1	0	0	0	1	1	0	0	0	0	1	0	0	0	0	0	0	1	1	0	0	0	0	1	0	0	0	0	0	0	1	1	0	0	0	0	1	0
164	A0A024R333;Q6UXN9;C9JBU3	A0A024R333;Q6UXN9	5;5;1	5;5;1	5;5;1	WD repeat-containing protein 82	TMEM113;WDR82	tr|A0A024R333|A0A024R333_HUMAN Transmembrane protein 113, isoform CRA_a OS=Homo sapiens OX=9606 GN=TMEM113 PE=4 SV=1;sp|Q6UXN9|WDR82_HUMAN WD repeat-containing protein 82 OS=Homo sapiens OX=9606 GN=WDR82 PE=1 SV=1	3	5	5	5	2	1	2	3	2	1	1	1	1	2	3	1	0	2	1	2	3	2	1	1	1	1	2	3	1	0	2	1	2	3	2	1	1	1	1	2	3
165	E5RIV7;A0A024R355;Q8IV48	E5RIV7;A0A024R355;Q8IV48	1;1;1	1;1;1	1;1;1	3-5 exoribonuclease 1	ERI1;THEX1	tr|E5RIV7|E5RIV7_HUMAN 3-5 exoribonuclease 1 OS=Homo sapiens OX=9606 GN=ERI1 PE=1 SV=1;tr|A0A024R355|A0A024R355_HUMAN Three prime histone mRNA exonuclease 1, isoform CRA_b OS=Homo sapiens OX=9606 GN=THEX1 PE=4 SV=1;sp|Q8IV48|ERI1_HUMAN 3-5 exoribonucle	3	1	1	1	0	0	0	0	1	0	0	0	0	0	0	0	0	0	0	0	0	1	0	0	0	0	0	0	0	0	0	0	0	0	1	0	0	0	0	0	0
166	F8WF90;C9JQU6;F8WF33;B4DWQ6;B4DZZ0;B3KQB4;A0A024R371;O75915	F8WF90;C9JQU6;F8WF33;B4DWQ6;B4DZZ0;B3KQB4;A0A024R371;O75915	1;1;1;1;1;1;1;1	1;1;1;1;1;1;1;1	1;1;1;1;1;1;1;1	PRA1 family protein 3	ARL6IP5	tr|F8WF90|F8WF90_HUMAN PRA1 family protein OS=Homo sapiens OX=9606 GN=ARL6IP5 PE=1 SV=1;tr|C9JQU6|C9JQU6_HUMAN PRA1 family protein OS=Homo sapiens OX=9606 GN=ARL6IP5 PE=1 SV=1;tr|F8WF33|F8WF33_HUMAN PRA1 family protein OS=Homo sapiens OX=9606 GN=ARL6IP5 PE	8	1	1	1	0	0	1	1	0	0	0	0	0	0	0	0	0	0	0	1	1	0	0	0	0	0	0	0	0	0	0	0	1	1	0	0	0	0	0	0	0
167	B4DMY4;B4DL49;B3KUJ8;A8K2H4;A0A024R374;P07858;Q6LAF9;R4GMQ5	B4DMY4;B4DL49;B3KUJ8;A8K2H4;A0A024R374;P07858;Q6LAF9	3;3;3;3;3;3;2;1	3;3;3;3;3;3;2;1	3;3;3;3;3;3;2;1	Cathepsin B;Cathepsin B light chain;Cathepsin B heavy chain	CTSB	tr|B4DMY4|B4DMY4_HUMAN cDNA FLJ59133, highly similar to Cathepsin B OS=Homo sapiens OX=9606 PE=2 SV=1;tr|B4DL49|B4DL49_HUMAN cDNA FLJ58073, moderately similar to Cathepsin B OS=Homo sapiens OX=9606 PE=2 SV=1;tr|B3KUJ8|B3KUJ8_HUMAN cDNA FLJ40065 fis, clone	8	3	3	3	0	0	0	1	1	1	0	1	0	1	1	0	1	0	0	0	1	1	1	0	1	0	1	1	0	1	0	0	0	1	1	1	0	1	0	1	1
168	A0A024R388;Q9NXG2;O60362;Q6MZT3;B4DFY9;H3BNW0	A0A024R388;Q9NXG2;O60362;Q6MZT3;B4DFY9	7;7;6;6;5;2	7;7;6;6;5;2	7;7;6;6;5;2	THUMP domain-containing protein 1	THUMPD1;44M2.1;DKFZp686C1054	tr|A0A024R388|A0A024R388_HUMAN THUMP domain containing 1, isoform CRA_a OS=Homo sapiens OX=9606 GN=THUMPD1 PE=4 SV=1;sp|Q9NXG2|THUM1_HUMAN THUMP domain-containing protein 1 OS=Homo sapiens OX=9606 GN=THUMPD1 PE=1 SV=2;tr|O60362|O60362_HUMAN Uncharacterized	6	7	7	7	0	0	3	4	3	0	0	0	4	2	1	0	0	0	0	3	4	3	0	0	0	4	2	1	0	0	0	0	3	4	3	0	0	0	4	2	1
169	A0A024R3C3;A0A024R394;Q9UHD1-2;Q9UHD1;E9PHZ2;E9PPQ5;Q9NZ93;E9PIZ4;E9PSD5;E9PL00;E9PIF7	A0A024R3C3;A0A024R394;Q9UHD1-2;Q9UHD1;E9PHZ2;E9PPQ5	12;12;12;12;6;6;5;4;4;2;1	12;12;12;12;6;6;5;4;4;2;1	12;12;12;12;6;6;5;4;4;2;1	Cysteine and histidine-rich domain-containing protein 1	CHORDC1	tr|A0A024R3C3|A0A024R3C3_HUMAN Cysteine and histidine-rich domain (CHORD)-containing 1, isoform CRA_b OS=Homo sapiens OX=9606 GN=CHORDC1 PE=4 SV=1;tr|A0A024R394|A0A024R394_HUMAN Cysteine and histidine-rich domain (CHORD)-containing 1, isoform CRA_c OS=Homo	11	12	12	12	3	0	8	6	4	2	2	0	5	4	4	1	0	3	0	8	6	4	2	2	0	5	4	4	1	0	3	0	8	6	4	2	2	0	5	4	4
170	B4DJX1;Q86YI5;A0A024R3D8;P10515;B4DS43;H0YDD4;E9PEJ4;Q01991;B4DLQ2;Q16791	B4DJX1;Q86YI5;A0A024R3D8;P10515;B4DS43;H0YDD4;E9PEJ4;Q01991;B4DLQ2	6;6;6;6;5;5;5;3;3;2	6;6;6;6;5;5;5;3;3;2	6;6;6;6;5;5;5;3;3;2	Acetyltransferase component of pyruvate dehydrogenase complex;Dihydrolipoyllysine-residue acetyltransferase component of pyruvate dehydrogenase complex, mitochondrial	DLAT	tr|B4DJX1|B4DJX1_HUMAN Acetyltransferase component of pyruvate dehydrogenase complex OS=Homo sapiens OX=9606 PE=2 SV=1;tr|Q86YI5|Q86YI5_HUMAN Acetyltransferase component of pyruvate dehydrogenase complex OS=Homo sapiens OX=9606 GN=DLAT PE=2 SV=1;tr|A0A024R	10	6	6	6	4	4	4	3	3	5	5	2	2	2	3	3	0	4	4	4	3	3	5	5	2	2	2	3	3	0	4	4	4	3	3	5	5	2	2	2	3
171	B3KXZ9;B2R642;A8K6A6;A0A024R3I5;P43121;P43121-2	B3KXZ9;B2R642;A8K6A6;A0A024R3I5;P43121;P43121-2	3;3;3;3;3;2	3;3;3;3;3;2	3;3;3;3;3;2	Cell surface glycoprotein MUC18	MCAM	tr|B3KXZ9|B3KXZ9_HUMAN cDNA FLJ46477 fis, clone THYMU3025118, highly similar to Cell surface glycoprotein MUC18 OS=Homo sapiens OX=9606 PE=2 SV=1;tr|B2R642|B2R642_HUMAN cDNA, FLJ92775, highly similar to Homo sapiens melanoma cell adhesion molecule (MCAM),	6	3	3	3	0	0	0	2	2	0	0	0	0	0	0	0	0	0	0	0	2	2	0	0	0	0	0	0	0	0	0	0	0	2	2	0	0	0	0	0	0
172	B7Z8U9;E9PRL4;B7Z5V5;B7Z5V8;Q0P6H7;Q53G41;A0A024R3J1;Q14134-2;Q14134	B7Z8U9;E9PRL4;B7Z5V5;B7Z5V8;Q0P6H7;Q53G41;A0A024R3J1;Q14134-2;Q14134	1;1;1;1;1;1;1;1;1	1;1;1;1;1;1;1;1;1	1;1;1;1;1;1;1;1;1	Tripartite motif-containing protein 29	TRIM29	tr|B7Z8U9|B7Z8U9_HUMAN cDNA FLJ52831, highly similar to Tripartite motif-containing protein 29 OS=Homo sapiens OX=9606 PE=2 SV=1;tr|E9PRL4|E9PRL4_HUMAN Tripartite motif-containing protein 29 OS=Homo sapiens OX=9606 GN=TRIM29 PE=1 SV=1;tr|B7Z5V5|B7Z5V5_HUMA	9	1	1	1	0	0	0	0	0	0	0	0	0	0	0	1	0	0	0	0	0	0	0	0	0	0	0	0	1	0	0	0	0	0	0	0	0	0	0	0	0
173	A0A024R3J7;P46977;P46977-2;A0A0C4DH80;E9PN73;E9PI32	A0A024R3J7;P46977;P46977-2	9;9;5;4;4;4	9;9;5;4;4;4	8;8;5;3;3;3	Dolichyl-diphosphooligosaccharide--protein glycosyltransferase subunit STT3A	hCG_2032701;STT3A	tr|A0A024R3J7|A0A024R3J7_HUMAN HCG2032701, isoform CRA_a OS=Homo sapiens OX=9606 GN=hCG_2032701 PE=4 SV=1;sp|P46977|STT3A_HUMAN Dolichyl-diphosphooligosaccharide--protein glycosyltransferase subunit STT3A OS=Homo sapiens OX=9606 GN=STT3A PE=1 SV=2;sp|P4697	6	9	9	8	3	0	7	6	5	3	1	0	5	3	4	2	0	3	0	7	6	5	3	1	0	5	3	4	2	0	2	0	6	5	4	2	0	0	4	2	3
174	A0A024R3P9;Q9H3P7	A0A024R3P9;Q9H3P7	10;10	10;10	10;10	Golgi resident protein GCP60	ACBD3	tr|A0A024R3P9|A0A024R3P9_HUMAN Acyl-Coenzyme A binding domain containing 3, isoform CRA_a OS=Homo sapiens OX=9606 GN=ACBD3 PE=4 SV=1;sp|Q9H3P7|GCP60_HUMAN Golgi resident protein GCP60 OS=Homo sapiens OX=9606 GN=ACBD3 PE=1 SV=4	2	10	10	10	1	1	8	3	2	4	2	1	8	2	4	3	0	1	1	8	3	2	4	2	1	8	2	4	3	0	1	1	8	3	2	4	2	1	8	2	4
175	A0A024R3Q6;Q9NVF7	A0A024R3Q6;Q9NVF7	1;1	1;1	1;1	F-box only protein 28	FBXO28	tr|A0A024R3Q6|A0A024R3Q6_HUMAN F-box protein 28, isoform CRA_a OS=Homo sapiens OX=9606 GN=FBXO28 PE=4 SV=1;sp|Q9NVF7|FBX28_HUMAN F-box only protein 28 OS=Homo sapiens OX=9606 GN=FBXO28 PE=1 SV=1	2	1	1	1	0	0	0	0	0	0	1	0	0	0	0	0	0	0	0	0	0	0	0	1	0	0	0	0	0	0	0	0	0	0	0	0	1	0	0	0	0
176	A0A024R3T8;P09874;B4E0E1;B2R5W3;Q05D33;Q6PJL0;Q96P95;Q5VX84;Q5VX85	A0A024R3T8;P09874;B4E0E1;B2R5W3	42;42;41;40;10;10;3;3;3	42;42;41;40;10;10;3;3;3	42;42;41;40;10;10;3;3;3	Poly [ADP-ribose] polymerase 1	PARP1	tr|A0A024R3T8|A0A024R3T8_HUMAN Poly [ADP-ribose] polymerase OS=Homo sapiens OX=9606 GN=PARP1 PE=4 SV=1;sp|P09874|PARP1_HUMAN Poly [ADP-ribose] polymerase 1 OS=Homo sapiens OX=9606 GN=PARP1 PE=1 SV=4;tr|B4E0E1|B4E0E1_HUMAN Poly [ADP-ribose] polymerase OS=Ho	9	42	42	42	8	10	24	27	20	12	5	6	23	15	19	8	10	8	10	24	27	20	12	5	6	23	15	19	8	10	8	10	24	27	20	12	5	6	23	15	19
177	A0A024R3U8;Q8WWC4	A0A024R3U8;Q8WWC4	1;1	1;1	1;1	Uncharacterized protein C2orf47, mitochondrial	FLJ22555;C2orf47	tr|A0A024R3U8|A0A024R3U8_HUMAN Uncharacterized protein OS=Homo sapiens OX=9606 GN=FLJ22555 PE=4 SV=1;sp|Q8WWC4|MAIP1_HUMAN m-AAA protease-interacting protein 1, mitochondrial OS=Homo sapiens OX=9606 GN=MAIP1 PE=1 SV=1	2	1	1	1	1	0	0	1	1	0	0	0	0	1	0	0	0	1	0	0	1	1	0	0	0	0	1	0	0	0	1	0	0	1	1	0	0	0	0	1	0
178	A0A024R3V4;H7BZ14;B4DN80;Q9H2H8;C9K058;B8ZZ77;A0A0S2Z5A8;Q9H2H8-2	A0A024R3V4;H7BZ14;B4DN80;Q9H2H8;C9K058;B8ZZ77;A0A0S2Z5A8;Q9H2H8-2	2;2;2;2;1;1;1;1	2;2;2;2;1;1;1;1	2;2;2;2;1;1;1;1	Peptidyl-prolyl cis-trans isomerase;Peptidyl-prolyl cis-trans isomerase-like 3	PPIL3	tr|A0A024R3V4|A0A024R3V4_HUMAN Peptidyl-prolyl cis-trans isomerase OS=Homo sapiens OX=9606 GN=PPIL3 PE=2 SV=1;tr|H7BZ14|H7BZ14_HUMAN Peptidyl-prolyl cis-trans isomerase (Fragment) OS=Homo sapiens OX=9606 GN=PPIL3 PE=1 SV=1;tr|B4DN80|B4DN80_HUMAN Peptidyl-p	8	2	2	2	1	0	2	2	1	1	0	0	1	0	0	1	0	1	0	2	2	1	1	0	0	1	0	0	1	0	1	0	2	2	1	1	0	0	1	0	0
179	Q658J0;A0A024R3V5;A0A024R3V7;Q9GZT8-2;Q9GZT8;E7EXA3;Q6X734;Q9GZT8-3;B8ZZI0	Q658J0;A0A024R3V5;A0A024R3V7;Q9GZT8-2;Q9GZT8;E7EXA3;Q6X734;Q9GZT8-3	3;3;3;3;3;2;2;2;1	3;3;3;3;3;2;2;2;1	3;3;3;3;3;2;2;2;1	NIF3-like protein 1	DKFZp762L015;NIF3L1	tr|Q658J0|Q658J0_HUMAN Uncharacterized protein DKFZp762L015 (Fragment) OS=Homo sapiens OX=9606 GN=DKFZp762L015 PE=2 SV=1;tr|A0A024R3V5|A0A024R3V5_HUMAN NIF3-like protein 1 OS=Homo sapiens OX=9606 GN=NIF3L1 PE=3 SV=1;tr|A0A024R3V7|A0A024R3V7_HUMAN NIF3-like	9	3	3	3	1	0	1	2	0	1	0	1	2	1	0	0	0	1	0	1	2	0	1	0	1	2	1	0	0	0	1	0	1	2	0	1	0	1	2	1	0
180	A0A024R3V8;Q99598	A0A024R3V8;Q99598	1;1	1;1	1;1	Translin-associated protein X	TSNAX	tr|A0A024R3V8|A0A024R3V8_HUMAN Translin-associated factor X, isoform CRA_c OS=Homo sapiens OX=9606 GN=TSNAX PE=4 SV=1;sp|Q99598|TSNAX_HUMAN Translin-associated protein X OS=Homo sapiens OX=9606 GN=TSNAX PE=1 SV=1	2	1	1	1	0	0	1	0	1	0	0	0	0	0	0	0	0	0	0	1	0	1	0	0	0	0	0	0	0	0	0	0	1	0	1	0	0	0	0	0	0
181	A0A024R3W2;Q15388	A0A024R3W2;Q15388	2;2	2;2	2;2	Mitochondrial import receptor subunit TOM20 homolog	TOMM20	tr|A0A024R3W2|A0A024R3W2_HUMAN Translocase of outer mitochondrial membrane 20 homolog (Yeast), isoform CRA_a OS=Homo sapiens OX=9606 GN=TOMM20 PE=3 SV=1;sp|Q15388|TOM20_HUMAN Mitochondrial import receptor subunit TOM20 homolog OS=Homo sapiens OX=9606 GN=TO	2	2	2	2	0	0	0	1	0	0	0	0	1	0	0	0	0	0	0	0	1	0	0	0	0	1	0	0	0	0	0	0	0	1	0	0	0	0	1	0	0
182	A0A024R3W7;P24534;A4D1M6;F2Z2G2;C9JZW3;F8WF65	A0A024R3W7;P24534;A4D1M6	6;6;4;2;2;1	5;5;3;2;2;1	5;5;3;2;2;1	Elongation factor 1-beta	EEF1B2;LOC392793	tr|A0A024R3W7|A0A024R3W7_HUMAN Eukaryotic translation elongation factor 1 beta 2, isoform CRA_a OS=Homo sapiens OX=9606 GN=EEF1B2 PE=3 SV=1;sp|P24534|EF1B_HUMAN Elongation factor 1-beta OS=Homo sapiens OX=9606 GN=EEF1B2 PE=1 SV=3;tr|A4D1M6|A4D1M6_HUMAN HCG	6	6	5	5	4	2	4	5	5	3	2	2	4	3	2	4	1	4	2	4	5	4	3	2	2	4	3	2	4	1	4	2	4	5	4	3	2	2	4	3	2
183	A0A024R3X4;P10809;B3GQS7;B7Z597;B7Z4F6;B7Z5E7;Q53SE2;B7Z532;E7EXB4;E7ESH4;B9VPB4;B9VP19;A0A0S2Z415;P10809-2;Q53QD5;C9JL25;B9VP24;C9JL19;C9JCQ4;C9J0S9	A0A024R3X4;P10809;B3GQS7;B7Z597;B7Z4F6;B7Z5E7	44;44;42;39;37;34;17;17;16;16;9;9;5;5;4;3;3;2;2;1	44;44;42;39;37;34;17;17;16;16;9;9;5;5;4;3;3;2;2;1	44;44;42;39;37;34;17;17;16;16;9;9;5;5;4;3;3;2;2;1	60 kDa heat shock protein, mitochondrial	HSPD1	tr|A0A024R3X4|A0A024R3X4_HUMAN Epididymis secretory sperm binding protein OS=Homo sapiens OX=9606 GN=HSPD1 PE=2 SV=1;sp|P10809|CH60_HUMAN 60 kDa heat shock protein, mitochondrial OS=Homo sapiens OX=9606 GN=HSPD1 PE=1 SV=2;tr|B3GQS7|B3GQS7_HUMAN Mitochondri	20	44	44	44	30	23	36	34	31	22	28	22	35	30	29	25	11	30	23	36	34	31	22	28	22	35	30	29	25	11	30	23	36	34	31	22	28	22	35	30	29
184	Q6FHH6;Q53TN2;B2R602;A0A024R3Z5;O43813;F8WDS9;B4DGM7;E9PHS0	Q6FHH6;Q53TN2;B2R602;A0A024R3Z5;O43813;F8WDS9;B4DGM7;E9PHS0	2;2;2;2;2;1;1;1	2;2;2;2;2;1;1;1	2;2;2;2;2;1;1;1	LanC-like protein 1	LANCL1	tr|Q6FHH6|Q6FHH6_HUMAN LANCL1 protein (Fragment) OS=Homo sapiens OX=9606 GN=LANCL1 PE=2 SV=1;tr|Q53TN2|Q53TN2_HUMAN LanC lantibiotic synthetase component C-like 1 (Bacterial), isoform CRA_a OS=Homo sapiens OX=9606 GN=LANCL1 PE=4 SV=1;tr|B2R602|B2R602_HUMAN	8	2	2	2	0	0	0	0	2	0	0	0	0	0	0	0	0	0	0	0	0	2	0	0	0	0	0	0	0	0	0	0	0	0	2	0	0	0	0	0	0
185	A0A024R3Z6;Q53FN7;Q7L1Q6-2;Q7L1Q6;Q7L1Q6-4;Q7L1Q6-3;D3DN77;C9IZ80;B3KU41;H0Y503;C9JFN4;Q3LIC9;C9JV57;C9J188;C9JWF5	A0A024R3Z6;Q53FN7;Q7L1Q6-2;Q7L1Q6;Q7L1Q6-4;Q7L1Q6-3;D3DN77;C9IZ80;B3KU41	9;9;9;9;9;9;8;6;5;3;2;1;1;1;1	8;8;8;8;8;8;7;6;5;3;2;1;1;1;1	8;8;8;8;8;8;7;6;5;3;2;1;1;1;1	Basic leucine zipper and W2 domain-containing protein 1	BZW1;hCG_2022736	tr|A0A024R3Z6|A0A024R3Z6_HUMAN Basic leucine zipper and W2 domains 1, isoform CRA_a OS=Homo sapiens OX=9606 GN=BZW1 PE=4 SV=1;tr|Q53FN7|Q53FN7_HUMAN BZW1 protein variant (Fragment) OS=Homo sapiens OX=9606 PE=2 SV=1;sp|Q7L1Q6-2|BZW1_HUMAN Isoform 2 of Basic	15	9	8	8	2	0	6	7	3	1	2	1	4	4	3	1	0	2	0	6	6	2	1	2	1	4	4	3	1	0	2	0	6	6	2	1	2	1	4	4	3
186	B3KMB8;A0A024R419;Q9NYY8-2;Q9NYY8	B3KMB8;A0A024R419;Q9NYY8-2;Q9NYY8	7;7;7;7	7;7;7;7	7;7;7;7	FAST kinase domain-containing protein 2	KIAA0971;FASTKD2	tr|B3KMB8|B3KMB8_HUMAN cDNA FLJ10654 fis, clone NT2RP2005901, highly similar to FAST kinase domains-containing protein 2 OS=Homo sapiens OX=9606 PE=2 SV=1;tr|A0A024R419|A0A024R419_HUMAN KIAA0971, isoform CRA_b OS=Homo sapiens OX=9606 GN=KIAA0971 PE=4 SV=1;	4	7	7	7	2	1	5	5	3	5	2	0	4	1	2	2	0	2	1	5	5	3	5	2	0	4	1	2	2	0	2	1	5	5	3	5	2	0	4	1	2
187	A0A024R442;Q53SB6;E7ETB3;B7Z7F0;Q9ULA0;Q9BSS9;E7EMB6;A0A024R443;E7EPX3;Q9HAC6;B9ZVU2;F8WAN0;B7Z822;C9JBE1;E5RJ35;C9JRG3;C9J1E2	A0A024R442;Q53SB6;E7ETB3;B7Z7F0;Q9ULA0;Q9BSS9;E7EMB6;A0A024R443;E7EPX3;Q9HAC6;B9ZVU2;F8WAN0;B7Z822;C9JBE1	4;4;4;4;4;3;3;3;2;2;2;2;2;2;1;1;1	4;4;4;4;4;3;3;3;2;2;2;2;2;2;1;1;1	4;4;4;4;4;3;3;3;2;2;2;2;2;2;1;1;1	Aspartyl aminopeptidase	DNPEP	tr|A0A024R442|A0A024R442_HUMAN Aspartyl aminopeptidase OS=Homo sapiens OX=9606 GN=DNPEP PE=1 SV=1;tr|Q53SB6|Q53SB6_HUMAN Uncharacterized protein DNPEP OS=Homo sapiens OX=9606 GN=DNPEP PE=3 SV=1;tr|E7ETB3|E7ETB3_HUMAN Aspartyl aminopeptidase OS=Homo sapiens	17	4	4	4	0	0	2	2	1	0	0	0	2	0	0	0	0	0	0	2	2	1	0	0	0	2	0	0	0	0	0	0	2	2	1	0	0	0	2	0	0
188	Q5R210;Q5R208;Q5R206;A8K134;A0A024R454;P31327-2;P31327;P31327-3;Q5R209	Q5R210;Q5R208;Q5R206;A8K134;A0A024R454;P31327-2;P31327;P31327-3;Q5R209	4;4;4;4;4;4;4;4;2	1;1;1;1;1;1;1;1;1	1;1;1;1;1;1;1;1;1	Carbamoyl-phosphate synthase [ammonia], mitochondrial	CPS1	tr|Q5R210|Q5R210_HUMAN Carbamoylphosphate synthetase I OS=Homo sapiens OX=9606 GN=CPS1 PE=2 SV=1;tr|Q5R208|Q5R208_HUMAN Carbamoylphosphate synthetase I OS=Homo sapiens OX=9606 GN=CPS1 PE=2 SV=1;tr|Q5R206|Q5R206_HUMAN Carbamoylphosphate synthetase I OS=Homo	9	4	1	1	0	1	3	3	1	2	0	0	1	2	1	1	0	0	0	0	1	0	0	0	0	0	0	0	0	0	0	0	0	1	0	0	0	0	0	0	0
189	B4DHC5;A0A024R458;A0A0S2Z444;A0A0S2Z3Y3;A0A0S2Z3Z1;A0A0S2Z462;P52594-2;P52594-3;P52594;P52594-4;C9J2I0;B8ZZY2;A0A0C4DG34;O95081-2	B4DHC5;A0A024R458;A0A0S2Z444;A0A0S2Z3Y3;A0A0S2Z3Z1;A0A0S2Z462;P52594-2;P52594-3;P52594;P52594-4;C9J2I0;B8ZZY2	11;11;11;11;11;11;11;11;11;11;8;8;1;1	11;11;11;11;11;11;11;11;11;11;8;8;1;1	10;10;10;10;10;10;10;10;10;10;7;7;0;0	Arf-GAP domain and FG repeat-containing protein 1	HRB;AGFG1	tr|B4DHC5|B4DHC5_HUMAN cDNA FLJ57927, highly similar to Nucleoporin-like protein RIP OS=Homo sapiens OX=9606 PE=2 SV=1;tr|A0A024R458|A0A024R458_HUMAN HIV-1 Rev binding protein, isoform CRA_a OS=Homo sapiens OX=9606 GN=HRB PE=4 SV=1;tr|A0A0S2Z444|A0A0S2Z444	14	11	11	10	7	8	8	8	7	5	7	7	9	8	5	5	1	7	8	8	8	7	5	7	7	9	8	5	5	1	6	7	8	7	7	5	6	6	8	8	5
190	Q59G22;B4DTK1;Q6N084;Q68CX6;Q6MZM7;A0A024R462;Q6PJE5;B4DN21;B4DTH2;A6YID7;O95617;A6YID4;A6YID2;A6YID6;B4DU16;H0Y7Z1;A0A384MR03;B7ZLE5;P02751-14;P02751-8;P02751-3;P02751-11;P02751;P02751-7;P02751-15	Q59G22;B4DTK1;Q6N084;Q68CX6;Q6MZM7;A0A024R462;Q6PJE5;B4DN21;B4DTH2;A6YID7;O95617;A6YID4;A6YID2;A6YID6;B4DU16;H0Y7Z1;A0A384MR03;B7ZLE5;P02751-14;P02751-8;P02751-3;P02751-11;P02751;P02751-7;P02751-15	2;2;2;2;2;2;1;1;1;1;1;1;1;1;1;1;1;1;1;1;1;1;1;1;1	2;2;2;2;2;2;1;1;1;1;1;1;1;1;1;1;1;1;1;1;1;1;1;1;1	2;2;2;2;2;2;1;1;1;1;1;1;1;1;1;1;1;1;1;1;1;1;1;1;1	Fibronectin;Anastellin;Ugl-Y1;Ugl-Y2;Ugl-Y3	DKFZp686L11144;DKFZp686O13149;DKFZp686O12165;FN1	tr|Q59G22|Q59G22_HUMAN Fibronectin 1 variant (Fragment) OS=Homo sapiens OX=9606 PE=2 SV=1;tr|B4DTK1|B4DTK1_HUMAN cDNA FLJ53292, highly similar to Homo sapiens fibronectin 1 (FN1), transcript variant 5, mRNA OS=Homo sapiens OX=9606 PE=2 SV=1;tr|Q6N084|Q6N08	25	2	2	2	0	1	0	0	0	0	0	0	0	0	0	0	1	0	1	0	0	0	0	0	0	0	0	0	0	1	0	1	0	0	0	0	0	0	0	0	0
191	A0A024R470;P23760-3;P23760-2;P23760-4;P23760-5;P23760;P23760-6;P23760-7;P23760-8	A0A024R470;P23760-3;P23760-2;P23760-4;P23760-5;P23760;P23760-6;P23760-7;P23760-8	1;1;1;1;1;1;1;1;1	1;1;1;1;1;1;1;1;1	1;1;1;1;1;1;1;1;1	Paired box protein Pax-3	PAX3	tr|A0A024R470|A0A024R470_HUMAN Paired box gene 3 (Waardenburg syndrome 1), isoform CRA_e OS=Homo sapiens OX=9606 GN=PAX3 PE=4 SV=1;sp|P23760-3|PAX3_HUMAN Isoform Pax3B of Paired box protein Pax-3 OS=Homo sapiens OX=9606 GN=PAX3;sp|P23760-2|PAX3_HUMAN Isofo	9	1	1	1	0	0	0	0	0	0	0	1	0	0	0	0	0	0	0	0	0	0	0	0	1	0	0	0	0	0	0	0	0	0	0	0	0	1	0	0	0
192	A0A024R473;Q9H9J2	A0A024R473;Q9H9J2	13;13	13;13	13;13	39S ribosomal protein L44, mitochondrial	MRPL44	tr|A0A024R473|A0A024R473_HUMAN Mitochondrial ribosomal protein L44, isoform CRA_a OS=Homo sapiens OX=9606 GN=MRPL44 PE=4 SV=1;sp|Q9H9J2|RM44_HUMAN 39S ribosomal protein L44, mitochondrial OS=Homo sapiens OX=9606 GN=MRPL44 PE=1 SV=1	2	13	13	13	4	4	6	7	3	7	5	5	7	6	3	7	0	4	4	6	7	3	7	5	5	7	6	3	7	0	4	4	6	7	3	7	5	5	7	6	3
193	Q53S54;A0A024R475;Q13618-2;Q13618;A0A087X1R9;H7C1L6;A0A087WTG3;B7Z600;Q13618-3	Q53S54;A0A024R475;Q13618-2;Q13618;A0A087X1R9;H7C1L6;A0A087WTG3;B7Z600;Q13618-3	2;2;2;2;1;1;1;1;1	2;2;2;2;1;1;1;1;1	2;2;2;2;1;1;1;1;1	Cullin-3	CUL3	tr|Q53S54|Q53S54_HUMAN Uncharacterized protein CUL3 (Fragment) OS=Homo sapiens OX=9606 GN=CUL3 PE=3 SV=1;tr|A0A024R475|A0A024R475_HUMAN Cullin 3, isoform CRA_a OS=Homo sapiens OX=9606 GN=CUL3 PE=3 SV=1;sp|Q13618-2|CUL3_HUMAN Isoform 2 of Cullin-3 OS=Homo s	9	2	2	2	0	0	1	1	0	1	1	0	1	1	1	0	0	0	0	1	1	0	1	1	0	1	1	1	0	0	0	0	1	1	0	1	1	0	1	1	1
194	A0A024R482;Q96IJ6;Q96IJ6-2;C9J255;F8WD54;A0A087WUI8;A0A0U1RRC2;B4DJR0;C9JAH0	A0A024R482;Q96IJ6;Q96IJ6-2;C9J255;F8WD54;A0A087WUI8	4;4;4;2;2;2;1;1;1	4;4;4;2;2;2;1;1;1	4;4;4;2;2;2;1;1;1	Mannose-1-phosphate guanyltransferase alpha	GMPPA	tr|A0A024R482|A0A024R482_HUMAN Epididymis secretory sperm binding protein OS=Homo sapiens OX=9606 GN=GMPPA PE=2 SV=1;sp|Q96IJ6|GMPPA_HUMAN Mannose-1-phosphate guanyltransferase alpha OS=Homo sapiens OX=9606 GN=GMPPA PE=1 SV=1;sp|Q96IJ6-2|GMPPA_HUMAN Isofor	9	4	4	4	0	0	2	1	1	2	1	0	1	1	2	0	0	0	0	2	1	1	2	1	0	1	1	2	0	0	0	0	2	1	1	2	1	0	1	1	2
195	C9JJ54;Q9H8N9;A0A024R488;Q8IWB7;A0A494C0A6	C9JJ54;Q9H8N9;A0A024R488;Q8IWB7;A0A494C0A6	4;4;4;4;3	4;4;4;4;3	4;4;4;4;3	WD repeat and FYVE domain-containing protein 1	WDFY1	tr|C9JJ54|C9JJ54_HUMAN WD repeat and FYVE domain-containing protein 1 (Fragment) OS=Homo sapiens OX=9606 GN=WDFY1 PE=1 SV=1;tr|Q9H8N9|Q9H8N9_HUMAN cDNA FLJ13353 fis, clone OVARC1002182, weakly similar to BETA-TRCP (BETA-TRANSDUCIN REPEAT-CONTAINING PROTEIN	5	4	4	4	0	0	3	3	1	1	0	0	0	0	0	0	0	0	0	3	3	1	1	0	0	0	0	0	0	0	0	0	3	3	1	1	0	0	0	0	0
196	A0A024R491;Q9GZY8-5;Q9GZY8-2;Q9GZY8;C9JHF5;A0A0A0MS29;Q9GZY8-4;Q9GZY8-3	A0A024R491;Q9GZY8-5;Q9GZY8-2;Q9GZY8;C9JHF5;A0A0A0MS29;Q9GZY8-4;Q9GZY8-3	3;3;3;3;2;2;2;2	3;3;3;3;2;2;2;2	3;3;3;3;2;2;2;2	Mitochondrial fission factor	C2orf33;MFF	tr|A0A024R491|A0A024R491_HUMAN Chromosome 2 open reading frame 33, isoform CRA_a OS=Homo sapiens OX=9606 GN=C2orf33 PE=4 SV=1;sp|Q9GZY8-5|MFF_HUMAN Isoform 5 of Mitochondrial fission factor OS=Homo sapiens OX=9606 GN=MFF;sp|Q9GZY8-2|MFF_HUMAN Isoform 2 of	8	3	3	3	3	1	2	3	2	1	1	1	0	0	0	0	0	3	1	2	3	2	1	1	1	0	0	0	0	0	3	1	2	3	2	1	1	1	0	0	0
197	A0A087X0K1;Q7Z4X0;A0A024R496;Q9Y376	A0A087X0K1;Q7Z4X0;A0A024R496;Q9Y376	5;5;5;5	5;5;5;5	5;5;5;5	Calcium-binding protein 39	CAB39	tr|A0A087X0K1|A0A087X0K1_HUMAN Calcium-binding protein 39 OS=Homo sapiens OX=9606 GN=CAB39 PE=1 SV=1;tr|Q7Z4X0|Q7Z4X0_HUMAN MO25-like protein OS=Homo sapiens OX=9606 PE=2 SV=1;tr|A0A024R496|A0A024R496_HUMAN Calcium binding protein 39, isoform CRA_a OS=Homo	4	5	5	5	1	0	3	2	5	1	0	0	2	2	2	0	0	1	0	3	2	5	1	0	0	2	2	2	0	0	1	0	3	2	5	1	0	0	2	2	2
198	B3KN05;B2RBE0;A0A024R497;O95573;B3KMA6;Q6PIM8;C9JC11;F5H062;F5GWH2	B3KN05;B2RBE0;A0A024R497;O95573;B3KMA6	8;8;8;8;5;2;1;1;1	8;8;8;8;5;2;1;1;1	7;7;7;7;4;1;1;1;1	Long-chain-fatty-acid--CoA ligase 3	ACSL3	tr|B3KN05|B3KN05_HUMAN cDNA FLJ13129 fis, clone NT2RP3002969, highly similar to Long-chain-fatty-acid--CoA ligase 3 OS=Homo sapiens OX=9606 PE=2 SV=1;tr|B2RBE0|B2RBE0_HUMAN cDNA, FLJ95462, highly similar to Homo sapiens fatty-acid-Coenzyme A ligase, long-c	9	8	8	7	1	3	5	4	3	3	4	1	3	1	4	3	0	1	3	5	4	3	3	4	1	3	1	4	3	0	1	3	4	3	2	2	3	1	2	0	3
199	A0A024R4A0;P19338;B3KTP9;B3KM80;Q6ZS99;Q9BQ02;H7BY16;C9JYW2;C9JLB1;C9J1H7;C9JWL1	A0A024R4A0;P19338;B3KTP9;B3KM80;Q6ZS99;Q9BQ02;H7BY16	32;32;29;27;27;21;18;5;5;5;5	32;32;29;27;27;21;18;5;5;5;5	32;32;29;27;27;21;18;5;5;5;5	Nucleolin	NCL	tr|A0A024R4A0|A0A024R4A0_HUMAN Nucleolin, isoform CRA_b OS=Homo sapiens OX=9606 GN=NCL PE=4 SV=1;sp|P19338|NUCL_HUMAN Nucleolin OS=Homo sapiens OX=9606 GN=NCL PE=1 SV=3;tr|B3KTP9|B3KTP9_HUMAN cDNA FLJ38578 fis, clone HCHON2007674, highly similar to NUCLEOL	11	32	32	32	19	16	19	20	20	19	16	14	20	19	18	18	4	19	16	19	20	20	19	16	14	20	19	18	18	4	19	16	19	20	20	19	16	14	20	19	18
200	A0A024R4A5;Q6Y7W6-4;Q6Y7W6-5;Q6Y7W6;I1E4Y6;E7ESB6;B4DRT8;C9JH18	A0A024R4A5;Q6Y7W6-4;Q6Y7W6-5;Q6Y7W6;I1E4Y6;E7ESB6	7;7;7;7;6;4;3;2	7;7;7;7;6;4;3;2	1;1;1;1;0;1;1;0	PERQ amino acid-rich with GYF domain-containing protein 2	TNRC15;GIGYF2	tr|A0A024R4A5|A0A024R4A5_HUMAN Trinucleotide repeat containing 15, isoform CRA_a OS=Homo sapiens OX=9606 GN=TNRC15 PE=4 SV=1;sp|Q6Y7W6-4|GGYF2_HUMAN Isoform 3 of GRB10-interacting GYF protein 2 OS=Homo sapiens OX=9606 GN=GIGYF2;sp|Q6Y7W6-5|GGYF2_HUMAN Isof	8	7	7	1	1	2	2	3	3	1	0	2	2	1	2	0	1	1	2	2	3	3	1	0	2	2	1	2	0	1	1	1	1	1	1	1	0	1	0	1	1
201	Q7Z518;A0A087WXC5;A0A024R4B3;E7ESZ7;O95299;A8K413;Q53SW4;O95299-2;Q8N1B9;Q59FM0;C9J6X0;Q53QE8;H7C2W5;H7C1Y7;H7C2X4	Q7Z518;A0A087WXC5;A0A024R4B3;E7ESZ7;O95299;A8K413;Q53SW4;O95299-2	7;7;7;7;7;6;5;5;3;3;3;2;1;1;1	7;7;7;7;7;6;5;5;3;3;3;2;1;1;1	7;7;7;7;7;6;5;5;3;3;3;2;1;1;1	NADH dehydrogenase [ubiquinone] 1 alpha subcomplex subunit 10, mitochondrial	NDUFA10	tr|Q7Z518|Q7Z518_HUMAN NADH dehydrogenase [ubiquinone] 1 alpha subcomplex subunit 10, mitochondrial OS=Homo sapiens OX=9606 PE=2 SV=1;tr|A0A087WXC5|A0A087WXC5_HUMAN NADH dehydrogenase [ubiquinone] 1 alpha subcomplex subunit 10, mitochondrial OS=Homo sapien	15	7	7	7	0	1	6	6	4	3	2	0	1	4	2	0	0	0	1	6	6	4	3	2	0	1	4	2	0	0	0	1	6	6	4	3	2	0	1	4	2
202	A0A024R4C3;O15350-6;O15350-5;O15350-13;O15350-11;O15350-8;O15350;A0A0C4DFW9;O15350-12;O15350-4;O15350-10;O15350-9;O15350-3;O15350-2;B7Z3B4	A0A024R4C3;O15350-6;O15350-5;O15350-13;O15350-11;O15350-8;O15350;A0A0C4DFW9;O15350-12;O15350-4;O15350-10;O15350-9;O15350-3;O15350-2	7;7;7;7;7;7;7;5;5;5;5;5;5;5;2	7;7;7;7;7;7;7;5;5;5;5;5;5;5;2	7;7;7;7;7;7;7;5;5;5;5;5;5;5;2	Tumor protein p73;Cellular tumor antigen p53	TP73	tr|A0A024R4C3|A0A024R4C3_HUMAN Tumor protein p73 OS=Homo sapiens OX=9606 GN=TP73 PE=3 SV=1;sp|O15350-6|P73_HUMAN Isoform Zeta of Tumor protein p73 OS=Homo sapiens OX=9606 GN=TP73;sp|O15350-5|P73_HUMAN Isoform Epsilon of Tumor protein p73 OS=Homo sapiens OX	15	7	7	7	3	4	0	0	0	0	4	4	0	0	0	0	0	3	4	0	0	0	0	4	4	0	0	0	0	0	3	4	0	0	0	0	4	4	0	0	0
203	A0A024R4C8;B4DZS0;O76075;J3KT26	A0A024R4C8;B4DZS0;O76075;J3KT26	2;2;2;1	2;2;2;1	2;2;2;1	DNA fragmentation factor subunit beta	DFFB	tr|A0A024R4C8|A0A024R4C8_HUMAN DNAation factor, 40kDa, beta polypeptide (Caspase-activated DNase), isoform CRA_b OS=Homo sapiens OX=9606 GN=DFFB PE=4 SV=1;tr|B4DZS0|B4DZS0_HUMAN DNA fragmentation factor subunit beta OS=Homo sapiens OX=9606 GN=DFFB PE=1 SV=	4	2	2	2	0	0	1	2	1	0	0	0	0	0	0	0	0	0	0	1	2	1	0	0	0	0	0	0	0	0	0	0	1	2	1	0	0	0	0	0	0
204	A0A024R4E2;Q13148;A0A087WX29;B4DRW3;A0A0A0N0L3;K7EJM5;A0A0A0N0N3;A0A0A0N0M3;K7EN94;B1AKP7;G3V162;A0A087X260;A0A087WYY0;Q13148-4;A0A087WXQ5;A0A087WV68;K7EJ99;A0A0A0MSV7;A0A087WW61;A0A087WX67;A0A087WXV3;A0A1W2PNU8	A0A024R4E2;Q13148;A0A087WX29;B4DRW3;A0A0A0N0L3;K7EJM5;A0A0A0N0N3;A0A0A0N0M3;K7EN94;B1AKP7;G3V162;A0A087X260;A0A087WYY0;Q13148-4	5;5;4;4;4;3;3;3;3;3;3;3;3;3;2;2;1;1;1;1;1;1	5;5;4;4;4;3;3;3;3;3;3;3;3;3;2;2;1;1;1;1;1;1	5;5;4;4;4;3;3;3;3;3;3;3;3;3;2;2;1;1;1;1;1;1	TAR DNA-binding protein 43	TARDBP;TDP43	tr|A0A024R4E2|A0A024R4E2_HUMAN TAR DNA binding protein, isoform CRA_b OS=Homo sapiens OX=9606 GN=TARDBP PE=4 SV=1;sp|Q13148|TADBP_HUMAN TAR DNA-binding protein 43 OS=Homo sapiens OX=9606 GN=TARDBP PE=1 SV=1;tr|A0A087WX29|A0A087WX29_HUMAN TAR DNA-binding pr	22	5	5	5	3	2	3	4	3	1	1	1	3	4	3	3	0	3	2	3	4	3	1	1	1	3	4	3	3	0	3	2	3	4	3	1	1	1	3	4	3
205	B2R5V9;A0A024R4E5;Q00341;Q00341-2;H0Y394;B4DKR8;Q6ZS03;Q96CF6;Q2HJC8;C9JIZ1;H7C0A4;C9JT62;C9JHS7;C9JK79;C9JHZ8;C9JES8;C9JZI8;C9J5E5;Q5HYC5;Q6ZN49;C9JBS3;C9JEJ8;C9JHN6;H7C2D1;C9JMQ6;C9JQ82;H7BZC3;C9JHS9;C9J739	B2R5V9;A0A024R4E5;Q00341;Q00341-2;H0Y394;B4DKR8;Q6ZS03;Q96CF6	18;18;17;15;13;11;11;9;6;5;5;4;4;4;4;4;4;4;4;4;3;3;3;3;2;2;2;1;1	18;18;17;15;13;11;11;9;6;5;5;4;4;4;4;4;4;4;4;4;3;3;3;3;2;2;2;1;1	18;18;17;15;13;11;11;9;6;5;5;4;4;4;4;4;4;4;4;4;3;3;3;3;2;2;2;1;1	Vigilin	HDLBP	tr|B2R5V9|B2R5V9_HUMAN cDNA, FLJ92652, highly similar to Homo sapiens high density lipoprotein binding protein (vigilin)(HDLBP), mRNA OS=Homo sapiens OX=9606 PE=2 SV=1;tr|A0A024R4E5|A0A024R4E5_HUMAN High density lipoprotein binding protein (Vigilin), isofo	29	18	18	18	1	1	8	9	11	1	0	1	4	6	5	3	1	1	1	8	9	11	1	0	1	4	6	5	3	1	1	1	8	9	11	1	0	1	4	6	5
206	A0A024R4F1;P06733;A0A2R8Y6G6;E2DRY6;P06733-2;K7EM90;A0A2R8YEM5;A0A2R8Y879;A4UCS8;A4QMW8;K7ERS8;L0R849;A0A2R8Y6I8;A0A2R8Y798;A0A2R8YEG5;P13929-3;P13929-2;P13929;L0R6S1;E5RI09;Q9NPL4;E5RG95;K7EPM1;K7EKN2;B4DUJ6;E5RGZ4;D3DTL4	A0A024R4F1;P06733;A0A2R8Y6G6;E2DRY6;P06733-2	30;30;27;22;22;11;9;8;8;7;5;4;3;3;3;2;2;2;1;1;1;1;1;1;1;1;1	30;30;27;22;22;11;9;8;8;7;5;4;3;3;3;2;2;2;1;1;1;1;1;1;1;1;1	28;28;25;21;21;10;8;7;8;6;4;4;3;2;2;0;0;0;1;0;0;0;0;0;0;0;0	Alpha-enolase;Enolase	ENO1	tr|A0A024R4F1|A0A024R4F1_HUMAN Enolase 1, (Alpha), isoform CRA_a OS=Homo sapiens OX=9606 GN=ENO1 PE=2 SV=1;sp|P06733|ENOA_HUMAN Alpha-enolase OS=Homo sapiens OX=9606 GN=ENO1 PE=1 SV=2;tr|A0A2R8Y6G6|A0A2R8Y6G6_HUMAN Alpha-enolase OS=Homo sapiens OX=9606 GN=	27	30	30	28	15	16	20	20	20	17	18	19	25	15	27	20	9	15	16	20	20	20	17	18	19	25	15	27	20	9	14	15	18	18	19	16	17	18	23	14	25
207	A0A024R4F4;Q308M6;M0R2B7;P28340;M0QZR8;Q59FA0;A0A2R8Y7K6;A0A2R8Y705;M0QXE6;M0R3H8	A0A024R4F4;Q308M6;M0R2B7;P28340;M0QZR8;Q59FA0;A0A2R8Y7K6;A0A2R8Y705	8;8;8;8;7;7;6;5;1;1	8;8;8;8;7;7;6;5;1;1	8;8;8;8;7;7;6;5;1;1	DNA polymerase;DNA polymerase delta catalytic subunit	POLD1	tr|A0A024R4F4|A0A024R4F4_HUMAN DNA polymerase OS=Homo sapiens OX=9606 GN=POLD1 PE=3 SV=1;tr|Q308M6|Q308M6_HUMAN DNA polymerase OS=Homo sapiens OX=9606 PE=2 SV=1;tr|M0R2B7|M0R2B7_HUMAN DNA polymerase OS=Homo sapiens OX=9606 GN=POLD1 PE=1 SV=1;sp|P28340|DPOD	10	8	8	8	2	0	2	1	1	0	1	0	2	2	1	0	2	2	0	2	1	1	0	1	0	2	2	1	0	2	2	0	2	1	1	0	1	0	2	2	1
208	A0A024R4G1;Q8N1G4	A0A024R4G1;Q8N1G4	10;10	10;10	10;10	Leucine-rich repeat-containing protein 47	LRRC47	tr|A0A024R4G1|A0A024R4G1_HUMAN Leucine rich repeat containing 47, isoform CRA_a OS=Homo sapiens OX=9606 GN=LRRC47 PE=4 SV=1;sp|Q8N1G4|LRC47_HUMAN Leucine-rich repeat-containing protein 47 OS=Homo sapiens OX=9606 GN=LRRC47 PE=1 SV=1	2	10	10	10	7	2	7	5	6	5	3	2	7	6	6	3	1	7	2	7	5	6	5	3	2	7	6	6	3	1	7	2	7	5	6	5	3	2	7	6	6
209	B4DGN8;A0A024R4H0;Q02809;Q02809-2;B2R5M9;B4DHT1;Q5JXB8;Q5JXB7	B4DGN8;A0A024R4H0;Q02809;Q02809-2;B2R5M9;B4DHT1	18;18;18;18;17;12;4;4	18;18;18;18;17;12;4;4	18;18;18;18;17;12;4;4	Procollagen-lysine,2-oxoglutarate 5-dioxygenase 1	PLOD1	tr|B4DGN8|B4DGN8_HUMAN cDNA FLJ53377, highly similar to Procollagen-lysine, 2-oxoglutarate 5-dioxygenase 1 OS=Homo sapiens OX=9606 PE=2 SV=1;tr|A0A024R4H0|A0A024R4H0_HUMAN Procollagen-lysine 1, 2-oxoglutarate 5-dioxygenase 1, isoform CRA_a OS=Homo sapiens	8	18	18	18	9	10	10	14	11	12	11	4	11	10	8	12	1	9	10	10	14	11	12	11	4	11	10	8	12	1	9	10	10	14	11	12	11	4	11	10	8
210	A0A024R4H5;Q53HN4;O00273-2;O00273;K7ERT1	A0A024R4H5;Q53HN4;O00273-2;O00273	4;4;4;4;1	4;4;4;4;1	4;4;4;4;1	DNA fragmentation factor subunit alpha	DFFA	tr|A0A024R4H5|A0A024R4H5_HUMAN DNAation factor, 45kDa, alpha polypeptide, isoform CRA_b OS=Homo sapiens OX=9606 GN=DFFA PE=4 SV=1;tr|Q53HN4|Q53HN4_HUMAN DNAation factor, 45kDa, alpha polypeptide isoform 1 variant (Fragment) OS=Homo sapiens OX=9606 PE=2 SV=	5	4	4	4	0	0	2	3	4	1	1	0	1	2	1	1	0	0	0	2	3	4	1	1	0	1	2	1	1	0	0	0	2	3	4	1	1	0	1	2	1
211	Q75MT9;Q6FHZ0;A0A024R4K3;P40926;Q0QF37;P40926-2;G3XAL0;B3KTM1	Q75MT9;Q6FHZ0;A0A024R4K3;P40926;Q0QF37;P40926-2;G3XAL0;B3KTM1	16;16;16;16;15;13;12;12	16;16;16;16;15;13;12;12	16;16;16;16;15;13;12;12	Malate dehydrogenase;Malate dehydrogenase, mitochondrial	MDH2	tr|Q75MT9|Q75MT9_HUMAN Malate dehydrogenase (Fragment) OS=Homo sapiens OX=9606 GN=MDH2 PE=3 SV=1;tr|Q6FHZ0|Q6FHZ0_HUMAN Malate dehydrogenase OS=Homo sapiens OX=9606 GN=MDH2 PE=2 SV=1;tr|A0A024R4K3|A0A024R4K3_HUMAN Malate dehydrogenase OS=Homo sapiens OX=96	8	16	16	16	12	8	14	15	12	15	11	6	10	13	10	6	0	12	8	14	15	12	15	11	6	10	13	10	6	0	12	8	14	15	12	15	11	6	10	13	10
212	A0A024R4M0;P46781;B5MCT8;C9JM19;B7Z732;A5D904;F2Z3C0;A8MXK4	A0A024R4M0;P46781;B5MCT8;C9JM19;B7Z732;A5D904	31;31;21;21;21;19;9;9	31;31;21;21;21;19;9;9	31;31;21;21;21;19;9;9	40S ribosomal protein S9	RPS9	tr|A0A024R4M0|A0A024R4M0_HUMAN 40S ribosomal protein S9 OS=Homo sapiens OX=9606 GN=RPS9 PE=1 SV=1;sp|P46781|RS9_HUMAN 40S ribosomal protein S9 OS=Homo sapiens OX=9606 GN=RPS9 PE=1 SV=3;tr|B5MCT8|B5MCT8_HUMAN 40S ribosomal protein S9 OS=Homo sapiens OX=9606	8	31	31	31	18	19	14	12	14	19	16	13	16	12	9	14	19	18	19	14	12	14	19	16	13	16	12	9	14	19	18	19	14	12	14	19	16	13	16	12	9
213	B2RDH1;A0A024R4M8;Q8NBN7-2;Q8NBN7;K7EMY5;G8JLA1;B3KVA3;A8K6B4	B2RDH1;A0A024R4M8;Q8NBN7-2;Q8NBN7;K7EMY5;G8JLA1;B3KVA3;A8K6B4	2;2;2;2;1;1;1;1	2;2;2;2;1;1;1;1	2;2;2;2;1;1;1;1	Retinol dehydrogenase 13	RDH13	tr|B2RDH1|B2RDH1_HUMAN cDNA, FLJ96605, highly similar to Homo sapiens retinol dehydrogenase 13 (all-trans and 9-cis) (RDH13), mRNA OS=Homo sapiens OX=9606 PE=2 SV=1;tr|A0A024R4M8|A0A024R4M8_HUMAN Retinol dehydrogenase 13 (All-trans and 9-cis), isoform CRA_	8	2	2	2	1	0	1	0	0	0	0	0	0	0	0	0	0	1	0	1	0	0	0	0	0	0	0	0	0	0	1	0	1	0	0	0	0	0	0	0	0
214	A0A494C017;C9JJV6;C9JZL8;A0A499FIY8;C9J5M0;C9JC07;B4DG42;A0A024R4N0;Q96S97	A0A494C017;C9JJV6;C9JZL8;A0A499FIY8;C9J5M0;C9JC07;B4DG42;A0A024R4N0;Q96S97	1;1;1;1;1;1;1;1;1	1;1;1;1;1;1;1;1;1	1;1;1;1;1;1;1;1;1	Myeloid-associated differentiation marker	MYADM;hCG_1640809	tr|A0A494C017|A0A494C017_HUMAN Myeloid-associated differentiation marker (Fragment) OS=Homo sapiens OX=9606 GN=MYADM PE=1 SV=1;tr|C9JJV6|C9JJV6_HUMAN Myeloid-associated differentiation marker (Fragment) OS=Homo sapiens OX=9606 GN=MYADM PE=1 SV=8;tr|C9JZL8|	9	1	1	1	0	0	0	1	1	0	0	0	0	0	0	0	0	0	0	0	1	1	0	0	0	0	0	0	0	0	0	0	0	1	1	0	0	0	0	0	0
215	M0R0F0;A0A024R4Q8;P46782;Q53G25;M0R0R2;M0QZN2;Q59EK8	M0R0F0;A0A024R4Q8;P46782;Q53G25;M0R0R2;M0QZN2	12;12;12;11;11;8;1	12;12;12;11;11;8;1	12;12;12;11;11;8;1	40S ribosomal protein S5;40S ribosomal protein S5, N-terminally processed	RPS5	tr|M0R0F0|M0R0F0_HUMAN 40S ribosomal protein S5 (Fragment) OS=Homo sapiens OX=9606 GN=RPS5 PE=1 SV=1;tr|A0A024R4Q8|A0A024R4Q8_HUMAN Ribosomal protein S5, isoform CRA_a OS=Homo sapiens OX=9606 GN=RPS5 PE=3 SV=1;sp|P46782|RS5_HUMAN 40S ribosomal protein S5 O	7	12	12	12	6	1	6	5	5	4	6	2	6	6	7	4	0	6	1	6	5	5	4	6	2	6	6	7	4	0	6	1	6	5	5	4	6	2	6	6	7
216	A0A0G2JNN3;A0A024R4R9;C9JMY0;A0A087WUE4;Q96PV6-1;Q96PV6;E7EWC7	A0A0G2JNN3;A0A024R4R9;C9JMY0;A0A087WUE4;Q96PV6-1;Q96PV6	7;7;7;7;7;7;1	7;7;7;7;7;7;1	7;7;7;7;7;7;1	Leukocyte receptor cluster member 8	LENG8	tr|A0A0G2JNN3|A0A0G2JNN3_HUMAN Leukocyte receptor cluster member 8 (Fragment) OS=Homo sapiens OX=9606 GN=LENG8 PE=1 SV=1;tr|A0A024R4R9|A0A024R4R9_HUMAN Leukocyte receptor cluster (LRC) member 8, isoform CRA_a OS=Homo sapiens OX=9606 GN=LENG8 PE=4 SV=1;tr|C	7	7	7	7	0	1	3	2	1	3	2	1	7	2	2	4	0	0	1	3	2	1	3	2	1	7	2	2	4	0	0	1	3	2	1	3	2	1	7	2	2
217	A0A024R4S1;Q9Y6I3-3;Q9Y6I3;Q9Y6I3-1;B4DU91;D6R907;D6RBI9;D6RBR6;D6RFG3;D6REL6;I6L9I8;Q9H201-2;Q9H201	A0A024R4S1;Q9Y6I3-3;Q9Y6I3;Q9Y6I3-1;B4DU91	3;3;3;3;2;1;1;1;1;1;1;1;1	3;3;3;3;2;1;1;1;1;1;1;1;1	3;3;3;3;2;1;1;1;1;1;1;1;1	Epsin-1	EPN1	tr|A0A024R4S1|A0A024R4S1_HUMAN Epsin 1, isoform CRA_a OS=Homo sapiens OX=9606 GN=EPN1 PE=4 SV=1;sp|Q9Y6I3-3|EPN1_HUMAN Isoform 3 of Epsin-1 OS=Homo sapiens OX=9606 GN=EPN1;sp|Q9Y6I3|EPN1_HUMAN Epsin-1 OS=Homo sapiens OX=9606 GN=EPN1 PE=1 SV=2;sp|Q9Y6I3-1|E	13	3	3	3	2	2	3	1	3	1	2	0	1	2	0	0	0	2	2	3	1	3	1	2	0	1	2	0	0	0	2	2	3	1	3	1	2	0	1	2	0
218	A0A024R4T4;P61081;M0QX69	A0A024R4T4;P61081	5;5;2	5;5;2	5;5;2	NEDD8-conjugating enzyme Ubc12	UBE2M	tr|A0A024R4T4|A0A024R4T4_HUMAN Epididymis secretory sperm binding protein OS=Homo sapiens OX=9606 GN=UBE2M PE=2 SV=1;sp|P61081|UBC12_HUMAN NEDD8-conjugating enzyme Ubc12 OS=Homo sapiens OX=9606 GN=UBE2M PE=1 SV=1	3	5	5	5	1	1	4	3	1	2	0	1	2	2	2	2	1	1	1	4	3	1	2	0	1	2	2	2	2	1	1	1	4	3	1	2	0	1	2	2	2
219	A0A024R4U3;Q14166;Q9BR23	A0A024R4U3;Q14166	11;11;1	11;11;1	11;11;1	Tubulin--tyrosine ligase-like protein 12	TTLL12	tr|A0A024R4U3|A0A024R4U3_HUMAN Tubulin tyrosine ligase-like family, member 12, isoform CRA_a OS=Homo sapiens OX=9606 GN=TTLL12 PE=4 SV=1;sp|Q14166|TTL12_HUMAN Tubulin--tyrosine ligase-like protein 12 OS=Homo sapiens OX=9606 GN=TTLL12 PE=1 SV=2	3	11	11	11	3	2	7	8	7	3	3	0	2	6	5	1	0	3	2	7	8	7	3	3	0	2	6	5	1	0	3	2	7	8	7	3	3	0	2	6	5
220	A0A024R4X0;P00387-2;P00387;P00387-3;B1AHF3;Q6ZVI6	A0A024R4X0;P00387-2;P00387;P00387-3;B1AHF3;Q6ZVI6	10;10;10;10;6;6	10;10;10;10;6;6	10;10;10;10;6;6	NADH-cytochrome b5 reductase;NADH-cytochrome b5 reductase 3;NADH-cytochrome b5 reductase 3 membrane-bound form;NADH-cytochrome b5 reductase 3 soluble form	CYB5R3	tr|A0A024R4X0|A0A024R4X0_HUMAN NADH-cytochrome b5 reductase OS=Homo sapiens OX=9606 GN=CYB5R3 PE=3 SV=1;sp|P00387-2|NB5R3_HUMAN Isoform 2 of NADH-cytochrome b5 reductase 3 OS=Homo sapiens OX=9606 GN=CYB5R3;sp|P00387|NB5R3_HUMAN NADH-cytochrome b5 reductase	6	10	10	10	3	1	6	8	6	4	1	0	5	6	3	3	0	3	1	6	8	6	4	1	0	5	6	3	3	0	3	1	6	8	6	4	1	0	5	6	3
221	A0A024R4X7;Q9UKX7-2;Q9UKX7;B0QY21;B4E2D3	A0A024R4X7;Q9UKX7-2;Q9UKX7	3;3;3;1;1	3;3;3;1;1	3;3;3;1;1	Nuclear pore complex protein Nup50	hCG_1989366;NUP50	tr|A0A024R4X7|A0A024R4X7_HUMAN HCG1989366, isoform CRA_a OS=Homo sapiens OX=9606 GN=hCG_1989366 PE=4 SV=1;sp|Q9UKX7-2|NUP50_HUMAN Isoform 2 of Nuclear pore complex protein Nup50 OS=Homo sapiens OX=9606 GN=NUP50;sp|Q9UKX7|NUP50_HUMAN Nuclear pore complex pr	5	3	3	3	0	0	2	2	0	0	0	0	0	1	0	0	0	0	0	2	2	0	0	0	0	0	1	0	0	0	0	0	2	2	0	0	0	0	0	1	0
222	A0A0A6YYC7;A0A024R4Z4;A0A024R4Z1;Q96JP5-2;Q96JP5	A0A0A6YYC7;A0A024R4Z4;A0A024R4Z1;Q96JP5-2;Q96JP5	2;2;2;2;2	2;2;2;2;2	2;2;2;2;2	E3 ubiquitin-protein ligase ZFP91	ZFP91-CNTF;hCG_2042749;ZFP91	tr|A0A0A6YYC7|A0A0A6YYC7_HUMAN HCG2042749, isoform CRA_d OS=Homo sapiens OX=9606 GN=ZFP91-CNTF PE=4 SV=1;tr|A0A024R4Z4|A0A024R4Z4_HUMAN HCG2039447, isoform CRA_d OS=Homo sapiens OX=9606 GN=hCG_2039447 PE=4 SV=1;tr|A0A024R4Z1|A0A024R4Z1_HUMAN HCG2042749, is	5	2	2	2	0	0	1	0	0	0	0	0	1	0	0	1	0	0	0	1	0	0	0	0	0	1	0	0	1	0	0	0	1	0	0	0	0	0	1	0	0
223	A0A024R4Z6;Q08945;E9PMD4;A0A0U1RRK2;Q59GH7;E9PPZ7	A0A024R4Z6;Q08945	15;15;5;2;2;1	15;15;5;2;2;1	15;15;5;2;2;1	FACT complex subunit SSRP1	SSRP1	tr|A0A024R4Z6|A0A024R4Z6_HUMAN FACT complex subunit SSRP1 OS=Homo sapiens OX=9606 GN=SSRP1 PE=3 SV=1;sp|Q08945|SSRP1_HUMAN FACT complex subunit SSRP1 OS=Homo sapiens OX=9606 GN=SSRP1 PE=1 SV=1	6	15	15	15	7	4	8	9	7	5	4	3	8	6	6	5	0	7	4	8	9	7	5	4	3	8	6	6	5	0	7	4	8	9	7	5	4	3	8	6	6
224	Q6NZ44;B3KXC3;A0A024R525;P02794;Q6NS36;G3V192;E9PRK8;G3V1D1;E9PKY7;Q8TD27;A9JQE1;E9PQR3;E9PPQ4;E9PKM5;E9PK45	Q6NZ44;B3KXC3;A0A024R525;P02794;Q6NS36;G3V192;E9PRK8;G3V1D1;E9PKY7;Q8TD27	7;7;7;7;6;5;4;4;4;4;2;2;2;2;2	7;7;7;7;6;5;4;4;4;4;2;2;2;2;2	7;7;7;7;6;5;4;4;4;4;2;2;2;2;2	Ferritin;Ferritin heavy chain;Ferritin heavy chain, N-terminally processed	FTH1	tr|Q6NZ44|Q6NZ44_HUMAN Ferritin OS=Homo sapiens OX=9606 GN=FTH1 PE=1 SV=1;tr|B3KXC3|B3KXC3_HUMAN Ferritin OS=Homo sapiens OX=9606 PE=2 SV=1;tr|A0A024R525|A0A024R525_HUMAN Ferritin OS=Homo sapiens OX=9606 GN=FTH1 PE=3 SV=1;sp|P02794|FRIH_HUMAN Ferritin heav	15	7	7	7	2	3	3	4	2	3	2	1	2	4	3	2	2	2	3	3	4	2	3	2	1	2	4	3	2	2	2	3	3	4	2	3	2	1	2	4	3
225	A0A140VJH7;A0A024R529;Q3LXA3;Q9UFX5;I3L252;H0YCY6;Q3LXA3-2	A0A140VJH7;A0A024R529;Q3LXA3;Q9UFX5;I3L252;H0YCY6;Q3LXA3-2	4;4;4;3;3;3;3	4;4;4;3;3;3;3	4;4;4;3;3;3;3	Bifunctional ATP-dependent dihydroxyacetone kinase/FAD-AMP lyase (cyclizing);ATP-dependent dihydroxyacetone kinase;FAD-AMP lyase (cyclizing)	DAK;DKFZp586B1621;TKFC	tr|A0A140VJH7|A0A140VJH7_HUMAN Testis tissue sperm-binding protein Li 84P OS=Homo sapiens OX=9606 PE=2 SV=1;tr|A0A024R529|A0A024R529_HUMAN Dihydroxyacetone kinase 2 homolog (Yeast), isoform CRA_a OS=Homo sapiens OX=9606 GN=DAK PE=4 SV=1;sp|Q3LXA3|TKFC_HUMA	7	4	4	4	1	0	1	2	3	1	0	0	1	2	1	1	0	1	0	1	2	3	1	0	0	1	2	1	1	0	1	0	1	2	3	1	0	0	1	2	1
226	A0A024R534;O94776-2;O94776	A0A024R534;O94776-2;O94776	2;2;2	2;2;2	2;2;2	Metastasis-associated protein MTA2	MTA2	tr|A0A024R534|A0A024R534_HUMAN Metastasis associated 1 family, member 2, isoform CRA_a OS=Homo sapiens OX=9606 GN=MTA2 PE=4 SV=1;sp|O94776-2|MTA2_HUMAN Isoform 2 of Metastasis-associated protein MTA2 OS=Homo sapiens OX=9606 GN=MTA2;sp|O94776|MTA2_HUMAN Met	3	2	2	2	0	0	2	0	2	0	0	0	0	0	1	0	0	0	0	2	0	2	0	0	0	0	0	1	0	0	0	0	2	0	2	0	0	0	0	0	1
227	B4DNC6;E9PJ81;E9PRQ7;A0A024R598;A0A024R539;Q04323;Q04323-2;B4DU88;Q05BV2;B4E0P8;A0A087WTZ5	B4DNC6;E9PJ81;E9PRQ7;A0A024R598;A0A024R539;Q04323;Q04323-2;B4DU88;Q05BV2;B4E0P8;A0A087WTZ5	2;2;2;2;2;2;2;1;1;1;1	2;2;2;2;2;2;2;1;1;1;1	2;2;2;2;2;2;2;1;1;1;1	UBX domain-containing protein 1	UBXN1;LOC51035	tr|B4DNC6|B4DNC6_HUMAN cDNA FLJ58850, highly similar to UBA/UBX 33.3 kDa protein OS=Homo sapiens OX=9606 PE=2 SV=1;tr|E9PJ81|E9PJ81_HUMAN UBX domain-containing protein 1 (Fragment) OS=Homo sapiens OX=9606 GN=UBXN1 PE=1 SV=1;tr|E9PRQ7|E9PRQ7_HUMAN UBX domai	11	2	2	2	0	0	2	0	0	0	0	0	1	1	0	0	0	0	0	2	0	0	0	0	0	1	1	0	0	0	0	0	2	0	0	0	0	0	1	1	0
228	B3KXS7;A0A024R542;Q9C0C2-2;Q9C0C2;A0A2R8Y5C4	B3KXS7;A0A024R542;Q9C0C2-2;Q9C0C2;A0A2R8Y5C4	3;3;3;3;2	3;3;3;3;2	3;3;3;3;2	182 kDa tankyrase-1-binding protein	TNKS1BP1	tr|B3KXS7|B3KXS7_HUMAN cDNA FLJ45975 fis, clone PLACE7018479, highly similar to 182 kDa tankyrase 1-binding protein OS=Homo sapiens OX=9606 PE=2 SV=1;tr|A0A024R542|A0A024R542_HUMAN Tankyrase 1 binding protein 1, 182kDa, isoform CRA_a OS=Homo sapiens OX=960	5	3	3	3	0	1	2	1	1	0	0	0	1	0	0	0	0	0	1	2	1	1	0	0	0	1	0	0	0	0	0	1	2	1	1	0	0	0	1	0	0
229	A0A024R563;Q96C90	A0A024R563;Q96C90	1;1	1;1	1;1	Protein phosphatase 1 regulatory subunit 14B	PPP1R14B	tr|A0A024R563|A0A024R563_HUMAN Protein phosphatase 1, regulatory (Inhibitor) subunit 14B, isoform CRA_a OS=Homo sapiens OX=9606 GN=PPP1R14B PE=4 SV=1;sp|Q96C90|PP14B_HUMAN Protein phosphatase 1 regulatory subunit 14B OS=Homo sapiens OX=9606 GN=PPP1R14B PE=	2	1	1	1	0	0	0	0	0	0	0	0	0	0	1	0	0	0	0	0	0	0	0	0	0	0	0	1	0	0	0	0	0	0	0	0	0	0	0	0	1
230	F5GX77;A0A024R565;Q9UI30-2;Q9UI30;F5GYQ2	F5GX77;A0A024R565;Q9UI30-2;Q9UI30;F5GYQ2	2;2;2;2;1	2;2;2;2;1	2;2;2;2;1	Multifunctional methyltransferase subunit TRM112-like protein	TRMT112;HSPC152	tr|F5GX77|F5GX77_HUMAN Multifunctional methyltransferase subunit TRM112-like protein OS=Homo sapiens OX=9606 GN=TRMT112 PE=1 SV=1;tr|A0A024R565|A0A024R565_HUMAN Uncharacterized protein OS=Homo sapiens OX=9606 GN=HSPC152 PE=4 SV=1;sp|Q9UI30-2|TR112_HUMAN Is	5	2	2	2	0	0	0	2	0	0	0	0	0	1	1	0	0	0	0	0	2	0	0	0	0	0	1	1	0	0	0	0	0	2	0	0	0	0	0	1	1
231	A0A024R566;A0A024R5D9;Q15637-6;Q15637-2;B4DJU4;A0A024R572;Q15637-3;Q15637;Q15637-7;Q14820;F8WEV5;H7C561;C9J792	A0A024R566;A0A024R5D9;Q15637-6;Q15637-2;B4DJU4;A0A024R572;Q15637-3;Q15637;Q15637-7	16;16;16;16;14;14;14;14;11;4;4;3;1	16;16;16;16;14;14;14;14;11;4;4;3;1	2;2;2;2;0;0;0;0;0;0;0;0;0	Splicing factor 1	SF1	tr|A0A024R566|A0A024R566_HUMAN Splicing factor 1, isoform CRA_a OS=Homo sapiens OX=9606 GN=SF1 PE=4 SV=1;tr|A0A024R5D9|A0A024R5D9_HUMAN Splicing factor 1, isoform CRA_c OS=Homo sapiens OX=9606 GN=SF1 PE=4 SV=1;sp|Q15637-6|SF01_HUMAN Isoform 6 of Splicing f	13	16	16	2	10	8	15	13	11	11	10	4	15	10	7	7	0	10	8	15	13	11	11	10	4	15	10	7	7	0	1	1	2	1	2	2	1	0	2	1	0
232	B2R5U3;A0A024R571;Q9H4M9;C9JC03;B4DZH9;B4DMV9;B4DR44;B4DTR4;C9J2Z4;C9JDQ8;C9JIJ3;C9IZH1	B2R5U3;A0A024R571;Q9H4M9;C9JC03;B4DZH9;B4DMV9;B4DR44;B4DTR4;C9J2Z4;C9JDQ8	12;12;12;10;10;10;10;10;8;6;3;3	12;12;12;10;10;10;10;10;8;6;3;3	8;8;8;6;6;7;7;7;5;3;2;2	EH domain-containing protein 1	EHD1	tr|B2R5U3|B2R5U3_HUMAN EH-domain containing 1, isoform CRA_b OS=Homo sapiens OX=9606 GN=EHD1 PE=2 SV=1;tr|A0A024R571|A0A024R571_HUMAN EH domain-containing protein 1 OS=Homo sapiens OX=9606 GN=EHD1 PE=1 SV=1;sp|Q9H4M9|EHD1_HUMAN EH domain-containing protein	12	12	12	8	2	2	5	6	5	4	3	2	5	3	7	2	0	2	2	5	6	5	4	3	2	5	3	7	2	0	2	2	4	3	3	4	3	2	4	3	6
233	A0A024R578;Q13405;H0YDP7;Q59GE9;E9PNF1;E9PI78	A0A024R578;Q13405;H0YDP7;Q59GE9;E9PNF1	4;4;3;3;2;1	4;4;3;3;2;1	4;4;3;3;2;1	39S ribosomal protein L49, mitochondrial	MRPL49	tr|A0A024R578|A0A024R578_HUMAN Mitochondrial ribosomal protein L49, isoform CRA_b OS=Homo sapiens OX=9606 GN=MRPL49 PE=4 SV=1;sp|Q13405|RM49_HUMAN 39S ribosomal protein L49, mitochondrial OS=Homo sapiens OX=9606 GN=MRPL49 PE=1 SV=1;tr|H0YDP7|H0YDP7_HUMAN 3	6	4	4	4	1	0	3	1	1	3	1	1	3	1	1	2	0	1	0	3	1	1	3	1	1	3	1	1	2	0	1	0	3	1	1	3	1	1	3	1	1
234	A0A024R5A3;A0A024R580;P07384;B2RDI5;B4DWH5;E9PL37;E9PRM1;E9PLX0;E9PJJ3;E9PLC9;E9PMC6;E9PJA6;E9PSA6;E9PQB3;E9PIA9;B4DS85	A0A024R5A3;A0A024R580;P07384;B2RDI5;B4DWH5	16;16;16;15;13;5;4;3;3;3;3;3;3;3;1;1	16;16;16;15;13;5;4;3;3;3;3;3;3;3;1;1	16;16;16;15;13;5;4;3;3;3;3;3;3;3;1;1	Calpain-1 catalytic subunit	CAPN1	tr|A0A024R5A3|A0A024R5A3_HUMAN Calpain 1, (Mu/I) large subunit, isoform CRA_b OS=Homo sapiens OX=9606 GN=CAPN1 PE=3 SV=1;tr|A0A024R580|A0A024R580_HUMAN Calpain 1, (Mu/I) large subunit, isoform CRA_a OS=Homo sapiens OX=9606 GN=CAPN1 PE=3 SV=1;sp|P07384|CAN1	16	16	16	16	7	8	12	13	14	8	5	5	11	12	11	7	0	7	8	12	13	14	8	5	5	11	12	11	7	0	7	8	12	13	14	8	5	5	11	12	11
235	A0A024R582;Q92785;J3KMZ8;Q92785-2;E9PN04;A0A3B3ISU5;A0A3B3IUA4;A0A3B3ITA4;A0A3B3ISW3;A0A3B3ISD5;A0A3B3ISF5;A0A3B3IT63;A0A3B3IS73;A5PLL3;A0A3B3IRI4;A0A3B3IU93;A0A3B3IT19;A5PKX7;A0A3B3ITI0;A0A3B3ISI1;A0A3B3IS53;A7E2B6;A0A3F2YNX6;B2RWN8;Q8WYB5-3;Q8WYB5-2;Q92794;Q8WYB5	A0A024R582;Q92785;J3KMZ8	26;26;24;12;7;1;1;1;1;1;1;1;1;1;1;1;1;1;1;1;1;1;1;1;1;1;1;1	26;26;24;12;7;1;1;1;1;1;1;1;1;1;1;1;1;1;1;1;1;1;1;1;1;1;1;1	25;25;23;12;7;0;0;0;0;0;0;0;0;0;0;0;0;0;0;0;0;0;0;0;0;0;0;0	Zinc finger protein ubi-d4	DPF2	tr|A0A024R582|A0A024R582_HUMAN D4, zinc and double PHD fingers family 2, isoform CRA_a OS=Homo sapiens OX=9606 GN=DPF2 PE=4 SV=1;sp|Q92785|REQU_HUMAN Zinc finger protein ubi-d4 OS=Homo sapiens OX=9606 GN=DPF2 PE=1 SV=2;tr|J3KMZ8|J3KMZ8_HUMAN Zinc finger pr	28	26	26	25	14	16	19	15	10	11	18	15	20	14	13	17	3	14	16	19	15	10	11	18	15	20	14	13	17	3	14	15	18	15	10	11	17	15	20	13	12
236	A0A024R588;Q15637-4;B4DSE4;B4DX42;H7BZT1	A0A024R588;Q15637-4;B4DSE4;B4DX42	15;15;13;10;1	1;1;1;1;1	0;0;0;0;0	Splicing factor 1	SF1	tr|A0A024R588|A0A024R588_HUMAN Splicing factor 1, isoform CRA_d OS=Homo sapiens OX=9606 GN=SF1 PE=4 SV=1;sp|Q15637-4|SF01_HUMAN Isoform 4 of Splicing factor 1 OS=Homo sapiens OX=9606 GN=SF1;tr|B4DSE4|B4DSE4_HUMAN cDNA FLJ54056, highly similar to Splicing f	5	15	1	0	9	7	13	12	9	10	9	4	14	9	7	6	0	0	0	0	0	0	1	0	0	1	0	0	0	0	0	0	0	0	0	0	0	0	0	0	0
237	B2R8A7;A0A024R597;Q92993;Q92993-3;A0A024R5E8;Q92993-2;Q92993-4;Q59EJ8;E9PJI1;E9PRL6;E9PRM3;H0YEP0;E9PMG8;E9PRS1	B2R8A7;A0A024R597;Q92993;Q92993-3;A0A024R5E8;Q92993-2;Q92993-4;Q59EJ8;E9PJI1;E9PRL6	16;16;16;16;14;14;14;12;9;8;6;5;3;1	16;16;16;16;14;14;14;12;9;8;6;5;3;1	16;16;16;16;14;14;14;12;9;8;6;5;3;1	Histone acetyltransferase;Histone acetyltransferase KAT5	HTATIP;KAT5	tr|B2R8A7|B2R8A7_HUMAN Histone acetyltransferase OS=Homo sapiens OX=9606 PE=2 SV=1;tr|A0A024R597|A0A024R597_HUMAN Histone acetyltransferase OS=Homo sapiens OX=9606 GN=HTATIP PE=3 SV=1;sp|Q92993|KAT5_HUMAN Histone acetyltransferase KAT5 OS=Homo sapiens OX=9	14	16	16	16	4	8	9	1	2	8	2	6	4	3	2	3	12	4	8	9	1	2	8	2	6	4	3	2	3	12	4	8	9	1	2	8	2	6	4	3	2
238	A0A024R5B2;E7ETY4;A9CP04;A0A140VJP1;A8K2S4;E9PC69;Q7KZI7-10;Q7KZI7-13;Q7KZI7-7;Q7KZI7-2;Q7KZI7-15;Q7KZI7-5;Q7KZI7-16;Q7KZI7-4;Q7KZI7-9;Q7KZI7-12;Q7KZI7-14;Q7KZI7-3;Q7KZI7-6;Q7KZI7-11;Q7KZI7-8;Q7KZI7;A0A024R555;F5H6N2;F5H4F6;K7EK17;K7EKG8;F5H4J8;H0YKJ3;H0YNV4;O75271;A0A0A0MSZ1;J3KNR0;X5DNR8;B4DIB3;X5D2M4;A0A087X0I6;P27448-8;Q96L34-2;P27448-6;P27448-3;P27448-4;Q96L34;P27448-2;P27448;P27448-7;Q9P0L2	A0A024R5B2;E7ETY4;A9CP04;A0A140VJP1;A8K2S4;E9PC69;Q7KZI7-10;Q7KZI7-13;Q7KZI7-7;Q7KZI7-2;Q7KZI7-15;Q7KZI7-5;Q7KZI7-16;Q7KZI7-4;Q7KZI7-9;Q7KZI7-12;Q7KZI7-14;Q7KZI7-3;Q7KZI7-6;Q7KZI7-11;Q7KZI7-8;Q7KZI7;A0A024R555	6;6;6;6;6;6;6;6;6;6;6;6;6;6;6;6;6;6;6;6;6;6;5;2;2;1;1;1;1;1;1;1;1;1;1;1;1;1;1;1;1;1;1;1;1;1;1	6;6;6;6;6;6;6;6;6;6;6;6;6;6;6;6;6;6;6;6;6;6;5;2;2;1;1;1;1;1;1;1;1;1;1;1;1;1;1;1;1;1;1;1;1;1;1	6;6;6;6;6;6;6;6;6;6;6;6;6;6;6;6;6;6;6;6;6;6;5;2;2;1;1;1;1;1;1;1;1;1;1;1;1;1;1;1;1;1;1;1;1;1;1	Serine/threonine-protein kinase MARK2	MARK2;Par1b	tr|A0A024R5B2|A0A024R5B2_HUMAN Non-specific serine/threonine protein kinase OS=Homo sapiens OX=9606 GN=MARK2 PE=4 SV=1;tr|E7ETY4|E7ETY4_HUMAN Non-specific serine/threonine protein kinase OS=Homo sapiens OX=9606 GN=MARK2 PE=1 SV=1;tr|A9CP04|A9CP04_HUMAN Non	47	6	6	6	0	0	1	4	0	0	1	0	0	1	1	0	0	0	0	1	4	0	0	1	0	0	1	1	0	0	0	0	1	4	0	0	1	0	0	1	1
239	E9PQD0;E9PS30;E9PLI6;E9PS76;A0A024R5B9;Q8N9N8	E9PQD0;E9PS30;E9PLI6;E9PS76;A0A024R5B9;Q8N9N8	1;1;1;1;1;1	1;1;1;1;1;1	1;1;1;1;1;1	Probable RNA-binding protein EIF1AD	EIF1AD;MGC11102	tr|E9PQD0|E9PQD0_HUMAN Probable RNA-binding protein EIF1AD OS=Homo sapiens OX=9606 GN=EIF1AD PE=1 SV=1;tr|E9PS30|E9PS30_HUMAN Probable RNA-binding protein EIF1AD (Fragment) OS=Homo sapiens OX=9606 GN=EIF1AD PE=1 SV=1;tr|E9PLI6|E9PLI6_HUMAN Probable RNA-bin	6	1	1	1	0	0	0	1	0	0	0	0	0	0	0	0	0	0	0	0	1	0	0	0	0	0	0	0	0	0	0	0	0	1	0	0	0	0	0	0	0
240	B3KSI5;A0A024R5D6;B5MBX0;Q96FF9	B3KSI5;A0A024R5D6;B5MBX0;Q96FF9	1;1;1;1	1;1;1;1	1;1;1;1	Sororin	CDCA5	tr|B3KSI5|B3KSI5_HUMAN cDNA FLJ36351 fis, clone THYMU2007146, highly similar to Sororin (Cell division cycle-associated protein 5) OS=Homo sapiens OX=9606 PE=2 SV=1;tr|A0A024R5D6|A0A024R5D6_HUMAN Cell division cycle associated 5, isoform CRA_a OS=Homo sapi	4	1	1	1	0	0	1	0	1	0	0	0	0	0	0	0	0	0	0	1	0	1	0	0	0	0	0	0	0	0	0	0	1	0	1	0	0	0	0	0	0
241	B2RAQ8;A0A024R5F4;P50416-2;P50416;H3BUJ0;H3BP22;H3BUV7;H3BMD2	B2RAQ8;A0A024R5F4;P50416-2;P50416	10;10;10;10;2;2;2;1	10;10;10;10;2;2;2;1	10;10;10;10;2;2;2;1	Carnitine O-palmitoyltransferase 1, liver isoform	CPT1A	tr|B2RAQ8|B2RAQ8_HUMAN cDNA, FLJ95058, highly similar to Homo sapiens carnitine palmitoyltransferase 1A (liver) (CPT1A),nuclear gene encoding mitochondrial protein, mRNA OS=Homo sapiens OX=9606 PE=2 SV=1;tr|A0A024R5F4|A0A024R5F4_HUMAN Carnitine palmitoyltr	8	10	10	10	3	1	6	4	4	2	2	1	5	3	3	2	0	3	1	6	4	4	2	2	1	5	3	3	2	0	3	1	6	4	4	2	2	1	5	3	3
242	A8K0D2;A0A1Y1B909;A0A024R5F7;Q9UBM7;E9PM00;X5DRD7;X5DNI9;E9PJ54;X5D9E1;A0A0S2Z3S3;E9PRL8;E9PQ71;E9PIP9;A0A0S2Z3N8;B4E1K5;E9PLZ2;A0A0S2Z3U5;A0A1Y1BG54;A0A1Y1BBN3;H0YE57	A8K0D2;A0A1Y1B909;A0A024R5F7;Q9UBM7;E9PM00;X5DRD7;X5DNI9;E9PJ54;X5D9E1;A0A0S2Z3S3	5;5;5;5;4;4;4;3;3;3;2;2;2;2;2;1;1;1;1;1	5;5;5;5;4;4;4;3;3;3;2;2;2;2;2;1;1;1;1;1	5;5;5;5;4;4;4;3;3;3;2;2;2;2;2;1;1;1;1;1	7-dehydrocholesterol reductase	DHCR7	tr|A8K0D2|A8K0D2_HUMAN cDNA FLJ77740, highly similar to Homo sapiens 7-dehydrocholesterol reductase, mRNA OS=Homo sapiens OX=9606 PE=2 SV=1;tr|A0A1Y1B909|A0A1Y1B909_HUMAN 7-dehydrocholesterol reductase OS=Homo sapiens OX=9606 GN=DHCR7 PE=4 SV=1;tr|A0A024R5	20	5	5	5	0	2	0	1	0	0	1	0	1	1	1	1	0	0	2	0	1	0	0	1	0	1	1	1	1	0	0	2	0	1	0	0	1	0	1	1	1
243	A0A024R5H0;O75531	A0A024R5H0;O75531	1;1	1;1	1;1	Barrier-to-autointegration factor;Barrier-to-autointegration factor, N-terminally processed	BANF1	tr|A0A024R5H0|A0A024R5H0_HUMAN Barrier to autointegration factor 1, isoform CRA_a OS=Homo sapiens OX=9606 GN=BANF1 PE=4 SV=1;sp|O75531|BAF_HUMAN Barrier-to-autointegration factor OS=Homo sapiens OX=9606 GN=BANF1 PE=1 SV=1	2	1	1	1	0	0	0	1	0	0	0	0	0	0	0	0	0	0	0	0	1	0	0	0	0	0	0	0	0	0	0	0	0	1	0	0	0	0	0	0	0
244	Q6FGX3;A0A024R5H8;P20340-2;Q53ET8;A0A024R5J5;P20340;P20340-4;B7Z5Z9;Q9NRW1;F5H3K7;C9JU14;J3KR73;Q6AZ91;P20340-3;Q9NRW1-2;F5GX61;C9JB90;C9J0I2;Q53S08;Q14964;Q9H0N0	Q6FGX3;A0A024R5H8;P20340-2;Q53ET8;A0A024R5J5;P20340;P20340-4;B7Z5Z9;Q9NRW1	8;8;8;7;7;7;6;5;4;3;3;3;3;3;3;2;1;1;1;1;1	8;8;8;7;7;7;6;5;4;3;3;3;3;3;3;2;1;1;1;1;1	8;8;8;7;7;7;6;5;4;3;3;3;3;3;3;2;1;1;1;1;1	Ras-related protein Rab-6A;Ras-related protein Rab-6B	RAB6A;RAB6B	tr|Q6FGX3|Q6FGX3_HUMAN RAB6A protein OS=Homo sapiens OX=9606 GN=RAB6A PE=2 SV=1;tr|A0A024R5H8|A0A024R5H8_HUMAN RAB6A, member RAS oncogene family, isoform CRA_b OS=Homo sapiens OX=9606 GN=RAB6A PE=4 SV=1;sp|P20340-2|RAB6A_HUMAN Isoform 2 of Ras-related prot	21	8	8	8	2	1	4	2	2	2	2	2	4	3	4	3	0	2	1	4	2	2	2	2	2	4	3	4	3	0	2	1	4	2	2	2	2	2	4	3	4
245	E9PIT5;A0A024R5J4;Q8TE77-3;Q8TE77	E9PIT5;A0A024R5J4;Q8TE77-3;Q8TE77	1;1;1;1	1;1;1;1	1;1;1;1	Protein phosphatase Slingshot homolog 3	SSH3	tr|E9PIT5|E9PIT5_HUMAN Protein phosphatase Slingshot homolog 3 (Fragment) OS=Homo sapiens OX=9606 GN=SSH3 PE=1 SV=2;tr|A0A024R5J4|A0A024R5J4_HUMAN Slingshot homolog 3 (Drosophila), isoform CRA_f OS=Homo sapiens OX=9606 GN=SSH3 PE=4 SV=1;sp|Q8TE77-3|SSH3_HU	4	1	1	1	0	0	1	0	0	0	0	0	0	0	0	0	0	0	0	1	0	0	0	0	0	0	0	0	0	0	0	0	1	0	0	0	0	0	0	0	0
246	A0A024R5K1;Q9BR76;Q9NSK3;A0A087WW53;F5H390;Q59F81;B4DIU2;F5H0D2	A0A024R5K1;Q9BR76;Q9NSK3	10;10;8;4;4;4;4;1	10;10;8;4;4;4;4;1	10;10;8;4;4;4;4;1	Coronin;Coronin-1B	CORO1B;DKFZp762I166	tr|A0A024R5K1|A0A024R5K1_HUMAN Coronin OS=Homo sapiens OX=9606 GN=CORO1B PE=3 SV=1;sp|Q9BR76|COR1B_HUMAN Coronin-1B OS=Homo sapiens OX=9606 GN=CORO1B PE=1 SV=1;tr|Q9NSK3|Q9NSK3_HUMAN Uncharacterized protein DKFZp762I166 (Fragment) OS=Homo sapiens OX=9606 G	8	10	10	10	3	1	5	7	5	1	1	0	3	0	5	1	0	3	1	5	7	5	1	1	0	3	0	5	1	0	3	1	5	7	5	1	1	0	3	0	5
247	E9PN51;F8W9K7;E9PKH6;B4DYI3;A0A024R5K3;E9PPW7;Q53G17;O00217	E9PN51;F8W9K7;E9PKH6;B4DYI3;A0A024R5K3;E9PPW7;Q53G17;O00217	1;1;1;1;1;1;1;1	1;1;1;1;1;1;1;1	1;1;1;1;1;1;1;1	NADH dehydrogenase [ubiquinone] iron-sulfur protein 8, mitochondrial	NDUFS8	tr|E9PN51|E9PN51_HUMAN NADH dehydrogenase [ubiquinone] iron-sulfur protein 8, mitochondrial (Fragment) OS=Homo sapiens OX=9606 GN=NDUFS8 PE=1 SV=1;tr|F8W9K7|F8W9K7_HUMAN NADH dehydrogenase [ubiquinone] iron-sulfur protein 8, mitochondrial (Fragment) OS=Hom	8	1	1	1	0	0	1	0	0	0	0	0	0	0	0	0	0	0	0	1	0	0	0	0	0	0	0	0	0	0	0	0	1	0	0	0	0	0	0	0	0
248	A0A024R5K8;P50454;B4DN87;A8K259;E9PR70;E9PPV6;E9PK86;E9PMI5;E9PNX1;E9PKH2;E9PJH8;E9PIG2;E9PRS3;E9PQ34;Q9NPA9;E9PLA6;H0YEP8	A0A024R5K8;P50454;B4DN87;A8K259;E9PR70;E9PPV6;E9PK86;E9PMI5;E9PNX1	18;18;16;16;13;13;10;10;9;8;7;7;7;6;6;3;2	18;18;16;16;13;13;10;10;9;8;7;7;7;6;6;3;2	18;18;16;16;13;13;10;10;9;8;7;7;7;6;6;3;2	Serpin H1	SERPINH1	tr|A0A024R5K8|A0A024R5K8_HUMAN Serpin peptidase inhibitor, clade H (Heat shock protein 47), member 1, (Collagen binding protein 1), isoform CRA_a OS=Homo sapiens OX=9606 GN=SERPINH1 PE=3 SV=1;sp|P50454|SERPH_HUMAN Serpin H1 OS=Homo sapiens OX=9606 GN=SERPI	17	18	18	18	7	2	11	14	13	5	6	3	7	12	7	2	0	7	2	11	14	13	5	6	3	7	12	7	2	0	7	2	11	14	13	5	6	3	7	12	7
249	B5BU72;A0A024R5L7;A8K5U9;A0A024R5P1;Q13492-3;Q13492-2;Q13492-5;Q13492;Q13492-4;Q8N6B4;H0YCY1;E5RFU0;E5RHK9;E9PI56;E9PKP6;E5RFC6;E5RK51;E5RIJ5;E9PLJ8;E5RGY9;E9PDG8;H0UI15;O60641-3;O60641-4;O60641;E9PJT1;A0MWC9;E9PK13	B5BU72;A0A024R5L7;A8K5U9;A0A024R5P1;Q13492-3;Q13492-2;Q13492-5;Q13492;Q13492-4;Q8N6B4	8;8;8;8;8;8;8;8;7;4;3;2;2;2;2;2;2;2;2;2;2;2;2;2;2;1;1;1	8;8;8;8;8;8;8;8;7;4;3;2;2;2;2;2;2;2;2;2;2;2;2;2;2;1;1;1	6;6;6;6;6;6;6;6;5;3;1;2;2;2;2;2;2;2;2;2;2;2;2;2;2;1;0;1	Phosphatidylinositol-binding clathrin assembly protein	PICALM;MLL/CALM fusion	tr|B5BU72|B5BU72_HUMAN Phosphatidylinositol-binding clathrin assembly protein isoform 2 OS=Homo sapiens OX=9606 GN=PICALM PE=2 SV=1;tr|A0A024R5L7|A0A024R5L7_HUMAN Phosphatidylinositol binding clathrin assembly protein, isoform CRA_c OS=Homo sapiens OX=9606	28	8	8	6	4	3	3	6	4	2	3	2	5	4	3	0	0	4	3	3	6	4	2	3	2	5	4	3	0	0	4	3	2	5	4	2	3	2	4	4	3
250	Q7Z757;Q59HB8;A0A024R5M9;Q4LE64;Q14980-2;Q14980;Q96HN5;H0YFY6;A0A087WY61;Q14980-4;Q14980-3;A0A024R5G4;Q14980-5;Q9UPG3;Q9UNL7;K4DIE0	Q7Z757;Q59HB8;A0A024R5M9;Q4LE64;Q14980-2;Q14980;Q96HN5;H0YFY6;A0A087WY61;Q14980-4;Q14980-3;A0A024R5G4	5;5;5;5;5;5;4;4;4;4;4;3;2;1;1;1	5;5;5;5;5;5;4;4;4;4;4;3;2;1;1;1	5;5;5;5;5;5;4;4;4;4;4;3;2;1;1;1	Nuclear mitotic apparatus protein 1	NUMA1;NUMA1 variant protein	tr|Q7Z757|Q7Z757_HUMAN NUMA1 protein OS=Homo sapiens OX=9606 PE=2 SV=1;tr|Q59HB8|Q59HB8_HUMAN Nuclear mitotic apparatus protein 1 variant (Fragment) OS=Homo sapiens OX=9606 PE=2 SV=1;tr|A0A024R5M9|A0A024R5M9_HUMAN Nuclear mitotic apparatus protein 1, isofo	16	5	5	5	0	0	0	2	0	0	0	1	2	0	1	0	0	0	0	0	2	0	0	0	1	2	0	1	0	0	0	0	0	2	0	0	0	1	2	0	1
251	B3KPY6;A0A024R5N3;Q969Z4	B3KPY6;A0A024R5N3;Q969Z4	1;1;1	1;1;1	1;1;1	Tumor necrosis factor receptor superfamily member 19L	TNFRSF19L;RELT	tr|B3KPY6|B3KPY6_HUMAN cDNA FLJ32474 fis, clone SKNMC2000593, highly similar to Tumor necrosis factor receptor superfamily member 19L OS=Homo sapiens OX=9606 PE=2 SV=1;tr|A0A024R5N3|A0A024R5N3_HUMAN Tumor necrosis factor receptor superfamily, member 19-lik	3	1	1	1	1	1	0	0	0	0	1	0	0	0	0	0	0	1	1	0	0	0	0	1	0	0	0	0	0	0	1	1	0	0	0	0	1	0	0	0	0
252	B4E1L0;A0A024R5Q7;P30520	B4E1L0;A0A024R5Q7;P30520	8;8;8	8;8;8	8;8;8	Adenylosuccinate synthetase isozyme 2	ADSS	tr|B4E1L0|B4E1L0_HUMAN Adenylosuccinate synthetase isozyme 2 OS=Homo sapiens OX=9606 GN=ADSS PE=2 SV=1;tr|A0A024R5Q7|A0A024R5Q7_HUMAN Adenylosuccinate synthetase isozyme 2 OS=Homo sapiens OX=9606 GN=ADSS PE=2 SV=1;sp|P30520|PURA2_HUMAN Adenylosuccinate syn	3	8	8	8	2	0	4	6	5	2	1	1	4	3	3	0	0	2	0	4	6	5	2	1	1	4	3	3	0	0	2	0	4	6	5	2	1	1	4	3	3
253	A0A024R5R8;Q9H5Q4	A0A024R5R8;Q9H5Q4	2;2	2;2	2;2	Dimethyladenosine transferase 2, mitochondrial	TFB2M	tr|A0A024R5R8|A0A024R5R8_HUMAN rRNA adenine N(6)-methyltransferase OS=Homo sapiens OX=9606 GN=TFB2M PE=3 SV=1;sp|Q9H5Q4|TFB2M_HUMAN Dimethyladenosine transferase 2, mitochondrial OS=Homo sapiens OX=9606 GN=TFB2M PE=1 SV=1	2	2	2	2	2	0	0	0	0	0	0	0	0	0	0	0	0	2	0	0	0	0	0	0	0	0	0	0	0	0	2	0	0	0	0	0	0	0	0	0	0
254	H0YNW7;Q96F32;O14775-3;O14775-2;A8K2R5;A0A024R5R9	H0YNW7;Q96F32;O14775-3;O14775-2;A8K2R5;A0A024R5R9	1;1;1;1;1;1	1;1;1;1;1;1	1;1;1;1;1;1		GNB5	tr|H0YNW7|H0YNW7_HUMAN Guanine nucleotide-binding protein subunit beta-5 OS=Homo sapiens OX=9606 GN=GNB5 PE=1 SV=1;tr|Q96F32|Q96F32_HUMAN GNB5 protein OS=Homo sapiens OX=9606 GN=GNB5 PE=1 SV=1;sp|O14775-3|GNB5_HUMAN Isoform 3 of Guanine nucleotide-binding	6	1	1	1	0	0	0	0	0	1	0	0	0	0	0	0	0	0	0	0	0	0	1	0	0	0	0	0	0	0	0	0	0	0	0	1	0	0	0	0	0
255	A0A024R5S5;O75822-2;O75822-3;O75822	A0A024R5S5;O75822-2;O75822-3;O75822	3;3;3;3	3;3;3;3	3;3;3;3	Eukaryotic translation initiation factor 3 subunit J	EIF3S1;EIF3J	tr|A0A024R5S5|A0A024R5S5_HUMAN Eukaryotic translation initiation factor 3 subunit J OS=Homo sapiens OX=9606 GN=EIF3S1 PE=3 SV=1;sp|O75822-2|EIF3J_HUMAN Isoform 2 of Eukaryotic translation initiation factor 3 subunit J OS=Homo sapiens OX=9606 GN=EIF3J;sp|O7	4	3	3	3	0	0	1	2	0	0	1	0	1	0	2	1	0	0	0	1	2	0	0	1	0	1	0	2	1	0	0	0	1	2	0	0	1	0	1	0	2
256	H0YNQ5;B4DGI9;B4DZH5;A0A024R5T1;A0A024R5Z0;Q99081;Q99081-3	H0YNQ5;B4DGI9;B4DZH5;A0A024R5T1;A0A024R5Z0;Q99081;Q99081-3	1;1;1;1;1;1;1	1;1;1;1;1;1;1	1;1;1;1;1;1;1	Transcription factor 12	TCF12	tr|H0YNQ5|H0YNQ5_HUMAN Transcription factor 12 (Fragment) OS=Homo sapiens OX=9606 GN=TCF12 PE=1 SV=1;tr|B4DGI9|B4DGI9_HUMAN Transcription factor 12 (Fragment) OS=Homo sapiens OX=9606 GN=TCF12 PE=1 SV=1;tr|B4DZH5|B4DZH5_HUMAN cDNA FLJ55753, highly similar t	7	1	1	1	0	0	0	0	0	1	0	0	0	1	0	0	0	0	0	0	0	0	1	0	0	0	1	0	0	0	0	0	0	0	0	1	0	0	0	1	0
257	Q9UHS8;Q53HW7;B2R7T6;A0A024R5X2;Q9Y6N5;H3BNP9;A0A1B0GXB4;H3BV36;H3BMS6;H3BNX3	Q9UHS8;Q53HW7;B2R7T6;A0A024R5X2;Q9Y6N5	5;5;5;5;5;2;2;2;2;2	5;5;5;5;5;2;2;2;2;2	5;5;5;5;5;2;2;2;2;2	Sulfide:quinone oxidoreductase, mitochondrial	hCG_2001986;SQRDL	tr|Q9UHS8|Q9UHS8_HUMAN PRO1975 OS=Homo sapiens OX=9606 PE=2 SV=1;tr|Q53HW7|Q53HW7_HUMAN Sulfide dehydrogenase like (Fragment) OS=Homo sapiens OX=9606 PE=2 SV=1;tr|B2R7T6|B2R7T6_HUMAN cDNA, FLJ93596, highly similar to Homo sapiens sulfide quinone reductase-	10	5	5	5	0	0	3	2	2	1	0	0	0	1	0	0	0	0	0	3	2	2	1	0	0	0	1	0	0	0	0	0	3	2	2	1	0	0	0	1	0
258	Q9H072;A0A024R5X7;O76031;H0YM48	Q9H072;A0A024R5X7;O76031	5;5;5;1	5;5;5;1	5;5;5;1	ATP-dependent Clp protease ATP-binding subunit clpX-like, mitochondrial	DKFZp586J151;CLPX	tr|Q9H072|Q9H072_HUMAN Uncharacterized protein DKFZp586J151 OS=Homo sapiens OX=9606 GN=DKFZp586J151 PE=2 SV=1;tr|A0A024R5X7|A0A024R5X7_HUMAN ClpX caseinolytic peptidase X homolog (E. coli), isoform CRA_a OS=Homo sapiens OX=9606 GN=CLPX PE=4 SV=1;sp|O76031|	4	5	5	5	0	0	0	3	2	0	0	0	1	1	2	0	0	0	0	0	3	2	0	0	0	1	1	2	0	0	0	0	0	3	2	0	0	0	1	1	2
259	H0YML6;H0YLD7;H0YLW1;H0YLT5;H0YKM6;H0YMB7;H0YKB0;A0A024R5Y1;Q9NZD8-2;Q9NZD8	H0YML6;H0YLD7;H0YLW1;H0YLT5;H0YKM6;H0YMB7;H0YKB0;A0A024R5Y1;Q9NZD8-2;Q9NZD8	1;1;1;1;1;1;1;1;1;1	1;1;1;1;1;1;1;1;1;1	1;1;1;1;1;1;1;1;1;1	Maspardin	SPG21	tr|H0YML6|H0YML6_HUMAN Maspardin (Fragment) OS=Homo sapiens OX=9606 GN=SPG21 PE=1 SV=1;tr|H0YLD7|H0YLD7_HUMAN Maspardin (Fragment) OS=Homo sapiens OX=9606 GN=SPG21 PE=1 SV=1;tr|H0YLW1|H0YLW1_HUMAN Maspardin (Fragment) OS=Homo sapiens OX=9606 GN=SPG21 PE=1	10	1	1	1	0	0	0	0	0	0	1	0	1	0	0	0	0	0	0	0	0	0	0	1	0	1	0	0	0	0	0	0	0	0	0	0	1	0	1	0	0
260	H0YMP2;H0YL71;H3BP09;H3BVD1;K7EJX0;Q59F45;A0A024R5Z3;A0A024RDR3;B7Z5N5;Q53XR6;P84022-3;P84022-2;P84022;O15198-2;Q15796-2;Q15796;O15198	H0YMP2;H0YL71;H3BP09;H3BVD1;K7EJX0;Q59F45;A0A024R5Z3;A0A024RDR3;B7Z5N5;Q53XR6;P84022-3;P84022-2;P84022;O15198-2;Q15796-2;Q15796;O15198	1;1;1;1;1;1;1;1;1;1;1;1;1;1;1;1;1	1;1;1;1;1;1;1;1;1;1;1;1;1;1;1;1;1	1;1;1;1;1;1;1;1;1;1;1;1;1;1;1;1;1	Mothers against decapentaplegic homolog;Mothers against decapentaplegic homolog 3;Mothers against decapentaplegic homolog 9;Mothers against decapentaplegic homolog 2	SMAD3;SMAD2;SMAD9	tr|H0YMP2|H0YMP2_HUMAN Mothers against decapentaplegic homolog 3 (Fragment) OS=Homo sapiens OX=9606 GN=SMAD3 PE=1 SV=1;tr|H0YL71|H0YL71_HUMAN Mothers against decapentaplegic homolog 3 (Fragment) OS=Homo sapiens OX=9606 GN=SMAD3 PE=1 SV=1;tr|H3BP09|H3BP09_H	17	1	1	1	0	0	1	1	1	0	0	0	0	1	1	0	0	0	0	1	1	1	0	0	0	0	1	1	0	0	0	0	1	1	1	0	0	0	0	1	1
261	V9HW65;A0A024R5Z7;P07355;P07355-2;H0YN42;H0YMD0;H0YMU9;H0YM50;A6NMY6;H0YKS4;H0YNP5;B3KRQ1;H0YN28;H0YL33;B4DNH8;H0YMM1;H0YKZ7;H0YLV6;H0YMT9;H0YKX9;H0YKL9;H0YMW4;H0YNA0;H0YKV8;H0YN52;H0YMD9;H0YNB8;H0YKN4;H0YLE2	V9HW65;A0A024R5Z7;P07355;P07355-2;H0YN42;H0YMD0;H0YMU9;H0YM50;A6NMY6;H0YKS4;H0YNP5;B3KRQ1;H0YN28;H0YL33;B4DNH8	32;32;32;31;29;27;27;23;21;19;18;18;17;17;16;14;12;12;12;12;11;11;9;9;7;7;5;5;2	32;32;32;31;29;27;27;23;21;19;18;18;17;17;16;14;12;12;12;12;11;11;9;9;7;7;5;5;2	32;32;32;31;29;27;27;23;21;19;18;18;17;17;16;14;12;12;12;12;11;11;9;9;7;7;5;5;2	Annexin;Annexin A2;Putative annexin A2-like protein	HEL-S-270;ANXA2;ANXA2P2	tr|V9HW65|V9HW65_HUMAN Annexin OS=Homo sapiens OX=9606 GN=HEL-S-270 PE=2 SV=1;tr|A0A024R5Z7|A0A024R5Z7_HUMAN Annexin OS=Homo sapiens OX=9606 GN=ANXA2 PE=2 SV=1;sp|P07355|ANXA2_HUMAN Annexin A2 OS=Homo sapiens OX=9606 GN=ANXA2 PE=1 SV=2;sp|P07355-2|ANXA2_HU	29	32	32	32	18	19	22	20	20	18	21	22	24	19	25	23	3	18	19	22	20	20	18	21	22	24	19	25	23	3	18	19	22	20	20	18	21	22	24	19	25
262	A0A024R5Z9;P14618-2;B4DRT3;H3BTN5;A0A024R609;Q504U3;H3BR70;H3BQ34;H3BUW1;H3BTJ2;H3BT25;H3BU13;H3BN34;H3BQZ3;A0A4D6DDG8;B4DPM0;Q16716;Q16715;P30613-2;P30613	A0A024R5Z9;P14618-2;B4DRT3;H3BTN5;A0A024R609;Q504U3;H3BR70;H3BQ34	40;40;36;34;25;25;25;24;14;14;13;5;3;3;1;1;1;1;1;1	1;1;1;1;0;1;1;0;0;0;0;0;0;0;0;0;0;0;0;0	1;1;1;1;0;1;1;0;0;0;0;0;0;0;0;0;0;0;0;0	Pyruvate kinase;Pyruvate kinase PKM	PKM2;PKM	tr|A0A024R5Z9|A0A024R5Z9_HUMAN Pyruvate kinase OS=Homo sapiens OX=9606 GN=PKM2 PE=3 SV=1;sp|P14618-2|KPYM_HUMAN Isoform M1 of Pyruvate kinase PKM OS=Homo sapiens OX=9606 GN=PKM;tr|B4DRT3|B4DRT3_HUMAN Pyruvate kinase OS=Homo sapiens OX=9606 PE=2 SV=1;tr|H3B	20	40	1	1	24	20	32	30	34	25	25	24	30	28	28	26	3	1	1	1	1	1	1	1	1	1	1	1	1	0	1	1	1	1	1	1	1	1	1	1	1
263	Q7Z612;A0A024R608;P05386;Q6ICQ4;Q6FG99	Q7Z612;A0A024R608;P05386;Q6ICQ4	4;4;4;2;1	4;4;4;2;1	4;4;4;2;1	60S acidic ribosomal protein P1	RPLP1	tr|Q7Z612|Q7Z612_HUMAN Acidic ribosomal phosphoprotein P1 OS=Homo sapiens OX=9606 PE=2 SV=1;tr|A0A024R608|A0A024R608_HUMAN Ribosomal protein, large, P1, isoform CRA_a OS=Homo sapiens OX=9606 GN=RPLP1 PE=3 SV=1;sp|P05386|RLA1_HUMAN 60S acidic ribosomal prot	5	4	4	4	1	1	2	3	1	2	2	2	2	1	2	2	0	1	1	2	3	1	2	2	2	2	1	2	2	0	1	1	2	3	1	2	2	2	2	1	2
264	A0A024R625;P60510;Q5U086;H3BTA2;H3BV22;I3L4X0	A0A024R625;P60510;Q5U086;H3BTA2	5;5;4;3;2;1	4;4;3;2;1;1	4;4;3;2;1;1	Serine/threonine-protein phosphatase;Serine/threonine-protein phosphatase 4 catalytic subunit	PPP4C	tr|A0A024R625|A0A024R625_HUMAN Serine/threonine-protein phosphatase OS=Homo sapiens OX=9606 GN=PPP4C PE=2 SV=1;sp|P60510|PP4C_HUMAN Serine/threonine-protein phosphatase 4 catalytic subunit OS=Homo sapiens OX=9606 GN=PPP4C PE=1 SV=1;tr|Q5U086|Q5U086_HUMAN S	6	5	4	4	0	1	3	3	2	2	1	1	3	2	1	1	0	0	0	2	2	1	1	0	0	2	1	0	0	0	0	0	2	2	1	1	0	0	2	1	0
265	Q6NUM7;A0A024R640;Q9NUQ2;E5RH21	Q6NUM7;A0A024R640;Q9NUQ2;E5RH21	2;2;2;1	2;2;2;1	2;2;2;1	1-acyl-sn-glycerol-3-phosphate acyltransferase epsilon	AGPAT5	tr|Q6NUM7|Q6NUM7_HUMAN AGPAT5 protein (Fragment) OS=Homo sapiens OX=9606 GN=AGPAT5 PE=2 SV=1;tr|A0A024R640|A0A024R640_HUMAN 1-acylglycerol-3-phosphate O-acyltransferase 5 (Lysophosphatidic acid acyltransferase, epsilon), isoform CRA_a OS=Homo sapiens OX=96	4	2	2	2	1	1	2	1	1	0	0	0	1	1	0	1	0	1	1	2	1	1	0	0	0	1	1	0	1	0	1	1	2	1	1	0	0	0	1	1	0
266	G3V5E4;G3V4W4;A0A024R649;Q96EK6	G3V5E4;G3V4W4;A0A024R649;Q96EK6	1;1;1;1	1;1;1;1	1;1;1;1	Glucosamine 6-phosphate N-acetyltransferase	GNPNAT1	tr|G3V5E4|G3V5E4_HUMAN Glucosamine 6-phosphate N-acetyltransferase OS=Homo sapiens OX=9606 GN=GNPNAT1 PE=1 SV=1;tr|G3V4W4|G3V4W4_HUMAN Glucosamine 6-phosphate N-acetyltransferase (Fragment) OS=Homo sapiens OX=9606 GN=GNPNAT1 PE=1 SV=1;tr|A0A024R649|A0A024R	4	1	1	1	0	0	0	1	0	0	0	0	0	1	0	0	0	0	0	0	1	0	0	0	0	0	1	0	0	0	0	0	0	1	0	0	0	0	0	1	0
267	A0A024R652;P11586;V9GYY3;A0A384N5Y3;F5H2F4;B7Z809;V9GZ78;A0A494C1T2	A0A024R652;P11586;V9GYY3;A0A384N5Y3;F5H2F4;B7Z809;V9GZ78;A0A494C1T2	23;23;22;22;22;22;20;18	23;23;22;22;22;22;20;18	23;23;22;22;22;22;20;18	C-1-tetrahydrofolate synthase, cytoplasmic;Methylenetetrahydrofolate dehydrogenase;Methenyltetrahydrofolate cyclohydrolase;Formyltetrahydrofolate synthetase;C-1-tetrahydrofolate synthase, cytoplasmic, N-terminally processed	MTHFD1	tr|A0A024R652|A0A024R652_HUMAN Methylenetetrahydrofolate dehydrogenase (NADP+ dependent) 1, methenyltetrahydrofolate cyclohydrolase, formyltetrahydrofolate synthetase, isoform CRA_a OS=Homo sapiens OX=9606 GN=MTHFD1 PE=3 SV=1;sp|P11586|C1TC_HUMAN C-1-tetra	8	23	23	23	10	6	13	16	17	6	9	9	14	13	13	7	0	10	6	13	16	17	6	9	9	14	13	13	7	0	10	6	13	16	17	6	9	9	14	13	13
268	A0A024R663;Q86UP2;Q86UP2-2;Q86UP2-4;Q86UP2-3;G3V4Y7;G3V5G2;B7Z6P3;H0YJZ8;B3KWP6;H0YJV5;H0YJP2;B3KP76;G3V5P0;Q6PDF7;Q3SWV9	A0A024R663;Q86UP2;Q86UP2-2;Q86UP2-4;Q86UP2-3	46;46;44;44;42;16;8;7;6;4;3;2;2;2;1;1	46;46;44;44;42;16;8;7;6;4;3;2;2;2;1;1	46;46;44;44;42;16;8;7;6;4;3;2;2;2;1;1	Kinectin	KTN1	tr|A0A024R663|A0A024R663_HUMAN Kinectin 1 (Kinesin receptor), isoform CRA_a OS=Homo sapiens OX=9606 GN=KTN1 PE=4 SV=1;sp|Q86UP2|KTN1_HUMAN Kinectin OS=Homo sapiens OX=9606 GN=KTN1 PE=1 SV=1;sp|Q86UP2-2|KTN1_HUMAN Isoform 2 of Kinectin OS=Homo sapiens OX=96	16	46	46	46	26	29	0	1	1	0	32	26	0	0	0	0	1	26	29	0	1	1	0	32	26	0	0	0	0	1	26	29	0	1	1	0	32	26	0	0	0
269	A0A0U1RRM8;H0YJ34;A0A024R687;Q96AC1-2;Q96AC1;Q96AC1-3;G3V3J0	A0A0U1RRM8;H0YJ34;A0A024R687;Q96AC1-2;Q96AC1;Q96AC1-3;G3V3J0	2;2;2;2;2;2;1	2;2;2;2;2;2;1	1;1;1;1;1;1;0	Fermitin family homolog 2	FERMT2;PLEKHC1	tr|A0A0U1RRM8|A0A0U1RRM8_HUMAN Fermitin family homolog 2 (Fragment) OS=Homo sapiens OX=9606 GN=FERMT2 PE=1 SV=1;tr|H0YJ34|H0YJ34_HUMAN Fermitin family homolog 2 (Fragment) OS=Homo sapiens OX=9606 GN=FERMT2 PE=1 SV=1;tr|A0A024R687|A0A024R687_HUMAN Pleckstri	7	2	2	1	0	0	1	1	1	0	0	0	2	1	1	0	0	0	0	1	1	1	0	0	0	2	1	1	0	0	0	0	1	1	1	0	0	0	1	1	1
270	Q86TY5;Q6FGL0;A0A024R693;Q59FR8;P17931;Q6NVH9;G3V3R6	Q86TY5;Q6FGL0;A0A024R693;Q59FR8;P17931;Q6NVH9;G3V3R6	8;8;8;8;8;7;6	8;8;8;8;8;7;6	8;8;8;8;8;7;6	Galectin;Galectin-3	LGALS3;hCG_22119	tr|Q86TY5|Q86TY5_HUMAN Galectin OS=Homo sapiens OX=9606 PE=2 SV=1;tr|Q6FGL0|Q6FGL0_HUMAN Galectin (Fragment) OS=Homo sapiens OX=9606 GN=LGALS3 PE=2 SV=1;tr|A0A024R693|A0A024R693_HUMAN Galectin OS=Homo sapiens OX=9606 GN=hCG_22119 PE=2 SV=1;tr|Q59FR8|Q59FR8	7	8	8	8	7	6	7	6	7	7	5	4	5	5	5	5	0	7	6	7	6	7	7	5	4	5	5	5	5	0	7	6	7	6	7	7	5	4	5	5	5
271	A0A024R694;P12814-2;P12814;P12814-3;P12814-4;H9KV75;B7Z565;Q86TX4;B4DFY0;B3KUX9;B7Z2W3;H7C5W8;G3V2W4;G3V2N5;A0A494C1A0;P35609-2;P35609;H0YJW3;B4DRP5;A1L0V1;H0YJ11;B7Z2N5;B7Z4P6;Q59FD9;B7Z4K1;F6THM6;Q5ZEZ4;G3V2X9;G3V5M4;G3V380	A0A024R694;P12814-2;P12814;P12814-3;P12814-4;H9KV75;B7Z565;Q86TX4;B4DFY0	33;33;33;33;32;30;29;21;19;14;13;11;10;10;10;10;10;9;9;9;8;8;6;6;6;6;5;4;2;1	19;19;19;19;18;18;17;11;11;10;9;7;7;7;1;1;1;6;6;6;5;1;1;1;1;1;2;2;1;1	19;19;19;19;18;18;17;11;11;10;9;7;7;7;1;1;1;6;6;6;5;1;1;1;1;1;2;2;1;1	Alpha-actinin-1	ACTN1	tr|A0A024R694|A0A024R694_HUMAN Actinin, alpha 1, isoform CRA_a OS=Homo sapiens OX=9606 GN=ACTN1 PE=2 SV=1;sp|P12814-2|ACTN1_HUMAN Isoform 2 of Alpha-actinin-1 OS=Homo sapiens OX=9606 GN=ACTN1;sp|P12814|ACTN1_HUMAN Alpha-actinin-1 OS=Homo sapiens OX=9606 GN	30	33	19	19	7	10	27	20	17	11	5	3	18	10	13	6	1	3	5	15	10	8	3	1	1	10	3	5	2	1	3	5	15	10	8	3	1	1	10	3	5
272	B5BUD5;B2R8E4;A0A024R6A5;P35813-2;P35813;P35813-3;E9PKB5;B8ZZF0;C9JIR6;A0A3B3IS24;A8K599;Q4J6C0;B3KP90;O75688-5;O75688-4;O75688-2;O75688	B5BUD5;B2R8E4;A0A024R6A5;P35813-2;P35813;P35813-3;E9PKB5;B8ZZF0;C9JIR6;A0A3B3IS24;A8K599;Q4J6C0;B3KP90;O75688-5;O75688-4;O75688-2;O75688	2;2;2;2;2;2;1;1;1;1;1;1;1;1;1;1;1	2;2;2;2;2;2;1;1;1;1;1;1;1;1;1;1;1	2;2;2;2;2;2;1;1;1;1;1;1;1;1;1;1;1	Protein phosphatase 1A;Protein phosphatase 1B	PPM1A;PPM1B	tr|B5BUD5|B5BUD5_HUMAN Protein phosphatase 1A isoform 1 (Fragment) OS=Homo sapiens OX=9606 GN=PPM1A PE=2 SV=1;tr|B2R8E4|B2R8E4_HUMAN cDNA, FLJ93859, highly similar to Homo sapiens protein phosphatase 1A (formerly 2C), magnesium-dependent, alpha isoform (PP	17	2	2	2	0	0	2	1	0	0	0	0	0	0	0	0	0	0	0	2	1	0	0	0	0	0	0	0	0	0	0	0	2	1	0	0	0	0	0	0	0
273	G3V2V8;J3KMY5;Q53HV6;A0A024R6C0;H0YIZ1;G3V3E8;E7EMS2;B4DV10;G3V3D1;P61916-2;P61916;B2R4S5	G3V2V8;J3KMY5;Q53HV6;A0A024R6C0;H0YIZ1;G3V3E8;E7EMS2;B4DV10;G3V3D1;P61916-2;P61916;B2R4S5	2;2;2;2;2;2;2;2;2;2;2;1	2;2;2;2;2;2;2;2;2;2;2;1	2;2;2;2;2;2;2;2;2;2;2;1	Epididymal secretory protein E1	NPC2	tr|G3V2V8|G3V2V8_HUMAN NPC intracellular cholesterol transporter 2 (Fragment) OS=Homo sapiens OX=9606 GN=NPC2 PE=1 SV=1;tr|J3KMY5|J3KMY5_HUMAN NPC intracellular cholesterol transporter 2 OS=Homo sapiens OX=9606 GN=NPC2 PE=1 SV=1;tr|Q53HV6|Q53HV6_HUMAN Niem	12	2	2	2	0	0	0	2	0	0	0	0	1	0	0	0	0	0	0	0	2	0	0	0	0	1	0	0	0	0	0	0	0	2	0	0	0	0	1	0	0
274	A0A024R6C9;P36957;Q6IBS5;P36957-2;Q86TQ8;Q86TW7;Q86SW4;B7Z6J1;H0YJF9;G3V3F0;Q6LEQ7;G3V5M3	A0A024R6C9;P36957;Q6IBS5;P36957-2;Q86TQ8;Q86TW7;Q86SW4	20;20;19;18;16;14;12;4;2;2;2;1	20;20;19;18;16;14;12;4;2;2;2;1	15;15;15;13;13;11;9;2;2;2;1;1	Dihydrolipoyllysine-residue succinyltransferase component of 2-oxoglutarate dehydrogenase complex, mitochondrial	DLST	tr|A0A024R6C9|A0A024R6C9_HUMAN Dihydrolipoamide S-succinyltransferase (E2 component of 2-oxo-glutarate complex), isoform CRA_a OS=Homo sapiens OX=9606 GN=DLST PE=4 SV=1;sp|P36957|ODO2_HUMAN Dihydrolipoyllysine-residue succinyltransferase component of 2-oxo	12	20	20	15	15	16	5	5	2	3	14	16	3	2	3	2	4	15	16	5	5	2	3	14	16	3	2	3	2	4	11	12	5	4	2	3	11	13	3	1	2
275	A0A024R6D4;P84090;G3V279	A0A024R6D4;P84090;G3V279	3;3;2	3;3;2	3;3;2	Enhancer of rudimentary homolog	ERH	tr|A0A024R6D4|A0A024R6D4_HUMAN Enhancer of rudimentary homolog OS=Homo sapiens OX=9606 GN=ERH PE=3 SV=1;sp|P84090|ERH_HUMAN Enhancer of rudimentary homolog OS=Homo sapiens OX=9606 GN=ERH PE=1 SV=1;tr|G3V279|G3V279_HUMAN Enhancer of rudimentary homolog OS=H	3	3	3	3	1	2	2	1	1	1	1	2	2	1	2	1	1	1	2	2	1	1	1	1	2	2	1	2	1	1	1	2	2	1	1	1	1	2	2	1	2
276	A0A024R6D8;Q13243;Q13243-3;Q59EK7;B4DJK0;B4DUA4;G3V5K8;Q13243-2;B5BUD8;Q86U32	A0A024R6D8;Q13243;Q13243-3;Q59EK7;B4DJK0;B4DUA4	6;6;5;4;3;3;2;2;1;1	5;5;4;3;2;2;2;2;1;1	5;5;4;3;2;2;2;2;1;1	Serine/arginine-rich splicing factor 5	SFRS5;SRSF5	tr|A0A024R6D8|A0A024R6D8_HUMAN Splicing factor, arginine/serine-rich 5, isoform CRA_a OS=Homo sapiens OX=9606 GN=SFRS5 PE=4 SV=1;sp|Q13243|SRSF5_HUMAN Serine/arginine-rich splicing factor 5 OS=Homo sapiens OX=9606 GN=SRSF5 PE=1 SV=1;sp|Q13243-3|SRSF5_HUMAN	10	6	5	5	0	0	4	2	2	2	2	1	2	3	3	2	0	0	0	3	1	1	1	1	0	1	2	2	1	0	0	0	3	1	1	1	1	0	1	2	2
277	H0YJ87;G3V5I6;A0A024R6F2;G3V256;H0YJA2;Q6PJT7-10;Q6PJT7-4;Q6PJT7-3;Q6PJT7-11;Q6PJT7-5;Q6PJT7-9;Q6PJT7-2;Q6PJT7	H0YJ87;G3V5I6;A0A024R6F2;G3V256;H0YJA2;Q6PJT7-10;Q6PJT7-4;Q6PJT7-3;Q6PJT7-11;Q6PJT7-5;Q6PJT7-9;Q6PJT7-2;Q6PJT7	1;1;1;1;1;1;1;1;1;1;1;1;1	1;1;1;1;1;1;1;1;1;1;1;1;1	1;1;1;1;1;1;1;1;1;1;1;1;1	Zinc finger CCCH domain-containing protein 14	ZC3H14;FLJ11806	tr|H0YJ87|H0YJ87_HUMAN Zinc finger CCCH domain-containing protein 14 (Fragment) OS=Homo sapiens OX=9606 GN=ZC3H14 PE=1 SV=1;tr|G3V5I6|G3V5I6_HUMAN Zinc finger CCCH domain-containing protein 14 OS=Homo sapiens OX=9606 GN=ZC3H14 PE=1 SV=1;tr|A0A024R6F2|A0A02	13	1	1	1	0	0	0	1	1	0	0	0	0	1	1	0	0	0	0	0	1	1	0	0	0	0	1	1	0	0	0	0	0	1	1	0	0	0	0	1	1
278	B3KN45;A0A024R6H0;Q9P2I0;B3KMI0	B3KN45;A0A024R6H0;Q9P2I0	3;3;3;1	3;3;3;1	3;3;3;1	Cleavage and polyadenylation specificity factor subunit 2	CPSF2	tr|B3KN45|B3KN45_HUMAN Cleavage and polyadenylation specificity factor subunit 2 OS=Homo sapiens OX=9606 PE=2 SV=1;tr|A0A024R6H0|A0A024R6H0_HUMAN Cleavage and polyadenylation specificity factor subunit 2 OS=Homo sapiens OX=9606 GN=CPSF2 PE=3 SV=1;sp|Q9P2I0	4	3	3	3	1	1	1	1	0	0	1	1	0	0	0	0	0	1	1	1	1	0	0	1	1	0	0	0	0	0	1	1	1	1	0	0	1	1	0	0	0
279	A0A024R6H1;O15270;H0YJV2	A0A024R6H1;O15270;H0YJV2	3;3;2	3;3;2	3;3;2	Serine palmitoyltransferase 2	SPTLC2	tr|A0A024R6H1|A0A024R6H1_HUMAN Serine palmitoyltransferase, long chain base subunit 2, isoform CRA_a OS=Homo sapiens OX=9606 GN=SPTLC2 PE=3 SV=1;sp|O15270|SPTC2_HUMAN Serine palmitoyltransferase 2 OS=Homo sapiens OX=9606 GN=SPTLC2 PE=1 SV=1;tr|H0YJV2|H0YJV	3	3	3	3	0	0	2	0	1	0	0	0	0	0	0	0	0	0	0	2	0	1	0	0	0	0	0	0	0	0	0	0	2	0	1	0	0	0	0	0	0
280	G3V2K7;B4DL12;A0A024R6I3;Q53GF9;P49755	G3V2K7;B4DL12;A0A024R6I3;Q53GF9;P49755	2;2;2;2;2	2;2;2;2;2	2;2;2;2;2	Transmembrane emp24 domain-containing protein 10	TMED10	tr|G3V2K7|G3V2K7_HUMAN Transmembrane emp24 domain-containing protein 10 OS=Homo sapiens OX=9606 GN=TMED10 PE=1 SV=1;tr|B4DL12|B4DL12_HUMAN cDNA FLJ53754, highly similar to Transmembrane emp24 domain-containing protein 10 OS=Homo sapiens OX=9606 PE=2 SV=1;t	5	2	2	2	2	2	2	2	2	2	2	0	1	1	1	1	0	2	2	2	2	2	2	2	0	1	1	1	1	0	2	2	2	2	2	2	2	0	1	1	1
281	Q6NXR6;A0A024R6K3;Q86TU7-3;Q86TU7-2;Q86TU7	Q6NXR6;A0A024R6K3;Q86TU7-3;Q86TU7-2;Q86TU7	1;1;1;1;1	1;1;1;1;1	1;1;1;1;1	Histone-lysine N-methyltransferase setd3	SETD3	tr|Q6NXR6|Q6NXR6_HUMAN Actin-histidine N-methyltransferase OS=Homo sapiens OX=9606 GN=SETD3 PE=1 SV=1;tr|A0A024R6K3|A0A024R6K3_HUMAN SET domain containing 3, isoform CRA_a OS=Homo sapiens OX=9606 GN=SETD3 PE=4 SV=1;sp|Q86TU7-3|SETD3_HUMAN Isoform 3 of Acti	5	1	1	1	0	0	0	1	1	0	0	0	0	1	0	0	0	0	0	0	1	1	0	0	0	0	1	0	0	0	0	0	0	1	1	0	0	0	0	1	0
282	A0A024R6K8;P23381;P23381-2;H0YJP3;G3V3H8;G3V3Y5;G3V3X0;G3V3P2;G3V227;G3V2Y7;B4DTK8;G3V277;G3V5H5;P78534;G3V4A3;G3V4Q0;G3V2F2;G3V3R3;G3V4S4;G3V313;G3V339;G3V2C0;G3V4C7;G3V4N8;G3V4N0;G3V5W1;G3V3S7;G3V423;G3V5U1;G3V456	A0A024R6K8;P23381;P23381-2	8;8;7;3;3;3;2;2;2;2;2;2;1;1;1;1;1;1;1;1;1;1;1;1;1;1;1;1;1;1	8;8;7;3;3;3;2;2;2;2;2;2;1;1;1;1;1;1;1;1;1;1;1;1;1;1;1;1;1;1	8;8;7;3;3;3;2;2;2;2;2;2;1;1;1;1;1;1;1;1;1;1;1;1;1;1;1;1;1;1	Tryptophan--tRNA ligase, cytoplasmic;T1-TrpRS;T2-TrpRS	WARS	tr|A0A024R6K8|A0A024R6K8_HUMAN Epididymis secretory sperm binding protein OS=Homo sapiens OX=9606 GN=WARS PE=2 SV=1;sp|P23381|SYWC_HUMAN Tryptophan--tRNA ligase, cytoplasmic OS=Homo sapiens OX=9606 GN=WARS PE=1 SV=2;sp|P23381-2|SYWC_HUMAN Isoform 2 of Tryp	30	8	8	8	3	1	5	7	3	1	1	1	2	3	2	1	0	3	1	5	7	3	1	1	1	2	3	2	1	0	3	1	5	7	3	1	1	1	2	3	2
283	G3XAH6;B4DHB8;A0A024R6M3;B4DYF4;P51003;P51003-2;H0YJ00;A0A0C4DGK1;A0A024R6J7;G3V457;H7C3W0;G3V3I9;F8WAT4;B7ZA53;B4DZL2;Q53T17;Q05DB9;Q2TAI9;Q9BWT3-2;Q9BWT3	G3XAH6;B4DHB8;A0A024R6M3;B4DYF4;P51003;P51003-2	5;5;5;5;5;3;2;2;2;1;1;1;1;1;1;1;1;1;1;1	5;5;5;5;5;3;2;2;2;1;1;1;1;1;1;1;1;1;1;1	2;2;2;2;2;0;0;0;2;0;0;0;0;1;1;0;0;0;0;0	Poly(A) polymerase alpha	PAPOLA	tr|G3XAH6|G3XAH6_HUMAN Poly(A) polymerase alpha OS=Homo sapiens OX=9606 GN=PAPOLA PE=1 SV=1;tr|B4DHB8|B4DHB8_HUMAN cDNA FLJ60112, highly similar to Poly(A) polymerase alpha OS=Homo sapiens OX=9606 PE=2 SV=1;tr|A0A024R6M3|A0A024R6M3_HUMAN Poly(A) polymerase	20	5	5	2	0	0	4	1	2	0	0	0	1	1	1	0	0	0	0	4	1	2	0	0	0	1	1	1	0	0	0	0	2	0	0	0	0	0	0	0	0
284	H0YL26;A6NHG8;A0A024R6N1;Q13114;H0YL25;Q13114-2	H0YL26;A6NHG8;A0A024R6N1;Q13114;H0YL25;Q13114-2	2;2;2;2;1;1	2;2;2;2;1;1	2;2;2;2;1;1	TNF receptor-associated factor 3	TRAF3	tr|H0YL26|H0YL26_HUMAN TNF receptor-associated factor 3 (Fragment) OS=Homo sapiens OX=9606 GN=TRAF3 PE=1 SV=1;tr|A6NHG8|A6NHG8_HUMAN TNF receptor-associated factor OS=Homo sapiens OX=9606 GN=TRAF3 PE=1 SV=1;tr|A0A024R6N1|A0A024R6N1_HUMAN TNF receptor-assoc	6	2	2	2	1	1	0	0	0	0	0	0	0	0	0	0	0	1	1	0	0	0	0	0	0	0	0	0	0	0	1	1	0	0	0	0	0	0	0	0	0
285	A0A024R6N2;Q9Y5S2;Q86XZ8;Q86TR8;H0YLY0	A0A024R6N2;Q9Y5S2;Q86XZ8;Q86TR8;H0YLY0	4;4;2;2;2	4;4;2;2;2	4;4;2;2;2	Non-specific serine/threonine protein kinase;Serine/threonine-protein kinase MRCK beta	CDC42BPB	tr|A0A024R6N2|A0A024R6N2_HUMAN CDC42 binding protein kinase beta (DMPK-like), isoform CRA_a OS=Homo sapiens OX=9606 GN=CDC42BPB PE=3 SV=1;sp|Q9Y5S2|MRCKB_HUMAN Serine/threonine-protein kinase MRCK beta OS=Homo sapiens OX=9606 GN=CDC42BPB PE=1 SV=2;tr|Q86XZ	5	4	4	4	0	3	0	0	0	0	0	1	0	0	0	0	0	0	3	0	0	0	0	0	1	0	0	0	0	0	0	3	0	0	0	0	0	1	0	0	0
286	G3V3A0;A0A024R6P0;B3KS79;P01011	G3V3A0;A0A024R6P0;B3KS79;P01011	1;1;1;1	1;1;1;1	1;1;1;1	Alpha-1-antichymotrypsin;Alpha-1-antichymotrypsin His-Pro-less	SERPINA3	tr|G3V3A0|G3V3A0_HUMAN Alpha-1-antichymotrypsin OS=Homo sapiens OX=9606 GN=SERPINA3 PE=1 SV=1;tr|A0A024R6P0|A0A024R6P0_HUMAN Serpin peptidase inhibitor, clade A (Alpha-1 antiproteinase, antitrypsin), member 3, isoform CRA_c OS=Homo sapiens OX=9606 GN=SERPI	4	1	1	1	1	1	0	0	1	1	0	0	0	1	0	0	0	1	1	0	0	1	1	0	0	0	1	0	0	0	1	1	0	0	1	1	0	0	0	1	0
287	Q59FW1;H0Y4T7;A0A024R6P5;E7ESY4;Q13330-2;Q13330-3;Q13330	Q59FW1;H0Y4T7;A0A024R6P5;E7ESY4;Q13330-2;Q13330-3;Q13330	1;1;1;1;1;1;1	1;1;1;1;1;1;1	1;1;1;1;1;1;1	Metastasis-associated protein MTA1	MTA1	tr|Q59FW1|Q59FW1_HUMAN Metastasis associated protein variant (Fragment) OS=Homo sapiens OX=9606 PE=2 SV=1;tr|H0Y4T7|H0Y4T7_HUMAN Metastasis-associated protein MTA1 (Fragment) OS=Homo sapiens OX=9606 GN=MTA1 PE=1 SV=1;tr|A0A024R6P5|A0A024R6P5_HUMAN Metastas	7	1	1	1	0	0	1	0	0	0	0	0	0	0	0	0	0	0	0	1	0	0	0	0	0	0	0	0	0	0	0	0	1	0	0	0	0	0	0	0	0
288	Q6IBU0;A0A024R6Q1;P55010;H0YLZ1;Q32Q19;Q05DF3;H0YN40;H0YMJ8;H0YM54;H0YK11;H0YK29	Q6IBU0;A0A024R6Q1;P55010;H0YLZ1;Q32Q19;Q05DF3;H0YN40;H0YMJ8;H0YM54	8;8;8;6;6;6;6;4;4;2;1	8;8;8;6;6;6;6;4;4;2;1	8;8;8;6;6;6;6;4;4;2;1	Eukaryotic translation initiation factor 5	EIF5	tr|Q6IBU0|Q6IBU0_HUMAN eIF5 protein OS=Homo sapiens OX=9606 GN=EIF5 PE=2 SV=1;tr|A0A024R6Q1|A0A024R6Q1_HUMAN Eukaryotic translation initiation factor 5, isoform CRA_b OS=Homo sapiens OX=9606 GN=EIF5 PE=4 SV=1;sp|P55010|IF5_HUMAN Eukaryotic translation init	11	8	8	8	1	0	5	4	5	2	0	0	3	0	1	0	0	1	0	5	4	5	2	0	0	3	0	1	0	0	1	0	5	4	5	2	0	0	3	0	1
289	B2RDX0;A8K7Z9;A0A024R6R1;Q8NEM2	B2RDX0;A8K7Z9;A0A024R6R1;Q8NEM2	1;1;1;1	1;1;1;1	1;1;1;1	SHC SH2 domain-binding protein 1	SHCBP1	tr|B2RDX0|B2RDX0_HUMAN cDNA, FLJ96805, highly similar to Homo sapiens SHC SH2-domain binding protein 1 (SHCBP1), mRNA OS=Homo sapiens OX=9606 PE=2 SV=1;tr|A8K7Z9|A8K7Z9_HUMAN cDNA FLJ78530, highly similar to Homo sapiens SHC SH2-domain binding protein 1 (S	4	1	1	1	0	0	1	0	0	0	0	0	1	0	0	0	0	0	0	1	0	0	0	0	0	1	0	0	0	0	0	0	1	0	0	0	0	0	1	0	0
290	A0A024R6S1;O60884;A0A087WT48;T2DN57;T2DPK5;I3L320	A0A024R6S1;O60884;A0A087WT48	12;12;6;2;2;1	12;12;6;2;2;1	12;12;6;2;2;1	DnaJ homolog subfamily A member 2	DNAJA2	tr|A0A024R6S1|A0A024R6S1_HUMAN DnaJ (Hsp40) homolog, subfamily A, member 2, isoform CRA_a OS=Homo sapiens OX=9606 GN=DNAJA2 PE=3 SV=1;sp|O60884|DNJA2_HUMAN DnaJ homolog subfamily A member 2 OS=Homo sapiens OX=9606 GN=DNAJA2 PE=1 SV=1;tr|A0A087WT48|A0A087WT	6	12	12	12	4	4	6	2	1	2	1	4	7	2	2	1	6	4	4	6	2	1	2	1	4	7	2	2	1	6	4	4	6	2	1	2	1	4	7	2	2
291	B3KUZ8;A0A024R6W0;P00505;P00505-2;A8K482;B4DY39	B3KUZ8;A0A024R6W0;P00505;P00505-2;A8K482	19;19;19;17;16;4	19;19;19;17;16;4	19;19;19;17;16;4	Aspartate aminotransferase;Aspartate aminotransferase, mitochondrial	GOT2	tr|B3KUZ8|B3KUZ8_HUMAN Aspartate aminotransferase OS=Homo sapiens OX=9606 PE=2 SV=1;tr|A0A024R6W0|A0A024R6W0_HUMAN Aspartate aminotransferase OS=Homo sapiens OX=9606 GN=GOT2 PE=4 SV=1;sp|P00505|AATM_HUMAN Aspartate aminotransferase, mitochondrial OS=Homo s	6	19	19	19	4	1	11	13	10	2	4	3	8	8	5	4	1	4	1	11	13	10	2	4	3	8	8	5	4	1	4	1	11	13	10	2	4	3	8	8	5
292	B2R6U8;A0A024R6W2;O43809;H3BND3;H3BV41;Q5HYH5	B2R6U8;A0A024R6W2;O43809;H3BND3	10;10;10;6;3;3	10;10;10;6;3;3	10;10;10;6;3;3	Cleavage and polyadenylation specificity factor subunit 5	NUDT21	tr|B2R6U8|B2R6U8_HUMAN cDNA, FLJ93125, highly similar to Homo sapiens cleavage and polyadenylation specific factor 5, 25 kDa(CPSF5), mRNA OS=Homo sapiens OX=9606 PE=2 SV=1;tr|A0A024R6W2|A0A024R6W2_HUMAN Nudix (Nucleoside diphosphate linked moiety X)-type m	6	10	10	10	3	3	7	6	4	4	4	2	8	4	5	5	0	3	3	7	6	4	4	4	2	8	4	5	5	0	3	3	7	6	4	4	4	2	8	4	5
293	J3KS23;A0A024R6X2;Q13951;A8K719;A0A494C0A9;Q13951-2	J3KS23;A0A024R6X2;Q13951;A8K719;A0A494C0A9;Q13951-2	2;2;2;1;1;1	2;2;2;1;1;1	2;2;2;1;1;1	Core-binding factor subunit beta	CBFB	tr|J3KS23|J3KS23_HUMAN Core-binding factor subunit beta OS=Homo sapiens OX=9606 GN=CBFB PE=1 SV=1;tr|A0A024R6X2|A0A024R6X2_HUMAN Core-binding factor, beta subunit, isoform CRA_b OS=Homo sapiens OX=9606 GN=CBFB PE=4 SV=1;sp|Q13951|PEBB_HUMAN Core-binding fa	6	2	2	2	0	0	1	0	0	1	0	0	2	0	1	0	0	0	0	1	0	0	1	0	0	2	0	1	0	0	0	0	1	0	0	1	0	0	2	0	1
294	H3BRV9;A0A024R6Y2;P61970	H3BRV9;A0A024R6Y2;P61970	2;2;2	2;2;2	2;2;2	Nuclear transport factor 2	NUTF2	tr|H3BRV9|H3BRV9_HUMAN Nuclear transport factor 2 (Fragment) OS=Homo sapiens OX=9606 GN=NUTF2 PE=1 SV=1;tr|A0A024R6Y2|A0A024R6Y2_HUMAN Nuclear transport factor 2, isoform CRA_a OS=Homo sapiens OX=9606 GN=NUTF2 PE=4 SV=1;sp|P61970|NTF2_HUMAN Nuclear transpo	3	2	2	2	1	1	1	2	1	1	0	0	0	1	1	0	0	1	1	1	2	1	1	0	0	0	1	1	0	0	1	1	1	2	1	1	0	0	0	1	1
295	J3KRZ2;J3KRI4;A0A024R6Z0;O43237-2;O43237	J3KRZ2;J3KRI4;A0A024R6Z0;O43237-2;O43237	3;3;3;3;3	3;3;3;3;3	3;3;3;3;3	Cytoplasmic dynein 1 light intermediate chain 2	DYNC1LI2	tr|J3KRZ2|J3KRZ2_HUMAN Cytoplasmic dynein 1 light intermediate chain 2 (Fragment) OS=Homo sapiens OX=9606 GN=DYNC1LI2 PE=1 SV=1;tr|J3KRI4|J3KRI4_HUMAN Cytoplasmic dynein 1 light intermediate chain 2 (Fragment) OS=Homo sapiens OX=9606 GN=DYNC1LI2 PE=1 SV=1;	5	3	3	3	0	0	1	1	1	0	0	0	1	0	0	0	0	0	0	1	1	1	0	0	0	1	0	0	0	0	0	0	1	1	1	0	0	0	1	0	0
296	I3L4J1;A0A024R705;Q9UN37;Q9NXK5;Q9UF30	I3L4J1;A0A024R705;Q9UN37;Q9NXK5;Q9UF30	4;4;4;2;2	2;2;2;2;2	2;2;2;2;2	Vacuolar protein sorting-associated protein 4A	VPS4A;DKFZp434E0418	tr|I3L4J1|I3L4J1_HUMAN Uncharacterized protein (Fragment) OS=Homo sapiens OX=9606 PE=1 SV=3;tr|A0A024R705|A0A024R705_HUMAN Vacuolar protein sorting 4A (Yeast), isoform CRA_c OS=Homo sapiens OX=9606 GN=VPS4A PE=3 SV=1;sp|Q9UN37|VPS4A_HUMAN Vacuolar protein	5	4	2	2	0	0	4	3	3	1	0	0	1	1	1	0	1	0	0	2	1	1	0	0	0	0	0	0	0	1	0	0	2	1	1	0	0	0	0	0	0
297	B4DFL1;A0A024R713;P09622;E9PEX6;B4DMK9;P09622-2;P09622-3;F8WDM5;A0A1W2PR83;F2Z2E3	B4DFL1;A0A024R713;P09622;E9PEX6;B4DMK9;P09622-2;P09622-3	9;9;9;8;8;8;8;1;1;1	9;9;9;8;8;8;8;1;1;1	9;9;9;8;8;8;8;1;1;1	Dihydrolipoyl dehydrogenase;Dihydrolipoyl dehydrogenase, mitochondrial	DLD	tr|B4DFL1|B4DFL1_HUMAN Dihydrolipoyl dehydrogenase OS=Homo sapiens OX=9606 PE=2 SV=1;tr|A0A024R713|A0A024R713_HUMAN Dihydrolipoyl dehydrogenase OS=Homo sapiens OX=9606 GN=DLD PE=2 SV=1;sp|P09622|DLDH_HUMAN Dihydrolipoyl dehydrogenase, mitochondrial OS=Homo	10	9	9	9	5	5	3	3	2	0	5	5	3	4	1	1	0	5	5	3	3	2	0	5	5	3	4	1	1	0	5	5	3	3	2	0	5	5	3	4	1
298	A0A024R718;P43490;A0A0C4DFS8;B7Z8W6;Q658Z1	A0A024R718;P43490;A0A0C4DFS8;B7Z8W6	10;10;8;5;2	10;10;8;5;2	10;10;8;5;2	Nicotinamide phosphoribosyltransferase	PBEF1;NAMPT	tr|A0A024R718|A0A024R718_HUMAN Nicotinamide phosphoribosyltransferase OS=Homo sapiens OX=9606 GN=PBEF1 PE=3 SV=1;sp|P43490|NAMPT_HUMAN Nicotinamide phosphoribosyltransferase OS=Homo sapiens OX=9606 GN=NAMPT PE=1 SV=1;tr|A0A0C4DFS8|A0A0C4DFS8_HUMAN Nicotina	5	10	10	10	1	0	7	5	5	1	1	1	6	4	6	1	0	1	0	7	5	5	1	1	1	6	4	6	1	0	1	0	7	5	5	1	1	1	6	4	6
299	A0A024R725;A0A3B3IRL5;C9J381;B4DNJ7;B3KRZ3;Q6ZNB1;Q5H9Q6;P20839-2;P20839-4;P20839;P20839-3;P20839-7;P20839-5;P20839-6;C9K0R9;C9J029	A0A024R725;A0A3B3IRL5;C9J381;B4DNJ7;B3KRZ3;Q6ZNB1;Q5H9Q6;P20839-2;P20839-4;P20839;P20839-3;P20839-7;P20839-5;P20839-6;C9K0R9	4;4;4;4;4;4;4;4;4;4;4;4;4;4;2;1	3;3;3;3;3;3;3;3;3;3;3;3;3;3;1;1	3;3;3;3;3;3;3;3;3;3;3;3;3;3;1;1	Inosine-5-monophosphate dehydrogenase;Inosine-5-monophosphate dehydrogenase 1	IMPDH1;IMPDH;DKFZp781N0678	tr|A0A024R725|A0A024R725_HUMAN Inosine-5-monophosphate dehydrogenase OS=Homo sapiens OX=9606 GN=IMPDH1 PE=3 SV=1;tr|A0A3B3IRL5|A0A3B3IRL5_HUMAN Inosine-5-monophosphate dehydrogenase (Fragment) OS=Homo sapiens OX=9606 GN=IMPDH1 PE=1 SV=1;tr|C9J381|C9J381_	16	4	3	3	1	1	2	1	1	1	0	0	2	2	1	1	0	1	1	1	1	1	1	0	0	2	1	1	1	0	1	1	1	1	1	1	0	0	2	1	1
300	A0A024R732;Q13425;A0A140TA73;Q13425-2;A0A0G2JM75;J3KT21;H0YCS0	A0A024R732;Q13425;A0A140TA73;Q13425-2	3;3;2;2;1;1;1	3;3;2;2;1;1;1	3;3;2;2;1;1;1	Beta-2-syntrophin	SNTB2	tr|A0A024R732|A0A024R732_HUMAN Syntrophin, beta 2 (Dystrophin-associated protein A1, 59kDa, basic component 2), isoform CRA_a OS=Homo sapiens OX=9606 GN=SNTB2 PE=4 SV=1;sp|Q13425|SNTB2_HUMAN Beta-2-syntrophin OS=Homo sapiens OX=9606 GN=SNTB2 PE=1 SV=1;tr|A	7	3	3	3	1	0	1	2	2	0	0	0	1	1	1	1	0	1	0	1	2	2	0	0	0	1	1	1	1	0	1	0	1	2	2	0	0	0	1	1	1
301	A0A087X1G1;H7BYD0;A0A024R745;Q16718-2;Q16718;A0A024R736;A0A024R772;F8WAS3;A0A087WXR5;C9IZN5	A0A087X1G1;H7BYD0;A0A024R745;Q16718-2;Q16718;A0A024R736;A0A024R772;F8WAS3;A0A087WXR5;C9IZN5	2;2;2;2;2;1;1;1;1;1	2;2;2;2;2;1;1;1;1;1	2;2;2;2;2;1;1;1;1;1	NADH dehydrogenase [ubiquinone] 1 alpha subcomplex subunit 5	NDUFA5	tr|A0A087X1G1|A0A087X1G1_HUMAN NADH dehydrogenase [ubiquinone] 1 alpha subcomplex subunit 5 OS=Homo sapiens OX=9606 GN=NDUFA5 PE=1 SV=1;tr|H7BYD0|H7BYD0_HUMAN NADH dehydrogenase [ubiquinone] 1 alpha subcomplex subunit 5 (Fragment) OS=Homo sapiens OX=9606 G	10	2	2	2	0	1	1	2	1	1	0	0	1	1	2	1	0	0	1	1	2	1	1	0	0	1	1	2	1	0	0	1	1	2	1	1	0	0	1	1	2
302	A0A024R770;A0A024R774;Q16656;Q16656-4;Q16656-2;C9JP85;Q16656-3	A0A024R770;A0A024R774;Q16656;Q16656-4;Q16656-2;C9JP85	8;8;8;8;7;6;2	8;8;8;8;7;6;2	8;8;8;8;7;6;2	Nuclear respiratory factor 1	NRF1	tr|A0A024R770|A0A024R770_HUMAN Nuclear respiratory factor 1, isoform CRA_a OS=Homo sapiens OX=9606 GN=NRF1 PE=4 SV=1;tr|A0A024R774|A0A024R774_HUMAN Nuclear respiratory factor 1, isoform CRA_b OS=Homo sapiens OX=9606 GN=NRF1 PE=4 SV=1;sp|Q16656|NRF1_HUMAN N	7	8	8	8	4	7	1	0	0	0	7	6	0	0	0	1	0	4	7	1	0	0	0	7	6	0	0	0	1	0	4	7	1	0	0	0	7	6	0	0	0
303	A0A024R7A8;P15121;Q59EL5;E9PCX2;E9PEF9;A4D1P0;C9JRZ8;C9JRZ8-2	A0A024R7A8;P15121;Q59EL5;E9PCX2	4;4;3;3;1;1;1;1	4;4;3;3;1;1;1;1	4;4;3;3;1;1;1;1	Aldose reductase	AKR1B1	tr|A0A024R7A8|A0A024R7A8_HUMAN Aldo-keto reductase family 1, member B1 (Aldose reductase), isoform CRA_a OS=Homo sapiens OX=9606 GN=AKR1B1 PE=4 SV=1;sp|P15121|ALDR_HUMAN Aldo-keto reductase family 1 member B1 OS=Homo sapiens OX=9606 GN=AKR1B1 PE=1 SV=3;tr|	8	4	4	4	1	0	2	3	2	0	0	0	1	1	0	0	0	1	0	2	3	2	0	0	0	1	1	0	0	0	1	0	2	3	2	0	0	0	1	1	0
304	A0A024R7B7;Q16543;Q6FG59;K7EQA9;K7EKQ2;A1L0W4;K7EL68;K7EIU0	A0A024R7B7;Q16543;Q6FG59;K7EQA9;K7EKQ2	9;9;8;6;5;4;4;2	9;9;8;6;5;4;4;2	9;9;8;6;5;4;4;2	Hsp90 co-chaperone Cdc37;Hsp90 co-chaperone Cdc37, N-terminally processed	CDC37	tr|A0A024R7B7|A0A024R7B7_HUMAN CDC37 cell division cycle 37 homolog (S. cerevisiae), isoform CRA_a OS=Homo sapiens OX=9606 GN=CDC37 PE=4 SV=1;sp|Q16543|CDC37_HUMAN Hsp90 co-chaperone Cdc37 OS=Homo sapiens OX=9606 GN=CDC37 PE=1 SV=1;tr|Q6FG59|Q6FG59_HUMAN C	8	9	9	9	2	1	4	7	3	1	3	2	3	3	4	2	0	2	1	4	7	3	1	3	2	3	3	4	2	0	2	1	4	7	3	1	3	2	3	3	4
305	K7ES61;A0A024R7C5;Q9BYD3;X6RAY8;Q9BYD3-2;K7ELQ0;K7EKI4;K7ELF1;K7EJ73	K7ES61;A0A024R7C5;Q9BYD3;X6RAY8;Q9BYD3-2;K7ELQ0	10;10;10;6;6;5;4;4;1	10;10;10;6;6;5;4;4;1	10;10;10;6;6;5;4;4;1	39S ribosomal protein L4, mitochondrial	MRPL4	tr|K7ES61|K7ES61_HUMAN 39S ribosomal protein L4, mitochondrial (Fragment) OS=Homo sapiens OX=9606 GN=MRPL4 PE=1 SV=1;tr|A0A024R7C5|A0A024R7C5_HUMAN Mitochondrial ribosomal protein L4, isoform CRA_a OS=Homo sapiens OX=9606 GN=MRPL4 PE=3 SV=1;sp|Q9BYD3|RM04_	9	10	10	10	4	4	6	7	3	7	5	4	6	5	5	4	0	4	4	6	7	3	7	5	4	6	5	5	4	0	4	4	6	7	3	7	5	4	6	5	5
306	A0A024R7C7;Q12906;Q12906-5;Q12906-2;Q12906-3;A8K590;F4ZW64;F4ZW65;B4DFG4;Q59GP7;B4DDF3;K7EKJ9;K7EQR9;K7ER69;K7ERM6;K7ENK6;K7EM82;K7EJ09;K7EKY0;K7ELV3;K7EPG3;K7EQ75	A0A024R7C7;Q12906;Q12906-5;Q12906-2;Q12906-3;A8K590;F4ZW64;F4ZW65;B4DFG4	42;42;34;34;34;33;32;31;25;18;11;10;7;6;4;4;4;4;4;3;2;1	42;42;34;34;34;33;32;31;25;18;11;10;7;6;4;4;4;4;4;3;2;1	3;3;3;3;3;3;1;0;3;0;0;0;0;0;0;0;0;0;0;0;0;0	Interleukin enhancer-binding factor 3	ILF3	tr|A0A024R7C7|A0A024R7C7_HUMAN Interleukin enhancer binding factor 3, 90kDa, isoform CRA_d OS=Homo sapiens OX=9606 GN=ILF3 PE=4 SV=1;sp|Q12906|ILF3_HUMAN Interleukin enhancer-binding factor 3 OS=Homo sapiens OX=9606 GN=ILF3 PE=1 SV=3;sp|Q12906-5|ILF3_HUMAN	22	42	42	3	28	28	33	32	21	34	31	22	34	25	23	31	0	28	28	33	32	21	34	31	22	34	25	23	31	0	2	2	3	2	1	3	2	1	2	2	1
307	Q5J8M5;A0A024R7G5;A0A024R7E9;A0A024R7D0;P49366-2;P49366;M0R253;M0QX43;A0A3B3IU31;B4E3M2;M0R264;A0A087WZK0;P49366-3;M0R0J4;M0QYZ7;M0R1T4;B4DU50;M0R1T2;M0R0V2	Q5J8M5;A0A024R7G5;A0A024R7E9;A0A024R7D0;P49366-2;P49366;M0R253;M0QX43;A0A3B3IU31;B4E3M2;M0R264;A0A087WZK0;P49366-3	3;3;3;3;3;3;2;2;2;2;2;2;2;1;1;1;1;1;1	3;3;3;3;3;3;2;2;2;2;2;2;2;1;1;1;1;1;1	3;3;3;3;3;3;2;2;2;2;2;2;2;1;1;1;1;1;1	Deoxyhypusine synthase	DHPS	tr|Q5J8M5|Q5J8M5_HUMAN Deoxyhypusine synthase OS=Homo sapiens OX=9606 GN=DHPS PE=1 SV=1;tr|A0A024R7G5|A0A024R7G5_HUMAN Deoxyhypusine synthase, isoform CRA_a OS=Homo sapiens OX=9606 GN=DHPS PE=4 SV=1;tr|A0A024R7E9|A0A024R7E9_HUMAN Deoxyhypusine synthase, is	19	3	3	3	0	0	1	2	2	0	0	0	1	2	1	0	0	0	0	1	2	2	0	0	0	1	2	1	0	0	0	0	1	2	2	0	0	0	1	2	1
308	A0A024R7E0;Q96RE7	A0A024R7E0;Q96RE7	1;1	1;1	1;1	Nucleus accumbens-associated protein 1	BTBD14B;NACC1	tr|A0A024R7E0|A0A024R7E0_HUMAN BTB (POZ) domain containing 14B, isoform CRA_a OS=Homo sapiens OX=9606 GN=BTBD14B PE=4 SV=1;sp|Q96RE7|NACC1_HUMAN Nucleus accumbens-associated protein 1 OS=Homo sapiens OX=9606 GN=NACC1 PE=1 SV=1	2	1	1	1	0	0	1	1	0	0	0	0	0	1	0	0	0	0	0	1	1	0	0	0	0	0	1	0	0	0	0	0	1	1	0	0	0	0	0	1	0
309	A0A024R7E3;P26358;P26358-2;Q59FP7;I6L9H2;P26358-3;B3KVA0;K7ENW7;K7EJL0;K7EMU8;K7EIZ6;K7ERQ1;K7ELB1;K7ENQ6	A0A024R7E3;P26358;P26358-2;Q59FP7;I6L9H2;P26358-3	16;16;16;15;14;13;6;5;3;2;1;1;1;1	16;16;16;15;14;13;6;5;3;2;1;1;1;1	16;16;16;15;14;13;6;5;3;2;1;1;1;1	DNA (cytosine-5)-methyltransferase;DNA (cytosine-5)-methyltransferase 1	DNMT1	tr|A0A024R7E3|A0A024R7E3_HUMAN DNA (cytosine-5)-methyltransferase OS=Homo sapiens OX=9606 GN=DNMT1 PE=3 SV=1;sp|P26358|DNMT1_HUMAN DNA (cytosine-5)-methyltransferase 1 OS=Homo sapiens OX=9606 GN=DNMT1 PE=1 SV=2;sp|P26358-2|DNMT1_HUMAN Isoform 2 of DNA (cyt	14	16	16	16	3	1	7	9	7	3	1	1	6	5	5	1	0	3	1	7	9	7	3	1	1	6	5	5	1	0	3	1	7	9	7	3	1	1	6	5	5
310	A0A024R7F1;K7ELL7;B4DJQ5;P14314-2;P14314;A0A0S2Z4D8;A0A0S2Z4W7;A2VCQ4;A0A0S2Z4A0;K7EPW7;K7EKX1;K7EJ70;A0A0C4DGP4;K7EIP3	A0A024R7F1;K7ELL7;B4DJQ5;P14314-2;P14314;A0A0S2Z4D8;A0A0S2Z4W7;A2VCQ4	14;14;14;14;14;10;10;7;6;6;4;4;3;1	14;14;14;14;14;10;10;7;6;6;4;4;3;1	14;14;14;14;14;10;10;7;6;6;4;4;3;1	Glucosidase 2 subunit beta	PRKCSH	tr|A0A024R7F1|A0A024R7F1_HUMAN Protein kinase C substrate 80K-H, isoform CRA_a OS=Homo sapiens OX=9606 GN=PRKCSH PE=4 SV=1;tr|K7ELL7|K7ELL7_HUMAN Glucosidase 2 subunit beta OS=Homo sapiens OX=9606 GN=PRKCSH PE=1 SV=1;tr|B4DJQ5|B4DJQ5_HUMAN cDNA FLJ59211, h	14	14	14	14	7	4	10	10	10	6	3	0	7	7	4	3	0	7	4	10	10	10	6	3	0	7	7	4	3	0	7	4	10	10	10	6	3	0	7	7	4
311	K7EM93;K7EIL9;K7ES22;K7ELW9;B4DXU6;A0A024R7G4;Q9NVP2	K7EM93;K7EIL9;K7ES22;K7ELW9;B4DXU6;A0A024R7G4;Q9NVP2	1;1;1;1;1;1;1	1;1;1;1;1;1;1	1;1;1;1;1;1;1	Histone chaperone ASF1B	ASF1B	tr|K7EM93|K7EM93_HUMAN Histone chaperone ASF1B OS=Homo sapiens OX=9606 GN=ASF1B PE=1 SV=1;tr|K7EIL9|K7EIL9_HUMAN Histone chaperone ASF1B OS=Homo sapiens OX=9606 GN=ASF1B PE=1 SV=1;tr|K7ES22|K7ES22_HUMAN Histone chaperone ASF1B OS=Homo sapiens OX=9606 GN=AS	7	1	1	1	0	0	1	1	1	0	0	0	0	0	0	0	0	0	0	1	1	1	0	0	0	0	0	0	0	0	0	0	1	1	1	0	0	0	0	0	0
312	A0A024R7G6;M0R165;A8K5P4;Q9UBC2-3;Q9UBC2;Q9UBC2-2;B4DME4;B4DQX5;A5PKY0;Q9UBC2-4;M0R2S2;M0R3I1;Q69YZ4;K7EJR2;M0R330;M0QX30;M0R1V5	A0A024R7G6;M0R165;A8K5P4;Q9UBC2-3;Q9UBC2;Q9UBC2-2;B4DME4;B4DQX5;A5PKY0;Q9UBC2-4;M0R2S2	17;17;17;17;17;17;15;14;11;11;9;8;6;2;2;2;2	17;17;17;17;17;17;15;14;11;11;9;8;6;2;2;2;2	17;17;17;17;17;17;15;14;11;11;9;8;6;2;2;2;2	Epidermal growth factor receptor substrate 15-like 1	EPS15L1	tr|A0A024R7G6|A0A024R7G6_HUMAN Epidermal growth factor receptor pathway substrate 15-like 1, isoform CRA_a OS=Homo sapiens OX=9606 GN=EPS15L1 PE=4 SV=1;tr|M0R165|M0R165_HUMAN Epidermal growth factor receptor substrate 15-like 1 OS=Homo sapiens OX=9606 GN=E	17	17	17	17	1	3	10	5	5	6	2	2	4	2	2	3	0	1	3	10	5	5	6	2	2	4	2	2	3	0	1	3	10	5	5	6	2	2	4	2	2
313	A0A494C0B4;A8K1J3;A0A024R7G8;P54725-2;P54725-3;P54725;K7ENJ0;K7ELW1	A0A494C0B4;A8K1J3;A0A024R7G8;P54725-2;P54725-3;P54725;K7ENJ0;K7ELW1	5;5;5;5;5;5;3;3	3;3;3;3;3;3;1;1	3;3;3;3;3;3;1;1	UV excision repair protein RAD23 homolog A	RAD23A	tr|A0A494C0B4|A0A494C0B4_HUMAN UV excision repair protein RAD23 homolog A OS=Homo sapiens OX=9606 GN=RAD23A PE=1 SV=1;tr|A8K1J3|A8K1J3_HUMAN cDNA FLJ78534, highly similar to Homo sapiens RAD23 homolog A (S. cerevisiae), mRNA OS=Homo sapiens OX=9606 PE=2 SV	8	5	3	3	0	0	3	4	3	2	1	0	3	2	2	1	0	0	0	2	2	2	1	0	0	2	0	1	0	0	0	0	2	2	2	1	0	0	2	0	1
314	A0A024R7H8;O60885-2;O60885-3;O60885	A0A024R7H8;O60885-2;O60885-3;O60885	1;1;1;1	1;1;1;1	1;1;1;1	Bromodomain-containing protein 4	BRD4	tr|A0A024R7H8|A0A024R7H8_HUMAN Bromodomain containing 4, isoform CRA_b OS=Homo sapiens OX=9606 GN=BRD4 PE=4 SV=1;sp|O60885-2|BRD4_HUMAN Isoform C of Bromodomain-containing protein 4 OS=Homo sapiens OX=9606 GN=BRD4;sp|O60885-3|BRD4_HUMAN Isoform B of Bromod	4	1	1	1	0	0	0	1	1	0	0	0	0	0	0	0	0	0	0	0	1	1	0	0	0	0	0	0	0	0	0	0	0	1	1	0	0	0	0	0	0
315	A0A024R7I0;O14908;A8K2I7;A0A024R7I1;O14908-2;K7EM11;K7ESN1;K7ELJ2;A0A2R8Y651;Q8TF64	A0A024R7I0;O14908;A8K2I7;A0A024R7I1;O14908-2;K7EM11	17;17;16;11;11;9;4;2;1;1	17;17;16;11;11;9;4;2;1;1	17;17;16;11;11;9;4;2;1;1	PDZ domain-containing protein GIPC1	GIPC1	tr|A0A024R7I0|A0A024R7I0_HUMAN GIPC PDZ domain containing family, member 1, isoform CRA_a OS=Homo sapiens OX=9606 GN=GIPC1 PE=4 SV=1;sp|O14908|GIPC1_HUMAN PDZ domain-containing protein GIPC1 OS=Homo sapiens OX=9606 GN=GIPC1 PE=1 SV=2;tr|A8K2I7|A8K2I7_HUMAN	10	17	17	17	5	7	10	7	8	9	8	5	9	5	8	9	0	5	7	10	7	8	9	8	5	9	5	8	9	0	5	7	10	7	8	9	8	5	9	5	8
316	A0A024R7I3;P61006;H0YMN7;H0YNE9;B4DMS1;Q92930;P61006-2;H0YLJ8;H0YL94;B3KTE3;Q59EP4;M0R257;B2R8W8;A8K6I8;A0A0A1HAV6;A0A024R7G2;P20337;O95716;Q96E17	A0A024R7I3;P61006;H0YMN7;H0YNE9;B4DMS1;Q92930;P61006-2	6;6;3;3;3;3;3;2;2;2;2;1;1;1;1;1;1;1;1	5;5;2;2;2;2;2;1;1;1;1;1;1;1;1;1;1;1;1	4;4;1;1;1;1;1;1;1;1;0;0;0;0;0;0;0;0;0	Ras-related protein Rab-8A;Ras-related protein Rab-8B	RAB8A;RAB8B	tr|A0A024R7I3|A0A024R7I3_HUMAN RAB8A, member RAS oncogene family, isoform CRA_a OS=Homo sapiens OX=9606 GN=RAB8A PE=4 SV=1;sp|P61006|RAB8A_HUMAN Ras-related protein Rab-8A OS=Homo sapiens OX=9606 GN=RAB8A PE=1 SV=1;tr|H0YMN7|H0YMN7_HUMAN Ras-related protei	19	6	5	4	1	1	4	2	2	1	1	1	2	1	2	1	0	0	0	3	1	1	0	0	0	1	0	1	0	0	0	0	3	0	0	0	0	0	1	0	1
317	B4DHS5;A0A024R7I5;Q9NXH9-2;Q9NXH9;K7EQQ8;A0A024R7G3;A8K8L2;K7EQY6;K7EMZ2;K7ENI9;K7EQU7;B4E3A3	B4DHS5;A0A024R7I5;Q9NXH9-2;Q9NXH9;K7EQQ8;A0A024R7G3;A8K8L2	4;4;4;4;3;3;3;1;1;1;1;1	4;4;4;4;3;3;3;1;1;1;1;1	4;4;4;4;3;3;3;1;1;1;1;1	tRNA (guanine(26)-N(2))-dimethyltransferase	TRMT1	tr|B4DHS5|B4DHS5_HUMAN tRNA (guanine(26)-N(2))-dimethyltransferase OS=Homo sapiens OX=9606 PE=2 SV=1;tr|A0A024R7I5|A0A024R7I5_HUMAN tRNA (guanine(26)-N(2))-dimethyltransferase OS=Homo sapiens OX=9606 GN=TRMT1 PE=3 SV=1;sp|Q9NXH9-2|TRM1_HUMAN Isoform 2 of t	12	4	4	4	1	0	2	1	2	0	0	0	0	1	1	1	0	1	0	2	1	2	0	0	0	0	1	1	1	0	1	0	2	1	2	0	0	0	0	1	1
318	A0A024R7I7;B4DE50;P20336;S4R3Q3	A0A024R7I7;B4DE50;P20336;S4R3Q3	2;2;2;1	1;1;1;1	1;1;1;1	Ras-related protein Rab-3A	RAB3A	tr|A0A024R7I7|A0A024R7I7_HUMAN H.sapiens ras-related Hrab3A protein OS=Homo sapiens OX=9606 GN=RAB3A PE=2 SV=1;tr|B4DE50|B4DE50_HUMAN cDNA FLJ59582, highly similar to Ras-related protein Rab-3A OS=Homo sapiens OX=9606 PE=2 SV=1;sp|P20336|RAB3A_HUMAN Ras-re	4	2	1	1	0	0	0	2	2	0	0	0	0	0	0	0	0	0	0	0	1	1	0	0	0	0	0	0	0	0	0	0	0	1	1	0	0	0	0	0	0
319	A8K8B9;A0A024R7J0;P17612-2;P17612;Q15136;B7Z708;K7ERP6	A8K8B9;A0A024R7J0;P17612-2;P17612;Q15136	4;4;4;4;3;1;1	4;4;4;4;3;1;1	2;2;2;2;2;0;0	cAMP-dependent protein kinase catalytic subunit alpha	PRKACA;KIN27	tr|A8K8B9|A8K8B9_HUMAN cDNA FLJ77368, highly similar to Homo sapiens protein kinase, cAMP-dependent, catalytic, alpha (PRKACA), transcript variant 2, mRNA OS=Homo sapiens OX=9606 PE=2 SV=1;tr|A0A024R7J0|A0A024R7J0_HUMAN Protein kinase, cAMP-dependent, cata	7	4	4	2	0	1	2	2	2	0	0	0	1	1	1	0	0	0	1	2	2	2	0	0	0	1	1	1	0	0	0	1	1	1	1	0	0	0	0	1	1
320	B4E0Q6;B4DKZ7;A0A024R7K7;A0A024R7M6;Q86YP4-2;Q86YP4;Q86YP4-3	B4E0Q6;B4DKZ7;A0A024R7K7;A0A024R7M6;Q86YP4-2;Q86YP4;Q86YP4-3	1;1;1;1;1;1;1	1;1;1;1;1;1;1	1;1;1;1;1;1;1	Transcriptional repressor p66-alpha	GATAD2A	tr|B4E0Q6|B4E0Q6_HUMAN cDNA FLJ60209, highly similar to Transcriptional repressor p66 alpha OS=Homo sapiens OX=9606 PE=2 SV=1;tr|B4DKZ7|B4DKZ7_HUMAN cDNA FLJ55704, highly similar to Transcriptional repressor p66 alpha OS=Homo sapiens OX=9606 PE=2 SV=1;tr|A	7	1	1	1	0	0	1	1	0	0	0	0	1	1	0	0	0	0	0	1	1	0	0	0	0	1	1	0	0	0	0	0	1	1	0	0	0	0	1	1	0
321	B4DDG7;E7ENJ6;A0A024R7K8;Q59EK3;Q9BXS5;Q9BXS5-2;K7EJL1;B4DN99;B3KNH5;A0A087WZX7;K7ER75;K7EPJ8;K7ENA7;K7EQX3	B4DDG7;E7ENJ6;A0A024R7K8;Q59EK3;Q9BXS5;Q9BXS5-2;K7EJL1;B4DN99;B3KNH5	5;5;5;5;5;5;4;4;4;2;1;1;1;1	3;3;3;3;3;3;2;3;2;2;1;1;1;1	3;3;3;3;3;3;2;3;2;2;1;1;1;1	AP-1 complex subunit mu-1	AP1M1	tr|B4DDG7|B4DDG7_HUMAN cDNA FLJ57898, highly similar to Adaptor-relatedprotein complex 1 mu-1 subunit OS=Homo sapiens OX=9606 PE=2 SV=1;tr|E7ENJ6|E7ENJ6_HUMAN AP-1 complex subunit mu-1 OS=Homo sapiens OX=9606 GN=AP1M1 PE=1 SV=1;tr|A0A024R7K8|A0A024R7K8_HUM	14	5	3	3	0	1	3	3	3	1	0	0	2	1	1	1	0	0	1	1	1	2	0	0	0	0	1	0	0	0	0	1	1	1	2	0	0	0	0	1	0
322	A0A024R7K9;Q9BWG4-2;Q9BWG4;V9GYB2;U3KPY3	A0A024R7K9;Q9BWG4-2;Q9BWG4;V9GYB2;U3KPY3	2;2;2;1;1	1;1;1;1;1	1;1;1;1;1	Single-stranded DNA-binding protein 4	SSBP4	tr|A0A024R7K9|A0A024R7K9_HUMAN Single stranded DNA binding protein 4, isoform CRA_d OS=Homo sapiens OX=9606 GN=SSBP4 PE=4 SV=1;sp|Q9BWG4-2|SSBP4_HUMAN Isoform 2 of Single-stranded DNA-binding protein 4 OS=Homo sapiens OX=9606 GN=SSBP4;sp|Q9BWG4|SSBP4_HUMAN	5	2	1	1	1	1	0	2	2	0	1	1	1	2	2	1	0	0	0	0	1	1	0	0	0	0	1	1	1	0	0	0	0	1	1	0	0	0	0	1	1
323	A0A024R7L5;A0A024R7L8;Q92900-2;Q92900;B3KY55;A0A059XBJ1;A0A059XAJ5;A0A059XAL2;A0A059XG67;A0A059X4U2;Q6ZUC8;A0A059XG73;A0A059XAL6;A0A059XBJ6;A0A059XAM1	A0A024R7L5;A0A024R7L8;Q92900-2;Q92900	52;52;52;52;17;7;7;5;5;5;4;3;2;2;2	52;52;52;52;17;7;7;5;5;5;4;3;2;2;2	52;52;52;52;17;7;7;5;5;5;4;3;2;2;2	Regulator of nonsense transcripts 1	UPF1	tr|A0A024R7L5|A0A024R7L5_HUMAN UPF1 OS=Homo sapiens OX=9606 GN=UPF1 PE=2 SV=1;tr|A0A024R7L8|A0A024R7L8_HUMAN UPF1 regulator of nonsense transcripts homolog (Yeast), isoform CRA_a OS=Homo sapiens OX=9606 GN=UPF1 PE=4 SV=1;sp|Q92900-2|RENT1_HUMAN Isoform 2 o	15	52	52	52	27	28	33	31	24	34	31	30	35	29	26	35	4	27	28	33	31	24	34	31	30	35	29	26	35	4	27	28	33	31	24	34	31	30	35	29	26
324	B2R8A2;A0A024R7M0;Q9BVK6	B2R8A2;A0A024R7M0;Q9BVK6	5;5;5	5;5;5	5;5;5	Transmembrane emp24 domain-containing protein 9	TMED9	tr|B2R8A2|B2R8A2_HUMAN cDNA, FLJ93804, highly similar to Homo sapiens gp25L2 protein (HSGP25L2G), mRNA OS=Homo sapiens OX=9606 PE=2 SV=1;tr|A0A024R7M0|A0A024R7M0_HUMAN Transmembrane emp24 protein transport domain containing 9, isoform CRA_a OS=Homo sapiens	3	5	5	5	1	1	3	3	2	2	2	1	2	2	2	1	0	1	1	3	3	2	2	2	1	2	2	2	1	0	1	1	3	3	2	2	2	1	2	2	2
325	U3KQI1;A0A0A0MTJ1;B2R8G6;A0A024R7P2;B7Z6M0;Q14318-3;Q14318;Q14318-2	U3KQI1;A0A0A0MTJ1;B2R8G6;A0A024R7P2;B7Z6M0;Q14318-3;Q14318;Q14318-2	1;1;1;1;1;1;1;1	1;1;1;1;1;1;1;1	1;1;1;1;1;1;1;1	Peptidyl-prolyl cis-trans isomerase FKBP8	FKBP8	tr|U3KQI1|U3KQI1_HUMAN Peptidyl-prolyl cis-trans isomerase FKBP8 (Fragment) OS=Homo sapiens OX=9606 GN=FKBP8 PE=1 SV=1;tr|A0A0A0MTJ1|A0A0A0MTJ1_HUMAN Peptidyl-prolyl cis-trans isomerase FKBP8 OS=Homo sapiens OX=9606 GN=FKBP8 PE=1 SV=1;tr|B2R8G6|B2R8G6_HUMA	8	1	1	1	0	0	1	0	0	0	0	0	1	0	0	0	0	0	0	1	0	0	0	0	0	1	0	0	0	0	0	0	1	0	0	0	0	0	1	0	0
326	A0A024R7T3;P52597;B4DKS8;A0A1B0GW42	A0A024R7T3;P52597;B4DKS8	25;25;21;5	23;23;19;5	23;23;19;5	Heterogeneous nuclear ribonucleoprotein F;Heterogeneous nuclear ribonucleoprotein F, N-terminally processed	HNRPF;HNRNPF	tr|A0A024R7T3|A0A024R7T3_HUMAN Heterogeneous nuclear ribonucleoprotein F, isoform CRA_a OS=Homo sapiens OX=9606 GN=HNRPF PE=4 SV=1;sp|P52597|HNRPF_HUMAN Heterogeneous nuclear ribonucleoprotein F OS=Homo sapiens OX=9606 GN=HNRNPF PE=1 SV=3;tr|B4DKS8|B4DKS8_	4	25	23	23	12	21	15	14	12	13	13	11	16	10	12	11	16	10	19	13	12	10	11	11	9	14	8	10	9	15	10	19	13	12	10	11	11	9	14	8	10
327	A0A3B3IU45;B4DLA6;B3KMX0;A0A024R7U6;P33991;A0A3B3IS57;E5RG31;A0A3B3ITP6;A0A3B3IRR8;A4FS09;E5RFR3;Q6ZMK4;A0A0S2Z618;A0A0S2Z5Q9;A0A494C100;Q9UJA3-2;Q9UJA3;Q9UJA3-4	A0A3B3IU45;B4DLA6;B3KMX0;A0A024R7U6;P33991;A0A3B3IS57;E5RG31;A0A3B3ITP6	17;17;17;17;17;15;14;14;2;1;1;1;1;1;1;1;1;1	17;17;17;17;17;15;14;14;2;1;1;1;1;1;1;1;1;1	1;1;1;1;1;0;1;1;0;0;0;0;0;0;0;0;0;0	DNA replication licensing factor MCM4	MCM4	tr|A0A3B3IU45|A0A3B3IU45_HUMAN DNA helicase OS=Homo sapiens OX=9606 GN=MCM4 PE=1 SV=1;tr|B4DLA6|B4DLA6_HUMAN DNA helicase OS=Homo sapiens OX=9606 PE=2 SV=1;tr|B3KMX0|B3KMX0_HUMAN DNA helicase OS=Homo sapiens OX=9606 PE=2 SV=1;tr|A0A024R7U6|A0A024R7U6_HUMAN	18	17	17	1	4	1	9	10	8	3	3	2	8	2	5	4	0	4	1	9	10	8	3	3	2	8	2	5	4	0	1	0	0	0	0	1	1	0	1	0	1
328	G3V126;B4E054;A0A024R7X3;Q8TF11;B3KUZ7;A0A024R7U9;Q9UI12-2;Q9UI12	G3V126;B4E054;A0A024R7X3;Q8TF11;B3KUZ7;A0A024R7U9;Q9UI12-2;Q9UI12	1;1;1;1;1;1;1;1	1;1;1;1;1;1;1;1	1;1;1;1;1;1;1;1	V-type proton ATPase subunit H	ATP6V1H	tr|G3V126|G3V126_HUMAN V-type proton ATPase subunit H OS=Homo sapiens OX=9606 GN=ATP6V1H PE=1 SV=1;tr|B4E054|B4E054_HUMAN V-type proton ATPase subunit H OS=Homo sapiens OX=9606 PE=2 SV=1;tr|A0A024R7X3|A0A024R7X3_HUMAN V-type proton ATPase subunit H OS=Homo	8	1	1	1	1	1	0	1	0	0	0	1	1	0	0	0	0	1	1	0	1	0	0	0	1	1	0	0	0	0	1	1	0	1	0	0	0	1	1	0	0
329	A0A024R7V6;P61019;A0A0A1HAW1;P61019-2;E9PKL7;A0A3B3ITL1;Q5HYI5;Q8WUD1;H7C125;B4DUD4;E9PE37;O75546;Q6PIK3;H0YD31;Q96K32;Q8WUD1-2	A0A024R7V6;P61019;A0A0A1HAW1;P61019-2;E9PKL7	7;7;6;6;5;3;3;3;2;2;1;1;1;1;1;1	7;7;6;6;5;3;3;3;2;2;1;1;1;1;1;1	6;6;5;5;4;2;2;2;2;1;1;1;0;1;0;0	Ras-related protein Rab-2A	RAB2;RAB2A	tr|A0A024R7V6|A0A024R7V6_HUMAN RAB2, member RAS oncogene family, isoform CRA_a OS=Homo sapiens OX=9606 GN=RAB2 PE=4 SV=1;sp|P61019|RAB2A_HUMAN Ras-related protein Rab-2A OS=Homo sapiens OX=9606 GN=RAB2A PE=1 SV=1;tr|A0A0A1HAW1|A0A0A1HAW1_HUMAN H.sapiens ra	16	7	7	6	1	0	5	3	4	2	1	1	4	4	2	1	0	1	0	5	3	4	2	1	1	4	4	2	1	0	1	0	5	3	4	2	1	1	4	3	2
330	A0A024R7V7;Q9P2D1;B4DIS0;H0YJG4;Q461N2;A0A2R8Y840;H3BTW3;B7ZML1;Q9HCK8-2;Q9HCK8;Q8TD26;Q3L8U1-2;Q3L8U1-3;Q3L8U1;C9JFU2;H7C294;Q5JB41;A0A087WU44;B4DLD8;B4DR07;Q8TD26-3	A0A024R7V7;Q9P2D1;B4DIS0;H0YJG4;Q461N2;A0A2R8Y840;H3BTW3;B7ZML1;Q9HCK8-2;Q9HCK8;Q8TD26;Q3L8U1-2;Q3L8U1-3;Q3L8U1	3;3;2;2;2;2;2;2;2;2;2;2;2;2;1;1;1;1;1;1;1	3;3;2;2;2;2;2;2;2;2;2;2;2;2;1;1;1;1;1;1;1	2;2;2;1;1;1;1;1;1;1;1;1;1;1;1;1;1;1;0;0;1	Chromodomain-helicase-DNA-binding protein 7;Chromodomain-helicase-DNA-binding protein 8;Chromodomain-helicase-DNA-binding protein 6;Chromodomain-helicase-DNA-binding protein 9	CHD7;CHD8;CHD9;CHD6	tr|A0A024R7V7|A0A024R7V7_HUMAN Chromodomain helicase DNA binding protein 7, isoform CRA_a OS=Homo sapiens OX=9606 GN=CHD7 PE=4 SV=1;sp|Q9P2D1|CHD7_HUMAN Chromodomain-helicase-DNA-binding protein 7 OS=Homo sapiens OX=9606 GN=CHD7 PE=1 SV=3;tr|B4DIS0|B4DIS0_	21	3	3	2	0	1	1	0	0	0	2	0	0	0	0	0	0	0	1	1	0	0	0	2	0	0	0	0	0	0	0	1	0	0	0	0	2	0	0	0	0
331	A0A024R7W9;Q92905;Q59GH5;H0UI27;E5RHH5	A0A024R7W9;Q92905;Q59GH5	4;4;3;1;1	4;4;3;1;1	4;4;3;1;1	COP9 signalosome complex subunit 5	COPS5	tr|A0A024R7W9|A0A024R7W9_HUMAN COP9 constitutive photomorphogenic homolog subunit 5 (Arabidopsis), isoform CRA_a OS=Homo sapiens OX=9606 GN=COPS5 PE=2 SV=1;sp|Q92905|CSN5_HUMAN COP9 signalosome complex subunit 5 OS=Homo sapiens OX=9606 GN=COPS5 PE=1 SV=4;t	5	4	4	4	1	1	3	3	2	2	1	0	2	2	2	1	0	1	1	3	3	2	2	1	0	2	2	2	1	0	1	1	3	3	2	2	1	0	2	2	2
332	E5RJN7;A0A0A0MTC4;A0A0A0MTD1;Q2TBD5;F8VPI7;A8K276;Q4LE57;E7EPX0;A0A0A0MTC6;E7EVJ4;E9PH62;A0A024R7X7;Q9NUL3-6;Q9NUL3-8;Q9NUL3-3;Q9NUL3-7;Q9NUL3-2;Q9NUL3;G5EA18;Q9NUL3-4;E7EVI1;B7Z1P6;E5RJ67;H0YBY0;E5RFK1	E5RJN7;A0A0A0MTC4;A0A0A0MTD1;Q2TBD5;F8VPI7;A8K276;Q4LE57;E7EPX0;A0A0A0MTC6;E7EVJ4;E9PH62;A0A024R7X7;Q9NUL3-6;Q9NUL3-8;Q9NUL3-3;Q9NUL3-7;Q9NUL3-2;Q9NUL3;G5EA18;Q9NUL3-4;E7EVI1;B7Z1P6	5;5;5;5;5;5;5;5;5;5;5;5;5;5;5;5;5;5;4;4;3;3;2;2;1	3;3;3;3;3;3;3;3;3;3;3;3;3;3;3;3;3;3;2;2;1;1;2;2;1	3;3;3;3;3;3;3;3;3;3;3;3;3;3;3;3;3;3;2;2;1;1;2;2;1	Double-stranded RNA-binding protein Staufen homolog 2	STAU2;STAU2 variant protein	tr|E5RJN7|E5RJN7_HUMAN Double-stranded RNA-binding protein Staufen homolog 2 (Fragment) OS=Homo sapiens OX=9606 GN=STAU2 PE=1 SV=1;tr|A0A0A0MTC4|A0A0A0MTC4_HUMAN Double-stranded RNA-binding protein Staufen homolog 2 OS=Homo sapiens OX=9606 GN=STAU2 PE=1 SV	25	5	3	3	1	1	3	2	1	3	2	1	3	2	3	4	0	0	0	2	0	0	2	1	0	2	1	1	2	0	0	0	2	0	0	2	1	0	2	1	1
333	E5RHG8;A0A024R7Y5;Q15369-2;Q15369;R4GMY8	E5RHG8;A0A024R7Y5;Q15369-2;Q15369;R4GMY8	3;3;3;3;2	3;3;3;3;2	3;3;3;3;2	Transcription elongation factor B polypeptide 1	TCEB1	tr|E5RHG8|E5RHG8_HUMAN Elongin-C (Fragment) OS=Homo sapiens OX=9606 GN=ELOC PE=1 SV=1;tr|A0A024R7Y5|A0A024R7Y5_HUMAN Transcription elongation factor B (SIII), polypeptide 1 (15kDa, elongin C), isoform CRA_a OS=Homo sapiens OX=9606 GN=TCEB1 PE=3 SV=1;sp|Q15	5	3	3	3	2	0	2	3	2	1	1	0	1	1	2	0	0	2	0	2	3	2	1	1	0	1	1	2	0	0	2	0	2	3	2	1	1	0	1	1	2
334	A0A024R7Z5;O00560-3;O00560	A0A024R7Z5;O00560-3;O00560	1;1;1	1;1;1	1;1;1	Syntenin-1	SDCBP	tr|A0A024R7Z5|A0A024R7Z5_HUMAN Syndecan binding protein (Syntenin), isoform CRA_c OS=Homo sapiens OX=9606 GN=SDCBP PE=4 SV=1;sp|O00560-3|SDCB1_HUMAN Isoform 3 of Syntenin-1 OS=Homo sapiens OX=9606 GN=SDCBP;sp|O00560|SDCB1_HUMAN Syntenin-1 OS=Homo sapiens O	3	1	1	1	0	0	1	0	0	0	0	0	0	0	0	0	0	0	0	1	0	0	0	0	0	0	0	0	0	0	0	0	1	0	0	0	0	0	0	0	0
335	A0A024R811;Q53H82	A0A024R811;Q53H82	5;5	5;5	5;5	Beta-lactamase-like protein 2	LACTB2	tr|A0A024R811|A0A024R811_HUMAN Lactamase, beta 2, isoform CRA_a OS=Homo sapiens OX=9606 GN=LACTB2 PE=2 SV=1;sp|Q53H82|LACB2_HUMAN Endoribonuclease LACTB2 OS=Homo sapiens OX=9606 GN=LACTB2 PE=1 SV=2	2	5	5	5	0	0	1	3	1	0	0	0	0	1	1	0	0	0	0	1	3	1	0	0	0	0	1	1	0	0	0	0	1	3	1	0	0	0	0	1	1
336	A0A024R814;P18124;A8MUD9;O95036;C9JIJ5;C9JZ88	A0A024R814;P18124;A8MUD9;O95036	20;19;17;11;6;5	20;19;17;11;6;5	20;19;17;11;6;5	60S ribosomal protein L7	RPL7;WUGSC:H_RG054D04.1	tr|A0A024R814|A0A024R814_HUMAN Ribosomal protein L7, isoform CRA_a OS=Homo sapiens OX=9606 GN=RPL7 PE=4 SV=1;sp|P18124|RL7_HUMAN 60S ribosomal protein L7 OS=Homo sapiens OX=9606 GN=RPL7 PE=1 SV=1;tr|A8MUD9|A8MUD9_HUMAN 60S ribosomal protein L7 OS=Homo sapi	6	20	20	20	7	10	10	13	10	8	11	13	13	9	10	11	6	7	10	10	13	10	8	11	13	13	9	10	11	6	7	10	10	13	10	8	11	13	13	9	10
337	A0A024R821;P55884;P55884-2;A4D210;B4DV79;B4DXN6;Q96G38;Q86UM1;C9JZG1;C9JQN7;Q59FS8	A0A024R821;P55884;P55884-2;A4D210;B4DV79;B4DXN6;Q96G38;Q86UM1;C9JZG1	24;24;24;23;22;21;18;16;13;5;4	24;24;24;23;22;21;18;16;13;5;4	24;24;24;23;22;21;18;16;13;5;4	Eukaryotic translation initiation factor 3 subunit B	EIF3S9;EIF3B	tr|A0A024R821|A0A024R821_HUMAN Eukaryotic translation initiation factor 3 subunit B OS=Homo sapiens OX=9606 GN=EIF3S9 PE=3 SV=1;sp|P55884|EIF3B_HUMAN Eukaryotic translation initiation factor 3 subunit B OS=Homo sapiens OX=9606 GN=EIF3B PE=1 SV=3;sp|P55884-	11	24	24	24	10	10	16	15	8	6	12	8	11	9	11	5	0	10	10	16	15	8	6	12	8	11	9	11	5	0	10	10	16	15	8	6	12	8	11	9	11
338	A0A024R829;Q9NRF9	A0A024R829;Q9NRF9	2;2	2;2	2;2	DNA polymerase epsilon subunit 3	POLE3	tr|A0A024R829|A0A024R829_HUMAN Polymerase (DNA directed), epsilon 3 (P17 subunit), isoform CRA_a OS=Homo sapiens OX=9606 GN=POLE3 PE=4 SV=1;sp|Q9NRF9|DPOE3_HUMAN DNA polymerase epsilon subunit 3 OS=Homo sapiens OX=9606 GN=POLE3 PE=1 SV=1	2	2	2	2	0	0	0	1	1	0	0	0	0	0	0	0	1	0	0	0	1	1	0	0	0	0	0	0	0	1	0	0	0	1	1	0	0	0	0	0	0
339	H0YBL1;A0A024R830;A0A140VJL8;P29218;P29218-3;E5RG13;E5RIP7	H0YBL1;A0A024R830;A0A140VJL8;P29218;P29218-3;E5RG13;E5RIP7	3;3;3;3;3;2;2	3;3;3;3;3;2;2	3;3;3;3;3;2;2	Inositol monophosphatase 1	IMPA1	tr|H0YBL1|H0YBL1_HUMAN Inositol-1-monophosphatase (Fragment) OS=Homo sapiens OX=9606 GN=IMPA1 PE=1 SV=1;tr|A0A024R830|A0A024R830_HUMAN Inositol-1-monophosphatase OS=Homo sapiens OX=9606 GN=IMPA1 PE=3 SV=1;tr|A0A140VJL8|A0A140VJL8_HUMAN Inositol-1-monophosp	7	3	3	3	0	0	1	2	2	1	1	0	1	1	0	0	0	0	0	1	2	2	1	1	0	1	1	0	0	0	0	0	1	2	2	1	1	0	1	1	0
340	B3KUF6;A0A024R837;Q9BSH5	B3KUF6;A0A024R837;Q9BSH5	1;1;1	1;1;1	1;1;1	Haloacid dehalogenase-like hydrolase domain-containing protein 3	HDHD3	tr|B3KUF6|B3KUF6_HUMAN cDNA FLJ39748 fis, clone SMINT2017436, highly similar to Homo sapiens haloacid dehalogenase-like hydrolase domain containing 3 (HDHD3), mRNA OS=Homo sapiens OX=9606 PE=2 SV=1;tr|A0A024R837|A0A024R837_HUMAN Haloacid dehalogenase-like	3	1	1	1	0	0	0	1	0	0	0	0	0	0	0	0	0	0	0	0	1	0	0	0	0	0	0	0	0	0	0	0	0	1	0	0	0	0	0	0	0
341	A0A024R845;P61106;X6RFL8	A0A024R845;P61106;X6RFL8	7;7;5	7;7;5	7;7;5	Ras-related protein Rab-14	RAB14	tr|A0A024R845|A0A024R845_HUMAN RAB14, member RAS oncogene family, isoform CRA_a OS=Homo sapiens OX=9606 GN=RAB14 PE=4 SV=1;sp|P61106|RAB14_HUMAN Ras-related protein Rab-14 OS=Homo sapiens OX=9606 GN=RAB14 PE=1 SV=4;tr|X6RFL8|X6RFL8_HUMAN Ras-related protei	3	7	7	7	1	0	6	5	6	2	0	0	4	2	5	4	0	1	0	6	5	6	2	0	0	4	2	5	4	0	1	0	6	5	6	2	0	0	4	2	5
342	C9JPA8;C9JHN8;A0A024R847;Q7L5D6-2;Q7L5D6;C9JY46	C9JPA8;C9JHN8;A0A024R847;Q7L5D6-2;Q7L5D6;C9JY46	2;2;2;2;2;1	2;2;2;2;2;1	2;2;2;2;2;1	Golgi to ER traffic protein 4 homolog	GET4;C7orf20	tr|C9JPA8|C9JPA8_HUMAN Golgi to ER traffic protein 4 homolog (Fragment) OS=Homo sapiens OX=9606 GN=GET4 PE=1 SV=2;tr|C9JHN8|C9JHN8_HUMAN Golgi to ER traffic protein 4 homolog (Fragment) OS=Homo sapiens OX=9606 GN=GET4 PE=1 SV=1;tr|A0A024R847|A0A024R847_HUM	6	2	2	2	1	0	0	0	0	0	1	0	0	0	0	0	0	1	0	0	0	0	0	1	0	0	0	0	0	0	1	0	0	0	0	0	1	0	0	0	0
343	A0A024R850;Q96E11-8;Q96E11-3;Q96E11;X6RDS5;A0A024R855;Q96E11-7;Q96E11-5;Q96E11-6;Q96E11-4;Q96E11-2	A0A024R850;Q96E11-8;Q96E11-3;Q96E11;X6RDS5;A0A024R855;Q96E11-7;Q96E11-5;Q96E11-6;Q96E11-4;Q96E11-2	2;2;2;2;1;1;1;1;1;1;1	2;2;2;2;1;1;1;1;1;1;1	2;2;2;2;1;1;1;1;1;1;1	Ribosome-recycling factor, mitochondrial	MRRF	tr|A0A024R850|A0A024R850_HUMAN Mitochondrial ribosome recycling factor, isoform CRA_a OS=Homo sapiens OX=9606 GN=MRRF PE=4 SV=1;sp|Q96E11-8|RRFM_HUMAN Isoform 8 of Ribosome-recycling factor, mitochondrial OS=Homo sapiens OX=9606 GN=MRRF;sp|Q96E11-3|RRFM_HU	11	2	2	2	0	0	0	2	0	0	0	0	0	0	0	0	0	0	0	0	2	0	0	0	0	0	0	0	0	0	0	0	0	2	0	0	0	0	0	0	0
344	A0A024R861;O00743-2;O00743;O00743-3;B7Z3E2;A0A0S2Z482	A0A024R861;O00743-2;O00743;O00743-3;B7Z3E2	4;4;4;4;3;1	4;4;4;4;3;1	4;4;4;4;3;1	Serine/threonine-protein phosphatase;Serine/threonine-protein phosphatase 6 catalytic subunit;Serine/threonine-protein phosphatase 6 catalytic subunit, N-terminally processed	PPP6C	tr|A0A024R861|A0A024R861_HUMAN Serine/threonine-protein phosphatase OS=Homo sapiens OX=9606 GN=PPP6C PE=2 SV=1;sp|O00743-2|PPP6_HUMAN Isoform 2 of Serine/threonine-protein phosphatase 6 catalytic subunit OS=Homo sapiens OX=9606 GN=PPP6C;sp|O00743|PPP6_HUMA	6	4	4	4	0	1	2	0	1	0	0	0	2	0	1	0	0	0	1	2	0	1	0	0	0	2	0	1	0	0	0	1	2	0	1	0	0	0	2	0	1
345	B3KN67;F8W9S7;A0A024R875;A0A024R862;A0A024R8A2;Q14C86-3;Q14C86-4;Q14C86-5;Q14C86-2;Q14C86;Q14C86-6;B3KTX2;B3KMM3;H0Y4E7;H0Y7I9;C9IZ08;B4DK42	B3KN67;F8W9S7;A0A024R875;A0A024R862;A0A024R8A2;Q14C86-3;Q14C86-4;Q14C86-5;Q14C86-2;Q14C86;Q14C86-6;B3KTX2	5;5;5;5;5;5;5;5;5;5;5;4;2;1;1;1;1	5;5;5;5;5;5;5;5;5;5;5;4;2;1;1;1;1	5;5;5;5;5;5;5;5;5;5;5;4;2;1;1;1;1	GTPase-activating protein and VPS9 domain-containing protein 1	GAPVD1	tr|B3KN67|B3KN67_HUMAN cDNA FLJ13779 fis, clone PLACE4000445, highly similar to Homo sapiens GTPase activating protein and VPS9 domains 1 (GAPVD1), mRNA OS=Homo sapiens OX=9606 PE=2 SV=1;tr|F8W9S7|F8W9S7_HUMAN GTPase-activating protein and VPS9 domain-cont	17	5	5	5	0	0	2	2	1	1	1	0	2	2	2	0	0	0	0	2	2	1	1	1	0	2	2	2	0	0	0	0	2	2	1	1	1	0	2	2	2
346	F2Z388;A0A024R866;P42766;A4D2M5	F2Z388;A0A024R866;P42766;A4D2M5	4;4;4;2	4;4;4;2	4;4;4;2	60S ribosomal protein L35	RPL35;LOC154880	tr|F2Z388|F2Z388_HUMAN 60S ribosomal protein L35 OS=Homo sapiens OX=9606 GN=RPL35 PE=1 SV=1;tr|A0A024R866|A0A024R866_HUMAN Ribosomal protein L35, isoform CRA_a OS=Homo sapiens OX=9606 GN=RPL35 PE=3 SV=1;sp|P42766|RL35_HUMAN 60S ribosomal protein L35 OS=Hom	4	4	4	4	2	2	3	3	2	3	2	2	2	2	3	3	0	2	2	3	3	2	3	2	2	2	2	3	3	0	2	2	3	3	2	3	2	2	2	2	3
347	A0A024R870;Q6UWE0-2;Q6UWE0	A0A024R870;Q6UWE0-2;Q6UWE0	1;1;1	1;1;1	1;1;1	E3 ubiquitin-protein ligase LRSAM1	LRSAM1	tr|A0A024R870|A0A024R870_HUMAN Leucine rich repeat and sterile alpha motif containing 1, isoform CRA_a OS=Homo sapiens OX=9606 GN=LRSAM1 PE=4 SV=1;sp|Q6UWE0-2|LRSM1_HUMAN Isoform 2 of E3 ubiquitin-protein ligase LRSAM1 OS=Homo sapiens OX=9606 GN=LRSAM1;sp|	3	1	1	1	0	0	0	1	1	0	0	0	0	0	0	0	0	0	0	0	1	1	0	0	0	0	0	0	0	0	0	0	0	1	1	0	0	0	0	0	0
348	A0A024R872;Q96TA1-2;Q96TA1;Q9H8K1;Q2YD88	A0A024R872;Q96TA1-2;Q96TA1	7;7;7;2;1	7;7;7;2;1	7;7;7;2;1	Niban-like protein 1	C9orf88;FAM129B	tr|A0A024R872|A0A024R872_HUMAN Chromosome 9 open reading frame 88, isoform CRA_a OS=Homo sapiens OX=9606 GN=C9orf88 PE=4 SV=1;sp|Q96TA1-2|NIBA2_HUMAN Isoform 2 of Protein Niban 2 OS=Homo sapiens OX=9606 GN=NIBAN2;sp|Q96TA1|NIBA2_HUMAN Protein Niban 2 OS=Ho	5	7	7	7	1	0	4	4	4	1	0	0	2	1	2	0	0	1	0	4	4	4	1	0	0	2	1	2	0	0	1	0	4	4	4	1	0	0	2	1	2
349	B5BU53;B2R9L6;A0A024R880;P50750;P50750-2;X6RE90;A0A2R8YEB7;B3KX76;K7EJ83;Q8IWB3;A0A2R8Y644;H0YAZ9;Q9BWF9;Q9BVE2;E7EUK8;B4DK59;B4DHU6;B4DER5;E5RGN0;Q96GA5;A0A087X209;Q59G02;Q9BRL4;A0A087WZU2;A0A2R8YD28;F5H6Z0;B4DGP5;A0A024R996;A0A140VK97;A0A024R183;B4DK03;A0A024R980;A0A024RBH0;B7Z8T0;A0A2R8YF61;A0A2R8Y7W5;J3QSD7;A0A2R8Y4Z0;A0A024RA66;A0A024RA85;Q96Q40-6;Q96Q40-4;Q96Q40-3;O94921-3;Q96Q40-5;Q96Q40;O…	B5BU53;B2R9L6;A0A024R880;P50750;P50750-2	8;8;8;8;8;2;1;1;1;1;1;1;1;1;1;1;1;1;1;1;1;1;1;1;1;1;1;1;1;1;1;1;1;1;1;1;1;1;1;1;1;1;1;1;1;1;1;1;1;1;1;1;1;1;1;1;1;1	7;7;7;7;7;2;0;0;0;0;0;0;0;0;0;0;0;0;0;0;0;0;0;0;0;0;0;0;0;0;0;0;0;0;0;0;0;0;0;0;0;0;0;0;0;0;0;0;0;0;0;0;0;0;0;0;0;0	7;7;7;7;7;2;0;0;0;0;0;0;0;0;0;0;0;0;0;0;0;0;0;0;0;0;0;0;0;0;0;0;0;0;0;0;0;0;0;0;0;0;0;0;0;0;0;0;0;0;0;0;0;0;0;0;0;0	Cyclin-dependent kinase 9	CDK9	tr|B5BU53|B5BU53_HUMAN Cyclin-dependent kinase 9 OS=Homo sapiens OX=9606 GN=CDK9 PE=2 SV=1;tr|B2R9L6|B2R9L6_HUMAN cDNA, FLJ94450, highly similar to Homo sapiens cyclin-dependent kinase 9 (CDC2-related kinase) (CDK9), mRNA OS=Homo sapiens OX=9606 PE=2 SV=1;	58	8	7	7	6	3	2	4	5	3	6	5	1	2	3	1	2	5	2	1	3	4	3	5	4	0	2	2	1	1	5	2	1	3	4	3	5	4	0	2	2
350	A0A024R886;O95900-2;O95900	A0A024R886;O95900-2;O95900	6;6;6	6;6;6	6;6;6	Probable tRNA pseudouridine synthase 2	TRUB2	tr|A0A024R886|A0A024R886_HUMAN TruB pseudouridine (Psi) synthase homolog 2 (E. coli), isoform CRA_a OS=Homo sapiens OX=9606 GN=TRUB2 PE=4 SV=1;sp|O95900-2|TRUB2_HUMAN Isoform 2 of Mitochondrial mRNA pseudouridine synthase TRUB2 OS=Homo sapiens OX=9606 GN=T	3	6	6	6	0	1	2	2	0	3	1	0	4	0	0	3	0	0	1	2	2	0	3	1	0	4	0	0	3	0	0	1	2	2	0	3	1	0	4	0	0
351	B2RCX0;A0A024R895;Q01105-2;A0A0C4DFV9;Q5VXV3;Q01105-3;Q01105-4;Q01105;A0A087X027;P0DME0	B2RCX0;A0A024R895;Q01105-2;A0A0C4DFV9;Q5VXV3;Q01105-3;Q01105-4;Q01105	12;12;12;9;9;9;9;9;5;5	12;12;12;9;9;9;9;9;5;5	12;12;12;9;9;9;9;9;5;5	Protein SET	SET	tr|B2RCX0|B2RCX0_HUMAN cDNA, FLJ96345, Homo sapiens SET translocation (myeloid leukemia-associated) (SET),mRNA OS=Homo sapiens OX=9606 PE=2 SV=1;tr|A0A024R895|A0A024R895_HUMAN SET translocation (Myeloid leukemia-associated), isoform CRA_b OS=Homo sapiens O	10	12	12	12	5	2	8	10	6	4	3	0	4	3	5	2	0	5	2	8	10	6	4	3	0	4	3	5	2	0	5	2	8	10	6	4	3	0	4	3	5
352	A0A024R8A7;Q96I24;Q96I24-2;A0A494C1K6	A0A024R8A7;Q96I24;Q96I24-2	13;13;7;1	13;13;7;1	13;13;7;1	Far upstream element-binding protein 3	hCG_31253;FUBP3	tr|A0A024R8A7|A0A024R8A7_HUMAN HCG31253, isoform CRA_a OS=Homo sapiens OX=9606 GN=hCG_31253 PE=4 SV=1;sp|Q96I24|FUBP3_HUMAN Far upstream element-binding protein 3 OS=Homo sapiens OX=9606 GN=FUBP3 PE=1 SV=2;sp|Q96I24-2|FUBP3_HUMAN Isoform 2 of Far upstream	4	13	13	13	3	4	6	9	6	5	5	4	2	4	4	3	1	3	4	6	9	6	5	5	4	2	4	4	3	1	3	4	6	9	6	5	5	4	2	4	4
353	A0A494C1F2;A0A024R8B6;P35658-2;P35658-4;P35658;P35658-3;P35658-5;H0Y837;Q7Z3C4;A0A0A0MSW3;A0A494C104;B4DZN4;E9PKD2;A0A494BZU9;B7ZAV2;B4DYZ6	A0A494C1F2;A0A024R8B6;P35658-2;P35658-4;P35658;P35658-3;P35658-5;H0Y837;Q7Z3C4;A0A0A0MSW3	3;3;3;3;3;3;3;2;2;2;1;1;1;1;1;1	3;3;3;3;3;3;3;2;2;2;1;1;1;1;1;1	3;3;3;3;3;3;3;2;2;2;1;1;1;1;1;1	Nuclear pore complex protein Nup214	NUP214;DKFZp686J0330	tr|A0A494C1F2|A0A494C1F2_HUMAN Nuclear pore complex protein Nup214 OS=Homo sapiens OX=9606 GN=NUP214 PE=1 SV=1;tr|A0A024R8B6|A0A024R8B6_HUMAN Nucleoporin 214kDa, isoform CRA_b OS=Homo sapiens OX=9606 GN=NUP214 PE=4 SV=1;sp|P35658-2|NU214_HUMAN Isoform 2 of	16	3	3	3	1	0	1	0	0	0	1	0	0	0	0	0	0	1	0	1	0	0	0	1	0	0	0	0	0	0	1	0	1	0	0	0	1	0	0	0	0
354	A0A024R8D4;Q9Y399;Q5T8A0	A0A024R8D4;Q9Y399;Q5T8A0	14;14;9	14;14;9	14;14;9	28S ribosomal protein S2, mitochondrial	MRPS2	tr|A0A024R8D4|A0A024R8D4_HUMAN Mitochondrial ribosomal protein S2, isoform CRA_a OS=Homo sapiens OX=9606 GN=MRPS2 PE=3 SV=1;sp|Q9Y399|RT02_HUMAN 28S ribosomal protein S2, mitochondrial OS=Homo sapiens OX=9606 GN=MRPS2 PE=1 SV=1;tr|Q5T8A0|Q5T8A0_HUMAN 28S r	3	14	14	14	4	6	10	7	4	7	8	5	10	7	7	11	0	4	6	10	7	4	7	8	5	10	7	7	11	0	4	6	10	7	4	7	8	5	10	7	7
355	A0A024R8E4;Q9BV86;S4R338;Q9BV86-2	A0A024R8E4;Q9BV86;S4R338;Q9BV86-2	2;2;1;1	2;2;1;1	2;2;1;1	N-terminal Xaa-Pro-Lys N-methyltransferase 1;N-terminal Xaa-Pro-Lys N-methyltransferase 1, N-terminally processed	C9orf32;NTMT1	tr|A0A024R8E4|A0A024R8E4_HUMAN Chromosome 9 open reading frame 32, isoform CRA_a OS=Homo sapiens OX=9606 GN=C9orf32 PE=4 SV=1;sp|Q9BV86|NTM1A_HUMAN N-terminal Xaa-Pro-Lys N-methyltransferase 1 OS=Homo sapiens OX=9606 GN=NTMT1 PE=1 SV=3;tr|S4R338|S4R338_HUM	4	2	2	2	0	0	0	2	1	0	0	0	1	1	0	0	0	0	0	0	2	1	0	0	0	1	1	0	0	0	0	0	0	2	1	0	0	0	1	1	0
356	B5BU78;A0A024R8J2;Q12974-3;Q12974;Q93096;A0A3B3ISR8;E9PMY3;E9PML8;E9PJC0;E9PRR9;A0A0D9SGK2;Q12974-2;Q12974-4	B5BU78;A0A024R8J2;Q12974-3;Q12974;Q93096;A0A3B3ISR8;E9PMY3;E9PML8;E9PJC0;E9PRR9;A0A0D9SGK2;Q12974-2;Q12974-4	2;2;2;2;2;1;1;1;1;1;1;1;1	2;2;2;2;2;1;1;1;1;1;1;1;1	2;2;2;2;2;1;1;1;1;1;1;1;1	Protein tyrosine phosphatase type IVA 2;Protein tyrosine phosphatase type IVA 1	PTP4A1;PTP4A2	tr|B5BU78|B5BU78_HUMAN Protein tyrosine phosphatase type IVA protein 1 OS=Homo sapiens OX=9606 GN=PTP4A1 PE=2 SV=1;tr|A0A024R8J2|A0A024R8J2_HUMAN Protein tyrosine phosphatase type IVA, member 1, isoform CRA_a OS=Homo sapiens OX=9606 GN=PTP4A1 PE=4 SV=1;sp|	13	2	2	2	0	0	1	1	1	0	0	0	1	0	0	0	0	0	0	1	1	1	0	0	0	1	0	0	0	0	0	0	1	1	1	0	0	0	1	0	0
357	B7ZLD8;B7ZLD5;A0A024R8K7;A0A024R8T0;P16144-4;P16144-2;P16144;A0A024R8N2;P16144-3;Q59H46;P16144-5;B4E3N0;Q2VP98;J3QQL2;J3QRK0;J3KSH9	B7ZLD8;B7ZLD5;A0A024R8K7;A0A024R8T0;P16144-4;P16144-2;P16144;A0A024R8N2;P16144-3;Q59H46	22;22;22;22;22;22;22;21;21;19;5;4;4;2;2;1	22;22;22;22;22;22;22;21;21;19;5;4;4;2;2;1	22;22;22;22;22;22;22;21;21;19;5;4;4;2;2;1	Integrin beta;Integrin beta-4	ITGB4	tr|B7ZLD8|B7ZLD8_HUMAN Integrin beta OS=Homo sapiens OX=9606 GN=ITGB4 PE=2 SV=1;tr|B7ZLD5|B7ZLD5_HUMAN Integrin beta OS=Homo sapiens OX=9606 GN=ITGB4 PE=2 SV=1;tr|A0A024R8K7|A0A024R8K7_HUMAN Integrin beta OS=Homo sapiens OX=9606 GN=ITGB4 PE=3 SV=1;tr|A0A02	16	22	22	22	6	3	14	14	17	10	1	3	8	7	9	4	0	6	3	14	14	17	10	1	3	8	7	9	4	0	6	3	14	14	17	10	1	3	8	7	9
358	A0A024R8L0;J3QLS3;Q9Y2R9;J3QQS1;J3KSI8;J3QKW2;Q96Q63	A0A024R8L0;J3QLS3;Q9Y2R9;J3QQS1;J3KSI8;J3QKW2	15;15;15;11;10;10;1	15;15;15;11;10;10;1	15;15;15;11;10;10;1	28S ribosomal protein S7, mitochondrial	MRPS7	tr|A0A024R8L0|A0A024R8L0_HUMAN Mitochondrial ribosomal protein S7, isoform CRA_a OS=Homo sapiens OX=9606 GN=MRPS7 PE=4 SV=1;tr|J3QLS3|J3QLS3_HUMAN 28S ribosomal protein S7, mitochondrial OS=Homo sapiens OX=9606 GN=MRPS7 PE=1 SV=1;sp|Q9Y2R9|RT07_HUMAN 28S r	7	15	15	15	7	6	8	6	4	6	7	8	10	5	6	9	0	7	6	8	6	4	6	7	8	10	5	6	9	0	7	6	8	6	4	6	7	8	10	5	6
359	K7EIJ0;K7ENL2;A6NG10;K7EMC9;A0A024R8L1;Q969T9;K7EIN1;K7ESN4;B4DFL8;Q7Z511;Q969T9-2;B4DV07;K7EIK1	K7EIJ0;K7ENL2;A6NG10;K7EMC9;A0A024R8L1;Q969T9;K7EIN1;K7ESN4;B4DFL8;Q7Z511;Q969T9-2;B4DV07	5;5;5;5;5;5;4;4;4;4;4;3;1	5;5;5;5;5;5;4;4;4;4;4;3;1	5;5;5;5;5;5;4;4;4;4;4;3;1	WW domain-binding protein 2	WBP2	tr|K7EIJ0|K7EIJ0_HUMAN WW domain-binding protein 2 (Fragment) OS=Homo sapiens OX=9606 GN=WBP2 PE=1 SV=1;tr|K7ENL2|K7ENL2_HUMAN WW domain-binding protein 2 OS=Homo sapiens OX=9606 GN=WBP2 PE=1 SV=1;tr|A6NG10|A6NG10_HUMAN WW domain-binding protein 2 OS=Homo	13	5	5	5	1	1	3	2	3	4	2	2	3	2	4	2	0	1	1	3	2	3	4	2	2	3	2	4	2	0	1	1	3	2	3	4	2	2	3	2	4
360	A0A024R8T3;A0A024R8L7;Q15067-2;Q15067;K7ELT1;I3L0T4;I3L2U4;B4DU07;Q15067-3;K7ENF1;K7ESC7	A0A024R8T3;A0A024R8L7;Q15067-2;Q15067;K7ELT1;I3L0T4	5;5;5;5;3;3;2;2;2;1;1	5;5;5;5;3;3;2;2;2;1;1	5;5;5;5;3;3;2;2;2;1;1	Acyl-coenzyme A oxidase;Peroxisomal acyl-coenzyme A oxidase 1	ACOX1	tr|A0A024R8T3|A0A024R8T3_HUMAN Acyl-coenzyme A oxidase OS=Homo sapiens OX=9606 GN=ACOX1 PE=3 SV=1;tr|A0A024R8L7|A0A024R8L7_HUMAN Acyl-coenzyme A oxidase OS=Homo sapiens OX=9606 GN=ACOX1 PE=3 SV=1;sp|Q15067-2|ACOX1_HUMAN Isoform 2 of Peroxisomal acyl-coenzy	11	5	5	5	0	0	2	3	2	1	0	0	2	2	0	0	0	0	0	2	3	2	1	0	0	2	2	0	0	0	0	0	2	3	2	1	0	0	2	2	0
361	B4DWV9;A0A024R8M0;Q14344-2;Q14344	B4DWV9;A0A024R8M0;Q14344-2;Q14344	2;2;2;2	2;2;2;2	2;2;2;2	Guanine nucleotide-binding protein subunit alpha-13	GNA13	tr|B4DWV9|B4DWV9_HUMAN cDNA FLJ53108, highly similar to Guanine nucleotide-binding protein alpha-13 subunit OS=Homo sapiens OX=9606 PE=2 SV=1;tr|A0A024R8M0|A0A024R8M0_HUMAN Guanine nucleotide binding protein (G protein), alpha 13, isoform CRA_a OS=Homo sap	4	2	2	2	0	0	1	1	0	0	0	0	1	0	0	0	0	0	0	1	1	0	0	0	0	1	0	0	0	0	0	0	1	1	0	0	0	0	1	0	0
362	A0A024R8M4;Q14558;Q14558-2;B4DP31;C9JNQ3;C9J168;C9JKT9;C9JUN4	A0A024R8M4;Q14558;Q14558-2;B4DP31;C9JNQ3;C9J168	4;4;4;3;2;2;1;1	4;4;4;3;2;2;1;1	4;4;4;3;2;2;1;1	Phosphoribosyl pyrophosphate synthase-associated protein 1	PRPSAP1	tr|A0A024R8M4|A0A024R8M4_HUMAN Phosphoribosyl pyrophosphate synthetase-associated protein 1, isoform CRA_a OS=Homo sapiens OX=9606 GN=PRPSAP1 PE=4 SV=1;sp|Q14558|KPRA_HUMAN Phosphoribosyl pyrophosphate synthase-associated protein 1 OS=Homo sapiens OX=9606	8	4	4	4	2	1	1	3	3	0	1	1	1	3	2	1	0	2	1	1	3	3	0	1	1	1	3	2	1	0	2	1	1	3	3	0	1	1	1	3	2
363	B5BUF9;B5BU32;A0A384MDV9;K7ERV3;A0A024R8N6;P04183;K7ES52;K7ERJ1;K7ENW5	B5BUF9;B5BU32;A0A384MDV9;K7ERV3;A0A024R8N6;P04183;K7ES52;K7ERJ1	4;4;4;4;4;4;3;3;1	4;4;4;4;4;4;3;3;1	4;4;4;4;4;4;3;3;1	Thymidine kinase;Thymidine kinase, cytosolic	TK1	tr|B5BUF9|B5BUF9_HUMAN Thymidine kinase (Fragment) OS=Homo sapiens OX=9606 GN=TK1 PE=2 SV=1;tr|B5BU32|B5BU32_HUMAN Thymidine kinase OS=Homo sapiens OX=9606 GN=TK1 PE=2 SV=1;tr|A0A384MDV9|A0A384MDV9_HUMAN Thymidine kinase OS=Homo sapiens OX=9606 PE=2 SV=1;t	9	4	4	4	0	0	3	3	2	0	0	1	1	0	1	0	0	0	0	3	3	2	0	0	1	1	0	1	0	0	0	0	3	3	2	0	0	1	1	0	1
364	J3KT73;J3QL01;A0A024R8P8;P63173;J3KSP2	J3KT73;J3QL01;A0A024R8P8;P63173;J3KSP2	4;4;4;4;3	4;4;4;4;3	4;4;4;4;3	60S ribosomal protein L38	RPL38	tr|J3KT73|J3KT73_HUMAN 60S ribosomal protein L38 OS=Homo sapiens OX=9606 GN=RPL38 PE=1 SV=1;tr|J3QL01|J3QL01_HUMAN 60S ribosomal protein L38 OS=Homo sapiens OX=9606 GN=RPL38 PE=1 SV=1;tr|A0A024R8P8|A0A024R8P8_HUMAN Ribosomal protein L38, isoform CRA_a OS=H	5	4	4	4	2	2	2	4	2	2	1	1	2	4	2	1	0	2	2	2	4	2	2	1	1	2	4	2	1	0	2	2	2	4	2	2	1	1	2	4	2
365	A0A024R8Q1;P10253;I3L2V9;I3L0S5;I3L3L3	A0A024R8Q1;P10253	16;16;1;1;1	16;16;1;1;1	10;10;1;0;0	Lysosomal alpha-glucosidase;76 kDa lysosomal alpha-glucosidase;70 kDa lysosomal alpha-glucosidase	GAA	tr|A0A024R8Q1|A0A024R8Q1_HUMAN Glucosidase, alpha acid (Pompe disease, glycogen storage disease type II), isoform CRA_a OS=Homo sapiens OX=9606 GN=GAA PE=3 SV=1;sp|P10253|LYAG_HUMAN Lysosomal alpha-glucosidase OS=Homo sapiens OX=9606 GN=GAA PE=1 SV=4	5	16	16	10	1	2	10	11	10	5	1	1	4	5	2	1	0	1	2	10	11	10	5	1	1	4	5	2	1	0	1	2	7	7	6	3	1	0	3	3	2
366	A0A024R8R4;Q8TAT6;Q8TAT6-2;B4DG89;I3L3I1;I3L283;I3L4U9;A0A0D9SFI9;I3L281	A0A024R8R4;Q8TAT6;Q8TAT6-2;B4DG89	17;17;17;14;5;3;3;2;2	17;17;17;14;5;3;3;2;2	17;17;17;14;5;3;3;2;2	Nuclear protein localization protein 4 homolog	NPLOC4	tr|A0A024R8R4|A0A024R8R4_HUMAN Nuclear protein localization 4 homolog (S. cerevisiae), isoform CRA_a OS=Homo sapiens OX=9606 GN=NPLOC4 PE=4 SV=1;sp|Q8TAT6|NPL4_HUMAN Nuclear protein localization protein 4 homolog OS=Homo sapiens OX=9606 GN=NPLOC4 PE=1 SV=3	9	17	17	17	7	6	10	8	8	10	6	5	11	9	10	7	0	7	6	10	8	8	10	6	5	11	9	10	7	0	7	6	10	8	8	10	6	5	11	9	10
367	A0A024R8S3;P61956-2;P61956;A8MUA9;A8MU27;Q6EEV6;P55854;P55854-2	A0A024R8S3;P61956-2;P61956;A8MUA9;A8MU27;Q6EEV6;P55854;P55854-2	2;2;2;1;1;1;1;1	2;2;2;1;1;1;1;1	2;2;2;1;1;1;1;1	Small ubiquitin-related modifier;Small ubiquitin-related modifier 2;Small ubiquitin-related modifier 4;Small ubiquitin-related modifier 3	SUMO2;SUMO3;SUMO4	tr|A0A024R8S3|A0A024R8S3_HUMAN Small ubiquitin-related modifier OS=Homo sapiens OX=9606 GN=SUMO2 PE=3 SV=1;sp|P61956-2|SUMO2_HUMAN Isoform 2 of Small ubiquitin-related modifier 2 OS=Homo sapiens OX=9606 GN=SUMO2;sp|P61956|SUMO2_HUMAN Small ubiquitin-relate	8	2	2	2	1	1	2	1	1	0	0	0	1	1	1	1	0	1	1	2	1	1	0	0	0	1	1	1	1	0	1	1	2	1	1	0	0	0	1	1	1
368	A0A024R8S5;P07237;B4DUA5;H7BZ94;B4DNL5;B4DLN6;H0Y3Z3;Q96C96;I3L312;B4DJS0;I3L398;B3KTQ9;I3NI03;I3L4M2;I3L0S0;I3L3U6;I3L3P5;B4DNP9;I3L514;I3L1Y5	A0A024R8S5;P07237;B4DUA5;H7BZ94;B4DNL5;B4DLN6;H0Y3Z3	29;29;26;26;26;24;15;14;13;13;12;11;8;7;7;7;5;4;3;2	29;29;26;26;26;24;15;14;13;13;12;11;8;7;7;7;5;4;3;2	29;29;26;26;26;24;15;14;13;13;12;11;8;7;7;7;5;4;3;2	Protein disulfide-isomerase	P4HB	tr|A0A024R8S5|A0A024R8S5_HUMAN Protein disulfide-isomerase OS=Homo sapiens OX=9606 GN=P4HB PE=2 SV=1;sp|P07237|PDIA1_HUMAN Protein disulfide-isomerase OS=Homo sapiens OX=9606 GN=P4HB PE=1 SV=3;tr|B4DUA5|B4DUA5_HUMAN cDNA FLJ59430, highly similar to Protein	20	29	29	29	19	11	23	23	21	16	16	13	23	18	19	15	2	19	11	23	23	21	16	16	13	23	18	19	15	2	19	11	23	23	21	16	16	13	23	18	19
369	K7ELS8;A0A024R8T9;O43760;O43760-2;K7ELD9;K7ENG9;K7EJ35	K7ELS8;A0A024R8T9;O43760;O43760-2;K7ELD9;K7ENG9;K7EJ35	2;2;2;2;1;1;1	2;2;2;2;1;1;1	2;2;2;2;1;1;1	Synaptogyrin;Synaptogyrin-2	SYNGR2	tr|K7ELS8|K7ELS8_HUMAN Synaptogyrin-2 (Fragment) OS=Homo sapiens OX=9606 GN=SYNGR2 PE=1 SV=1;tr|A0A024R8T9|A0A024R8T9_HUMAN Synaptogyrin OS=Homo sapiens OX=9606 GN=SYNGR2 PE=3 SV=1;sp|O43760|SNG2_HUMAN Synaptogyrin-2 OS=Homo sapiens OX=9606 GN=SYNGR2 PE=1	7	2	2	2	0	0	1	1	1	1	1	0	1	1	0	0	0	0	0	1	1	1	1	1	0	1	1	0	0	0	0	0	1	1	1	1	1	0	1	1	0
370	A0A024R8U1;O15427;Q53G91;J3QQS9;J3QQV2;J3QSC3;J3QRP8;J3QLE3;J3KTM6;J3QRU2;J3KT83;J3QRA0;J3KTI8	A0A024R8U1;O15427;Q53G91;J3QQS9;J3QQV2;J3QSC3	4;4;3;2;2;2;1;1;1;1;1;1;1	4;4;3;2;2;2;1;1;1;1;1;1;1	4;4;3;2;2;2;1;1;1;1;1;1;1	Monocarboxylate transporter 4	SLC16A3	tr|A0A024R8U1|A0A024R8U1_HUMAN Solute carrier family 16 (Monocarboxylic acid transporters), member 3, isoform CRA_a OS=Homo sapiens OX=9606 GN=SLC16A3 PE=4 SV=1;sp|O15427|MOT4_HUMAN Monocarboxylate transporter 4 OS=Homo sapiens OX=9606 GN=SLC16A3 PE=1 SV=1	13	4	4	4	2	2	2	2	3	2	2	2	3	4	3	2	0	2	2	2	2	3	2	2	2	3	4	3	2	0	2	2	2	2	3	2	2	2	3	4	3
371	J3QL05;J3KP15;Q53FN0;A0A024R8U5;Q01130-2;Q01130;B3KX15;Q6NXQ0;Q8N220;B3KVY2;B3KUF7;Q8NAK9;B3KUY1;A0A024R3A8;Q9BRL6-2;Q9BRL6;A4D2F7;A4D2F6	J3QL05;J3KP15;Q53FN0;A0A024R8U5;Q01130-2;Q01130;B3KX15;Q6NXQ0;Q8N220;B3KVY2;B3KUF7;Q8NAK9;B3KUY1;A0A024R3A8;Q9BRL6-2;Q9BRL6	4;4;4;4;4;4;3;3;3;3;3;3;3;2;2;2;1;1	4;4;4;4;4;4;3;3;3;3;3;3;3;2;2;2;1;1	4;4;4;4;4;4;3;3;3;3;3;3;3;2;2;2;1;1	Serine/arginine-rich splicing factor 2;Serine/arginine-rich splicing factor 8	SRSF2;SFRS2;SRP46;SRSF8	tr|J3QL05|J3QL05_HUMAN Serine/arginine-rich-splicing factor 2 (Fragment) OS=Homo sapiens OX=9606 GN=SRSF2 PE=1 SV=1;tr|J3KP15|J3KP15_HUMAN Serine/arginine-rich-splicing factor 2 (Fragment) OS=Homo sapiens OX=9606 GN=SRSF2 PE=1 SV=8;tr|Q53FN0|Q53FN0_HUMAN S	18	4	4	4	4	1	4	4	3	2	0	0	2	1	3	1	0	4	1	4	4	3	2	0	0	2	1	3	1	0	4	1	4	4	3	2	0	0	2	1	3
372	E7D7X9;A0A024R8U9;P32322;P32322-3;Q2TU78;E2QRB3;E7D7Y0;A0A1B2JLU7;Q8TBX0;P32322-2;B7Z8T1;J3QKT4;J3KQ22;J3QL24;J3QR88;J3QLK9;J3QL23;J3QL32;J3KTA8;J3QKT3;J3QRZ0	E7D7X9;A0A024R8U9;P32322;P32322-3;Q2TU78;E2QRB3;E7D7Y0;A0A1B2JLU7;Q8TBX0;P32322-2;B7Z8T1;J3QKT4;J3KQ22	10;10;10;10;9;9;9;9;8;8;5;5;5;3;2;2;2;2;1;1;1	10;10;10;10;9;9;9;9;8;8;5;5;5;3;2;2;2;2;1;1;1	9;9;9;9;8;8;8;8;7;7;4;4;5;3;2;2;2;2;1;1;1	Pyrroline-5-carboxylate reductase;Pyrroline-5-carboxylate reductase 1, mitochondrial	PYCR1;PIG45	tr|E7D7X9|E7D7X9_HUMAN Pyrroline-5-carboxylate reductase OS=Homo sapiens OX=9606 PE=2 SV=1;tr|A0A024R8U9|A0A024R8U9_HUMAN Pyrroline-5-carboxylate reductase OS=Homo sapiens OX=9606 GN=PYCR1 PE=3 SV=1;sp|P32322|P5CR1_HUMAN Pyrroline-5-carboxylate reductase 1	21	10	10	9	7	2	6	9	7	4	4	2	5	6	6	3	0	7	2	6	9	7	4	4	2	5	6	6	3	0	6	2	6	8	6	4	4	2	5	5	5
373	A0A0S2Z5A5;A0A024R8V0;Q9UHD8-7;Q9UHD8-2;Q9UHD8-5;Q9UHD8;A0A024R8Q0;Q9UHD8-3;Q1WWK5;A0A0S2Z5W9;Q9UHD8-4;Q9UHD8-9;Q9UHD8-8;K7EJV0;K7EPY1;K7ENL0;B4DTL7;K7EK18;K7EL40;K7EJ51;K7ER52;K7EIE4;K7EQD7;K7ELJ9;K7ER14;K7EIR4;K7EKN4;K7EN52;K7ENQ5;K7EJZ2;K7EJL9;K7ERG1	A0A0S2Z5A5;A0A024R8V0;Q9UHD8-7;Q9UHD8-2;Q9UHD8-5;Q9UHD8;A0A024R8Q0;Q9UHD8-3;Q1WWK5	18;18;18;18;18;18;12;12;9;8;8;8;8;6;6;6;6;5;5;4;4;4;4;3;3;2;2;2;2;2;2;1	18;18;18;18;18;18;12;12;9;8;8;8;8;6;6;6;6;5;5;4;4;4;4;3;3;2;2;2;2;2;2;1	18;18;18;18;18;18;12;12;9;8;8;8;8;6;6;6;6;5;5;4;4;4;4;3;3;2;2;2;2;2;2;1	Septin-9	SEPTIN9	tr|A0A0S2Z5A5|A0A0S2Z5A5_HUMAN Septin 9 isoform 1 (Fragment) OS=Homo sapiens OX=9606 GN=SEPT9 PE=2 SV=1;tr|A0A024R8V0|A0A024R8V0_HUMAN Septin 9, isoform CRA_a OS=Homo sapiens OX=9606 GN=SEPT9 PE=3 SV=1;sp|Q9UHD8-7|SEPT9_HUMAN Isoform 7 of Septin-9 OS=Homo	32	18	18	18	6	1	9	10	8	4	2	1	7	6	8	4	0	6	1	9	10	8	4	2	1	7	6	8	4	0	6	1	9	10	8	4	2	1	7	6	8
374	A0A024R8W0;P38919;I3L3H2;Q59GT8;Q5JWW0;E9PBH4;F8WE11;C9JUF0	A0A024R8W0;P38919;I3L3H2	23;23;21;2;2;2;2;1	18;18;16;0;0;0;0;0	18;18;16;0;0;0;0;0	Eukaryotic initiation factor 4A-III;Eukaryotic initiation factor 4A-III, N-terminally processed	DDX48;EIF4A3	tr|A0A024R8W0|A0A024R8W0_HUMAN DEAD (Asp-Glu-Ala-Asp) box polypeptide 48, isoform CRA_a OS=Homo sapiens OX=9606 GN=DDX48 PE=3 SV=1;sp|P38919|IF4A3_HUMAN Eukaryotic initiation factor 4A-III OS=Homo sapiens OX=9606 GN=EIF4A3 PE=1 SV=4;tr|I3L3H2|I3L3H2_HUMAN	8	23	18	18	9	6	17	16	14	12	12	5	13	12	9	6	1	7	5	13	12	11	9	9	3	11	8	6	3	0	7	5	13	12	11	9	9	3	11	8	6
375	B4E0G1;A0A024R8X3;H7BYT1;P48730-2;P48730;B4DIJ9;Q59FJ7;H0Y645;B0QY35;B0QY34;Q5U045;Q53EZ1;B3KRV2;P49674;H0Y2N6;J3QQI9;B0QY36;J3KRM8	B4E0G1;A0A024R8X3;H7BYT1;P48730-2;P48730;B4DIJ9;Q59FJ7;H0Y645;B0QY35;B0QY34;Q5U045;Q53EZ1;B3KRV2;P49674	5;5;5;5;5;4;4;3;3;3;3;3;3;3;2;2;2;1	5;5;5;5;5;4;4;3;3;3;3;3;3;3;2;2;2;1	5;5;5;5;5;4;4;3;3;3;3;3;3;3;2;2;2;1	Casein kinase I isoform delta;Casein kinase I isoform epsilon	CSNK1D;CSNK1E	tr|B4E0G1|B4E0G1_HUMAN cDNA FLJ56279, highly similar to Casein kinase I isoform delta OS=Homo sapiens OX=9606 PE=2 SV=1;tr|A0A024R8X3|A0A024R8X3_HUMAN Casein kinase 1, delta, isoform CRA_a OS=Homo sapiens OX=9606 GN=CSNK1D PE=4 SV=1;tr|H7BYT1|H7BYT1_HUMAN	18	5	5	5	0	0	3	2	1	0	0	0	0	1	1	0	0	0	0	3	2	1	0	0	0	0	1	1	0	0	0	0	3	2	1	0	0	0	0	1	1
376	Q53GB9;A0A024R8Z1;Q5VV89;O14880	Q53GB9;A0A024R8Z1;Q5VV89;O14880	1;1;1;1	1;1;1;1	1;1;1;1	Microsomal glutathione S-transferase 3	MGST3	tr|Q53GB9|Q53GB9_HUMAN Microsomal glutathione S-transferase 3 variant (Fragment) OS=Homo sapiens OX=9606 PE=2 SV=1;tr|A0A024R8Z1|A0A024R8Z1_HUMAN Microsomal glutathione S-transferase 3, isoform CRA_a OS=Homo sapiens OX=9606 GN=MGST3 PE=4 SV=1;tr|Q5VV89|Q5V	4	1	1	1	0	0	1	1	1	0	0	0	0	0	0	0	0	0	0	1	1	1	0	0	0	0	0	0	0	0	0	0	1	1	1	0	0	0	0	0	0
377	A0A3B3ITK9;Q9NVT8;Q9H9J7;A0A3B3ITS3;A0A3B3IS54;A0A3B3IS01;A0A3B3IT01;A0A3B3ISK7;A8K4A8;A0A024R8Z9;Q6PI48	A0A3B3ITK9;Q9NVT8;Q9H9J7;A0A3B3ITS3;A0A3B3IS54;A0A3B3IS01;A0A3B3IT01;A0A3B3ISK7;A8K4A8;A0A024R8Z9;Q6PI48	2;2;2;2;2;2;2;2;2;2;2	2;2;2;2;2;2;2;2;2;2;2	2;2;2;2;2;2;2;2;2;2;2	Aspartate--tRNA ligase, mitochondrial	DARS2	tr|A0A3B3ITK9|A0A3B3ITK9_HUMAN Aspartate--tRNA ligase, mitochondrial (Fragment) OS=Homo sapiens OX=9606 GN=DARS2 PE=1 SV=1;tr|Q9NVT8|Q9NVT8_HUMAN cDNA FLJ10514 fis, clone NT2RP2000710, weakly similar to ASPARTYL-TRNA SYNTHETASE OS=Homo sapiens OX=9606 PE=2	11	2	2	2	0	0	1	2	0	0	1	0	0	0	0	0	0	0	0	1	2	0	0	1	0	0	0	0	0	0	0	0	1	2	0	0	1	0	0	0	0
378	A0A024R904;Q9HB71;Q6NVY0;Q9HB71-3;B4DFD3;B2ZWH1;Q9HB71-2	A0A024R904;Q9HB71;Q6NVY0;Q9HB71-3	15;15;14;13;4;2;2	15;15;14;13;4;2;2	15;15;14;13;4;2;2	Calcyclin-binding protein	CACYBP	tr|A0A024R904|A0A024R904_HUMAN Calcyclin binding protein, isoform CRA_a OS=Homo sapiens OX=9606 GN=CACYBP PE=4 SV=1;sp|Q9HB71|CYBP_HUMAN Calcyclin-binding protein OS=Homo sapiens OX=9606 GN=CACYBP PE=1 SV=2;tr|Q6NVY0|Q6NVY0_HUMAN Calcyclin binding protein	7	15	15	15	6	8	7	6	6	8	3	5	6	5	6	4	8	6	8	7	6	6	8	3	5	6	5	6	4	8	6	8	7	6	6	8	3	5	6	5	6
379	A0A2R8Y653;A0A024R912;Q9BZX2;B4DGD3;A0A0S2Z5Y6;A0A0S2Z601;Q9BZX2-2;Q9HA47-3;Q9HA47;Q9HA47-4	A0A2R8Y653;A0A024R912;Q9BZX2;B4DGD3;A0A0S2Z5Y6;A0A0S2Z601;Q9BZX2-2;Q9HA47-3;Q9HA47;Q9HA47-4	2;2;2;1;1;1;1;1;1;1	2;2;2;1;1;1;1;1;1;1	2;2;2;1;1;1;1;1;1;1	Uridine kinase;Uridine-cytidine kinase 2;Uridine-cytidine kinase 1	UCK2;UCK1	tr|A0A2R8Y653|A0A2R8Y653_HUMAN Uridine-cytidine kinase 2 OS=Homo sapiens OX=9606 GN=UCK2 PE=1 SV=1;tr|A0A024R912|A0A024R912_HUMAN Uridine-cytidine kinase OS=Homo sapiens OX=9606 GN=UCK2 PE=3 SV=1;sp|Q9BZX2|UCK2_HUMAN Uridine-cytidine kinase 2 OS=Homo sapie	10	2	2	2	1	0	1	2	0	0	0	0	1	1	0	0	1	1	0	1	2	0	0	0	0	1	1	0	0	1	1	0	1	2	0	0	0	0	1	1	0
380	A0A024R957;Q8NFQ8	A0A024R957;Q8NFQ8	1;1	1;1	1;1	Torsin-1A-interacting protein 2	TOR1AIP2	tr|A0A024R957|A0A024R957_HUMAN Torsin A interacting protein 2, isoform CRA_b OS=Homo sapiens OX=9606 GN=TOR1AIP2 PE=4 SV=1;sp|Q8NFQ8|TOIP2_HUMAN Torsin-1A-interacting protein 2 OS=Homo sapiens OX=9606 GN=TOR1AIP2 PE=1 SV=1	2	1	1	1	0	0	1	0	0	0	0	0	0	0	0	0	0	0	0	1	0	0	0	0	0	0	0	0	0	0	0	0	1	0	0	0	0	0	0	0	0
381	A0A024R983;P10155-3;P10155-5;P10155-4;P10155;B3KN94;P10155-2;H0Y9N5	A0A024R983;P10155-3;P10155-5;P10155-4;P10155	5;5;5;5;5;2;2;1	5;5;5;5;5;2;2;1	5;5;5;5;5;2;2;1	60 kDa SS-A/Ro ribonucleoprotein	TROVE2	tr|A0A024R983|A0A024R983_HUMAN TROVE domain family, member 2, isoform CRA_b OS=Homo sapiens OX=9606 GN=TROVE2 PE=4 SV=1;sp|P10155-3|RO60_HUMAN Isoform 3 of 60 kDa SS-A/Ro ribonucleoprotein OS=Homo sapiens OX=9606 GN=RO60;sp|P10155-5|RO60_HUMAN Isoform 5 of	8	5	5	5	2	1	1	4	4	0	1	1	2	3	2	1	0	2	1	1	4	4	0	1	1	2	3	2	1	0	2	1	1	4	4	0	1	1	2	3	2
382	A0A024R994;O75131;A0A087WYQ3;Q05DL8;E5RHZ0;A0A087WXR6;A0A087WUS8;E5RFT7;H0YB26;Q4G168;B3KWK1;B7Z370;Q86YQ8-2;Q9HCH3-2;Q8IYJ1;Q96A23;O95741;Q96A23-2;Q9HCH3;O95741-2	A0A024R994;O75131;A0A087WYQ3;Q05DL8;E5RHZ0	12;12;9;9;6;5;4;3;3;1;1;1;1;1;1;1;1;1;1;1	12;12;9;9;6;5;4;3;3;1;1;1;1;1;1;1;1;1;1;1	11;11;9;9;6;5;4;3;3;0;0;0;0;0;0;0;0;0;0;0	Copine-3	CPNE3	tr|A0A024R994|A0A024R994_HUMAN Copine III, isoform CRA_a OS=Homo sapiens OX=9606 GN=CPNE3 PE=4 SV=1;sp|O75131|CPNE3_HUMAN Copine-3 OS=Homo sapiens OX=9606 GN=CPNE3 PE=1 SV=1;tr|A0A087WYQ3|A0A087WYQ3_HUMAN Copine-3 (Fragment) OS=Homo sapiens OX=9606 GN=CPNE	20	12	12	11	3	1	8	6	6	5	5	4	8	6	8	3	0	3	1	8	6	6	5	5	4	8	6	8	3	0	2	1	7	5	5	4	4	3	7	5	7
383	A0A024R9A9;Q9NPD8	A0A024R9A9;Q9NPD8	3;3	3;3	3;3	Ubiquitin-conjugating enzyme E2 T	UBE2T	tr|A0A024R9A9|A0A024R9A9_HUMAN Ubiquitin-conjugating enzyme E2T (Putative), isoform CRA_a OS=Homo sapiens OX=9606 GN=UBE2T PE=3 SV=1;sp|Q9NPD8|UBE2T_HUMAN Ubiquitin-conjugating enzyme E2 T OS=Homo sapiens OX=9606 GN=UBE2T PE=1 SV=1	2	3	3	3	0	0	0	2	2	0	0	0	0	2	0	0	0	0	0	0	2	2	0	0	0	0	2	0	0	0	0	0	0	2	2	0	0	0	0	2	0
384	B4DLF8;A0A024R9B5;B4DMM7;Q15291-2;Q15291	B4DLF8;A0A024R9B5;B4DMM7;Q15291-2;Q15291	2;2;2;2;2	2;2;2;2;2	2;2;2;2;2	Retinoblastoma-binding protein 5	RBBP5	tr|B4DLF8|B4DLF8_HUMAN cDNA FLJ60295, highly similar to Retinoblastoma-binding protein 5 OS=Homo sapiens OX=9606 PE=2 SV=1;tr|A0A024R9B5|A0A024R9B5_HUMAN Retinoblastoma binding protein 5, isoform CRA_b OS=Homo sapiens OX=9606 GN=RBBP5 PE=4 SV=1;tr|B4DMM7|B	5	2	2	2	0	1	0	0	0	0	0	2	0	0	0	0	0	0	1	0	0	0	0	0	2	0	0	0	0	0	0	1	0	0	0	0	0	2	0	0	0
385	B3KPZ7;A0A024R9C0;B4DYX8;Q6P1N1;Q9P0J1;Q9P0J1-2;E5RIV4;E5RIE5;E5RI96	B3KPZ7;A0A024R9C0;B4DYX8;Q6P1N1;Q9P0J1;Q9P0J1-2	14;14;14;14;14;14;4;1;1	14;14;14;14;14;14;4;1;1	14;14;14;14;14;14;4;1;1	[Pyruvate dehydrogenase [acetyl-transferring]]-phosphatase 1, mitochondrial	PPM2C;PDP1	tr|B3KPZ7|B3KPZ7_HUMAN cDNA FLJ32517 fis, clone SMINT1000117, highly similar to Pyruvate dehydrogenase (lipoamide)-phosphatase 1 OS=Homo sapiens OX=9606 PE=2 SV=1;tr|A0A024R9C0|A0A024R9C0_HUMAN Protein phosphatase 2C, magnesium-dependent, catalytic subunit	9	14	14	14	4	3	10	10	7	7	4	3	6	6	4	5	0	4	3	10	10	7	7	4	3	6	6	4	5	0	4	3	10	10	7	7	4	3	6	6	4
386	A0A024R9C1;P11940;E7EQV3;B4DZW4;E7ERJ7;B4DQX0;B3KT93;P11940-2;A0A087WTT1;A0A024R9E2;Q5VX58;Q3ZCS4;Q9H361;Q2VIP3;H0YBN4;H0YAP2;H0YB75;H0YB86;H0YAS6;E5RJB9;E5RGH3;E5RH24;H0YAW6;H0YAS7;Q4VXU2;E5RHG7;Q4VXU2-2;H0YC10;E5RGC4;E5RFD8;L0R533;A8K8J2;B4DM75;Q96DU9-2;Q96DU9;E5RJM8	A0A024R9C1;P11940;E7EQV3;B4DZW4;E7ERJ7;B4DQX0;B3KT93;P11940-2;A0A087WTT1;A0A024R9E2	42;42;40;40;39;38;38;37;36;30;18;18;18;17;13;10;10;9;9;8;7;7;7;6;6;4;4;3;2;2;2;2;2;2;2;1	42;42;40;40;39;38;38;37;36;30;18;18;18;17;13;10;10;9;9;8;7;7;7;6;6;4;4;3;2;2;2;2;2;2;2;1	17;17;16;16;15;14;15;12;11;6;8;8;8;7;3;2;9;2;8;3;2;3;6;5;2;1;2;3;1;1;2;0;2;2;2;1	Polyadenylate-binding protein;Polyadenylate-binding protein 1	PABPC1	tr|A0A024R9C1|A0A024R9C1_HUMAN Polyadenylate-binding protein OS=Homo sapiens OX=9606 GN=PABPC1 PE=3 SV=1;sp|P11940|PABP1_HUMAN Polyadenylate-binding protein 1 OS=Homo sapiens OX=9606 GN=PABPC1 PE=1 SV=2;tr|E7EQV3|E7EQV3_HUMAN Polyadenylate-binding protein	36	42	42	17	28	28	31	29	24	30	32	32	36	25	28	34	6	28	28	31	29	24	30	32	32	36	25	28	34	6	12	11	12	11	9	12	14	12	15	9	11
387	A0A024R9D2;Q86UE4;E5RJU9;H0YBJ8;H0YB56;H0YBE0	A0A024R9D2;Q86UE4;E5RJU9	13;13;11;4;2;1	13;13;11;4;2;1	13;13;11;4;2;1	Protein LYRIC	MTDH	tr|A0A024R9D2|A0A024R9D2_HUMAN Metadherin, isoform CRA_a OS=Homo sapiens OX=9606 GN=MTDH PE=4 SV=1;sp|Q86UE4|LYRIC_HUMAN Protein LYRIC OS=Homo sapiens OX=9606 GN=MTDH PE=1 SV=2;tr|E5RJU9|E5RJU9_HUMAN Protein LYRIC OS=Homo sapiens OX=9606 GN=MTDH PE=1 SV=1	6	13	13	13	3	2	7	7	7	5	5	2	9	5	5	5	0	3	2	7	7	7	5	5	2	9	5	5	5	0	3	2	7	7	7	5	5	2	9	5	5
388	E5RI99;A0A024R9D3;P62888;E5RJH3;A0A0C4DH44;A0A0B4J213	E5RI99;A0A024R9D3;P62888;E5RJH3;A0A0C4DH44	5;5;5;3;3;2	5;5;5;3;3;2	5;5;5;3;3;2	60S ribosomal protein L30	RPL30	tr|E5RI99|E5RI99_HUMAN 60S ribosomal protein L30 (Fragment) OS=Homo sapiens OX=9606 GN=RPL30 PE=1 SV=1;tr|A0A024R9D3|A0A024R9D3_HUMAN Ribosomal protein L30, isoform CRA_b OS=Homo sapiens OX=9606 GN=RPL30 PE=3 SV=1;sp|P62888|RL30_HUMAN 60S ribosomal protein	6	5	5	5	2	3	3	4	3	3	2	1	4	2	0	3	0	2	3	3	4	3	3	2	1	4	2	0	3	0	2	3	3	4	3	3	2	1	4	2	0
389	A0A024R9D7;Q16698-2;Q16698;E5RJG7;Q7LDK6;E5RFV2;E5RJD2;E5RID6;H0YAW3	A0A024R9D7;Q16698-2;Q16698;E5RJG7;Q7LDK6;E5RFV2	7;7;7;4;4;4;3;2;1	7;7;7;4;4;4;3;2;1	7;7;7;4;4;4;3;2;1	2,4-dienoyl-CoA reductase, mitochondrial	DECR1;DECR	tr|A0A024R9D7|A0A024R9D7_HUMAN 2,4-dienoyl CoA reductase 1, mitochondrial, isoform CRA_b OS=Homo sapiens OX=9606 GN=DECR1 PE=4 SV=1;sp|Q16698-2|DECR_HUMAN Isoform 2 of 2,4-dienoyl-CoA reductase, mitochondrial OS=Homo sapiens OX=9606 GN=DECR1;sp|Q16698|DECR	9	7	7	7	3	0	5	6	6	0	0	0	2	3	2	1	0	3	0	5	6	6	0	0	0	2	3	2	1	0	3	0	5	6	6	0	0	0	2	3	2
390	A0A024R9E4;Q969L2	A0A024R9E4;Q969L2	1;1	1;1	1;1	Protein MAL2	MAL2	tr|A0A024R9E4|A0A024R9E4_HUMAN Mal, T-cell differentiation protein 2, isoform CRA_a OS=Homo sapiens OX=9606 GN=MAL2 PE=4 SV=1;sp|Q969L2|MAL2_HUMAN Protein MAL2 OS=Homo sapiens OX=9606 GN=MAL2 PE=1 SV=1	2	1	1	1	0	0	1	0	1	0	0	0	0	0	0	0	0	0	0	1	0	1	0	0	0	0	0	0	0	0	0	0	1	0	1	0	0	0	0	0	0
391	E5RGY0;B4E1G1;A0A024R9G3;Q9BUN8-2;Q9BUN8	E5RGY0;B4E1G1;A0A024R9G3;Q9BUN8-2;Q9BUN8	1;1;1;1;1	1;1;1;1;1	1;1;1;1;1	Derlin-1	DERL1	tr|E5RGY0|E5RGY0_HUMAN Derlin OS=Homo sapiens OX=9606 GN=DERL1 PE=1 SV=1;tr|B4E1G1|B4E1G1_HUMAN Derlin OS=Homo sapiens OX=9606 GN=DERL1 PE=1 SV=1;tr|A0A024R9G3|A0A024R9G3_HUMAN Derlin OS=Homo sapiens OX=9606 GN=DERL1 PE=3 SV=1;sp|Q9BUN8-2|DERL1_HUMAN Isofo	5	1	1	1	1	0	0	1	1	1	0	0	1	1	0	0	0	1	0	0	1	1	1	0	0	1	1	0	0	0	1	0	0	1	1	1	0	0	1	1	0
392	Q68D08;A0A024R9G4;Q9NUQ9;E5RI16;E5RJL8;A0A1W2PRQ0;E5RJE1;E5RIR8;A0A087X178;Q3ZTR9;E5RGI7;B3KRB1;Q9H0Q0	Q68D08;A0A024R9G4;Q9NUQ9;E5RI16	10;10;10;5;4;4;3;3;3;3;2;1;1	10;10;10;5;4;4;3;3;3;3;2;1;1	5;5;5;5;4;1;3;3;1;1;2;0;0	Protein FAM49B	DKFZp686B04128;FAM49B	tr|Q68D08|Q68D08_HUMAN Uncharacterized protein DKFZp686B04128 OS=Homo sapiens OX=9606 GN=DKFZp686B04128 PE=2 SV=1;tr|A0A024R9G4|A0A024R9G4_HUMAN Family with sequence similarity 49, member B, isoform CRA_a OS=Homo sapiens OX=9606 GN=FAM49B PE=4 SV=1;sp|Q9NU	13	10	10	5	0	0	5	6	6	2	0	0	5	2	4	1	0	0	0	5	6	6	2	0	0	5	2	4	1	0	0	0	1	2	4	1	0	0	2	1	2
393	A0A024R9G7;Q6PL18;A0A0B4J211;Q6PL18-2	A0A024R9G7;Q6PL18;A0A0B4J211	5;5;4;1	5;5;4;1	5;5;4;1	ATPase family AAA domain-containing protein 2	ATAD2	tr|A0A024R9G7|A0A024R9G7_HUMAN ATPase family, AAA domain containing 2, isoform CRA_c OS=Homo sapiens OX=9606 GN=ATAD2 PE=4 SV=1;sp|Q6PL18|ATAD2_HUMAN ATPase family AAA domain-containing protein 2 OS=Homo sapiens OX=9606 GN=ATAD2 PE=1 SV=1;tr|A0A0B4J211|A0A	4	5	5	5	2	3	0	0	0	0	2	0	0	0	0	0	0	2	3	0	0	0	0	2	0	0	0	0	0	0	2	3	0	0	0	0	2	0	0	0	0
394	E5RJY1;E7ESM1;B7Z5Z7;B7Z4H0;B3KWB2;B7Z505;Q8N959;B3KU62;A0A024R9I3;Q597H1;Q53EU7;Q92597-3;Q92597-2;Q92597	E5RJY1;E7ESM1;B7Z5Z7;B7Z4H0;B3KWB2;B7Z505;Q8N959;B3KU62;A0A024R9I3;Q597H1;Q53EU7;Q92597-3;Q92597-2;Q92597	1;1;1;1;1;1;1;1;1;1;1;1;1;1	1;1;1;1;1;1;1;1;1;1;1;1;1;1	1;1;1;1;1;1;1;1;1;1;1;1;1;1	Protein NDRG1	NDRG1;TRG14	tr|E5RJY1|E5RJY1_HUMAN Protein NDRG1 OS=Homo sapiens OX=9606 GN=NDRG1 PE=1 SV=1;tr|E7ESM1|E7ESM1_HUMAN Protein NDRG1 OS=Homo sapiens OX=9606 GN=NDRG1 PE=1 SV=1;tr|B7Z5Z7|B7Z5Z7_HUMAN cDNA FLJ53648, highly similar to Protein NDRG1 OS=Homo sapiens OX=9606 PE	14	1	1	1	1	0	1	1	1	0	0	0	1	0	1	0	0	1	0	1	1	1	0	0	0	1	0	1	0	0	1	0	1	1	1	0	0	0	1	0	1
395	A0A024R9J0;O60216	A0A024R9J0;O60216	1;1	1;1	1;1	Double-strand-break repair protein rad21 homolog	RAD21	tr|A0A024R9J0|A0A024R9J0_HUMAN RAD21 homolog (S. pombe), isoform CRA_a OS=Homo sapiens OX=9606 GN=RAD21 PE=4 SV=1;sp|O60216|RAD21_HUMAN Double-strand-break repair protein rad21 homolog OS=Homo sapiens OX=9606 GN=RAD21 PE=1 SV=2	2	1	1	1	0	0	1	0	0	0	0	0	0	0	0	0	0	0	0	1	0	0	0	0	0	0	0	0	0	0	0	0	1	0	0	0	0	0	0	0	0
396	H0YLY7;H0YKE7;F5GX29;B4DSB5;H0YNG9;A0A024R9M9;Q99653	H0YLY7;H0YKE7;F5GX29;B4DSB5;H0YNG9;A0A024R9M9;Q99653	1;1;1;1;1;1;1	1;1;1;1;1;1;1	1;1;1;1;1;1;1	Calcineurin B homologous protein 1	CHP1;CHP	tr|H0YLY7|H0YLY7_HUMAN Calcineurin B homologous protein 1 (Fragment) OS=Homo sapiens OX=9606 GN=CHP1 PE=1 SV=1;tr|H0YKE7|H0YKE7_HUMAN Calcineurin B homologous protein 1 OS=Homo sapiens OX=9606 GN=CHP1 PE=1 SV=1;tr|F5GX29|F5GX29_HUMAN Calcineurin B homologo	7	1	1	1	0	0	1	1	1	0	0	0	1	0	1	0	0	0	0	1	1	1	0	0	0	1	0	1	0	0	0	0	1	1	1	0	0	0	1	0	1
397	A8K9B9;A0A024R9N6;Q9H223	A8K9B9;A0A024R9N6;Q9H223	8;8;8	7;7;7	6;6;6	EH domain-containing protein 4	EHD4	tr|A8K9B9|A8K9B9_HUMAN cDNA FLJ77391, highly similar to Homo sapiens EH-domain containing 4 (EHD4), mRNA OS=Homo sapiens OX=9606 PE=2 SV=1;tr|A0A024R9N6|A0A024R9N6_HUMAN EH-domain containing 4, isoform CRA_a OS=Homo sapiens OX=9606 GN=EHD4 PE=3 SV=1;sp|Q9H	3	8	7	6	3	2	4	2	5	2	0	1	5	2	3	1	0	3	2	3	2	5	2	0	1	5	2	3	1	0	3	2	2	2	5	2	0	1	4	2	3
398	P_Q28194;A0PJG0;A0A024R9Q1;P07996-2;P07996	P_Q28194;A0PJG0;A0A024R9Q1;P07996-2;P07996	2;2;2;2;2	2;2;2;2;2	2;2;2;2;2	Thrombospondin-1	THBS1	tr|P_Q28194|Q28194_BOVIN __CONT Thrombospondin-1 (Fragment) OS=Bos taurus OX=9913 PE=2 SV=1;tr|A0PJG0|A0PJG0_HUMAN THBS1 protein (Fragment) OS=Homo sapiens OX=9606 GN=THBS1 PE=2 SV=1;tr|A0A024R9Q1|A0A024R9Q1_HUMAN Thrombospondin 1, isoform CRA_a OS=Homo sa	5	2	2	2	0	0	0	2	1	0	0	0	1	1	0	0	0	0	0	0	2	1	0	0	0	1	1	0	0	0	0	0	0	2	1	0	0	0	1	1	0
399	D6RDK6;D6RBN5;A0A024R9U3;Q9NX40;D6RI08;D6RDK1;B4DND1;D6RIV2;D6R9T5;D6RG39;D6RIT9;Q9NX40-3;Q9NX40-2;Q9NX40-4	D6RDK6;D6RBN5;A0A024R9U3;Q9NX40;D6RI08;D6RDK1;B4DND1;D6RIV2;D6R9T5;D6RG39;D6RIT9;Q9NX40-3;Q9NX40-2;Q9NX40-4	3;3;3;3;2;2;2;2;2;2;2;2;2;2	3;3;3;3;2;2;2;2;2;2;2;2;2;2	3;3;3;3;2;2;2;2;2;2;2;2;2;2	OCIA domain-containing protein 1	OCIAD1	tr|D6RDK6|D6RDK6_HUMAN OCIA domain-containing protein 1 (Fragment) OS=Homo sapiens OX=9606 GN=OCIAD1 PE=1 SV=1;tr|D6RBN5|D6RBN5_HUMAN OCIA domain-containing protein 1 OS=Homo sapiens OX=9606 GN=OCIAD1 PE=1 SV=1;tr|A0A024R9U3|A0A024R9U3_HUMAN OCIA domain co	14	3	3	3	0	0	0	3	0	0	0	0	1	0	0	0	0	0	0	0	3	0	0	0	0	1	0	0	0	0	0	0	0	3	0	0	0	0	1	0	0
400	Q5H924;A0A024R9Y3;A0A024R9U8;A0A024R9W5;Q7Z6Z7-2;Q7Z6Z7-3;Q7Z6Z7;Q5H935;H0Y659;B4DGF6;Q5H962	Q5H924;A0A024R9Y3;A0A024R9U8;A0A024R9W5;Q7Z6Z7-2;Q7Z6Z7-3;Q7Z6Z7;Q5H935;H0Y659;B4DGF6;Q5H962	2;2;2;2;2;2;2;1;1;1;1	2;2;2;2;2;2;2;1;1;1;1	2;2;2;2;2;2;2;1;1;1;1	E3 ubiquitin-protein ligase HUWE1	HUWE1	tr|Q5H924|Q5H924_HUMAN HECT, UBA and WWE domain containing 1 (Fragment) OS=Homo sapiens OX=9606 GN=HUWE1 PE=4 SV=1;tr|A0A024R9Y3|A0A024R9Y3_HUMAN HECT, UBA and WWE domain containing 1, isoform CRA_a OS=Homo sapiens OX=9606 GN=HUWE1 PE=4 SV=1;tr|A0A024R9U8|	11	2	2	2	1	0	0	1	1	0	0	0	0	0	0	0	0	1	0	0	1	1	0	0	0	0	0	0	0	0	1	0	0	1	1	0	0	0	0	0	0
401	B4DL61;B4E1Z8;A0A024R9V7;Q8IWE2-2;Q8IWE2	B4DL61;B4E1Z8;A0A024R9V7;Q8IWE2-2;Q8IWE2	1;1;1;1;1	1;1;1;1;1	1;1;1;1;1	Protein NOXP20	LOC92689;FAM114A1	tr|B4DL61|B4DL61_HUMAN cDNA FLJ60291 OS=Homo sapiens OX=9606 PE=2 SV=1;tr|B4E1Z8|B4E1Z8_HUMAN cDNA FLJ60392 OS=Homo sapiens OX=9606 PE=2 SV=1;tr|A0A024R9V7|A0A024R9V7_HUMAN Uncharacterized protein OS=Homo sapiens OX=9606 GN=LOC92689 PE=4 SV=1;sp|Q8IWE2-2|N	5	1	1	1	0	0	0	1	0	0	0	0	0	0	0	0	0	0	0	0	1	0	0	0	0	0	0	0	0	0	0	0	0	1	0	0	0	0	0	0	0
402	D6RAA6;A6QKW0;A0A024R9W7;P57088;J3KN43;D6RBY2;H0Y8N0	D6RAA6;A6QKW0;A0A024R9W7;P57088	3;3;3;3;1;1;1	3;3;3;3;1;1;1	3;3;3;3;1;1;1	Transmembrane protein 33	TMEM33;SHINC3	tr|D6RAA6|D6RAA6_HUMAN Transmembrane protein 33 (Fragment) OS=Homo sapiens OX=9606 GN=TMEM33 PE=1 SV=1;tr|A6QKW0|A6QKW0_HUMAN SHINC3 OS=Homo sapiens OX=9606 GN=SHINC3 PE=2 SV=1;tr|A0A024R9W7|A0A024R9W7_HUMAN Transmembrane protein 33, isoform CRA_a OS=Homo	7	3	3	3	2	2	2	3	2	1	3	2	2	1	1	1	0	2	2	2	3	2	1	3	2	2	1	1	1	0	2	2	2	3	2	1	3	2	2	1	1
403	Q5H909;A0A024R9Y7;Q9UNF1-2;Q9UNF1;B4DX55;Q5H907;B4DNG7;Q9BX88;Q9BX89;A0A087X070;Q9NVY3;Q9BX91;G5E9N2;Q9BX90;A0A024R9X0;B4DS47;B4DK08;Q12816-5;Q12816-2;Q12816-3;Q12816-4;Q12816	Q5H909;A0A024R9Y7;Q9UNF1-2;Q9UNF1;B4DX55;Q5H907	7;7;7;7;6;5;1;1;1;1;1;1;1;1;1;1;1;1;1;1;1;1	7;7;7;7;6;5;1;1;1;1;1;1;1;1;1;1;1;1;1;1;1;1	4;4;4;4;3;2;1;1;1;1;1;1;1;1;1;1;1;1;1;1;1;1	Melanoma-associated antigen D2	MAGED2	tr|Q5H909|Q5H909_HUMAN Melanoma-associated antigen D2 OS=Homo sapiens OX=9606 GN=MAGED2 PE=1 SV=2;tr|A0A024R9Y7|A0A024R9Y7_HUMAN Melanoma antigen family D, 2, isoform CRA_a OS=Homo sapiens OX=9606 GN=MAGED2 PE=4 SV=1;sp|Q9UNF1-2|MAGD2_HUMAN Isoform 2 of Me	22	7	7	4	1	1	0	1	1	0	0	0	1	1	3	1	1	1	1	0	1	1	0	0	0	1	1	3	1	1	0	1	0	0	0	0	0	0	0	0	2
404	A0A024R9Z0;O00483	A0A024R9Z0;O00483	1;1	1;1	1;1	Cytochrome c oxidase subunit NDUFA4	NDUFA4	tr|A0A024R9Z0|A0A024R9Z0_HUMAN NADH dehydrogenase (Ubiquinone) 1 alpha subcomplex, 4, 9kDa, isoform CRA_b OS=Homo sapiens OX=9606 GN=NDUFA4 PE=4 SV=1;sp|O00483|NDUA4_HUMAN Cytochrome c oxidase subunit NDUFA4 OS=Homo sapiens OX=9606 GN=NDUFA4 PE=1 SV=1	2	1	1	1	1	0	1	1	1	0	0	0	0	0	0	0	0	1	0	1	1	1	0	0	0	0	0	0	0	0	1	0	1	1	1	0	0	0	0	0	0
405	A0A024R9Z1;Q8N353;Q9NUM4	A0A024R9Z1;Q8N353;Q9NUM4	1;1;1	1;1;1	1;1;1	Transmembrane protein 106B	TMEM106B	tr|A0A024R9Z1|A0A024R9Z1_HUMAN Transmembrane protein 106B, isoform CRA_a OS=Homo sapiens OX=9606 GN=TMEM106B PE=4 SV=1;tr|Q8N353|Q8N353_HUMAN TMEM106B protein (Fragment) OS=Homo sapiens OX=9606 GN=TMEM106B PE=2 SV=1;sp|Q9NUM4|T106B_HUMAN Transmembrane prot	3	1	1	1	0	0	0	1	0	0	0	0	0	0	0	0	0	0	0	0	1	0	0	0	0	0	0	0	0	0	0	0	0	1	0	0	0	0	0	0	0
406	P10636-4;A0A024RA19;P10636-7	P10636-4;A0A024RA19;P10636-7	1;1;1	1;1;1	1;1;1	Microtubule-associated protein	MAPT	sp|P10636-4|TAU_HUMAN Isoform Tau-B of Microtubule-associated protein tau OS=Homo sapiens OX=9606 GN=MAPT;tr|A0A024RA19|A0A024RA19_HUMAN Microtubule-associated protein OS=Homo sapiens OX=9606 GN=MAPT PE=4 SV=1;sp|P10636-7|TAU_HUMAN Isoform Tau-E of Microtu	3	1	1	1	0	0	0	1	1	0	0	0	0	0	0	0	0	0	0	0	1	1	0	0	0	0	0	0	0	0	0	0	0	1	1	0	0	0	0	0	0
407	Q9NZ90;O75225;B3KW79;A0A024RA40;Q9H3G5;C9J6L4;C9JI22;H7C0X5;C9JLV0	Q9NZ90;O75225;B3KW79;A0A024RA40;Q9H3G5;C9J6L4;C9JI22;H7C0X5;C9JLV0	2;2;2;2;2;1;1;1;1	2;2;2;2;2;1;1;1;1	2;2;2;2;2;1;1;1;1	Probable serine carboxypeptidase CPVL	CPVL	tr|Q9NZ90|Q9NZ90_HUMAN Carboxypeptidase OS=Homo sapiens OX=9606 PE=2 SV=1;tr|O75225|O75225_HUMAN Carboxypeptidase (Fragment) OS=Homo sapiens OX=9606 GN=CPVL PE=3 SV=1;tr|B3KW79|B3KW79_HUMAN Carboxypeptidase OS=Homo sapiens OX=9606 PE=2 SV=1;tr|A0A024RA40|A	9	2	2	2	0	0	1	2	0	1	0	0	0	0	0	0	0	0	0	1	2	0	1	0	0	0	0	0	0	0	0	0	1	2	0	1	0	0	0	0	0
408	B7Z4K8;E7ETZ4;B3KM68;A0A024RA42;Q9Y6E2;Q75MG1;B5MCH7;E9PFE3;B7Z6N5;C9JF98;F8WDX8;E9PFD4;E7EMS9;B5MCE7;Q9Y6E2-2	B7Z4K8;E7ETZ4;B3KM68;A0A024RA42;Q9Y6E2;Q75MG1;B5MCH7;E9PFE3;B7Z6N5;C9JF98;F8WDX8;E9PFD4;E7EMS9;B5MCE7;Q9Y6E2-2	10;10;10;10;10;8;6;5;5;5;5;5;5;5;5	10;10;10;10;10;8;6;5;5;5;5;5;5;5;5	9;9;9;9;9;8;5;5;5;5;5;4;5;4;5	Basic leucine zipper and W2 domain-containing protein 2	BZW2	tr|B7Z4K8|B7Z4K8_HUMAN cDNA FLJ52869, highly similar to Homo sapiens basic leucine zipper and W2 domains 2 (BZW2), mRNA OS=Homo sapiens OX=9606 PE=2 SV=1;tr|E7ETZ4|E7ETZ4_HUMAN Basic leucine zipper and W2 domain-containing protein 2 (Fragment) OS=Homo sapi	15	10	10	9	2	3	6	6	3	1	4	2	5	5	5	1	0	2	3	6	6	3	1	4	2	5	5	5	1	0	2	3	6	5	2	1	4	2	5	5	5
409	A8K5D9;A0A024RA49;Q9NQW6-2;Q9NQW6;B4DSL6;C9JJT6;H7C1K5	A8K5D9;A0A024RA49;Q9NQW6-2;Q9NQW6;B4DSL6	5;5;5;5;3;2;1	5;5;5;5;3;2;1	5;5;5;5;3;2;1	Actin-binding protein anillin	ANLN	tr|A8K5D9|A8K5D9_HUMAN cDNA FLJ77424, highly similar to Homo sapiens anillin, actin binding protein (scraps homolog, Drosophila), mRNA OS=Homo sapiens OX=9606 PE=2 SV=1;tr|A0A024RA49|A0A024RA49_HUMAN Anillin, actin binding protein (Scraps homolog, Drosophi	7	5	5	5	0	0	1	1	2	0	0	0	3	0	1	0	0	0	0	1	1	2	0	0	0	3	0	1	0	0	0	0	1	1	2	0	0	0	3	0	1
410	Q53GF5;A0A024RA52;P25787;C9JCK5;Q6MZI6;H3BT36	Q53GF5;A0A024RA52;P25787;C9JCK5	5;5;5;3;2;1	5;5;5;3;2;1	5;5;5;3;2;1	Proteasome subunit alpha type;Proteasome subunit alpha type-2	PSMA2	tr|Q53GF5|Q53GF5_HUMAN Proteasome subunit alpha type (Fragment) OS=Homo sapiens OX=9606 PE=2 SV=1;tr|A0A024RA52|A0A024RA52_HUMAN Proteasome subunit alpha type OS=Homo sapiens OX=9606 GN=PSMA2 PE=1 SV=1;sp|P25787|PSA2_HUMAN Proteasome subunit alpha type-2 O	6	5	5	5	0	1	4	1	2	0	1	1	2	1	1	1	2	0	1	4	1	2	0	1	1	2	1	1	1	2	0	1	4	1	2	0	1	1	2	1	1
411	A0A024RA75;P31937;H7BZL2	A0A024RA75;P31937;H7BZL2	2;2;1	2;2;1	2;2;1	3-hydroxyisobutyrate dehydrogenase;3-hydroxyisobutyrate dehydrogenase, mitochondrial	HIBADH	tr|A0A024RA75|A0A024RA75_HUMAN 3-hydroxyisobutyrate dehydrogenase OS=Homo sapiens OX=9606 GN=HIBADH PE=2 SV=1;sp|P31937|3HIDH_HUMAN 3-hydroxyisobutyrate dehydrogenase, mitochondrial OS=Homo sapiens OX=9606 GN=HIBADH PE=1 SV=2;tr|H7BZL2|H7BZL2_HUMAN 3-hydro	3	2	2	2	0	0	1	2	0	0	0	0	0	0	0	0	0	0	0	1	2	0	0	0	0	0	0	0	0	0	0	0	1	2	0	0	0	0	0	0	0
412	Q5QPP3;Q5QPP4;A0A024RAB7;A0A384NL38;Q14376-2;Q14376;Q5QPP9;Q5QPP1	Q5QPP3;Q5QPP4;A0A024RAB7;A0A384NL38;Q14376-2;Q14376;Q5QPP9;Q5QPP1	4;4;4;4;4;4;2;2	4;4;4;4;4;4;2;2	4;4;4;4;4;4;2;2	UDP-glucose 4-epimerase	GALE	tr|Q5QPP3|Q5QPP3_HUMAN UDP-glucose 4-epimerase (Fragment) OS=Homo sapiens OX=9606 GN=GALE PE=1 SV=1;tr|Q5QPP4|Q5QPP4_HUMAN UDP-glucose 4-epimerase (Fragment) OS=Homo sapiens OX=9606 GN=GALE PE=1 SV=1;tr|A0A024RAB7|A0A024RAB7_HUMAN UDP-galactose-4-epimerase	8	4	4	4	2	0	2	2	3	1	1	0	1	3	1	0	0	2	0	2	2	3	1	1	0	1	3	1	0	0	2	0	2	2	3	1	1	0	1	3	1
413	A0A024RAC0;Q86V48-2;Q86V48-3;Q86V48;E5RFK8;Q05DE3	A0A024RAC0;Q86V48-2;Q86V48-3;Q86V48	3;3;3;3;1;1	3;3;3;3;1;1	3;3;3;3;1;1	Leucine zipper protein 1	LUZP1	tr|A0A024RAC0|A0A024RAC0_HUMAN Leucine zipper protein 1, isoform CRA_a OS=Homo sapiens OX=9606 GN=LUZP1 PE=4 SV=1;sp|Q86V48-2|LUZP1_HUMAN Isoform 2 of Leucine zipper protein 1 OS=Homo sapiens OX=9606 GN=LUZP1;sp|Q86V48-3|LUZP1_HUMAN Isoform 3 of Leucine zi	6	3	3	3	0	0	0	1	1	0	0	0	1	0	1	0	0	0	0	0	1	1	0	0	0	1	0	1	0	0	0	0	0	1	1	0	0	0	1	0	1
414	A0A024RAC5;Q9P258;A5PLK7	A0A024RAC5;Q9P258;A5PLK7	13;13;12	13;13;12	13;13;12	Protein RCC2	RCC2	tr|A0A024RAC5|A0A024RAC5_HUMAN Epididymis secretory sperm binding protein OS=Homo sapiens OX=9606 GN=RCC2 PE=2 SV=1;sp|Q9P258|RCC2_HUMAN Protein RCC2 OS=Homo sapiens OX=9606 GN=RCC2 PE=1 SV=2;tr|A5PLK7|A5PLK7_HUMAN RCC2 protein (Fragment) OS=Homo sapiens O	3	13	13	13	5	4	9	9	8	4	2	3	8	6	9	3	0	5	4	9	9	8	4	2	3	8	6	9	3	0	5	4	9	9	8	4	2	3	8	6	9
415	A0A0C4DGS1;A0A024RAD5;P39656-3;P39656;P39656-2;U3KQ84	A0A0C4DGS1;A0A024RAD5;P39656-3;P39656;P39656-2;U3KQ84	9;9;9;9;7;6	9;9;9;9;7;6	9;9;9;9;7;6	Dolichyl-diphosphooligosaccharide--protein glycosyltransferase 48 kDa subunit	DDOST	tr|A0A0C4DGS1|A0A0C4DGS1_HUMAN Dolichyl-diphosphooligosaccharide--protein glycosyltransferase 48 kDa subunit OS=Homo sapiens OX=9606 GN=DDOST PE=1 SV=1;tr|A0A024RAD5|A0A024RAD5_HUMAN Dolichyl-diphosphooligosaccharide--protein glycosyltransferase 48 kDa sub	6	9	9	9	3	4	6	8	4	4	3	1	4	4	5	2	0	3	4	6	8	4	4	3	1	4	4	5	2	0	3	4	6	8	4	4	3	1	4	4	5
416	A0A024RAD8;P30038-3;P30038;Q5TF55;P30038-2	A0A024RAD8;P30038-3;P30038;Q5TF55;P30038-2	2;2;2;1;1	2;2;2;1;1	2;2;2;1;1	Delta-1-pyrroline-5-carboxylate dehydrogenase, mitochondrial	ALDH4A1	tr|A0A024RAD8|A0A024RAD8_HUMAN Multifunctional fusion protein OS=Homo sapiens OX=9606 GN=ALDH4A1 PE=2 SV=1;sp|P30038-3|AL4A1_HUMAN Isoform 3 of Delta-1-pyrroline-5-carboxylate dehydrogenase, mitochondrial OS=Homo sapiens OX=9606 GN=ALDH4A1;sp|P30038|AL4A1_	5	2	2	2	0	0	1	1	2	0	0	0	0	0	0	0	0	0	0	1	1	2	0	0	0	0	0	0	0	0	0	0	1	1	2	0	0	0	0	0	0
417	A0A024RAE1;Q9UKD2	A0A024RAE1;Q9UKD2	4;4	4;4	4;4	mRNA turnover protein 4 homolog	C1orf33;MRTO4	tr|A0A024RAE1|A0A024RAE1_HUMAN Ribosome assembly factor mrt4 OS=Homo sapiens OX=9606 GN=C1orf33 PE=3 SV=1;sp|Q9UKD2|MRT4_HUMAN mRNA turnover protein 4 homolog OS=Homo sapiens OX=9606 GN=MRTO4 PE=1 SV=2	2	4	4	4	1	0	2	1	1	0	0	0	1	1	2	0	0	1	0	2	1	1	0	0	0	1	1	2	0	0	1	0	2	1	1	0	0	0	1	1	2
418	A0A024RAE4;B7ZAY4;B4DMH5;B4E1U9;P60953;A0A024R9T1;A0A024RAE6;P60953-1;A0A494C1M1;Q9UJM0;Q5JYX0;Q9UJM1;A0A494BZX6	A0A024RAE4;B7ZAY4;B4DMH5;B4E1U9;P60953;A0A024R9T1;A0A024RAE6;P60953-1	4;4;4;4;4;3;2;2;1;1;1;1;1	4;4;4;4;4;3;2;2;1;1;1;1;1	4;4;4;4;4;3;2;2;1;1;1;1;1	Cell division control protein 42 homolog	CDC42;hCG_39634	tr|A0A024RAE4|A0A024RAE4_HUMAN Cell division cycle 42 (GTP binding protein, 25kDa), isoform CRA_a OS=Homo sapiens OX=9606 GN=CDC42 PE=4 SV=1;tr|B7ZAY4|B7ZAY4_HUMAN cDNA, FLJ79348, highly similar to Cell division control protein 42 homolog OS=Homo sapiens O	13	4	4	4	1	0	2	3	1	1	1	0	2	2	1	0	0	1	0	2	3	1	1	1	0	2	2	1	0	0	1	0	2	3	1	1	1	0	2	2	1
419	B7Z6Y2;A0A024RAI6;A0A024RAG9;A0A024RAG8;A0A024RAE9;A0A024RAI4;A0A024RAI5;Q8WWH9;A0A024RAJ2;A0A024RAJ3;A0A024RAF0;A0A024RAF6;A0A024RAF1;O00499-9;O00499-10;O00499-7;O00499-8;O00499-4;O00499-6;O00499-11;O00499-3;O00499-2;O00499-5;O00499	B7Z6Y2;A0A024RAI6;A0A024RAG9;A0A024RAG8;A0A024RAE9;A0A024RAI4;A0A024RAI5;Q8WWH9;A0A024RAJ2;A0A024RAJ3;A0A024RAF0;A0A024RAF6;A0A024RAF1;O00499-9;O00499-10;O00499-7;O00499-8;O00499-4;O00499-6;O00499-11;O00499-3;O00499-2;O00499-5;O00499	1;1;1;1;1;1;1;1;1;1;1;1;1;1;1;1;1;1;1;1;1;1;1;1	1;1;1;1;1;1;1;1;1;1;1;1;1;1;1;1;1;1;1;1;1;1;1;1	1;1;1;1;1;1;1;1;1;1;1;1;1;1;1;1;1;1;1;1;1;1;1;1	Myc box-dependent-interacting protein 1	BIN1	tr|B7Z6Y2|B7Z6Y2_HUMAN cDNA FLJ54942, highly similar to Homo sapiens bridging integrator 1 (BIN1), transcript variant 10, mRNA OS=Homo sapiens OX=9606 PE=2 SV=1;tr|A0A024RAI6|A0A024RAI6_HUMAN Bridging integrator 1, isoform CRA_g OS=Homo sapiens OX=9606 GN=	24	1	1	1	0	0	0	1	0	0	0	0	0	0	0	0	0	0	0	0	1	0	0	0	0	0	0	0	0	0	0	0	0	1	0	0	0	0	0	0	0
420	Q4ZG72;A0A024RAH8;Q9NVP1;Q8N254;H7C452;Q59FR7	Q4ZG72;A0A024RAH8;Q9NVP1;Q8N254	4;4;4;2;1;1	4;4;4;2;1;1	4;4;4;2;1;1	ATP-dependent RNA helicase DDX18	DDX18	tr|Q4ZG72|Q4ZG72_HUMAN RNA helicase (Fragment) OS=Homo sapiens OX=9606 GN=DDX18 PE=3 SV=1;tr|A0A024RAH8|A0A024RAH8_HUMAN RNA helicase OS=Homo sapiens OX=9606 GN=DDX18 PE=3 SV=1;sp|Q9NVP1|DDX18_HUMAN ATP-dependent RNA helicase DDX18 OS=Homo sapiens OX=9606	6	4	4	4	0	0	1	1	1	1	0	0	2	0	0	0	0	0	0	1	1	1	1	0	0	2	0	0	0	0	0	0	1	1	1	1	0	0	2	0	0
421	B4DXW1;A0A024RAI1;P61158;B4DT29;Q59FV6;F8WDR7;B4DTI0;B4E1U3	B4DXW1;A0A024RAI1;P61158;B4DT29;Q59FV6;F8WDR7;B4DTI0	4;4;4;3;3;2;2;1	4;4;4;3;3;2;2;1	4;4;4;3;3;2;2;1	Actin-related protein 3	ACTR3	tr|B4DXW1|B4DXW1_HUMAN Actin-related protein 3 OS=Homo sapiens OX=9606 GN=ACTR3 PE=1 SV=1;tr|A0A024RAI1|A0A024RAI1_HUMAN ARP3 actin-related protein 3 homolog (Yeast), isoform CRA_a OS=Homo sapiens OX=9606 GN=ACTR3 PE=3 SV=1;sp|P61158|ARP3_HUMAN Actin-relat	8	4	4	4	0	0	3	2	1	0	0	0	2	2	1	1	0	0	0	3	2	1	0	0	0	2	2	1	1	0	0	0	3	2	1	0	0	0	2	2	1
422	A0A024RAJ1;Q92552;Q92552-2;G5EA06;D6RH20;B4DT94;Q6PKB3;D6RJC7;B4DKI9;E5RJ73;Q8N6F2	A0A024RAJ1;Q92552;Q92552-2;G5EA06;D6RH20;B4DT94;Q6PKB3	17;17;17;16;15;14;9;8;6;5;5	17;17;17;16;15;14;9;8;6;5;5	17;17;17;16;15;14;9;8;6;5;5	28S ribosomal protein S27, mitochondrial	MRPS27	tr|A0A024RAJ1|A0A024RAJ1_HUMAN Mitochondrial ribosomal protein S27, isoform CRA_a OS=Homo sapiens OX=9606 GN=MRPS27 PE=4 SV=1;sp|Q92552|RT27_HUMAN 28S ribosomal protein S27, mitochondrial OS=Homo sapiens OX=9606 GN=MRPS27 PE=1 SV=3;sp|Q92552-2|RT27_HUMAN I	11	17	17	17	5	5	9	11	8	10	5	4	10	7	6	6	0	5	5	9	11	8	10	5	4	10	7	6	6	0	5	5	9	11	8	10	5	4	10	7	6
423	A0A024RAJ4;O15514;Q53T47;E9PHV4;Q587J0;E9PB93	A0A024RAJ4;O15514;Q53T47;E9PHV4	3;3;2;2;1;1	3;3;2;2;1;1	3;3;2;2;1;1	DNA-directed RNA polymerase II subunit RPB4	POLR2D	tr|A0A024RAJ4|A0A024RAJ4_HUMAN Polymerase (RNA) II (DNA directed) polypeptide D, isoform CRA_a OS=Homo sapiens OX=9606 GN=POLR2D PE=4 SV=1;sp|O15514|RPB4_HUMAN DNA-directed RNA polymerase II subunit RPB4 OS=Homo sapiens OX=9606 GN=POLR2D PE=1 SV=1;tr|Q53T4	6	3	3	3	1	1	2	2	0	2	3	1	2	2	1	1	0	1	1	2	2	0	2	3	1	2	2	1	1	0	1	1	2	2	0	2	3	1	2	2	1
424	A0A024RAJ6;P07686;Q5URX0;H0YA83;H0Y9B6	A0A024RAJ6;P07686;Q5URX0;H0YA83;H0Y9B6	11;11;10;7;6	11;11;10;7;6	11;11;10;7;6	Beta-hexosaminidase;Beta-hexosaminidase subunit beta;Beta-hexosaminidase subunit beta chain B;Beta-hexosaminidase subunit beta chain A	HEXB	tr|A0A024RAJ6|A0A024RAJ6_HUMAN Beta-hexosaminidase OS=Homo sapiens OX=9606 GN=HEXB PE=2 SV=1;sp|P07686|HEXB_HUMAN Beta-hexosaminidase subunit beta OS=Homo sapiens OX=9606 GN=HEXB PE=1 SV=3;tr|Q5URX0|Q5URX0_HUMAN Beta-hexosaminidase subunit beta OS=Homo sap	5	11	11	11	5	4	8	6	5	5	4	2	6	3	4	3	0	5	4	8	6	5	5	4	2	6	3	4	3	0	5	4	8	6	5	5	4	2	6	3	4
425	A0A024RAP0;A0A024RAL0;A0A024RAQ8;Q13426-3;Q13426-2;Q13426	A0A024RAP0;A0A024RAL0;A0A024RAQ8;Q13426-3;Q13426-2;Q13426	2;2;2;2;2;2	2;2;2;2;2;2	2;2;2;2;2;2	DNA repair protein XRCC4	XRCC4	tr|A0A024RAP0|A0A024RAP0_HUMAN X-ray repair complementing defective repair in Chinese hamster cells 4, isoform CRA_a OS=Homo sapiens OX=9606 GN=XRCC4 PE=4 SV=1;tr|A0A024RAL0|A0A024RAL0_HUMAN X-ray repair complementing defective repair in Chinese hamster ce	6	2	2	2	0	0	2	1	0	0	0	0	1	0	0	1	0	0	0	2	1	0	0	0	0	1	0	0	1	0	0	0	2	1	0	0	0	0	1	0	0
426	A0A024RAM0;Q92973-2;Q92973;Q92973-3;S4R398;B4DRY5;A0A024R7F7;Q4LE60;O14787-2;B4DSC0;E7EW37;B3KPC8;A0A075B780;Q05D48;O14787;K7ENW1;K7ESC1	A0A024RAM0;Q92973-2;Q92973;Q92973-3	8;8;8;7;3;3;3;3;3;2;2;2;2;2;2;1;1	8;8;8;7;3;3;3;3;3;2;2;2;2;2;2;1;1	8;8;8;7;3;3;3;3;3;2;2;2;2;2;2;1;1	Transportin-1	TNPO1	tr|A0A024RAM0|A0A024RAM0_HUMAN Transportin 1, isoform CRA_a OS=Homo sapiens OX=9606 GN=TNPO1 PE=4 SV=1;sp|Q92973-2|TNPO1_HUMAN Isoform 2 of Transportin-1 OS=Homo sapiens OX=9606 GN=TNPO1;sp|Q92973|TNPO1_HUMAN Transportin-1 OS=Homo sapiens OX=9606 GN=TNPO1	17	8	8	8	0	0	4	1	5	2	1	0	1	2	4	1	0	0	0	4	1	5	2	1	0	1	2	4	1	0	0	0	4	1	5	2	1	0	1	2	4
427	Q5H9P1;A2BDK6;A0A024RAM4;P46821;E9PGC8;P78559;P78559-2	Q5H9P1;A2BDK6;A0A024RAM4;P46821	4;4;4;4;1;1;1	4;4;4;4;1;1;1	4;4;4;4;1;1;1	Microtubule-associated protein 1B;MAP1B heavy chain;MAP1 light chain LC1	DKFZp686F1345;MAP1B	tr|Q5H9P1|Q5H9P1_HUMAN Uncharacterized protein DKFZp686F1345 (Fragment) OS=Homo sapiens OX=9606 GN=DKFZp686F1345 PE=2 SV=1;tr|A2BDK6|A2BDK6_HUMAN Microtubule-associated protein 1B OS=Homo sapiens OX=9606 GN=MAP1B PE=2 SV=1;tr|A0A024RAM4|A0A024RAM4_HUMAN Mi	7	4	4	4	0	0	0	0	0	0	0	1	0	0	1	0	3	0	0	0	0	0	0	0	1	0	0	1	0	3	0	0	0	0	0	0	0	1	0	0	1
428	E7EQ12;B7Z7L4;B2RDU1;A0A0A0MR45;E7EQA0;Q86YM9;H0Y7F0;H0YD33;H0Y9H6;Q6AZE3;E9PDE4;B7Z6N0;E7ES10;B7Z5T9;E9PCH5;E7EVY3;B7Z574;A0A1S5UZ18;A0A0C4DGB5;A0A024RAN2;P20810-3;P20810-4;P20810-8;P20810-2;P20810;P20810-9;P20810-5;P20810-10;P20810-7;P20810-6;B7Z8S8;Q15786;A8K8C4;B2RCJ7;B7Z4U9;Q59HE3;A0A0C4DGD1;B7Z5T6	E7EQ12;B7Z7L4;B2RDU1;A0A0A0MR45;E7EQA0;Q86YM9;H0Y7F0;H0YD33;H0Y9H6;Q6AZE3;E9PDE4;B7Z6N0;E7ES10;B7Z5T9;E9PCH5;E7EVY3;B7Z574;A0A1S5UZ18;A0A0C4DGB5;A0A024RAN2;P20810-3;P20810-4;P20810-8;P20810-2;P20810;P20810-9;P20810-5;P20810-10;P20810-7;P20810-6;B7Z8S8;Q15786;A8K8C4;B2RCJ7;B7Z4U9;Q59HE3	3;3;3;3;3;3;3;3;3;3;3;3;3;3;3;3;3;3;3;3;3;3;3;3;3;3;3;3;3;3;2;2;2;2;2;2;1;1	3;3;3;3;3;3;3;3;3;3;3;3;3;3;3;3;3;3;3;3;3;3;3;3;3;3;3;3;3;3;2;2;2;2;2;2;1;1	3;3;3;3;3;3;3;3;3;3;3;3;3;3;3;3;3;3;3;3;3;3;3;3;3;3;3;3;3;3;2;2;2;2;2;2;1;1	Calpastatin	CAST	tr|E7EQ12|E7EQ12_HUMAN Calpastatin OS=Homo sapiens OX=9606 GN=CAST PE=1 SV=1;tr|B7Z7L4|B7Z7L4_HUMAN cDNA FLJ55287, highly similar to Calpastatin OS=Homo sapiens OX=9606 PE=2 SV=1;tr|B2RDU1|B2RDU1_HUMAN cDNA, FLJ96767, highly similar to Homo sapiens calpast	38	3	3	3	1	1	3	1	1	1	0	0	1	0	0	0	0	1	1	3	1	1	1	0	0	1	0	0	0	0	1	1	3	1	1	1	0	0	1	0	0
429	A0A024RAQ1;P16989;P16989-3;Q59EB5;A0A0D9SEI8	A0A024RAQ1;P16989;P16989-3;Q59EB5	15;15;14;8;4	8;8;7;1;1	1;1;1;0;0	Y-box-binding protein 3	CSDA;YBX3	tr|A0A024RAQ1|A0A024RAQ1_HUMAN Cold shock domain protein A, isoform CRA_a OS=Homo sapiens OX=9606 GN=CSDA PE=4 SV=1;sp|P16989|YBOX3_HUMAN Y-box-binding protein 3 OS=Homo sapiens OX=9606 GN=YBX3 PE=1 SV=4;sp|P16989-3|YBOX3_HUMAN Isoform 3 of Y-box-binding p	5	15	8	1	8	6	11	6	6	7	6	7	9	8	6	9	1	5	3	7	4	4	3	3	2	4	5	2	5	0	0	0	0	0	0	0	0	0	0	0	0
430	B0YJ76;A0A024RAQ3;P00374-2;P00374;C9JJ68;B4DM58;B3KV46;Q86XF0	B0YJ76;A0A024RAQ3;P00374-2;P00374;C9JJ68;B4DM58;B3KV46;Q86XF0	2;2;2;2;1;1;1;1	2;2;2;2;1;1;1;1	2;2;2;2;1;1;1;1	Dihydrofolate reductase;Dihydrofolate reductase, mitochondrial	DYR;DHFR;DHFRL1	tr|B0YJ76|B0YJ76_HUMAN Dihydrofolate reductase OS=Homo sapiens OX=9606 GN=DYR PE=2 SV=1;tr|A0A024RAQ3|A0A024RAQ3_HUMAN Dihydrofolate reductase, isoform CRA_a OS=Homo sapiens OX=9606 GN=DHFR PE=3 SV=1;sp|P00374-2|DYR_HUMAN Isoform 2 of Dihydrofolate reducta	8	2	2	2	0	0	0	1	2	0	0	0	0	2	1	0	0	0	0	0	1	2	0	0	0	0	2	1	0	0	0	0	0	1	2	0	0	0	0	2	1
431	Q53GJ1;A0A024RAS3;Q9H0S4-2;Q9H0S4;Q9H4E3;B4DYP6;A4UCU0;Q7Z4B1;F5H1N9	Q53GJ1;A0A024RAS3;Q9H0S4-2;Q9H0S4;Q9H4E3;B4DYP6;A4UCU0	7;7;7;7;6;4;4;2;2	7;7;7;7;6;4;4;2;2	7;7;7;7;6;4;4;2;2	Probable ATP-dependent RNA helicase DDX47	hCG_27698;DDX47;E4-DBP	tr|Q53GJ1|Q53GJ1_HUMAN DEAD (Asp-Glu-Ala-Asp) box polypeptide 47 isoform 1 variant (Fragment) OS=Homo sapiens OX=9606 PE=2 SV=1;tr|A0A024RAS3|A0A024RAS3_HUMAN HCG27698, isoform CRA_a OS=Homo sapiens OX=9606 GN=hCG_27698 PE=3 SV=1;sp|Q9H0S4-2|DDX47_HUMAN Is	9	7	7	7	0	0	4	5	1	0	1	0	2	0	1	0	0	0	0	4	5	1	0	1	0	2	0	1	0	0	0	0	4	5	1	0	1	0	2	0	1
432	A0A024RAV2;P46063;F5H4P4;F5H3W0;F5H2L2;F8WA66;F8WD97;F5GYB7	A0A024RAV2;P46063;F5H4P4;F5H3W0;F5H2L2;F8WA66;F8WD97	4;4;2;2;2;2;2;1	4;4;2;2;2;2;2;1	4;4;2;2;2;2;2;1	ATP-dependent DNA helicase Q1	RECQL	tr|A0A024RAV2|A0A024RAV2_HUMAN ATP-dependent DNA helicase OS=Homo sapiens OX=9606 GN=RECQL PE=3 SV=1;sp|P46063|RECQ1_HUMAN ATP-dependent DNA helicase Q1 OS=Homo sapiens OX=9606 GN=RECQL PE=1 SV=3;tr|F5H4P4|F5H4P4_HUMAN ATP-dependent DNA helicase Q1 (Fragme	8	4	4	4	1	0	2	4	3	2	2	1	2	1	3	1	0	1	0	2	4	3	2	2	1	2	1	3	1	0	1	0	2	4	3	2	2	1	2	1	3
433	A0A024RAV4;P16989-2;Q96GD7	A0A024RAV4;P16989-2;Q96GD7	15;15;13	1;1;1	1;1;1	Y-box-binding protein 3	CSDA;YBX3	tr|A0A024RAV4|A0A024RAV4_HUMAN Cold shock domain protein A, isoform CRA_b OS=Homo sapiens OX=9606 GN=CSDA PE=4 SV=1;sp|P16989-2|YBOX3_HUMAN Isoform 2 of Y-box-binding protein 3 OS=Homo sapiens OX=9606 GN=YBX3;tr|Q96GD7|Q96GD7_HUMAN CSDA protein OS=Homo sap	3	15	1	1	8	6	11	6	6	7	6	7	10	8	6	8	1	0	0	0	0	0	0	0	0	1	0	0	0	0	0	0	0	0	0	0	0	0	1	0	0
434	F5H760;Q6LET6;A0A024RAX2;P10620	F5H760;Q6LET6;A0A024RAX2;P10620	1;1;1;1	1;1;1;1	1;1;1;1	Microsomal glutathione S-transferase 1	MGST1	tr|F5H760|F5H760_HUMAN Microsomal glutathione S-transferase 1 (Fragment) OS=Homo sapiens OX=9606 GN=MGST1 PE=1 SV=1;tr|Q6LET6|Q6LET6_HUMAN MGST1 protein (Fragment) OS=Homo sapiens OX=9606 GN=MGST1 PE=2 SV=1;tr|A0A024RAX2|A0A024RAX2_HUMAN Microsomal glutath	4	1	1	1	0	0	0	1	1	0	0	0	0	0	0	0	0	0	0	0	1	1	0	0	0	0	0	0	0	0	0	0	0	1	1	0	0	0	0	0	0
435	A0A024RAY1;Q6VMQ6-2;Q6VMQ6-5;Q6VMQ6;Q6VMQ6-4;B3KNI7;B3KQF8;B4DRL6;B4E2A2;F5GYR7;F5H592;A8MV73	A0A024RAY1;Q6VMQ6-2;Q6VMQ6-5;Q6VMQ6;Q6VMQ6-4;B3KNI7;B3KQF8	5;5;5;5;5;4;4;2;2;1;1;1	5;5;5;5;5;4;4;2;2;1;1;1	5;5;5;5;5;4;4;2;2;1;1;1	Activating transcription factor 7-interacting protein 1	ATF7IP	tr|A0A024RAY1|A0A024RAY1_HUMAN Activating transcription factor 7 interacting protein, isoform CRA_a OS=Homo sapiens OX=9606 GN=ATF7IP PE=4 SV=1;sp|Q6VMQ6-2|MCAF1_HUMAN Isoform 2 of Activating transcription factor 7-interacting protein 1 OS=Homo sapiens OX=	12	5	5	5	2	3	0	0	0	0	2	4	0	0	0	0	0	2	3	0	0	0	0	2	4	0	0	0	0	0	2	3	0	0	0	0	2	4	0	0	0
436	C_P05783;C_B2RA03;C_A0A024RAY2;B2RA03;A0A024RAY2;P05783;F8VZY9;C_F8VZY9;I6L965;C_I6L965;C4AM86;C_C4AM86;C_Q92764;C_A0A024R1T2;A0A024R1T2;Q92764	C_P05783;C_B2RA03;C_A0A024RAY2;B2RA03;A0A024RAY2;P05783;F8VZY9;C_F8VZY9;I6L965;C_I6L965	30;30;30;30;30;30;28;28;25;25;2;2;2;2;2;2	28;28;28;28;28;28;26;26;23;23;1;1;1;1;1;1	21;21;21;21;21;21;19;19;16;16;0;0;0;0;0;0	Keratin, type I cytoskeletal 18	KRT18	sp|C_P05783|K1C18_HUMAN __CONT Keratin, type I cytoskeletal 18 OS=Homo sapiens OX=9606 GN=KRT18 PE=1 SV=2;tr|C_B2RA03|B2RA03_HUMAN __CONT cDNA, FLJ94640, highly similar to Homo sapiens keratin 18 (KRT18), mRNA OS=Homo sapiens OX=9606 PE=2 SV=1;tr|C_A0A024R	16	30	28	21	12	12	21	16	18	9	19	18	20	20	18	14	6	10	10	19	14	16	7	17	16	18	18	16	12	4	8	8	15	11	11	6	13	13	14	14	12
437	A0A024RAZ7;P09651;F8W6I7;P09651-3;A0A024RC46;F8VZ49;A0A024QZ98;Q32P51;F8VTQ5;B4DP35;F8W646;B4E0B5;F8VYN5	A0A024RAZ7;P09651;F8W6I7;P09651-3;A0A024RC46;F8VZ49;A0A024QZ98;Q32P51;F8VTQ5;B4DP35;F8W646;B4E0B5	28;28;27;27;24;22;19;19;16;16;14;14;11	25;25;24;24;21;19;16;16;13;14;12;13;9	1;1;0;0;0;0;0;0;0;0;0;0;0	Heterogeneous nuclear ribonucleoprotein A1;Heterogeneous nuclear ribonucleoprotein A1, N-terminally processed;Heterogeneous nuclear ribonucleoprotein A1-like 2	HNRPA1;HNRNPA1;hCG_2020860;RP11-78J21.1;HNRNPA1L2	tr|A0A024RAZ7|A0A024RAZ7_HUMAN Heterogeneous nuclear ribonucleoprotein A1, isoform CRA_b OS=Homo sapiens OX=9606 GN=HNRPA1 PE=4 SV=1;sp|P09651|ROA1_HUMAN Heterogeneous nuclear ribonucleoprotein A1 OS=Homo sapiens OX=9606 GN=HNRNPA1 PE=1 SV=5;tr|F8W6I7|F8W6	13	28	25	1	18	20	22	19	17	19	24	25	24	17	24	25	12	16	18	20	17	15	17	22	23	22	15	22	23	12	0	1	1	0	0	1	0	0	1	1	0
438	B2R627;A8K6A5;A0A024RB01;P08648	B2R627;A8K6A5;A0A024RB01;P08648	3;3;3;3	3;3;3;3	3;3;3;3	Integrin alpha-5;Integrin alpha-5 heavy chain;Integrin alpha-5 light chain	ITGA5	tr|B2R627|B2R627_HUMAN cDNA, FLJ92752, highly similar to Homo sapiens integrin, alpha 5 (fibronectin receptor, alphapolypeptide) (ITGA5), mRNA OS=Homo sapiens OX=9606 PE=2 SV=1;tr|A8K6A5|A8K6A5_HUMAN cDNA FLJ77742, highly similar to Homo sapiens integrin,	4	3	3	3	2	2	2	2	1	2	0	1	3	0	2	2	0	2	2	2	2	1	2	0	1	3	0	2	2	0	2	2	2	2	1	2	0	1	3	0	2
439	A0A024RB02;Q86W92-3;Q86W92-4;Q86W92-2;Q86W92;F5GZP6;B4DFU8;H0YFE4;B7Z2C0;Q68DV6;E9PP16;B7Z7G3;Q8ND30-3;Q8ND30-2;Q8ND30;H0YGH8;B3KM46;A0A0A0MTP2	A0A024RB02;Q86W92-3;Q86W92-4;Q86W92-2;Q86W92;F5GZP6;B4DFU8	6;6;6;6;6;4;4;2;2;2;2;2;2;2;2;1;1;1	6;6;6;6;6;4;4;2;2;2;2;2;2;2;2;1;1;1	5;5;5;5;5;4;4;2;2;2;2;2;2;2;2;1;1;0	Liprin-beta-1	PPFIBP1	tr|A0A024RB02|A0A024RB02_HUMAN PTPRF interacting protein, binding protein 1 (Liprin beta 1), isoform CRA_a OS=Homo sapiens OX=9606 GN=PPFIBP1 PE=4 SV=1;sp|Q86W92-3|LIPB1_HUMAN Isoform 3 of Liprin-beta-1 OS=Homo sapiens OX=9606 GN=PPFIBP1;sp|Q86W92-4|LIPB1_	18	6	6	5	2	2	4	3	1	1	1	1	0	0	0	1	0	2	2	4	3	1	1	1	1	0	0	0	1	0	2	2	3	2	1	1	1	1	0	0	0
440	F8VNT9;F8VV56;F8W022;F8VWK8;W6A4U0;A0A024RB05;P08962-3;P08962-2;P08962	F8VNT9;F8VV56;F8W022;F8VWK8;W6A4U0;A0A024RB05;P08962-3;P08962-2;P08962	1;1;1;1;1;1;1;1;1	1;1;1;1;1;1;1;1;1	1;1;1;1;1;1;1;1;1	Tetraspanin;CD63 antigen	CD63	tr|F8VNT9|F8VNT9_HUMAN CD63 antigen (Fragment) OS=Homo sapiens OX=9606 GN=CD63 PE=1 SV=1;tr|F8VV56|F8VV56_HUMAN CD63 antigen OS=Homo sapiens OX=9606 GN=CD63 PE=1 SV=1;tr|F8W022|F8W022_HUMAN Tetraspanin (Fragment) OS=Homo sapiens OX=9606 GN=CD63 PE=1 SV=1;t	9	1	1	1	0	0	0	1	0	0	0	0	0	0	0	0	0	0	0	0	1	0	0	0	0	0	0	0	0	0	0	0	0	1	0	0	0	0	0	0	0
441	A0A024RB10;A0A024RB77;G3V5T9;P24941-2;P24941;E7ESI2;B4DDL9	A0A024RB10;A0A024RB77;G3V5T9;P24941-2;P24941;E7ESI2;B4DDL9	6;6;6;6;6;4;4	4;4;4;4;4;2;2	4;4;4;4;4;2;2	Cyclin-dependent kinase 2	CDK2	tr|A0A024RB10|A0A024RB10_HUMAN Cyclin-dependent kinase 2, isoform CRA_a OS=Homo sapiens OX=9606 GN=CDK2 PE=3 SV=1;tr|A0A024RB77|A0A024RB77_HUMAN Cyclin-dependent kinase 2, isoform CRA_b OS=Homo sapiens OX=9606 GN=CDK2 PE=3 SV=1;tr|G3V5T9|G3V5T9_HUMAN Cycli	7	6	4	4	2	2	3	3	2	0	3	1	2	1	2	1	2	0	0	2	1	0	0	1	0	0	0	0	0	1	0	0	2	1	0	0	1	0	0	0	0
442	A0A024RB14;P62854;Q75MH1;Q5JNZ5;Q76N57;Q76N56	A0A024RB14;P62854;Q75MH1;Q5JNZ5	6;6;5;4;2;1	6;6;5;4;2;1	6;6;5;4;2;1	40S ribosomal protein S26;Putative 40S ribosomal protein S26-like 1	RPS26;RPS26P11	tr|A0A024RB14|A0A024RB14_HUMAN 40S ribosomal protein S26 OS=Homo sapiens OX=9606 GN=RPS26 PE=3 SV=1;sp|P62854|RS26_HUMAN 40S ribosomal protein S26 OS=Homo sapiens OX=9606 GN=RPS26 PE=1 SV=3;tr|Q75MH1|Q75MH1_HUMAN 40S ribosomal protein S26 OS=Homo sapiens O	6	6	6	6	2	2	2	2	2	3	2	4	4	1	2	3	4	2	2	2	2	2	3	2	4	4	1	2	3	4	2	2	2	2	2	3	2	4	4	1	2
443	B3KY56;B3KMV5;A0A024RB17;A0A024RB16;Q9BSJ8;Q9BSJ8-2;F8VZB1	B3KY56;B3KMV5;A0A024RB17;A0A024RB16;Q9BSJ8;Q9BSJ8-2	6;6;6;6;6;6;2	6;6;6;6;6;6;2	6;6;6;6;6;6;2	Extended synaptotagmin-1	FAM62A;ESYT1	tr|B3KY56|B3KY56_HUMAN cDNA FLJ46898 fis, clone UTERU3022168, highly similar to Protein FAM62A OS=Homo sapiens OX=9606 PE=2 SV=1;tr|B3KMV5|B3KMV5_HUMAN cDNA FLJ12728 fis, clone NT2RP2000040, highly similar to Protein FAM62A OS=Homo sapiens OX=9606 PE=2 SV=	7	6	6	6	0	0	2	3	4	0	0	0	1	3	0	0	0	0	0	2	3	4	0	0	0	1	3	0	0	0	0	0	2	3	4	0	0	0	1	3	0
444	A0A024RB22;Q8TAQ2;F8VZW6;Q658P9	A0A024RB22;Q8TAQ2	62;62;6;5	47;47;6;5	2;2;0;0	SWI/SNF complex subunit SMARCC2	SMARCC2	tr|A0A024RB22|A0A024RB22_HUMAN SWI/SNF related, matrix associated, actin dependent regulator of chromatin, subfamily c, member 2, isoform CRA_a OS=Homo sapiens OX=9606 GN=SMARCC2 PE=4 SV=1;sp|Q8TAQ2|SMRC2_HUMAN SWI/SNF complex subunit SMARCC2 OS=Homo sapie	4	62	47	2	35	47	47	43	34	36	43	40	44	33	32	39	5	25	36	34	31	26	25	31	28	33	25	24	27	3	1	2	2	2	1	1	2	2	2	1	2
445	A0A024RB32;A0A087WYT3;B3KUY2;Q15185-4;Q15185;Q15185-3;B4DDC6;Q15185-2	A0A024RB32;A0A087WYT3;B3KUY2;Q15185-4;Q15185;Q15185-3	5;5;5;5;5;4;2;2	5;5;5;5;5;4;2;2	5;5;5;5;5;4;2;2	Prostaglandin E synthase 3	PTGES3	tr|A0A024RB32|A0A024RB32_HUMAN Prostaglandin E synthase 3 (Cytosolic), isoform CRA_a OS=Homo sapiens OX=9606 GN=PTGES3 PE=4 SV=1;tr|A0A087WYT3|A0A087WYT3_HUMAN Prostaglandin E synthase 3 OS=Homo sapiens OX=9606 GN=PTGES3 PE=1 SV=1;tr|B3KUY2|B3KUY2_HUMAN Pr	8	5	5	5	2	0	1	4	3	1	1	0	2	2	4	0	0	2	0	1	4	3	1	1	0	2	2	4	0	0	2	0	1	4	3	1	1	0	2	2	4
446	F8VZJ2;F8W0W4;H0YHX9;A0A024RB41;Q13765;E9PAV3-2;E9PAV3;F8W1N5;F8VNW4;B4DDI8;F8VZ58;A8K6N6;Q9BZK3	F8VZJ2;F8W0W4;H0YHX9;A0A024RB41;Q13765;E9PAV3-2;E9PAV3;F8W1N5;F8VNW4;B4DDI8	4;4;4;4;4;4;4;3;3;3;1;1;1	4;4;4;4;4;4;4;3;3;3;1;1;1	4;4;4;4;4;4;4;3;3;3;1;1;1	Nascent polypeptide-associated complex subunit alpha;Nascent polypeptide-associated complex subunit alpha, muscle-specific form	NACA;hCG_2016482	tr|F8VZJ2|F8VZJ2_HUMAN Nascent polypeptide-associated complex subunit alpha OS=Homo sapiens OX=9606 GN=NACA PE=1 SV=1;tr|F8W0W4|F8W0W4_HUMAN Nascent polypeptide-associated complex subunit alpha (Fragment) OS=Homo sapiens OX=9606 GN=NACA PE=1 SV=1;tr|H0YHX9	13	4	4	4	2	2	3	4	2	3	2	1	2	2	2	2	0	2	2	3	4	2	3	2	1	2	2	2	2	0	2	2	3	4	2	3	2	1	2	2	2
447	A0A024RB53;P09651-2;Q6IPF2;Q0VAC0;Q9BSM5;A0A2R8Y4L2;H0YH80;Q3MI39	A0A024RB53;P09651-2;Q6IPF2;Q0VAC0;Q9BSM5;A0A2R8Y4L2	28;28;25;24;23;15;10;5	1;1;1;1;1;1;1;1	1;1;1;1;1;1;1;1	Heterogeneous nuclear ribonucleoprotein A1;Heterogeneous nuclear ribonucleoprotein A1, N-terminally processed	HNRPA1;HNRNPA1	tr|A0A024RB53|A0A024RB53_HUMAN Epididymis secretory sperm binding protein OS=Homo sapiens OX=9606 GN=HNRPA1 PE=2 SV=1;sp|P09651-2|ROA1_HUMAN Isoform A1-A of Heterogeneous nuclear ribonucleoprotein A1 OS=Homo sapiens OX=9606 GN=HNRNPA1;tr|Q6IPF2|Q6IPF2_HUMA	8	28	1	1	18	19	22	19	17	18	24	25	24	16	24	25	12	0	0	1	0	0	0	0	0	1	0	0	0	0	0	0	1	0	0	0	0	0	1	0	0
448	A0A024RB57;G3V1V4;Q8WW33	A0A024RB57;G3V1V4;Q8WW33	2;2;2	2;2;2	2;2;2	Gametocyte-specific factor 1	FAM112B;GTSF1	tr|A0A024RB57|A0A024RB57_HUMAN Family with sequence similarity 112, member B, isoform CRA_a OS=Homo sapiens OX=9606 GN=FAM112B PE=4 SV=1;tr|G3V1V4|G3V1V4_HUMAN Family with sequence similarity 112, member B, isoform CRA_b OS=Homo sapiens OX=9606 GN=GTSF1 PE	3	2	2	2	1	1	1	2	1	1	1	1	2	1	1	1	0	1	1	1	2	1	1	1	1	2	1	1	1	0	1	1	1	2	1	1	1	1	2	1	1
449	H0YIH0;A0A024RB62;Q9UBP6	H0YIH0;A0A024RB62;Q9UBP6	1;1;1	1;1;1	1;1;1	tRNA (guanine-N(7)-)-methyltransferase	METTL1	tr|H0YIH0|H0YIH0_HUMAN tRNA (guanine-N(7)-)-methyltransferase (Fragment) OS=Homo sapiens OX=9606 GN=METTL1 PE=1 SV=1;tr|A0A024RB62|A0A024RB62_HUMAN tRNA (guanine-N(7)-)-methyltransferase OS=Homo sapiens OX=9606 GN=METTL1 PE=3 SV=1;sp|Q9UBP6|TRMB_HUMAN tRNA	3	1	1	1	0	0	1	1	0	0	0	0	0	0	0	0	0	0	0	1	1	0	0	0	0	0	0	0	0	0	0	0	1	1	0	0	0	0	0	0	0
450	A0A024RB67;A8KA19;O43592	A0A024RB67;A8KA19;O43592	2;2;2	2;2;2	2;2;2	Exportin-T	XPOT	tr|A0A024RB67|A0A024RB67_HUMAN Exportin-T OS=Homo sapiens OX=9606 GN=XPOT PE=3 SV=1;tr|A8KA19|A8KA19_HUMAN Exportin-T OS=Homo sapiens OX=9606 PE=2 SV=1;sp|O43592|XPOT_HUMAN Exportin-T OS=Homo sapiens OX=9606 GN=XPOT PE=1 SV=2	3	2	2	2	0	0	0	1	1	0	0	0	0	1	1	0	0	0	0	0	1	1	0	0	0	0	1	1	0	0	0	0	0	1	1	0	0	0	0	1	1
451	Q53FU3;A0A024RB72;F8VVA7;P61923;P61923-4;F8W651;F8VYK5;F8VYZ4;P61923-2;P61923-3;P61923-5;F8VXB1;F8VUC5;F8W156;F8VXR1;F8VYE0	Q53FU3;A0A024RB72;F8VVA7;P61923;P61923-4;F8W651;F8VYK5;F8VYZ4;P61923-2;P61923-3;P61923-5	5;5;5;5;5;4;3;3;3;3;3;2;2;2;2;1	5;5;5;5;5;4;3;3;3;3;3;2;2;2;2;1	5;5;5;5;5;4;3;3;3;3;3;2;2;2;2;1	Coatomer subunit zeta-1	COPZ1	tr|Q53FU3|Q53FU3_HUMAN Coatomer protein complex, subunit zeta 1 variant (Fragment) OS=Homo sapiens OX=9606 PE=2 SV=1;tr|A0A024RB72|A0A024RB72_HUMAN Coatomer protein complex, subunit zeta 1, isoform CRA_a OS=Homo sapiens OX=9606 GN=COPZ1 PE=4 SV=1;tr|F8VVA7	16	5	5	5	2	0	3	4	3	0	1	0	2	2	1	0	0	2	0	3	4	3	0	1	0	2	2	1	0	0	2	0	3	4	3	0	1	0	2	2	1
452	B4DJV2;A0A024RB75;O75390;A0A0C4DGI3;B3KTN4;H0YIC4;Q0QEL2;B7Z1E1;F8VPF9;F8VPA1;F8W1S4;F8W4S1;H0YH82;F8VZK9;F8VX07;F8VRP1;F8VX68;F8VWQ5;F8VRI6;F8VTT8;F8W642;F8VR34;F8W0J2;F8VP03;F8VU34;F8W031	B4DJV2;A0A024RB75;O75390;A0A0C4DGI3;B3KTN4;H0YIC4;Q0QEL2	13;13;13;12;12;7;7;5;4;4;4;4;4;3;3;3;3;3;3;3;2;2;1;1;1;1	13;13;13;12;12;7;7;5;4;4;4;4;4;3;3;3;3;3;3;3;2;2;1;1;1;1	13;13;13;12;12;7;7;5;4;4;4;4;4;3;3;3;3;3;3;3;2;2;1;1;1;1	Citrate synthase;Citrate synthase, mitochondrial	CS	tr|B4DJV2|B4DJV2_HUMAN Citrate synthase OS=Homo sapiens OX=9606 GN=CS PE=1 SV=1;tr|A0A024RB75|A0A024RB75_HUMAN Citrate synthase OS=Homo sapiens OX=9606 GN=CS PE=3 SV=1;sp|O75390|CISY_HUMAN Citrate synthase, mitochondrial OS=Homo sapiens OX=9606 GN=CS PE=1	26	13	13	13	6	4	10	9	11	7	3	1	8	6	9	5	0	6	4	10	9	11	7	3	1	8	6	9	5	0	6	4	10	9	11	7	3	1	8	6	9
453	A0A024RB76;Q9BRT6	A0A024RB76;Q9BRT6	2;2	2;2	2;2	Protein LLP homolog	C12orf31;LLPH	tr|A0A024RB76|A0A024RB76_HUMAN Chromosome 12 open reading frame 31, isoform CRA_a OS=Homo sapiens OX=9606 GN=C12orf31 PE=4 SV=1;sp|Q9BRT6|LLPH_HUMAN Protein LLP homolog OS=Homo sapiens OX=9606 GN=LLPH PE=1 SV=1	2	2	2	2	0	0	0	0	1	0	0	0	1	0	0	0	0	0	0	0	0	1	0	0	0	1	0	0	0	0	0	0	0	0	1	0	0	0	1	0	0
454	D6QX84;B2R6Y2;A0A024RB79;P51687	D6QX84;B2R6Y2;A0A024RB79;P51687	2;2;2;2	2;2;2;2	2;2;2;2	Sulfite oxidase, mitochondrial	SUOX	tr|D6QX84|D6QX84_HUMAN Truncated mitochondrial sulfite oxidase OS=Homo sapiens OX=9606 GN=SUOX PE=2 SV=1;tr|B2R6Y2|B2R6Y2_HUMAN cDNA, FLJ93173, Homo sapiens sulfite oxidase (SUOX), nuclear gene encodingmitochondrial protein, mRNA OS=Homo sapiens OX=9606 PE	4	2	2	2	0	0	1	1	0	0	0	0	0	0	0	0	0	0	0	1	1	0	0	0	0	0	0	0	0	0	0	0	1	1	0	0	0	0	0	0	0
455	A8K6Y1;Q6PIN5;A0A024RB85;Q9UQ80;Q9UQ80-2;Q05D08;F8VR77;H0YIN7;F8W0A3;F8VZ69	A8K6Y1;Q6PIN5;A0A024RB85;Q9UQ80;Q9UQ80-2;Q05D08	16;16;16;16;15;14;7;3;3;2	16;16;16;16;15;14;7;3;3;2	16;16;16;16;15;14;7;3;3;2	Proliferation-associated protein 2G4	PA2G4	tr|A8K6Y1|A8K6Y1_HUMAN cDNA FLJ75526, highly similar to Homo sapiens proliferation-associated 2G4, 38kDa (PA2G4), mRNA (Fragment) OS=Homo sapiens OX=9606 PE=2 SV=1;tr|Q6PIN5|Q6PIN5_HUMAN PA2G4 protein (Fragment) OS=Homo sapiens OX=9606 GN=PA2G4 PE=2 SV=1;t	10	16	16	16	7	4	12	10	8	7	8	5	10	7	9	6	0	7	4	12	10	8	7	8	5	10	7	9	6	0	7	4	12	10	8	7	8	5	10	7	9
456	F8WBC0;F5H4H0;F5GYH7;F5H077;F5GWU8;F5H491;F5H0B7;F5H500;F5H6R7;F5H004;A0A075B6Q0;F5GYB5;F5GX62;B7ZAY2;Q9BXV4;E7ESV4;F5H7Y6;Q5U0C3;A8KAH9;A0A024RB87;P61224-2;P61224-4;P61224-3;P62834;P61224	F8WBC0;F5H4H0;F5GYH7;F5H077;F5GWU8;F5H491;F5H0B7;F5H500;F5H6R7;F5H004;A0A075B6Q0;F5GYB5;F5GX62;B7ZAY2;Q9BXV4;E7ESV4;F5H7Y6;Q5U0C3;A8KAH9;A0A024RB87;P61224-2;P61224-4;P61224-3;P62834;P61224	1;1;1;1;1;1;1;1;1;1;1;1;1;1;1;1;1;1;1;1;1;1;1;1;1	1;1;1;1;1;1;1;1;1;1;1;1;1;1;1;1;1;1;1;1;1;1;1;1;1	1;1;1;1;1;1;1;1;1;1;1;1;1;1;1;1;1;1;1;1;1;1;1;1;1	Ras-related protein Rap-1b;Ras-related protein Rap-1A	RAP1B;RAP1A	tr|F8WBC0|F8WBC0_HUMAN Ras-related protein Rap-1b (Fragment) OS=Homo sapiens OX=9606 GN=RAP1B PE=4 SV=1;tr|F5H4H0|F5H4H0_HUMAN Ras-related protein Rap-1b (Fragment) OS=Homo sapiens OX=9606 GN=RAP1B PE=4 SV=1;tr|F5GYH7|F5GYH7_HUMAN Ras-related protein Rap-1	25	1	1	1	1	1	1	1	1	1	0	0	1	1	1	0	0	1	1	1	1	1	1	0	0	1	1	1	0	0	1	1	1	1	1	1	0	0	1	1	1
457	B4DP88;B4E1G2;Q5HYG8;A0A024RB99;V9HW06;Q53ET4;P34897-3;P34897;B4DJ63;B4DW25;Q5BJF5;B4DWA7;P34897-2;B4DLV4;B4DJQ3;H0YIZ0;G3V2Y4;G3V5L0;G3V4W5;G3V540;G3V2D2;G3V2Y1;G3V3C6;G3V241;G3V3Y8;G3V4T0;G3V4X0;G3V2W0;G3V2E4	B4DP88;B4E1G2;Q5HYG8;A0A024RB99;V9HW06;Q53ET4;P34897-3;P34897;B4DJ63;B4DW25;Q5BJF5;B4DWA7;P34897-2;B4DLV4;B4DJQ3;H0YIZ0;G3V2Y4	15;15;15;15;15;15;15;15;14;14;14;14;14;13;13;11;10;4;3;2;1;1;1;1;1;1;1;1;1	15;15;15;15;15;15;15;15;14;14;14;14;14;13;13;11;10;4;3;2;1;1;1;1;1;1;1;1;1	14;14;14;14;14;14;14;14;13;13;13;13;13;13;12;11;9;3;2;1;0;1;1;1;1;1;1;1;1	Serine hydroxymethyltransferase;Serine hydroxymethyltransferase, mitochondrial	DKFZp686P09201;SHMT2;HEL-S-51e	tr|B4DP88|B4DP88_HUMAN Serine hydroxymethyltransferase OS=Homo sapiens OX=9606 PE=2 SV=1;tr|B4E1G2|B4E1G2_HUMAN Serine hydroxymethyltransferase OS=Homo sapiens OX=9606 PE=2 SV=1;tr|Q5HYG8|Q5HYG8_HUMAN Serine hydroxymethyltransferase OS=Homo sapiens OX=9606	29	15	15	14	7	5	15	13	12	12	8	5	13	10	12	3	2	7	5	15	13	12	12	8	5	13	10	12	3	2	7	5	14	12	11	11	8	5	12	10	11
458	A2BDE7;A0A024RBB0;B4E2D4;R4GND3;Q8WV24	A2BDE7;A0A024RBB0;B4E2D4;R4GND3;Q8WV24	3;3;2;2;2	3;3;2;2;2	3;3;2;2;2	Pleckstrin homology-like domain family A member 1	PHLDA1	tr|A2BDE7|A2BDE7_HUMAN PHLDA1 protein (Fragment) OS=Homo sapiens OX=9606 GN=PHLDA1 PE=2 SV=1;tr|A0A024RBB0|A0A024RBB0_HUMAN Pleckstrin homology-like domain, family A, member 1, isoform CRA_a OS=Homo sapiens OX=9606 GN=PHLDA1 PE=4 SV=1;tr|B4E2D4|B4E2D4_HUMA	5	3	3	3	0	0	3	1	1	1	0	0	1	1	0	0	0	0	0	3	1	1	1	0	0	1	1	0	0	0	0	0	3	1	1	1	0	0	1	1	0
459	F8VYH9;F8VTV8;F8VWX7;A0A024RBB6;P11802;F8VXD2;F8VZZ0;F8VZ51;Q6LC83;P11802-2;F8VYY1;Q96BE9;F8W1L8	F8VYH9;F8VTV8;F8VWX7;A0A024RBB6;P11802;F8VXD2;F8VZZ0;F8VZ51;Q6LC83;P11802-2	3;3;3;3;3;2;2;2;2;2;1;1;1	2;2;2;2;2;1;1;1;1;1;1;1;1	2;2;2;2;2;1;1;1;1;1;1;1;1	Cyclin-dependent kinase 4	CDK4	tr|F8VYH9|F8VYH9_HUMAN Cyclin-dependent kinase 4 (Fragment) OS=Homo sapiens OX=9606 GN=CDK4 PE=1 SV=1;tr|F8VTV8|F8VTV8_HUMAN Cyclin-dependent kinase 4 OS=Homo sapiens OX=9606 GN=CDK4 PE=1 SV=1;tr|F8VWX7|F8VWX7_HUMAN Cyclin-dependent kinase 4 (Fragment) OS=	13	3	2	2	1	1	1	1	2	0	1	1	1	0	2	0	1	0	0	0	0	1	0	0	0	0	0	1	0	0	0	0	0	0	1	0	0	0	0	0	1
460	F8VY35;F5H4R6;H0YIV4;A0A024RBB7;P55209-2;P55209;F8W118;F8VV59;A0A024RBE6;H0YH88;F8W020;F8W543;F8W0J6;B7Z2V4;F8VRJ2;H0YHC3;F8VXI6;F8VUX1;B7Z9C2;B7Z5H0;P55209-3;F8VVB5	F8VY35;F5H4R6;H0YIV4;A0A024RBB7;P55209-2;P55209;F8W118;F8VV59;A0A024RBE6;H0YH88;F8W020;F8W543;F8W0J6;B7Z2V4;F8VRJ2;H0YHC3;F8VXI6;F8VUX1;B7Z9C2;B7Z5H0;P55209-3	9;9;9;9;9;9;8;8;8;7;7;7;7;7;6;6;6;6;6;5;5;4	9;9;9;9;9;9;8;8;8;7;7;7;7;7;6;6;6;6;6;5;5;4	8;8;8;8;8;8;7;7;7;6;6;6;6;6;5;5;5;5;5;4;4;3	Nucleosome assembly protein 1-like 1	NAP1L1	tr|F8VY35|F8VY35_HUMAN Nucleosome assembly protein 1-like 1 (Fragment) OS=Homo sapiens OX=9606 GN=NAP1L1 PE=1 SV=1;tr|F5H4R6|F5H4R6_HUMAN Nucleosome assembly protein 1-like 1 OS=Homo sapiens OX=9606 GN=NAP1L1 PE=1 SV=1;tr|H0YIV4|H0YIV4_HUMAN Nucleosome ass	22	9	9	8	2	1	7	5	6	2	2	3	5	5	5	3	0	2	1	7	5	6	2	2	3	5	5	5	3	0	1	1	6	4	5	1	2	2	5	4	4
461	A0A024RBB8;Q5HYM3;Q9BZF1-3;Q9BZF1-2;Q9BZF1;F8VQX7;Q641R2;F8VUA7;Q96N80;Q96E43;F8VVD3;F8VVE7;Q6ZME5;F8VZ43;Q8WVV2;B3KP32;B4DMI4;B4E033;A8KAD5;Q9H0X9-3;Q9H0X9-2;Q9H0X9	A0A024RBB8;Q5HYM3;Q9BZF1-3;Q9BZF1-2;Q9BZF1;F8VQX7;Q641R2;F8VUA7;Q96N80	9;9;9;9;9;7;7;6;5;2;1;1;1;1;1;1;1;1;1;1;1;1	9;9;9;9;9;7;7;6;5;2;1;1;1;1;1;1;1;1;1;1;1;1	9;9;9;9;9;7;7;6;5;2;1;1;1;1;1;1;1;1;1;1;1;1	Oxysterol-binding protein;Oxysterol-binding protein-related protein 8	OSBPL8;DKFZp686C0249	tr|A0A024RBB8|A0A024RBB8_HUMAN Oxysterol-binding protein OS=Homo sapiens OX=9606 GN=OSBPL8 PE=3 SV=1;tr|Q5HYM3|Q5HYM3_HUMAN Oxysterol-binding protein OS=Homo sapiens OX=9606 GN=DKFZp686C0249 PE=2 SV=1;sp|Q9BZF1-3|OSBL8_HUMAN Isoform 3 of Oxysterol-binding	22	9	9	9	1	0	5	6	8	4	1	0	4	2	3	1	0	1	0	5	6	8	4	1	0	4	2	3	1	0	1	0	5	6	8	4	1	0	4	2	3
462	B4DI45;A0A024RBB9;Q9Y2U8	B4DI45;A0A024RBB9;Q9Y2U8	1;1;1	1;1;1	1;1;1	Inner nuclear membrane protein Man1	LEMD3	tr|B4DI45|B4DI45_HUMAN cDNA FLJ56612, highly similar to Inner nuclear membrane protein Man1 OS=Homo sapiens OX=9606 PE=2 SV=1;tr|A0A024RBB9|A0A024RBB9_HUMAN LEM domain containing 3, isoform CRA_a OS=Homo sapiens OX=9606 GN=LEMD3 PE=4 SV=1;sp|Q9Y2U8|MAN1_HU	3	1	1	1	0	0	1	0	1	0	0	0	0	1	0	0	0	0	0	1	0	1	0	0	0	0	1	0	0	0	0	0	1	0	1	0	0	0	0	1	0
463	A0A024RBF5;A0A024RBC0;P21583-3;P21583-2;P21583	A0A024RBF5;A0A024RBC0;P21583-3;P21583-2;P21583	2;2;2;2;2	2;2;2;2;2	2;2;2;2;2	Kit ligand;Kit ligand;Soluble KIT ligand	KITLG	tr|A0A024RBF5|A0A024RBF5_HUMAN Kit ligand OS=Homo sapiens OX=9606 GN=KITLG PE=3 SV=1;tr|A0A024RBC0|A0A024RBC0_HUMAN Kit ligand OS=Homo sapiens OX=9606 GN=KITLG PE=3 SV=1;sp|P21583-3|SCF_HUMAN Isoform 3 of Kit ligand OS=Homo sapiens OX=9606 GN=KITLG;sp|P215	5	2	2	2	0	0	0	1	1	0	0	1	1	0	0	0	0	0	0	0	1	1	0	0	1	1	0	0	0	0	0	0	0	1	1	0	0	1	1	0	0
464	B4DTT0;Q7Z3X3;H7C3P4;A8K6V6;A0A024RBC5;F6S8M0;B4E284;P15586-2;P15586;F5H4C6;H0YFA9;A0A0S2Z3S2	B4DTT0;Q7Z3X3;H7C3P4;A8K6V6;A0A024RBC5;F6S8M0;B4E284;P15586-2;P15586;F5H4C6;H0YFA9	3;3;3;3;3;3;3;3;3;2;2;1	3;3;3;3;3;3;3;3;3;2;2;1	3;3;3;3;3;3;3;3;3;2;2;1	N-acetylglucosamine-6-sulfatase	DKFZp686E12166;GNS	tr|B4DTT0|B4DTT0_HUMAN N-acetylglucosamine-6-sulfatase OS=Homo sapiens OX=9606 PE=2 SV=1;tr|Q7Z3X3|Q7Z3X3_HUMAN N-acetylglucosamine-6-sulfatase OS=Homo sapiens OX=9606 GN=DKFZp686E12166 PE=2 SV=1;tr|H7C3P4|H7C3P4_HUMAN N-acetylglucosamine-6-sulfatase OS=Ho	12	3	3	3	0	0	2	1	1	0	0	0	1	1	1	0	0	0	0	2	1	1	0	0	0	1	1	1	0	0	0	0	2	1	1	0	0	0	1	1	1
465	A0A024RBC7;P20020-5;P20020-2;P20020-6;P20020;P20020-4;P20020-1;Q59H63;E7ERY9;A8K8U3;A7E2D8;Q68DH9;A0A024R968;P23634-5;P23634-4;P23634-3;P23634-2;P23634-7;P23634-6;P23634-8;P23634;Q16720-8;Q16720-7;Q16720-6;Q16720-3;Q16720-5;Q16720-2;Q16720-4;Q16720;A1X4P7;H0YDG5;H7BZS8;A2VBC8;H7BY13;H0YHH6;A1X4Q0;Q3L582;A1X4Q1;A0A0U1RQU3;Q58F24;A1X4P9;A1X4P8;A1L3B5;A0A2R8Y4R4;Q4J697;H0Y7S3;A0A2U3U055;A0A2U3TZI3;A…	A0A024RBC7;P20020-5;P20020-2;P20020-6;P20020;P20020-4;P20020-1;Q59H63;E7ERY9;A8K8U3;A7E2D8;Q68DH9;A0A024R968;P23634-5;P23634-4;P23634-3;P23634-2;P23634-7;P23634-6;P23634-8;P23634;Q16720-8;Q16720-7;Q16720-6;Q16720-3;Q16720-5;Q16720-2;Q16720-4;Q16720	4;4;4;4;4;4;4;3;3;3;3;3;3;3;3;3;3;3;3;3;3;2;2;2;2;2;2;2;2;1;1;1;1;1;1;1;1;1;1;1;1;1;1;1;1;1;1;1;1;1;1;1;1;1;1;1;1;1;1	4;4;4;4;4;4;4;3;3;3;3;3;3;3;3;3;3;3;3;3;3;2;2;2;2;2;2;2;2;1;1;1;1;1;1;1;1;1;1;1;1;1;1;1;1;1;1;1;1;1;1;1;1;1;1;1;1;1;1	4;4;4;4;4;4;4;3;3;3;3;3;3;3;3;3;3;3;3;3;3;2;2;2;2;2;2;2;2;1;1;1;1;1;1;1;1;1;1;1;1;1;1;1;1;1;1;1;1;1;1;1;1;1;1;1;1;1;1	Calcium-transporting ATPase;Plasma membrane calcium-transporting ATPase 1;Plasma membrane calcium-transporting ATPase 4;Plasma membrane calcium-transporting ATPase 3	ATP2B1;ATP2B4;DKFZp686M088;ATP2B3	tr|A0A024RBC7|A0A024RBC7_HUMAN Calcium-transporting ATPase OS=Homo sapiens OX=9606 GN=ATP2B1 PE=3 SV=1;sp|P20020-5|AT2B1_HUMAN Isoform E of Plasma membrane calcium-transporting ATPase 1 OS=Homo sapiens OX=9606 GN=ATP2B1;sp|P20020-2|AT2B1_HUMAN Isoform A of	59	4	4	4	0	0	2	3	1	0	0	0	0	0	0	0	0	0	0	2	3	1	0	0	0	0	0	0	0	0	0	0	2	3	1	0	0	0	0	0	0
466	F8VQF4;F8VRS8;F8W145;F8VP97;F8VUB4;F8VV52;B3KTL6;B2RDX7;A0A024RBD8;Q9NZN8-2;Q9NZN8-4;Q9NZN8	F8VQF4;F8VRS8;F8W145;F8VP97;F8VUB4;F8VV52;B3KTL6;B2RDX7;A0A024RBD8;Q9NZN8-2;Q9NZN8-4;Q9NZN8	1;1;1;1;1;1;1;1;1;1;1;1	1;1;1;1;1;1;1;1;1;1;1;1	1;1;1;1;1;1;1;1;1;1;1;1	CCR4-NOT transcription complex subunit 2	CNOT2	tr|F8VQF4|F8VQF4_HUMAN CCR4-NOT transcription complex subunit 2 (Fragment) OS=Homo sapiens OX=9606 GN=CNOT2 PE=1 SV=1;tr|F8VRS8|F8VRS8_HUMAN CCR4-NOT transcription complex subunit 2 (Fragment) OS=Homo sapiens OX=9606 GN=CNOT2 PE=1 SV=1;tr|F8W145|F8W145_HUM	12	1	1	1	0	0	1	1	1	1	0	1	1	1	1	1	0	0	0	1	1	1	1	0	1	1	1	1	1	0	0	0	1	1	1	1	0	1	1	1	1
467	A8K1Z3;A0A024RBE5;Q8NHV4-2;Q8NHV4;Q8NHV4-3;Q05CT8	A8K1Z3;A0A024RBE5;Q8NHV4-2;Q8NHV4;Q8NHV4-3;Q05CT8	3;3;3;3;3;2	3;3;3;3;3;2	3;3;3;3;3;2	Protein NEDD1	NEDD1	tr|A8K1Z3|A8K1Z3_HUMAN cDNA FLJ75002, highly similar to Homo sapiens, neural cell expressed,developmentally down-regulated gene 1 OS=Homo sapiens OX=9606 PE=2 SV=1;tr|A0A024RBE5|A0A024RBE5_HUMAN Neural cell expressed, developmentally down-regulated 1, isof	6	3	3	3	3	3	1	1	0	0	3	2	0	0	0	0	0	3	3	1	1	0	0	3	2	0	0	0	0	0	3	3	1	1	0	0	3	2	0	0	0
468	G5E972;A0A024RBE7;P42167;A0A024RBH7;P42167-2;Q59G12;P42167-3;H0YJH7;Q9P1N8	G5E972;A0A024RBE7;P42167;A0A024RBH7;P42167-2;Q59G12;P42167-3;H0YJH7	10;10;10;9;9;8;8;5;1	2;2;2;1;1;1;0;2;1	2;2;2;1;1;1;0;2;1	Lamina-associated polypeptide 2, isoforms beta/gamma;Thymopoietin;Thymopentin	TMPO	tr|G5E972|G5E972_HUMAN Lamina-associated polypeptide 2, isoforms beta/gamma OS=Homo sapiens OX=9606 GN=TMPO PE=1 SV=1;tr|A0A024RBE7|A0A024RBE7_HUMAN Thymopoietin, isoform CRA_c OS=Homo sapiens OX=9606 GN=TMPO PE=4 SV=1;sp|P42167|LAP2B_HUMAN Lamina-associat	9	10	2	2	6	8	7	9	9	6	8	6	9	8	9	5	0	1	2	1	2	2	2	1	0	1	2	2	1	0	1	2	1	2	2	2	1	0	1	2	2
469	Q8NCF7;B2RE88;A0A024RBE8;A0A024RBH9;Q00325-2;Q00325;F8VVM2;Q53HC3;F8VZL5;F8VWR4;F8VWQ0	Q8NCF7;B2RE88;A0A024RBE8;A0A024RBH9;Q00325-2;Q00325;F8VVM2;Q53HC3	10;10;10;10;10;10;7;7;2;2;2	10;10;10;10;10;10;7;7;2;2;2	10;10;10;10;10;10;7;7;2;2;2	Phosphate carrier protein, mitochondrial	SLC25A3	tr|Q8NCF7|Q8NCF7_HUMAN cDNA FLJ90278 fis, clone NT2RP1000325, highly similar to Phosphate carrier protein, mitochondrialprecursor OS=Homo sapiens OX=9606 PE=2 SV=1;tr|B2RE88|B2RE88_HUMAN cDNA, FLJ96465, highly similar to Homo sapiens solute carrier family	11	10	10	10	8	6	7	9	9	7	7	6	8	8	7	4	0	8	6	7	9	9	7	7	6	8	8	7	4	0	8	6	7	9	9	7	7	6	8	8	7
470	J3KQA0;A0A024RBE9;P21579	J3KQA0;A0A024RBE9;P21579	3;3;3	3;3;3	3;3;3	Synaptotagmin-1	SYT1	tr|J3KQA0|J3KQA0_HUMAN Synaptotagmin I, isoform CRA_b OS=Homo sapiens OX=9606 GN=SYT1 PE=1 SV=1;tr|A0A024RBE9|A0A024RBE9_HUMAN Synaptotagmin I, isoform CRA_a OS=Homo sapiens OX=9606 GN=SYT1 PE=4 SV=1;sp|P21579|SYT1_HUMAN Synaptotagmin-1 OS=Homo sapiens OX=	3	3	3	3	0	0	2	0	1	0	0	0	0	0	0	0	0	0	0	2	0	1	0	0	0	0	0	0	0	0	0	0	2	0	1	0	0	0	0	0	0
471	A0A024RBG7;F8VSL3;P25208	A0A024RBG7;F8VSL3;P25208	1;1;1	1;1;1	1;1;1	Nuclear transcription factor Y subunit beta	NFYB	tr|A0A024RBG7|A0A024RBG7_HUMAN Nuclear transcription factor Y, beta, isoform CRA_c OS=Homo sapiens OX=9606 GN=NFYB PE=4 SV=1;tr|F8VSL3|F8VSL3_HUMAN Nuclear transcription factor Y subunit beta OS=Homo sapiens OX=9606 GN=NFYB PE=1 SV=2;sp|P25208|NFYB_HUMAN N	3	1	1	1	0	0	1	1	1	0	0	0	0	0	0	0	0	0	0	1	1	1	0	0	0	0	0	0	0	0	0	0	1	1	1	0	0	0	0	0	0
472	Q8TB01;Q6NWZ1;A0A024RBH2;Q07065;B3KVX6	Q8TB01;Q6NWZ1;A0A024RBH2;Q07065;B3KVX6	10;10;10;10;8	10;10;10;10;8	10;10;10;10;8	Cytoskeleton-associated protein 4	CKAP4	tr|Q8TB01|Q8TB01_HUMAN Similar to cytoskeleton-associated protein 4 (Fragment) OS=Homo sapiens OX=9606 PE=2 SV=1;tr|Q6NWZ1|Q6NWZ1_HUMAN CKAP4 protein (Fragment) OS=Homo sapiens OX=9606 GN=CKAP4 PE=2 SV=1;tr|A0A024RBH2|A0A024RBH2_HUMAN Cytoskeleton-associat	5	10	10	10	3	1	5	8	5	0	1	1	2	4	2	2	0	3	1	5	8	5	0	1	1	2	4	2	2	0	3	1	5	8	5	0	1	1	2	4	2
473	Q53G58;B3KN06;A0A024RBI5;Q59EA2;Q9ULV4;Q9ULV4-2;Q9ULV4-3;B4E3S0;B4DMH3;B7Z9V0;F8W1H8;F8VUX3;F8VSA4;F8VRE9;H0YHL7;F8VTT6;F8VVB7;F8VV53	Q53G58;B3KN06;A0A024RBI5;Q59EA2;Q9ULV4;Q9ULV4-2;Q9ULV4-3;B4E3S0;B4DMH3;B7Z9V0	6;6;6;6;6;6;6;5;5;4;2;2;2;2;2;2;2;1	6;6;6;6;6;6;6;5;5;4;2;2;2;2;2;2;2;1	6;6;6;6;6;6;6;5;5;4;2;2;2;2;2;2;2;1	Coronin;Coronin-1C	CORO1C	tr|Q53G58|Q53G58_HUMAN Coronin (Fragment) OS=Homo sapiens OX=9606 PE=2 SV=1;tr|B3KN06|B3KN06_HUMAN Coronin OS=Homo sapiens OX=9606 PE=2 SV=1;tr|A0A024RBI5|A0A024RBI5_HUMAN Coronin OS=Homo sapiens OX=9606 GN=CORO1C PE=3 SV=1;tr|Q59EA2|Q59EA2_HUMAN Coronin (	18	6	6	6	0	1	4	3	6	2	0	1	4	0	3	0	0	0	1	4	3	6	2	0	1	4	0	3	0	0	0	1	4	3	6	2	0	1	4	0	3
474	E7CEM8;F5GZ49;I3P687;F5H0U5;A0A024RBI7;Q9NZD2	E7CEM8;F5GZ49;I3P687;F5H0U5;A0A024RBI7;Q9NZD2	1;1;1;1;1;1	1;1;1;1;1;1	1;1;1;1;1;1	Glycolipid transfer protein	GLTP	tr|E7CEM8|E7CEM8_HUMAN Glycolipid transfer protein (Fragment) OS=Homo sapiens OX=9606 GN=GLTP PE=4 SV=1;tr|F5GZ49|F5GZ49_HUMAN Glycolipid transfer protein OS=Homo sapiens OX=9606 GN=GLTP PE=1 SV=1;tr|I3P687|I3P687_HUMAN Truncated glycolipid transfer protei	6	1	1	1	0	0	0	1	1	0	0	0	0	0	1	0	0	0	0	0	1	1	0	0	0	0	0	1	0	0	0	0	0	1	1	0	0	0	0	0	1
475	Q8TBK5;Q8N5Z7;A0A024RBK3;Q9HBB3;Q02878;B2R4K7;B4DRX3;F8VZ45;U3KQR5;F8VR69;F8VZA3;F8VWR1;F8VU16	Q8TBK5;Q8N5Z7;A0A024RBK3;Q9HBB3;Q02878;B2R4K7;B4DRX3	15;15;15;15;15;14;12;5;5;4;1;1;1	15;15;15;15;15;14;12;5;5;4;1;1;1	15;15;15;15;15;14;12;5;5;4;1;1;1	60S ribosomal protein L6	RPL6	tr|Q8TBK5|Q8TBK5_HUMAN 60S ribosomal protein L6 OS=Homo sapiens OX=9606 GN=RPL6 PE=2 SV=1;tr|Q8N5Z7|Q8N5Z7_HUMAN 60S ribosomal protein L6 OS=Homo sapiens OX=9606 GN=RPL6 PE=2 SV=1;tr|A0A024RBK3|A0A024RBK3_HUMAN 60S ribosomal protein L6 OS=Homo sapiens OX=9	13	15	15	15	5	7	8	8	7	7	6	7	6	7	6	8	1	5	7	8	8	7	7	6	7	6	7	6	8	1	5	7	8	8	7	7	6	7	6	7	6
476	E9PIR7;B2R5P6;F8W809;B7Z2S5;A0A087WSW9;A0A182DWI3;A0A024RBK9;A0A140VKC9;A0A087WSY9;Q16881-5;Q16881-2;Q16881-4;Q16881-3;Q16881-6;Q16881;E2QRB9;Q6ZR44;Q16881-7;E9PKD3;A0A0B4J225;E9PIZ5;E9PLT3;E9PKI4;E9PQI3;Q6M1B7;A0A096LPD9;E7EWK1;A4FTY4;B3KUQ5;A0A096LPK7;Q17RE6;A0A182DWF2;D3YTF8;Q59ET7;A0A182DWF3;Q9NNW7-2;Q9NNW7	E9PIR7;B2R5P6;F8W809;B7Z2S5;A0A087WSW9;A0A182DWI3;A0A024RBK9;A0A140VKC9;A0A087WSY9;Q16881-5;Q16881-2;Q16881-4;Q16881-3;Q16881-6;Q16881;E2QRB9;Q6ZR44;Q16881-7;E9PKD3	8;8;8;8;8;8;8;8;8;8;8;8;8;8;8;7;7;7;4;3;3;2;2;1;1;1;1;1;1;1;1;1;1;1;1;1;1	8;8;8;8;8;8;8;8;8;8;8;8;8;8;8;7;7;7;4;3;3;2;2;1;1;1;1;1;1;1;1;1;1;1;1;1;1	8;8;8;8;8;8;8;8;8;8;8;8;8;8;8;7;7;7;4;3;3;2;2;1;1;1;1;1;1;1;1;1;1;1;1;1;1	Thioredoxin reductase 1, cytoplasmic	TXNRD1	tr|E9PIR7|E9PIR7_HUMAN Thioredoxin reductase 1, cytoplasmic OS=Homo sapiens OX=9606 GN=TXNRD1 PE=1 SV=1;tr|B2R5P6|B2R5P6_HUMAN cDNA, FLJ92557, highly similar to Homo sapiens thioredoxin reductase 1 (TXNRD1), mRNA OS=Homo sapiens OX=9606 PE=2 SV=1;tr|F8W809	37	8	8	8	1	1	2	5	0	0	0	1	4	2	2	1	0	1	1	2	5	0	0	0	1	4	2	2	1	0	1	1	2	5	0	0	0	1	4	2	2
477	H0YID3;A0A024RBL2;Q96GA7;H0YIA2;F8VYZ3	H0YID3;A0A024RBL2;Q96GA7;H0YIA2;F8VYZ3	2;2;2;1;1	2;2;2;1;1	2;2;2;1;1	Serine dehydratase-like	SDSL	tr|H0YID3|H0YID3_HUMAN Serine dehydratase-like (Fragment) OS=Homo sapiens OX=9606 GN=SDSL PE=1 SV=1;tr|A0A024RBL2|A0A024RBL2_HUMAN Serine dehydratase-like, isoform CRA_a OS=Homo sapiens OX=9606 GN=SDSL PE=4 SV=1;sp|Q96GA7|SDSL_HUMAN Serine dehydratase-like	5	2	2	2	0	0	1	1	2	0	0	0	1	1	0	0	0	0	0	1	1	2	0	0	0	1	1	0	0	0	0	0	1	1	2	0	0	0	1	1	0
478	Q8IUQ5;H0YIE9;Q4G104;A0A024RBL8;A0A024RBR2;O94952-1;O94952;B3KQC8	Q8IUQ5;H0YIE9;Q4G104;A0A024RBL8;A0A024RBR2;O94952-1;O94952;B3KQC8	4;4;4;4;4;4;4;3	4;4;4;4;4;4;4;3	4;4;4;4;4;4;4;3	F-box only protein 21	FBXO21	tr|Q8IUQ5|Q8IUQ5_HUMAN F-box protein 21, isoform CRA_b OS=Homo sapiens OX=9606 GN=FBXO21 PE=2 SV=1;tr|H0YIE9|H0YIE9_HUMAN F-box only protein 21 (Fragment) OS=Homo sapiens OX=9606 GN=FBXO21 PE=1 SV=1;tr|Q4G104|Q4G104_HUMAN F-box only protein 21 OS=Homo sapi	8	4	4	4	0	1	2	2	1	2	0	0	2	2	0	1	0	0	1	2	2	1	2	0	0	2	2	0	1	0	0	1	2	2	1	2	0	0	2	2	0
479	Q9UPN1;F8VYE8;A0A024RBP2;P36873;P36873-2;F8VR82;F8W0W8;B3KXM2;A0A087WYY5;E7ETD8;B4E163;B4DNE3;F5H1L6;F5H037;C4TNW6;F8WE71;H0Y3Y6;F8W1A0	Q9UPN1;F8VYE8;A0A024RBP2;P36873;P36873-2;F8VR82;F8W0W8;B3KXM2;A0A087WYY5;E7ETD8;B4E163	10;10;10;10;10;9;9;9;6;6;5;2;2;2;1;1;1;1	1;1;1;1;1;1;0;0;1;0;0;0;0;0;0;0;0;0	1;1;1;1;1;1;0;0;1;0;0;0;0;0;0;0;0;0	Serine/threonine-protein phosphatase;Serine/threonine-protein phosphatase PP1-gamma catalytic subunit	PPP1CC;PPP1CB	tr|Q9UPN1|Q9UPN1_HUMAN Serine/threonine-protein phosphatase (Fragment) OS=Homo sapiens OX=9606 GN=PPP1CC PE=3 SV=1;tr|F8VYE8|F8VYE8_HUMAN Serine/threonine-protein phosphatase OS=Homo sapiens OX=9606 GN=PPP1CC PE=1 SV=1;tr|A0A024RBP2|A0A024RBP2_HUMAN Serine	18	10	1	1	3	3	9	6	6	4	4	3	6	5	4	2	0	0	0	1	0	0	0	1	1	1	0	0	0	0	0	0	1	0	0	0	1	1	1	0	0
480	A8KA84;A0A024RBQ5;Q9Y6K5;F8VS35;F8VWK9	A8KA84;A0A024RBQ5;Q9Y6K5	8;8;8;3;2	8;8;8;3;2	8;8;8;3;2	2-5-oligoadenylate synthase 3	OAS3	tr|A8KA84|A8KA84_HUMAN cDNA FLJ78682, highly similar to Homo sapiens 2-5-oligoadenylate synthetase 3, 100kDa (OAS3), mRNA OS=Homo sapiens OX=9606 PE=2 SV=1;tr|A0A024RBQ5|A0A024RBQ5_HUMAN 2-5-oligoadenylate synthetase 3, 100kDa, isoform CRA_a OS=Homo sa	5	8	8	8	1	0	6	1	6	3	0	0	0	0	1	0	0	1	0	6	1	6	3	0	0	0	0	1	0	0	1	0	6	1	6	3	0	0	0	0	1
481	Q53HW2;A0A024RBS2;P05388;Q53HK9;A8K4Z4;F8VU65;Q6NSF2;F8VWS0;P05388-2;F8VW21;F8VPE8;G3V210;F8VZS0;B4E3D5;F8VQY6;F8VRK7;Q8NHW5;F8VS58;F8VWV4;Q3MHV2;F8W1K8	Q53HW2;A0A024RBS2;P05388;Q53HK9;A8K4Z4;F8VU65;Q6NSF2;F8VWS0;P05388-2;F8VW21;F8VPE8;G3V210;F8VZS0;B4E3D5;F8VQY6;F8VRK7;Q8NHW5;F8VS58	13;13;13;12;12;11;11;11;11;10;9;9;9;9;8;8;8;7;6;3;2	13;13;13;12;12;11;11;11;11;10;9;9;9;9;8;8;8;7;6;3;2	13;13;13;12;12;11;11;11;11;10;9;9;9;9;8;8;8;7;6;3;2	60S acidic ribosomal protein P0;60S acidic ribosomal protein P0-like	RPLP0;RPLP0P6	tr|Q53HW2|Q53HW2_HUMAN 60S acidic ribosomal protein P0 (Fragment) OS=Homo sapiens OX=9606 PE=2 SV=1;tr|A0A024RBS2|A0A024RBS2_HUMAN 60S acidic ribosomal protein P0 OS=Homo sapiens OX=9606 GN=RPLP0 PE=3 SV=1;sp|P05388|RLA0_HUMAN 60S acidic ribosomal protein	21	13	13	13	5	6	9	8	6	8	8	7	9	7	8	10	0	5	6	9	8	6	8	8	7	9	7	8	10	0	5	6	9	8	6	8	8	7	9	7	8
482	A0A024RBU9;A0A024RBS3;C9JE98;C9J0Q5;C9JFD3;Q9Y618-5;Q9Y618-4;Q9Y618;C9J7T7;A0A384DVL6;A0A481PGK9;C9JQE8;Q9Y618-2;Q9BT61;C9J330;H7C1J7;H0YGK8;H7C0P3;C9JNV9;H7C184;H7C1Y3	A0A024RBU9;A0A024RBS3;C9JE98;C9J0Q5;C9JFD3;Q9Y618-5;Q9Y618-4;Q9Y618;C9J7T7;A0A384DVL6;A0A481PGK9;C9JQE8	45;45;44;44;44;44;44;44;37;37;32;24;13;8;7;4;3;2;2;1;1	45;45;44;44;44;44;44;44;37;37;32;24;13;8;7;4;3;2;2;1;1	45;45;44;44;44;44;44;44;37;37;32;24;13;8;7;4;3;2;2;1;1	Nuclear receptor corepressor 2	NCOR2	tr|A0A024RBU9|A0A024RBU9_HUMAN Nuclear receptor co-repressor 2, isoform CRA_a OS=Homo sapiens OX=9606 GN=NCOR2 PE=4 SV=1;tr|A0A024RBS3|A0A024RBS3_HUMAN Nuclear receptor co-repressor 2, isoform CRA_c OS=Homo sapiens OX=9606 GN=NCOR2 PE=4 SV=1;tr|C9JE98|C9JE	21	45	45	45	16	17	0	0	0	0	39	27	0	0	0	0	2	16	17	0	0	0	0	39	27	0	0	0	0	2	16	17	0	0	0	0	39	27	0	0	0
483	A0A024RBS6;F5H1S9;G8JLB3;E5KMT6;E5KMT5;Q9Y606-2;Q9Y606;F5H168;F5GY32;F8W9U5;F5H1B2;F5GXL3	A0A024RBS6;F5H1S9;G8JLB3;E5KMT6;E5KMT5;Q9Y606-2;Q9Y606;F5H168;F5GY32;F8W9U5;F5H1B2;F5GXL3	2;2;2;2;2;2;2;1;1;1;1;1	2;2;2;2;2;2;2;1;1;1;1;1	2;2;2;2;2;2;2;1;1;1;1;1	tRNA pseudouridine synthase;tRNA pseudouridine synthase A, mitochondrial	PUS1	tr|A0A024RBS6|A0A024RBS6_HUMAN Pseudouridylate synthase 1, isoform CRA_a OS=Homo sapiens OX=9606 GN=PUS1 PE=4 SV=1;tr|F5H1S9|F5H1S9_HUMAN tRNA pseudouridine synthase A OS=Homo sapiens OX=9606 GN=PUS1 PE=1 SV=1;tr|G8JLB3|G8JLB3_HUMAN tRNA pseudouridine synt	12	2	2	2	1	0	1	2	0	0	0	0	1	1	0	0	0	1	0	1	2	0	0	0	0	1	1	0	0	0	1	0	1	2	0	0	0	0	1	1	0
484	F5H4M0;A0A024RBU0;Q9H9H4	F5H4M0;A0A024RBU0;Q9H9H4	1;1;1	1;1;1	1;1;1	Vacuolar protein sorting-associated protein 37B	VPS37B	tr|F5H4M0|F5H4M0_HUMAN Vacuolar protein sorting-associated protein 37B (Fragment) OS=Homo sapiens OX=9606 GN=VPS37B PE=1 SV=1;tr|A0A024RBU0|A0A024RBU0_HUMAN Vacuolar protein sorting 37B (Yeast), isoform CRA_b OS=Homo sapiens OX=9606 GN=VPS37B PE=4 SV=1;sp|	3	1	1	1	0	0	1	0	0	0	0	0	0	0	0	0	0	0	0	1	0	0	0	0	0	0	0	0	0	0	0	0	1	0	0	0	0	0	0	0	0
485	A0A024RBV2;Q86V21-2;Q86V21;E7EW25;B4E296	A0A024RBV2;Q86V21-2;Q86V21;E7EW25;B4E296	3;3;3;2;2	3;3;3;2;2	3;3;3;2;2	Acetoacetyl-CoA synthetase	AACS	tr|A0A024RBV2|A0A024RBV2_HUMAN Acetoacetyl-CoA synthetase, isoform CRA_b OS=Homo sapiens OX=9606 GN=AACS PE=4 SV=1;sp|Q86V21-2|AACS_HUMAN Isoform 2 of Acetoacetyl-CoA synthetase OS=Homo sapiens OX=9606 GN=AACS;sp|Q86V21|AACS_HUMAN Acetoacetyl-CoA synthetas	5	3	3	3	1	0	1	0	1	0	1	0	0	1	1	2	0	1	0	1	0	1	0	1	0	0	1	1	2	0	1	0	1	0	1	0	1	0	0	1	1
486	Q59F53;A0A024RBV9;O60907-2;O60907;A0A2R8YFW3	Q59F53;A0A024RBV9;O60907-2;O60907;A0A2R8YFW3	5;5;5;5;4	1;1;1;1;1	1;1;1;1;1	F-box-like/WD repeat-containing protein TBL1X	TBL1X	tr|Q59F53|Q59F53_HUMAN Transducin beta-like 1X variant (Fragment) OS=Homo sapiens OX=9606 PE=2 SV=1;tr|A0A024RBV9|A0A024RBV9_HUMAN Transducin (Beta)-like 1X-linked, isoform CRA_a OS=Homo sapiens OX=9606 GN=TBL1X PE=4 SV=1;sp|O60907-2|TBL1X_HUMAN Isoform 2	5	5	1	1	1	4	1	1	1	1	3	3	0	1	1	0	1	0	0	0	0	0	0	1	1	0	0	0	0	0	0	0	0	0	0	0	1	1	0	0	0
487	H7BYE2;A0A024RBX2;Q9NWZ8	H7BYE2;A0A024RBX2;Q9NWZ8	1;1;1	1;1;1	1;1;1	Gem-associated protein 8	GEMIN8;FAM51A1	tr|H7BYE2|H7BYE2_HUMAN Gem-associated protein 8 (Fragment) OS=Homo sapiens OX=9606 GN=GEMIN8 PE=1 SV=1;tr|A0A024RBX2|A0A024RBX2_HUMAN Family with sequence similarity 51, member A1, isoform CRA_a OS=Homo sapiens OX=9606 GN=FAM51A1 PE=4 SV=1;sp|Q9NWZ8|GEMI8_	3	1	1	1	0	0	0	0	0	0	0	0	0	0	0	0	1	0	0	0	0	0	0	0	0	0	0	0	0	1	0	0	0	0	0	0	0	0	0	0	0
488	A0A024RBX9;P08559-3;P08559;P08559-2;P08559-4;A5YPB6;Q53GE3;A5PHJ9;Q5JPU3;Q5JPU0;Q5JPT9;Q5JPU1;Q6LCA3;P29803;Q9UNV7;Q99725;Q99724;P78557;Q5JPU2	A0A024RBX9;P08559-3;P08559;P08559-2;P08559-4;A5YPB6;Q53GE3;A5PHJ9	9;9;9;9;9;7;7;6;3;3;3;3;2;2;1;1;1;1;1	9;9;9;9;9;7;7;6;3;3;3;3;2;2;1;1;1;1;1	9;9;9;9;9;7;7;6;3;3;3;3;2;2;1;1;1;1;1	Pyruvate dehydrogenase E1 component subunit alpha;Pyruvate dehydrogenase E1 component subunit alpha, somatic form, mitochondrial	PDHA1;PDHA1/LOC79064	tr|A0A024RBX9|A0A024RBX9_HUMAN Pyruvate dehydrogenase E1 component subunit alpha OS=Homo sapiens OX=9606 GN=PDHA1 PE=4 SV=1;sp|P08559-3|ODPA_HUMAN Isoform 3 of Pyruvate dehydrogenase E1 component subunit alpha, somatic form, mitochondrial OS=Homo sapiens O	19	9	9	9	1	0	3	6	1	3	1	0	4	1	0	0	0	1	0	3	6	1	3	1	0	4	1	0	0	0	1	0	3	6	1	3	1	0	4	1	0
489	Q68D50;A0A024RBY9;P53701	Q68D50;A0A024RBY9;P53701	3;3;3	3;3;3	3;3;3	Cytochrome c-type heme lyase	DKFZp779I1858;HCCS	tr|Q68D50|Q68D50_HUMAN Cytochrome c heme lyase OS=Homo sapiens OX=9606 GN=DKFZp779I1858 PE=2 SV=1;tr|A0A024RBY9|A0A024RBY9_HUMAN Cytochrome c heme lyase OS=Homo sapiens OX=9606 GN=HCCS PE=3 SV=1;sp|P53701|CCHL_HUMAN Cytochrome c-type heme lyase OS=Homo sap	3	3	3	3	0	0	0	3	1	0	0	0	0	0	0	0	0	0	0	0	3	1	0	0	0	0	0	0	0	0	0	0	0	3	1	0	0	0	0	0	0
490	A0A024RC00;Q9NRF8	A0A024RC00;Q9NRF8	7;7	5;5	5;5	CTP synthase;CTP synthase 2	CTPS2	tr|A0A024RC00|A0A024RC00_HUMAN CTP synthase OS=Homo sapiens OX=9606 GN=CTPS2 PE=3 SV=1;sp|Q9NRF8|PYRG2_HUMAN CTP synthase 2 OS=Homo sapiens OX=9606 GN=CTPS2 PE=1 SV=1	2	7	5	5	1	1	6	3	4	3	2	2	4	3	1	2	1	0	0	4	2	3	2	0	1	2	2	0	1	0	0	0	4	2	3	2	0	1	2	2	0
491	K7EL66;K7ERD8;A0A024RC33;Q15555-2;Q15555-4;Q15555-5;Q15555-3;Q15555	K7EL66;K7ERD8;A0A024RC33;Q15555-2;Q15555-4;Q15555-5;Q15555-3;Q15555	1;1;1;1;1;1;1;1	1;1;1;1;1;1;1;1	1;1;1;1;1;1;1;1	Microtubule-associated protein RP/EB family member 2	MAPRE2	tr|K7EL66|K7EL66_HUMAN Microtubule-associated protein RP/EB family member 2 (Fragment) OS=Homo sapiens OX=9606 GN=MAPRE2 PE=1 SV=1;tr|K7ERD8|K7ERD8_HUMAN Microtubule-associated protein RP/EB family member 2 (Fragment) OS=Homo sapiens OX=9606 GN=MAPRE2 PE=1	8	1	1	1	0	0	1	0	0	0	1	0	0	0	1	0	0	0	0	1	0	0	0	1	0	0	0	1	0	0	0	0	1	0	0	0	1	0	0	0	1
492	Q4VAX0;Q4VAX2;A8K0E5;A0A024RC40;Q15532-2;Q15532;Q6FGL9;A4PIW0;A4PIV8;A4PIV9;A4PIV7;J3KRP6;J3QS72;X6R3J2;J3QQM2;J3KT74;J3QQW2;Q8TDQ9;F5GWN1;B4DLD3;B7ZAM3;B4E2J6;B4DR34;J3QSB3;J3QSG1;J3QQW6;J3QLJ7;Q8NFW4;Q9Y444;O75101;J3QQX5;J3KT22	Q4VAX0;Q4VAX2;A8K0E5;A0A024RC40;Q15532-2;Q15532;Q6FGL9;A4PIW0;A4PIV8;A4PIV9;A4PIV7;J3KRP6;J3QS72;X6R3J2;J3QQM2;J3KT74;J3QQW2;Q8TDQ9;F5GWN1;B4DLD3	6;6;6;6;6;6;5;5;5;5;5;4;4;4;4;4;4;4;3;3;2;2;2;1;1;1;1;1;1;1;1;1	6;6;6;6;6;6;5;5;5;5;5;4;4;4;4;4;4;4;3;3;2;2;2;1;1;1;1;1;1;1;1;1	6;6;6;6;6;6;5;5;5;5;5;4;4;4;4;4;4;4;3;3;2;2;2;1;1;1;1;1;1;1;1;1	Protein SSXT	SS18;SYT-SSX2;SYT-SSX1;SYT	tr|Q4VAX0|Q4VAX0_HUMAN Synovial sarcoma translocation, chromosome 18 OS=Homo sapiens OX=9606 GN=SS18 PE=2 SV=1;tr|Q4VAX2|Q4VAX2_HUMAN Synovial sarcoma translocation, chromosome 18 OS=Homo sapiens OX=9606 GN=SS18 PE=1 SV=1;tr|A8K0E5|A8K0E5_HUMAN cDNA FLJ787	32	6	6	6	4	3	5	4	3	5	4	4	3	4	3	4	0	4	3	5	4	3	5	4	4	3	4	3	4	0	4	3	5	4	3	5	4	4	3	4	3
493	A0A024RC47;P17028;K7EQP8;K7EPZ8;K7EPL1;P17028-2	A0A024RC47;P17028	3;3;1;1;1;1	3;3;1;1;1;1	3;3;1;1;1;1	Zinc finger protein 24	ZNF24	tr|A0A024RC47|A0A024RC47_HUMAN Zinc finger protein 24 (KOX 17), isoform CRA_b OS=Homo sapiens OX=9606 GN=ZNF24 PE=4 SV=1;sp|P17028|ZNF24_HUMAN Zinc finger protein 24 OS=Homo sapiens OX=9606 GN=ZNF24 PE=1 SV=4	6	3	3	3	0	2	0	0	0	0	1	2	0	0	0	0	0	0	2	0	0	0	0	1	2	0	0	0	0	0	0	2	0	0	0	0	1	2	0	0	0
494	A4QPB0;A0A024RC65;P46940;A0A0J9YXZ5;H0YLE8;B4E2M0;Q6P1N4;Q5FWG8;B4DNP4;Q05DN7;Q96PA3;A0A087WWP1;B7Z881;Q59HA3;E7EWC2;F5H7S7;A0A024RAJ8;Q13576-3;Q13576-2;Q13576;H0YKA5;A0A087X225;E9PDT6;B7Z7U6	A4QPB0;A0A024RC65;P46940;A0A0J9YXZ5;H0YLE8;B4E2M0;Q6P1N4	50;50;50;38;34;33;28;9;9;9;4;2;2;2;2;2;2;2;2;2;1;1;1;1	50;50;50;38;34;33;28;9;9;9;4;2;2;2;2;2;2;2;2;2;1;1;1;1	49;49;49;37;33;32;28;9;9;9;4;2;1;1;1;1;1;1;1;1;1;1;0;0	Ras GTPase-activating-like protein IQGAP1	IQGAP1;hCG_1991735	tr|A4QPB0|A4QPB0_HUMAN IQ motif containing GTPase activating protein 1 OS=Homo sapiens OX=9606 GN=IQGAP1 PE=1 SV=1;tr|A0A024RC65|A0A024RC65_HUMAN HCG1991735, isoform CRA_a OS=Homo sapiens OX=9606 GN=hCG_1991735 PE=4 SV=1;sp|P46940|IQGA1_HUMAN Ras GTPase-ac	24	50	50	49	18	12	34	31	29	17	10	8	24	18	20	8	3	18	12	34	31	29	17	10	8	24	18	20	8	3	17	11	34	30	28	17	10	8	24	17	19
495	A0A024RC67;O43663-3;O43663-4;O43663;H0YL53;O43663-2;G3V3N7	A0A024RC67;O43663-3;O43663-4;O43663;H0YL53;O43663-2	3;3;3;3;2;2;1	3;3;3;3;2;2;1	3;3;3;3;2;2;1	Protein regulator of cytokinesis 1	PRC1	tr|A0A024RC67|A0A024RC67_HUMAN Protein regulator of cytokinesis 1, isoform CRA_e OS=Homo sapiens OX=9606 GN=PRC1 PE=4 SV=1;sp|O43663-3|PRC1_HUMAN Isoform 3 of Protein regulator of cytokinesis 1 OS=Homo sapiens OX=9606 GN=PRC1;sp|O43663-4|PRC1_HUMAN Isoform	7	3	3	3	0	2	1	2	2	0	1	1	1	1	0	1	0	0	2	1	2	2	0	1	1	1	1	0	1	0	0	2	1	2	2	0	1	1	1	1	0
496	A0A1B0GTU9;A8K9Y5;A0A024RC75;O14647-2;O14647	A0A1B0GTU9;A8K9Y5;A0A024RC75;O14647-2;O14647	2;2;2;2;2	1;1;1;1;1	1;1;1;1;1	Chromodomain-helicase-DNA-binding protein 2	CHD2	tr|A0A1B0GTU9|A0A1B0GTU9_HUMAN Chromodomain-helicase-DNA-binding protein 2 (Fragment) OS=Homo sapiens OX=9606 GN=CHD2 PE=1 SV=1;tr|A8K9Y5|A8K9Y5_HUMAN cDNA FLJ76689, highly similar to Homo sapiens chromodomain helicase DNA binding protein 2 (CHD2), mRNA (F	5	2	1	1	0	0	1	1	1	0	1	0	0	1	1	0	0	0	0	0	1	1	0	1	0	0	1	1	0	0	0	0	0	1	1	0	1	0	0	1	1
497	H0YNG3;Q6IAM7;A0A024RC78;P67812-4;P67812;P67812-3;H0YNX5;H0YNA5;Q7Z4Z6;P67812-2;H0YKT4	H0YNG3;Q6IAM7;A0A024RC78;P67812-4;P67812;P67812-3;H0YNX5;H0YNA5;Q7Z4Z6;P67812-2	3;3;3;3;3;3;2;2;2;2;1	3;3;3;3;3;3;2;2;2;2;1	3;3;3;3;3;3;2;2;2;2;1	Signal peptidase complex catalytic subunit SEC11;Signal peptidase complex catalytic subunit SEC11A;Signal peptidase I	SEC11A;SPC18;SEC11L1	tr|H0YNG3|H0YNG3_HUMAN Signal peptidase complex catalytic subunit SEC11 OS=Homo sapiens OX=9606 GN=SEC11A PE=1 SV=1;tr|Q6IAM7|Q6IAM7_HUMAN Signal peptidase complex catalytic subunit SEC11 OS=Homo sapiens OX=9606 GN=SPC18 PE=2 SV=1;tr|A0A024RC78|A0A024RC78_	11	3	3	3	1	1	3	2	1	1	2	1	3	1	2	2	0	1	1	3	2	1	1	2	1	3	1	2	2	0	1	1	3	2	1	1	2	1	3	1	2
498	A0A024RC87;A0A140VJT8;P13489;H0YCR7;E9PMJ3;E9PLZ3;E9PIM9;E9PMA9;E9PMN0;E9PIK5	A0A024RC87;A0A140VJT8;P13489;H0YCR7	6;6;6;3;2;2;2;1;1;1	6;6;6;3;2;2;2;1;1;1	6;6;6;3;2;2;2;1;1;1	Ribonuclease inhibitor	RNH1	tr|A0A024RC87|A0A024RC87_HUMAN Ribonuclease/angiogenin inhibitor 1, isoform CRA_a OS=Homo sapiens OX=9606 GN=RNH1 PE=4 SV=1;tr|A0A140VJT8|A0A140VJT8_HUMAN Testicular tissue protein Li 164 OS=Homo sapiens OX=9606 PE=2 SV=1;sp|P13489|RINI_HUMAN Ribonuclease	10	6	6	6	2	1	5	4	4	2	2	0	3	1	3	1	0	2	1	5	4	4	2	2	0	3	1	3	1	0	2	1	5	4	4	2	2	0	3	1	3
499	B2R5T2;A0A024RC95;P47895;H0Y2X5;Q7Z3A2;B4DYU3;H0YKF9;H0YNQ3;B4E0M6;H0YMG7;B4DH89;O94788-4;O94788-2;O94788-3;O94788	B2R5T2;A0A024RC95;P47895;H0Y2X5;Q7Z3A2;B4DYU3	17;17;17;14;14;14;5;4;4;1;1;1;1;1;1	17;17;17;14;14;14;5;4;4;1;1;1;1;1;1	15;15;15;13;13;13;4;4;4;0;0;0;0;0;0	Aldehyde dehydrogenase family 1 member A3	ALDH1A3;DKFZp686G1675	tr|B2R5T2|B2R5T2_HUMAN cDNA, FLJ92608, highly similar to Homo sapiens aldehyde dehydrogenase 1 family, member A3 (ALDH1A3), mRNA OS=Homo sapiens OX=9606 PE=2 SV=1;tr|A0A024RC95|A0A024RC95_HUMAN Aldehyde dehydrogenase 1 family, member A3, isoform CRA_a OS=H	15	17	17	15	3	3	9	8	6	5	3	3	11	8	9	4	0	3	3	9	8	6	5	3	3	11	8	9	4	0	2	3	8	7	6	5	3	3	10	7	7
500	A0A024RCA7;P05387;H0YDD8	A0A024RCA7;P05387;H0YDD8	3;3;2	3;3;2	3;3;2	60S acidic ribosomal protein P2	RPLP2	tr|A0A024RCA7|A0A024RCA7_HUMAN Ribosomal protein, large, P2, isoform CRA_a OS=Homo sapiens OX=9606 GN=RPLP2 PE=3 SV=1;sp|P05387|RLA2_HUMAN 60S acidic ribosomal protein P2 OS=Homo sapiens OX=9606 GN=RPLP2 PE=1 SV=1;tr|H0YDD8|H0YDD8_HUMAN 60S acidic ribosoma	3	3	3	3	1	1	1	2	0	1	0	1	1	0	1	0	0	1	1	1	2	0	1	0	1	1	0	1	0	0	1	1	1	2	0	1	0	1	1	0	1
501	B2R9J4;A0A024RCB2;A6NJD9;A8MVT4;A8MYK1;Q16540;H7C2P7	B2R9J4;A0A024RCB2;A6NJD9;A8MVT4;A8MYK1;Q16540;H7C2P7	4;4;4;4;4;4;3	4;4;4;4;4;4;3	4;4;4;4;4;4;3	39S ribosomal protein L23, mitochondrial	MRPL23	tr|B2R9J4|B2R9J4_HUMAN cDNA, FLJ94423, highly similar to Homo sapiens mitochondrial ribosomal protein L23 (MRPL23), nuclear gene encoding mitochondrial protein, mRNA OS=Homo sapiens OX=9606 PE=2 SV=1;tr|A0A024RCB2|A0A024RCB2_HUMAN Mitochondrial ribosomal p	7	4	4	4	1	1	2	3	1	3	2	3	2	2	2	2	0	1	1	2	3	1	3	2	3	2	2	2	2	0	1	1	2	3	1	3	2	3	2	2	2
502	K4DIA7;E9PMR4;A0A024RCB3;P48509;Q53FU5	K4DIA7;E9PMR4;A0A024RCB3;P48509;Q53FU5	3;3;3;3;2	3;3;3;3;2	1;1;1;1;0	Tetraspanin;CD151 antigen	CD151	tr|K4DIA7|K4DIA7_HUMAN Tetraspanin (Fragment) OS=Homo sapiens OX=9606 GN=CD151 PE=1 SV=1;tr|E9PMR4|E9PMR4_HUMAN Tetraspanin OS=Homo sapiens OX=9606 GN=CD151 PE=1 SV=1;tr|A0A024RCB3|A0A024RCB3_HUMAN Tetraspanin OS=Homo sapiens OX=9606 GN=CD151 PE=3 SV=1;sp|	5	3	3	1	1	2	2	2	2	3	2	0	2	1	1	2	0	1	2	2	2	2	3	2	0	2	1	1	2	0	1	1	1	1	1	1	1	0	1	1	1
503	A8KA17;A0A024RCC4;A0A3B3ITD8;P52948-4;P52948-3;P52948-6;P52948-2;P52948-5;P52948;B4DWF8;Q86TI1;H0YEN4;A0A1D8GZ64;A0A1D8GZ55;A0A1D8GZ56;H0YCR0	A8KA17;A0A024RCC4;A0A3B3ITD8;P52948-4;P52948-3;P52948-6;P52948-2;P52948-5;P52948;B4DWF8;Q86TI1	14;14;14;14;14;14;14;14;14;12;7;3;3;3;3;2	14;14;14;14;14;14;14;14;14;12;7;3;3;3;3;2	11;11;11;11;11;11;11;11;11;11;7;3;0;0;0;2	Nuclear pore complex protein Nup98-Nup96;Nuclear pore complex protein Nup98;Nuclear pore complex protein Nup96	NUP98;NUP98/HOXC13	tr|A8KA17|A8KA17_HUMAN cDNA FLJ77211, highly similar to Homo sapiens nucleoporin 98kDa (NUP98), transcript variant 3, mRNA OS=Homo sapiens OX=9606 PE=2 SV=1;tr|A0A024RCC4|A0A024RCC4_HUMAN Nucleoporin 98kDa, isoform CRA_a OS=Homo sapiens OX=9606 GN=NUP98 PE	16	14	14	11	3	2	9	7	5	3	3	2	5	5	2	3	0	3	2	9	7	5	3	3	2	5	5	2	3	0	3	2	8	6	4	3	3	1	5	5	2
504	A0A024RCC9;B7ZAK9;B7ZB83;B4DS05;Q99733;Q99733-2;C9J6D1;B7ZAC7;A0A2U9QGI0;E9PNW0;E9PJJ2;E9PS34;E9PNJ7;E9PKT8;C9JZI7;A8MXH2;E9PKI2;E9PP22;C9J1B1;H0YCI4	A0A024RCC9;B7ZAK9;B7ZB83;B4DS05;Q99733;Q99733-2;C9J6D1;B7ZAC7;A0A2U9QGI0;E9PNW0;E9PJJ2;E9PS34;E9PNJ7;E9PKT8;C9JZI7;A8MXH2	7;7;7;7;7;7;6;6;6;5;5;5;5;5;5;4;3;3;2;2	6;6;6;6;6;6;5;5;5;4;4;4;4;4;4;3;3;3;2;2	6;6;6;6;6;6;5;5;5;4;4;4;4;4;4;3;3;3;2;2	Nucleosome assembly protein 1-like 4	NAP1L4	tr|A0A024RCC9|A0A024RCC9_HUMAN Nucleosome assembly protein 1-like 4, isoform CRA_b OS=Homo sapiens OX=9606 GN=NAP1L4 PE=3 SV=1;tr|B7ZAK9|B7ZAK9_HUMAN cDNA, FLJ79223, highly similar to Nucleosome assembly protein 1-like 4 OS=Homo sapiens OX=9606 PE=2 SV=1;t	20	7	6	6	2	0	6	4	4	2	2	1	3	3	4	1	0	1	0	5	3	3	1	2	0	3	2	3	1	0	1	0	5	3	3	1	2	0	3	2	3
505	A8K067;B4DI19;Q53HG6;A8MVQ3;B4DKY1;A0A024RCG3;B4DPV7;P49589-2;P49589;P49589-3;Q59HE5	A8K067;B4DI19;Q53HG6;A8MVQ3;B4DKY1;A0A024RCG3;B4DPV7;P49589-2;P49589;P49589-3	6;6;6;6;6;6;6;6;6;6;1	6;6;6;6;6;6;6;6;6;6;1	6;6;6;6;6;6;6;6;6;6;1	Cysteine--tRNA ligase, cytoplasmic	CARS	tr|A8K067|A8K067_HUMAN cDNA FLJ75536, highly similar to Homo sapiens cysteinyl-tRNA synthetase (CARS), transcript variant1, mRNA (Fragment) OS=Homo sapiens OX=9606 PE=2 SV=1;tr|B4DI19|B4DI19_HUMAN cDNA FLJ59524, highly similar to Cysteinyl-tRNA synthetase	11	6	6	6	0	1	2	3	3	1	0	0	4	2	2	0	0	0	1	2	3	3	1	0	0	4	2	2	0	0	0	1	2	3	3	1	0	0	4	2	2
506	A0A024RCM3;Q13838;Q13838-2;Q5STU3;A0A0G2JJZ9;F6WLT2;A0A140T9X3;F6S4E6;A0A0A0MT12;F6TRA5;Q59G92;B4DP52;A0A140T996;A0A140T9L4;A0A140T973;A0A140T9K1;B4DIJ6;Q7KYK3;A0A140T9X9;H0Y400;F6QYI9;A0A0G2JJL7;F6R6M7;F6UJC5;A0A140TA18;K7EN69;Q69YT6;B4DIZ8;K7ENP6;A0A0G2JHN7;K7EL56;K7EIL8;F6U6E2;F6S2B7;F6SXL5;B4DH55;A0A140T9K2;A0A286SD68;A0A286SD67;A0A286SD65;A0A286SD64;A0A286SD63;A0A286SD59;A0A286SD52;A0A140T9N…	A0A024RCM3;Q13838;Q13838-2;Q5STU3;A0A0G2JJZ9;F6WLT2;A0A140T9X3;F6S4E6;A0A0A0MT12;F6TRA5;Q59G92;B4DP52;A0A140T996	14;14;14;13;11;10;10;9;9;9;9;9;7;6;6;6;6;5;5;5;5;5;5;5;5;4;4;4;3;3;3;3;3;3;3;3;2;2;2;2;2;2;2;2;2;2;1	14;14;14;13;11;10;10;9;9;9;9;9;7;6;6;6;6;5;5;5;5;5;5;5;5;4;4;4;3;3;3;3;3;3;3;3;2;2;2;2;2;2;2;2;2;2;1	4;4;4;4;4;3;4;3;3;3;3;4;3;3;3;3;3;0;3;1;0;0;0;3;3;0;0;3;0;0;0;0;0;0;0;0;0;0;0;0;0;0;0;0;0;0;0	Spliceosome RNA helicase DDX39B	hCG_2005638;DDX39B	tr|A0A024RCM3|A0A024RCM3_HUMAN DDX39B OS=Homo sapiens OX=9606 GN=hCG_2005638 PE=4 SV=1;sp|Q13838|DX39B_HUMAN Spliceosome RNA helicase DDX39B OS=Homo sapiens OX=9606 GN=DDX39B PE=1 SV=1;sp|Q13838-2|DX39B_HUMAN Isoform 2 of Spliceosome RNA helicase DDX39B OS	47	14	14	4	7	7	8	7	6	7	8	5	9	5	4	3	8	7	7	8	7	6	7	8	5	9	5	4	3	8	0	1	2	2	2	1	1	0	1	1	0
507	A0A1U9X9D5;A0A1U9X9C8;A0A1U9X9C7;A0A1U9X9C4;A0A1U9X9C1;A0A1U9X9A3;A0A1U9X9A1;A0A024RCN6;P26640;A0A140T936;B4DT32;A0A140T954;P26640-2;A2ABF4;A0A0G2JJT9;H0Y426;A0A140T904	A0A1U9X9D5;A0A1U9X9C8;A0A1U9X9C7;A0A1U9X9C4;A0A1U9X9C1;A0A1U9X9A3;A0A1U9X9A1;A0A024RCN6;P26640;A0A140T936	35;35;35;35;35;35;35;35;35;33;15;12;9;5;5;5;3	35;35;35;35;35;35;35;35;35;33;15;12;9;5;5;5;3	35;35;35;35;35;35;35;35;35;33;15;12;9;5;5;5;3	Valine--tRNA ligase	VARS	tr|A0A1U9X9D5|A0A1U9X9D5_HUMAN VARS OS=Homo sapiens OX=9606 PE=3 SV=2;tr|A0A1U9X9C8|A0A1U9X9C8_HUMAN VARS OS=Homo sapiens OX=9606 PE=1 SV=1;tr|A0A1U9X9C7|A0A1U9X9C7_HUMAN VARS OS=Homo sapiens OX=9606 PE=1 SV=1;tr|A0A1U9X9C4|A0A1U9X9C4_HUMAN VARS OS=Homo sa	17	35	35	35	11	10	20	17	24	10	9	5	11	14	16	10	0	11	10	20	17	24	10	9	5	11	14	16	10	0	11	10	20	17	24	10	9	5	11	14	16
508	Q0EFC6;B4DYK6;A0A1U9X7R2;A0A024RCR2;P36915;B4DWZ0;B7ZAS6;B4DNS8;Q6P458;A2AB27;Q86Z07;A0A140T8Y2;Q96QB8;P36915-2;A8MPZ0	Q0EFC6;B4DYK6;A0A1U9X7R2;A0A024RCR2;P36915;B4DWZ0;B7ZAS6;B4DNS8;Q6P458;A2AB27;Q86Z07;A0A140T8Y2;Q96QB8;P36915-2	6;6;6;6;6;4;4;4;4;3;3;3;3;3;1	6;6;6;6;6;4;4;4;4;3;3;3;3;3;1	6;6;6;6;6;4;4;4;4;3;3;3;3;3;1	Guanine nucleotide-binding protein-like 1	HSR1;GNL1	tr|Q0EFC6|Q0EFC6_HUMAN HSR1 protein OS=Homo sapiens OX=9606 GN=HSR1 PE=4 SV=1;tr|B4DYK6|B4DYK6_HUMAN cDNA FLJ56887, highly similar to Homo sapiens guanine nucleotide binding protein-like 1 (GNL1), mRNA OS=Homo sapiens OX=9606 PE=2 SV=1;tr|A0A1U9X7R2|A0A1U9	15	6	6	6	1	1	5	3	2	0	0	0	0	1	2	0	0	1	1	5	3	2	0	0	0	0	1	2	0	0	1	1	5	3	2	0	0	0	0	1	2
509	A0A024RCR5;H0Y6K2;A0A140T9E9;A0A0G2JK44;P25440;P25440-2;A0A0G2JHN8;A0A140T9I1;A0A140T9V2;A0A1U9X7B3;A0A1U9X7B8;A0A1U9X7B4;A0A1U9X7A8;X5CF57;P25440-4;P25440-3;U3KQA6;A0A0G2JHL0;A0A140T9F7;E9PKQ9;H0Y799;A0A140T9X8;E9PIQ3	A0A024RCR5;H0Y6K2;A0A140T9E9;A0A0G2JK44;P25440;P25440-2;A0A0G2JHN8;A0A140T9I1;A0A140T9V2;A0A1U9X7B3;A0A1U9X7B8;A0A1U9X7B4;A0A1U9X7A8;X5CF57;P25440-4;P25440-3;U3KQA6;A0A0G2JHL0;A0A140T9F7	4;4;4;4;4;4;3;3;3;3;3;3;3;3;3;3;2;2;2;1;1;1;1	4;4;4;4;4;4;3;3;3;3;3;3;3;3;3;3;2;2;2;1;1;1;1	4;4;4;4;4;4;3;3;3;3;3;3;3;3;3;3;2;2;2;1;1;1;1	Bromodomain-containing protein 2	BRD2	tr|A0A024RCR5|A0A024RCR5_HUMAN Bromodomain containing 2, isoform CRA_b OS=Homo sapiens OX=9606 GN=BRD2 PE=4 SV=1;tr|H0Y6K2|H0Y6K2_HUMAN Bromodomain-containing protein 2 (Fragment) OS=Homo sapiens OX=9606 GN=BRD2 PE=1 SV=1;tr|A0A140T9E9|A0A140T9E9_HUMAN Bro	23	4	4	4	0	0	1	2	1	0	0	0	0	0	0	0	0	0	0	1	2	1	0	0	0	0	0	0	0	0	0	0	1	2	1	0	0	0	0	0	0
510	A0A0G2JL47;A0A1U9X7A6;A0A024RCR6;A0A0G2JK23;P46379-4;P46379-5;P46379-2;P46379;P46379-3;A0A1U9X7A9;F6S6P2;X6REW1;A0A0G2JJM1;F6UR09;F6U1F2;F6XTU0;A0A0G2JJR8;A0A1B0GX79;F6WML8;F6VEM6;F6X9W3;F6U341;F6TC96	A0A0G2JL47;A0A1U9X7A6;A0A024RCR6;A0A0G2JK23;P46379-4;P46379-5;P46379-2;P46379;P46379-3;A0A1U9X7A9;F6S6P2;X6REW1;A0A0G2JJM1	8;8;8;8;8;8;8;8;8;7;6;6;6;2;2;2;2;2;2;2;2;2;1	8;8;8;8;8;8;8;8;8;7;6;6;6;2;2;2;2;2;2;2;2;2;1	8;8;8;8;8;8;8;8;8;7;6;6;6;2;2;2;2;2;2;2;2;2;1	Large proline-rich protein BAG6	BAT3;BAG6	tr|A0A0G2JL47|A0A0G2JL47_HUMAN Large proline-rich protein BAG6 OS=Homo sapiens OX=9606 GN=BAG6 PE=1 SV=1;tr|A0A1U9X7A6|A0A1U9X7A6_HUMAN BAG6 OS=Homo sapiens OX=9606 PE=4 SV=1;tr|A0A024RCR6|A0A024RCR6_HUMAN BAG6 OS=Homo sapiens OX=9606 GN=BAG6 PE=1 SV=1;tr|	23	8	8	8	3	3	3	6	3	0	5	4	3	2	3	2	0	3	3	3	6	3	0	5	4	3	2	3	2	0	3	3	3	6	3	0	5	4	3	2	3
511	A0A024RCR9;B4DW57;A0A1U9X8F2;A0A1U9X8F1;Q06587-2;Q06587;X6RFN3;B4DVB5;Q99496	A0A024RCR9;B4DW57;A0A1U9X8F2;A0A1U9X8F1;Q06587-2;Q06587;X6RFN3;B4DVB5;Q99496	2;2;2;2;2;2;1;1;1	2;2;2;2;2;2;1;1;1	2;2;2;2;2;2;1;1;1	E3 ubiquitin-protein ligase RING1;E3 ubiquitin-protein ligase RING2	RING1;RNF2	tr|A0A024RCR9|A0A024RCR9_HUMAN Ring finger protein 1, isoform CRA_a OS=Homo sapiens OX=9606 GN=RING1 PE=4 SV=1;tr|B4DW57|B4DW57_HUMAN cDNA FLJ51343, highly similar to Polycomb complex protein RING1 OS=Homo sapiens OX=9606 PE=2 SV=1;tr|A0A1U9X8F2|A0A1U9X8F2	9	2	2	2	0	0	1	2	0	0	1	0	1	1	0	0	0	0	0	1	2	0	0	1	0	1	1	0	0	0	0	0	1	2	0	0	1	0	1	1	0
512	A0A1U9X7Y0;A0A024RCS7;Q9BW19;B4DMA8;B4E063;A0A1U9X7X5	A0A1U9X7Y0;A0A024RCS7;Q9BW19;B4DMA8;B4E063;A0A1U9X7X5	5;5;5;4;4;4	5;5;5;4;4;4	5;5;5;4;4;4	Kinesin-like protein;Kinesin-like protein KIFC1	KIFC1	tr|A0A1U9X7Y0|A0A1U9X7Y0_HUMAN Kinesin-like protein OS=Homo sapiens OX=9606 PE=3 SV=1;tr|A0A024RCS7|A0A024RCS7_HUMAN Kinesin-like protein OS=Homo sapiens OX=9606 GN=KIFC1 PE=3 SV=1;sp|Q9BW19|KIFC1_HUMAN Kinesin-like protein KIFC1 OS=Homo sapiens OX=9606 GN	6	5	5	5	1	0	2	3	0	1	1	0	3	0	0	0	0	1	0	2	3	0	1	1	0	3	0	0	0	0	1	0	2	3	0	1	1	0	3	0	0
513	A0A024RCT2;B4DS44;A0A024RCY1;Q4VXZ2;Q8N1B4;B3KMF7;A0A1U9X8S4;Q8N1B4-2;B4DTZ4;B4E225;O60838;B4DTP9	A0A024RCT2;B4DS44;A0A024RCY1;Q4VXZ2;Q8N1B4;B3KMF7;A0A1U9X8S4;Q8N1B4-2;B4DTZ4;B4E225	6;6;6;6;6;5;5;5;4;3;2;1	6;6;6;6;6;5;5;5;4;3;2;1	6;6;6;6;6;5;5;5;4;3;2;1	Vacuolar protein sorting-associated protein 52 homolog	VPS52	tr|A0A024RCT2|A0A024RCT2_HUMAN Vacuolar protein sorting 52 (Yeast), isoform CRA_d OS=Homo sapiens OX=9606 GN=VPS52 PE=4 SV=1;tr|B4DS44|B4DS44_HUMAN cDNA FLJ55499, highly similar to Vacuolar protein sorting protein 52 OS=Homo sapiens OX=9606 PE=2 SV=1;tr|A0	12	6	6	6	2	4	0	0	0	0	5	1	0	0	0	0	0	2	4	0	0	0	0	5	1	0	0	0	0	0	2	4	0	0	0	0	5	1	0	0	0
514	B4DWA0;A0A024RCT9;P17096;P17096-3	B4DWA0;A0A024RCT9;P17096;P17096-3	2;2;2;2	2;2;2;2	2;2;2;2	High mobility group protein HMG-I/HMG-Y	HMGA1	tr|B4DWA0|B4DWA0_HUMAN cDNA FLJ54188, moderately similar to High mobility group protein HMG-I/HMG-Y OS=Homo sapiens OX=9606 PE=2 SV=1;tr|A0A024RCT9|A0A024RCT9_HUMAN High mobility group AT-hook 1, isoform CRA_b OS=Homo sapiens OX=9606 GN=HMGA1 PE=4 SV=1;sp|	4	2	2	2	1	1	0	1	1	0	0	0	0	0	2	0	0	1	1	0	1	1	0	0	0	0	0	2	0	0	1	1	0	1	1	0	0	0	0	0	2
515	A0A024RCU9;A8K8B2;H3BLV9;Q96SB4-4;Q96SB4;Q96SB4-3;H7C2I2;H7C521;A8MPP7;A8MPY5;E7ETV6;Q59GF4;Q9UPE1-2;Q9UPE1-3;Q9UPE1-4;Q9UPE1	A0A024RCU9;A8K8B2;H3BLV9;Q96SB4-4;Q96SB4;Q96SB4-3	4;4;4;4;4;4;1;1;1;1;1;1;1;1;1;1	4;4;4;4;4;4;1;1;1;1;1;1;1;1;1;1	3;3;3;3;3;3;0;0;0;0;0;0;0;0;0;0	SRSF protein kinase 1	SRPK1	tr|A0A024RCU9|A0A024RCU9_HUMAN SFRS protein kinase 1, isoform CRA_e OS=Homo sapiens OX=9606 GN=SRPK1 PE=4 SV=1;tr|A8K8B2|A8K8B2_HUMAN cDNA FLJ78127, highly similar to Homo sapiens SFRS protein kinase 1 (SRPK1), mRNA OS=Homo sapiens OX=9606 PE=2 SV=1;tr|H3B	16	4	4	3	1	0	2	2	2	1	0	0	1	1	1	0	0	1	0	2	2	2	1	0	0	1	1	1	0	0	1	0	1	1	2	1	0	0	1	1	1
516	B4DZZ8;B4DVK8;A0A1U9X8L9;A0A1U9X8K3;A0A1U9X8J5;A0A024RCX7;Q92504	B4DZZ8;B4DVK8;A0A1U9X8L9;A0A1U9X8K3;A0A1U9X8J5;A0A024RCX7;Q92504	1;1;1;1;1;1;1	1;1;1;1;1;1;1	1;1;1;1;1;1;1	Zinc transporter SLC39A7	SLC39A7	tr|B4DZZ8|B4DZZ8_HUMAN cDNA FLJ52943, highly similar to Zinc transporter SLC39A7 OS=Homo sapiens OX=9606 PE=2 SV=1;tr|B4DVK8|B4DVK8_HUMAN cDNA FLJ54178, highly similar to Zinc transporter SLC39A7 OS=Homo sapiens OX=9606 PE=2 SV=1;tr|A0A1U9X8L9|A0A1U9X8L9_H	7	1	1	1	0	0	1	1	0	0	0	0	1	1	1	0	0	0	0	1	1	0	0	0	0	1	1	1	0	0	0	0	1	1	0	0	0	0	1	1	1
517	A0A024RCX8;Q9Y3C6	A0A024RCX8;Q9Y3C6	2;2	2;2	2;2	Peptidyl-prolyl cis-trans isomerase;Peptidyl-prolyl cis-trans isomerase-like 1	PPIL1	tr|A0A024RCX8|A0A024RCX8_HUMAN Peptidyl-prolyl cis-trans isomerase OS=Homo sapiens OX=9606 GN=PPIL1 PE=3 SV=1;sp|Q9Y3C6|PPIL1_HUMAN Peptidyl-prolyl cis-trans isomerase-like 1 OS=Homo sapiens OX=9606 GN=PPIL1 PE=1 SV=1	2	2	2	2	0	0	1	0	0	0	0	0	1	0	0	0	0	0	0	1	0	0	0	0	0	1	0	0	0	0	0	0	1	0	0	0	0	0	1	0	0
518	B4DP77;A0A024RD03;P82664;Q9BZS5	B4DP77;A0A024RD03;P82664;Q9BZS5	5;5;5;3	5;5;5;3	5;5;5;3	28S ribosomal protein S10, mitochondrial	MRPS10	tr|B4DP77|B4DP77_HUMAN cDNA FLJ57413, highly similar to Mitochondrial 28S ribosomal protein S10 OS=Homo sapiens OX=9606 PE=2 SV=1;tr|A0A024RD03|A0A024RD03_HUMAN Mitochondrial ribosomal protein S10, isoform CRA_a OS=Homo sapiens OX=9606 GN=MRPS10 PE=4 SV=1;	4	5	5	5	0	3	2	3	2	1	2	1	3	3	0	3	0	0	3	2	3	2	1	2	1	3	3	0	3	0	0	3	2	3	2	1	2	1	3	3	0
519	B4DSD7;E9PFR3;A8K6Y2;A0A024RD11;Q14738-3;Q14738-2;Q14738;H0YJ35;Q86U13;Q96B13;Q96L51;Q96L52;Q59EF0;H0Y8C4;Q7L7W2;H0YJ75;Q13362-2;Q13362-3;Q13362;Q13362-4;Q13362-5	B4DSD7;E9PFR3;A8K6Y2;A0A024RD11;Q14738-3;Q14738-2;Q14738;H0YJ35;Q86U13;Q96B13;Q96L51;Q96L52;Q59EF0;H0Y8C4;Q7L7W2;H0YJ75;Q13362-2;Q13362-3;Q13362;Q13362-4;Q13362-5	2;2;2;2;2;2;2;1;1;1;1;1;1;1;1;1;1;1;1;1;1	2;2;2;2;2;2;2;1;1;1;1;1;1;1;1;1;1;1;1;1;1	2;2;2;2;2;2;2;1;1;1;1;1;1;1;1;1;1;1;1;1;1	Serine/threonine-protein phosphatase 2A 56 kDa regulatory subunit delta isoform;Serine/threonine-protein phosphatase 2A 56 kDa regulatory subunit gamma isoform	PPP2R5D;PPP2R5C	tr|B4DSD7|B4DSD7_HUMAN Serine/threonine-protein phosphatase 2A 56 kDa regulatory subunit OS=Homo sapiens OX=9606 PE=2 SV=1;tr|E9PFR3|E9PFR3_HUMAN Serine/threonine-protein phosphatase 2A 56 kDa regulatory subunit OS=Homo sapiens OX=9606 GN=PPP2R5D PE=1 SV=1	21	2	2	2	1	0	1	1	1	0	0	0	0	1	0	0	0	1	0	1	1	1	0	0	0	0	1	0	0	0	1	0	1	1	1	0	0	0	0	1	0
520	B4E0K5;A0A024RD15;Q16539;L7RSM2;Q16539-5;Q16539-3;Q16539-4;Q16539-2;E7EX54;B5TY33;Q15454;H7C4E2	B4E0K5;A0A024RD15;Q16539;L7RSM2;Q16539-5;Q16539-3;Q16539-4;Q16539-2;E7EX54;B5TY33	4;4;4;3;3;3;3;3;2;2;1;1	4;4;4;3;3;3;3;3;2;2;1;1	4;4;4;3;3;3;3;3;2;2;1;1	Mitogen-activated protein kinase;Mitogen-activated protein kinase 14	MAPK14	tr|B4E0K5|B4E0K5_HUMAN Mitogen-activated protein kinase OS=Homo sapiens OX=9606 GN=MAPK14 PE=1 SV=1;tr|A0A024RD15|A0A024RD15_HUMAN Mitogen-activated protein kinase OS=Homo sapiens OX=9606 GN=MAPK14 PE=4 SV=1;sp|Q16539|MK14_HUMAN Mitogen-activated protein k	12	4	4	4	1	0	3	2	1	1	0	0	2	1	1	0	0	1	0	3	2	1	1	0	0	2	1	1	0	0	1	0	3	2	1	1	0	0	2	1	1
521	A0A024RD18;Q15208;B2R6F9;H0YGN4;F5H277;A0A024RAW5;Q9Y2H1-2;Q9UPD3	A0A024RD18;Q15208;B2R6F9	5;5;4;2;2;2;2;1	5;5;4;2;2;2;2;1	3;3;2;0;0;0;0;1	Serine/threonine-protein kinase 38	STK38	tr|A0A024RD18|A0A024RD18_HUMAN Non-specific serine/threonine protein kinase OS=Homo sapiens OX=9606 GN=STK38 PE=3 SV=1;sp|Q15208|STK38_HUMAN Serine/threonine-protein kinase 38 OS=Homo sapiens OX=9606 GN=STK38 PE=1 SV=1;tr|B2R6F9|B2R6F9_HUMAN Non-specific s	8	5	5	3	0	2	1	0	0	0	0	0	0	0	0	0	4	0	2	1	0	0	0	0	0	0	0	0	0	4	0	1	1	0	0	0	0	0	0	0	0
522	A0A024RD56;Q5JTD0-4;Q5JTD0-2;Q5JTD0;B3KT40;E2QRK7;H0Y4D6	A0A024RD56;Q5JTD0-4;Q5JTD0-2;Q5JTD0;B3KT40	5;5;5;5;4;2;2	5;5;5;5;4;2;2	5;5;5;5;4;2;2	Tight junction-associated protein 1	TJAP1	tr|A0A024RD56|A0A024RD56_HUMAN Tight junction associated protein 1 (Peripheral), isoform CRA_a OS=Homo sapiens OX=9606 GN=TJAP1 PE=4 SV=1;sp|Q5JTD0-4|TJAP1_HUMAN Isoform 4 of Tight junction-associated protein 1 OS=Homo sapiens OX=9606 GN=TJAP1;sp|Q5JTD0-2|	7	5	5	5	2	4	0	0	0	0	3	2	0	0	0	0	0	2	4	0	0	0	0	3	2	0	0	0	0	0	2	4	0	0	0	0	3	2	0	0	0
523	A0A024RD78;Q6P1L8	A0A024RD78;Q6P1L8	3;3	3;3	3;3	39S ribosomal protein L14, mitochondrial	MRPL14	tr|A0A024RD78|A0A024RD78_HUMAN Mitochondrial ribosomal protein L14, isoform CRA_b OS=Homo sapiens OX=9606 GN=MRPL14 PE=3 SV=1;sp|Q6P1L8|RM14_HUMAN 39S ribosomal protein L14, mitochondrial OS=Homo sapiens OX=9606 GN=MRPL14 PE=1 SV=1	2	3	3	3	0	1	0	1	1	0	0	0	2	0	1	0	0	0	1	0	1	1	0	0	0	2	0	1	0	0	0	1	0	1	1	0	0	0	2	0	1
524	A0A024RD80;P08238;B4DMA2;B4DGL0;Q6PK50;Q9H6X9;A8K3W9;Q58FF7;O14942;Q58FF4;Q58FG1	A0A024RD80;P08238;B4DMA2;B4DGL0	55;55;52;50;25;25;25;19;8;1;1	55;55;52;50;25;25;25;19;8;1;1	32;32;30;31;9;18;18;9;3;1;0	Heat shock protein HSP 90-beta	HSP90AB1	tr|A0A024RD80|A0A024RD80_HUMAN Heat shock protein 90kDa alpha (Cytosolic), class B member 1, isoform CRA_a OS=Homo sapiens OX=9606 GN=HSP90AB1 PE=3 SV=1;sp|P08238|HS90B_HUMAN Heat shock protein HSP 90-beta OS=Homo sapiens OX=9606 GN=HSP90AB1 PE=1 SV=4;tr|B	11	55	55	32	39	35	46	40	41	33	42	40	46	39	46	40	18	39	35	46	40	41	33	42	40	46	39	46	40	18	23	21	27	22	24	19	25	23	27	23	28
525	A0A0G3IFT0;A0A2S1PH46;A0A0S2Z4X4;T1WHH0;A0A2S1PH13;A0A2S1PH16;B2R6K1;A0A2S1PH34;A0A2S1PH31;A0A2S1PH23;A0A2S1PH20;A0A2S1PH09;A0A024RD82;P22033	A0A0G3IFT0;A0A2S1PH46;A0A0S2Z4X4;T1WHH0;A0A2S1PH13;A0A2S1PH16;B2R6K1;A0A2S1PH34;A0A2S1PH31;A0A2S1PH23;A0A2S1PH20;A0A2S1PH09;A0A024RD82;P22033	1;1;1;1;1;1;1;1;1;1;1;1;1;1	1;1;1;1;1;1;1;1;1;1;1;1;1;1	1;1;1;1;1;1;1;1;1;1;1;1;1;1	Methylmalonyl-CoA mutase, mitochondrial	MUT	tr|A0A0G3IFT0|A0A0G3IFT0_HUMAN Mutant methylmalonyl CoA mutase (Fragment) OS=Homo sapiens OX=9606 GN=MUT PE=4 SV=1;tr|A0A2S1PH46|A0A2S1PH46_HUMAN Truncated methylmalonyl-CoA mutase variant c.1420C>T OS=Homo sapiens OX=9606 GN=MUT PE=2 SV=1;tr|A0A0S2Z4X4|A0	14	1	1	1	0	0	0	1	1	0	0	0	0	0	0	0	0	0	0	0	1	1	0	0	0	0	0	0	0	0	0	0	0	1	1	0	0	0	0	0	0
526	A0A024RD93;P22234;P22234-2;E9PBS1;B4DGX3;D6RF62	A0A024RD93;P22234;P22234-2;E9PBS1;B4DGX3;D6RF62	16;16;16;15;12;11	16;16;16;15;12;11	16;16;16;15;12;11	Multifunctional protein ADE2;Phosphoribosylaminoimidazole-succinocarboxamide synthase;Phosphoribosylaminoimidazole carboxylase	PAICS	tr|A0A024RD93|A0A024RD93_HUMAN Phosphoribosylaminoimidazole carboxylase, phosphoribosylaminoimidazole succinocarboxamide synthetase, isoform CRA_c OS=Homo sapiens OX=9606 GN=PAICS PE=3 SV=1;sp|P22234|PUR6_HUMAN Multifunctional protein ADE2 OS=Homo sapiens	6	16	16	16	8	5	12	11	9	5	5	3	8	8	7	6	0	8	5	12	11	9	5	5	3	8	8	7	6	0	8	5	12	11	9	5	5	3	8	8	7
527	A0A024RD99;B7Z5F9;B3KP14;H0Y8R1;F5H5I6;B7Z3R7;H0YAK1;B3KW50;Q12849-5;Q12849;B7Z2D8;H0YAM1	A0A024RD99;B7Z5F9;B3KP14;H0Y8R1;F5H5I6;B7Z3R7;H0YAK1;B3KW50;Q12849-5;Q12849;B7Z2D8	8;8;8;8;8;8;8;8;8;8;7;2	8;8;8;8;8;8;8;8;8;8;7;2	8;8;8;8;8;8;8;8;8;8;7;2	G-rich sequence factor 1	GRSF1	tr|A0A024RD99|A0A024RD99_HUMAN G-rich RNA sequence binding factor 1, isoform CRA_a OS=Homo sapiens OX=9606 GN=GRSF1 PE=4 SV=1;tr|B7Z5F9|B7Z5F9_HUMAN cDNA FLJ55240, highly similar to G-rich sequence factor 1 OS=Homo sapiens OX=9606 PE=2 SV=1;tr|B3KP14|B3KP1	12	8	8	8	1	1	3	4	2	0	0	0	1	3	0	0	0	1	1	3	4	2	0	0	0	1	3	0	0	0	1	1	3	4	2	0	0	0	1	3	0
528	A0A024RDB0;A0AVT1;B3KSS1;A0AVT1-2;H0Y8S8;A0AVT1-4;A0AVT1-3	A0A024RDB0;A0AVT1;B3KSS1;A0AVT1-2	5;5;3;3;2;2;2	5;5;3;3;2;2;2	5;5;3;3;2;2;2	Ubiquitin-like modifier-activating enzyme 6	UBE1L2;UBA6	tr|A0A024RDB0|A0A024RDB0_HUMAN Ubiquitin-activating enzyme E1-like 2, isoform CRA_a OS=Homo sapiens OX=9606 GN=UBE1L2 PE=4 SV=1;sp|A0AVT1|UBA6_HUMAN Ubiquitin-like modifier-activating enzyme 6 OS=Homo sapiens OX=9606 GN=UBA6 PE=1 SV=1;tr|B3KSS1|B3KSS1_HUMA	7	5	5	5	0	0	4	1	2	1	0	0	0	0	1	0	0	0	0	4	1	2	1	0	0	0	0	1	0	0	0	0	4	1	2	1	0	0	0	0	1
529	A8K6V7;A0A024RDB2;Q9UN86-2;D6RAC7;D6RB17;D6RGJ4;D6RBM9;D6REX8;D6RBR0;D6RE13;D6RBW8;D6R9X5;D6R9A4	A8K6V7;A0A024RDB2;Q9UN86-2;D6RAC7;D6RB17;D6RGJ4	17;17;17;10;10;9;7;7;7;7;7;4;4	1;1;1;0;0;0;0;0;0;0;0;0;0	1;1;1;0;0;0;0;0;0;0;0;0;0	Ras GTPase-activating protein-binding protein 2	G3BP2	tr|A8K6V7|A8K6V7_HUMAN cDNA FLJ76053, highly similar to Homo sapiens Ras-GTPase activating protein SH3 domain-binding protein 2 (G3BP2), transcript variant 3, mRNA OS=Homo sapiens OX=9606 PE=2 SV=1;tr|A0A024RDB2|A0A024RDB2_HUMAN Ras-GTPase activating prote	13	17	1	1	7	6	12	11	8	5	10	2	10	7	5	5	0	0	0	1	0	0	0	1	0	1	0	0	0	0	0	0	1	0	0	0	1	0	1	0	0
530	A0A024RDH6;A0A024RDD3;D6REX3;O94979-4;O94979;A0A1S5UZ19;O94979-6;O94979-3;O94979-10;O94979-9;O94979-2;O94979-8;D6RHZ5;H7BXG7;O94979-7;O94979-5;H0YAB3;H0Y9T9;H0Y8W8;D6RE64;D6RCQ9;H0YAF5;H0Y8V7;D6RBT0;D6RHE8;H0Y9V3;H0Y9K1	A0A024RDH6;A0A024RDD3;D6REX3;O94979-4;O94979;A0A1S5UZ19;O94979-6;O94979-3;O94979-10;O94979-9;O94979-2;O94979-8;D6RHZ5;H7BXG7;O94979-7;O94979-5	19;19;19;19;19;18;18;18;18;18;18;18;13;13;13;11;6;5;5;3;3;3;3;1;1;1;1	19;19;19;19;19;18;18;18;18;18;18;18;13;13;13;11;6;5;5;3;3;3;3;1;1;1;1	19;19;19;19;19;18;18;18;18;18;18;18;13;13;13;11;6;5;5;3;3;3;3;1;1;1;1	Protein transport protein Sec31A	SEC31L1;SEC31A	tr|A0A024RDH6|A0A024RDH6_HUMAN SEC31-like 1 (S. cerevisiae), isoform CRA_b OS=Homo sapiens OX=9606 GN=SEC31L1 PE=4 SV=1;tr|A0A024RDD3|A0A024RDD3_HUMAN SEC31-like 1 (S. cerevisiae), isoform CRA_d OS=Homo sapiens OX=9606 GN=SEC31L1 PE=4 SV=1;tr|D6REX3|D6REX3	27	19	19	19	6	6	10	12	4	7	8	5	10	6	7	8	0	6	6	10	12	4	7	8	5	10	6	7	8	0	6	6	10	12	4	7	8	5	10	6	7
531	A0A024RDE5;Q9UN86	A0A024RDE5;Q9UN86	17;17	15;15	1;1	Ras GTPase-activating protein-binding protein 2	G3BP2	tr|A0A024RDE5|A0A024RDE5_HUMAN Ras-GTPase activating protein SH3 domain-binding protein 2, isoform CRA_a OS=Homo sapiens OX=9606 GN=G3BP2 PE=4 SV=1;sp|Q9UN86|G3BP2_HUMAN Ras GTPase-activating protein-binding protein 2 OS=Homo sapiens OX=9606 GN=G3BP2 PE=1	2	17	15	1	8	7	12	12	9	5	10	3	9	8	6	5	0	7	6	10	11	8	4	9	2	8	7	5	4	0	1	1	1	1	1	0	1	1	0	1	1
532	A0A024RDE8;Q96HC4;Q96HC4-4;Q96HC4-7;Q4W5K9;H0Y8Y3;A0A0A0MSP3;A0A0D9SFR4;Q96HC4-3;Q96HC4-2;H0YBI4;H0Y929;Q9P1D1	A0A024RDE8;Q96HC4;Q96HC4-4;Q96HC4-7;Q4W5K9	23;21;16;15;12;11;8;6;6;6;5;2;2	23;21;16;15;12;11;8;6;6;6;5;2;2	2;2;0;0;2;0;0;2;0;0;0;0;0	PDZ and LIM domain protein 5	PDLIM5;LIM	tr|A0A024RDE8|A0A024RDE8_HUMAN PDZ and LIM domain 5, isoform CRA_c OS=Homo sapiens OX=9606 GN=PDLIM5 PE=4 SV=1;sp|Q96HC4|PDLI5_HUMAN PDZ and LIM domain protein 5 OS=Homo sapiens OX=9606 GN=PDLIM5 PE=1 SV=5;sp|Q96HC4-4|PDLI5_HUMAN Isoform 4 of PDZ and LIM d	13	23	23	2	10	7	14	18	10	11	13	6	12	15	10	6	0	10	7	14	18	10	11	13	6	12	15	10	6	0	1	1	2	2	1	1	2	1	2	2	2
533	A0A024RDF4;A0A024RDF3;Q14103-3;Q14103;H0Y8G5;H0YA96;Q12771;B4DTC3;A0A024RDB4;Q14103-4;Q14103-2;D6RAF8;B4E0W4;D6RF44;D6RD83;D6RBQ9	A0A024RDF4;A0A024RDF3;Q14103-3;Q14103;H0Y8G5;H0YA96;Q12771;B4DTC3;A0A024RDB4;Q14103-4;Q14103-2;D6RAF8;B4E0W4	25;25;25;25;23;22;22;22;22;22;22;18;13;11;9;9	25;25;25;25;23;22;22;22;22;22;22;18;13;11;9;9	24;24;24;24;22;21;21;21;21;21;21;17;13;10;9;8	Heterogeneous nuclear ribonucleoprotein D0	HNRPD;HNRNPD	tr|A0A024RDF4|A0A024RDF4_HUMAN Heterogeneous nuclear ribonucleoprotein D (AU-rich element RNA binding protein 1, 37kDa), isoform CRA_e OS=Homo sapiens OX=9606 GN=HNRPD PE=4 SV=1;tr|A0A024RDF3|A0A024RDF3_HUMAN Heterogeneous nuclear ribonucleoprotein D (AU-r	16	25	25	24	15	13	14	17	13	14	18	17	18	13	19	21	6	15	13	14	17	13	14	18	17	18	13	19	21	6	14	12	13	16	12	13	17	16	17	12	18
534	A0A087WUK2;A0A024RDF6;O14979;B4DTA2;B4DGN3	A0A087WUK2;A0A024RDF6;O14979;B4DTA2	23;23;23;18;5	22;22;22;17;5	2;2;2;0;0	Heterogeneous nuclear ribonucleoprotein D-like	HNRNPDL;HNRPDL	tr|A0A087WUK2|A0A087WUK2_HUMAN Heterogeneous nuclear ribonucleoprotein D-like OS=Homo sapiens OX=9606 GN=HNRNPDL PE=1 SV=1;tr|A0A024RDF6|A0A024RDF6_HUMAN Heterogeneous nuclear ribonucleoprotein D-like, isoform CRA_a OS=Homo sapiens OX=9606 GN=HNRPDL PE=4 S	5	23	22	2	11	9	13	13	9	11	12	13	16	10	14	16	2	10	8	12	12	8	10	11	12	15	9	13	15	2	0	0	1	1	0	0	1	0	1	1	2
535	A0A024RDG1;O60763;O60763-2	A0A024RDG1;O60763;O60763-2	13;13;13	13;13;13	13;13;13	General vesicular transport factor p115	VDP;USO1	tr|A0A024RDG1|A0A024RDG1_HUMAN Vesicle docking protein p115, isoform CRA_a OS=Homo sapiens OX=9606 GN=VDP PE=4 SV=1;sp|O60763|USO1_HUMAN General vesicular transport factor p115 OS=Homo sapiens OX=9606 GN=USO1 PE=1 SV=2;sp|O60763-2|USO1_HUMAN Isoform 2 of G	3	13	13	13	3	2	5	6	6	2	2	0	5	4	5	3	0	3	2	5	6	6	2	2	0	5	4	5	3	0	3	2	5	6	6	2	2	0	5	4	5
536	D6RDG0;A0A1W2PS70;A0A1W2PNX7;A0A1W2PSE4;A0A1W2PPX5;A0A1W2PPU6;A0A1W2PQR6;A0A1W2PQB7;A0A1W2PS43;A0A024RDG6;A0A1W2PRS1;Q14108-2;Q14108	D6RDG0;A0A1W2PS70;A0A1W2PNX7;A0A1W2PSE4;A0A1W2PPX5;A0A1W2PPU6;A0A1W2PQR6;A0A1W2PQB7;A0A1W2PS43;A0A024RDG6;A0A1W2PRS1;Q14108-2;Q14108	1;1;1;1;1;1;1;1;1;1;1;1;1	1;1;1;1;1;1;1;1;1;1;1;1;1	1;1;1;1;1;1;1;1;1;1;1;1;1	Lysosome membrane protein 2	SCARB2	tr|D6RDG0|D6RDG0_HUMAN Lysosome membrane protein 2 OS=Homo sapiens OX=9606 GN=SCARB2 PE=1 SV=1;tr|A0A1W2PS70|A0A1W2PS70_HUMAN Lysosome membrane protein 2 OS=Homo sapiens OX=9606 GN=SCARB2 PE=1 SV=1;tr|A0A1W2PNX7|A0A1W2PNX7_HUMAN Lysosome membrane protein 2	13	1	1	1	0	0	0	1	0	0	0	0	0	0	1	0	0	0	0	0	1	0	0	0	0	0	0	1	0	0	0	0	0	1	0	0	0	0	0	0	1
537	D6RAW0;D6RFM0;D6RAH7;H9KV45;A0A0A0MQU3;A0A024RDH2;A0A087WY85;P62837-2;P62837;P61077;P61077-2;P61077-3;D6RA11;Q9UQL0;A0A087WW00;C9J9H9;A0A024RA90;A0A024QZJ2;Q9Y2X8;P51668	D6RAW0;D6RFM0;D6RAH7;H9KV45;A0A0A0MQU3;A0A024RDH2;A0A087WY85;P62837-2;P62837;P61077;P61077-2;P61077-3;D6RA11;Q9UQL0;A0A087WW00;C9J9H9;A0A024RA90;A0A024QZJ2;Q9Y2X8;P51668	2;2;2;2;2;2;2;2;2;2;2;2;1;1;1;1;1;1;1;1	2;2;2;2;2;2;2;2;2;2;2;2;1;1;1;1;1;1;1;1	2;2;2;2;2;2;2;2;2;2;2;2;1;1;1;1;1;1;1;1	Ubiquitin-conjugating enzyme E2 D2;Ubiquitin-conjugating enzyme E2 D3;Ubiquitin-conjugating enzyme E2 D4;Ubiquitin-conjugating enzyme E2 D1	UBE2D3;UBE2D2;UBE2D4;UBE2D1	tr|D6RAW0|D6RAW0_HUMAN Ubiquitin-conjugating enzyme E2 D3 (Fragment) OS=Homo sapiens OX=9606 GN=UBE2D3 PE=3 SV=1;tr|D6RFM0|D6RFM0_HUMAN Ubiquitin-conjugating enzyme E2 D2 (Fragment) OS=Homo sapiens OX=9606 GN=UBE2D2 PE=1 SV=1;tr|D6RAH7|D6RAH7_HUMAN Ubiquit	20	2	2	2	0	0	1	1	0	1	0	0	1	0	1	1	2	0	0	1	1	0	1	0	0	1	0	1	1	2	0	0	1	1	0	1	0	0	1	0	1
538	A0A024RDH8;P49207;Q5MK14	A0A024RDH8;P49207	5;5;1	5;5;1	5;5;1	60S ribosomal protein L34	RPL34	tr|A0A024RDH8|A0A024RDH8_HUMAN Ribosomal protein L34, isoform CRA_a OS=Homo sapiens OX=9606 GN=RPL34 PE=4 SV=1;sp|P49207|RL34_HUMAN 60S ribosomal protein L34 OS=Homo sapiens OX=9606 GN=RPL34 PE=1 SV=3	3	5	5	5	3	2	4	3	3	3	2	1	1	3	3	3	0	3	2	4	3	3	3	2	1	1	3	3	3	0	3	2	4	3	3	3	2	1	1	3	3
539	A0A024RDJ3;Q9NY12-2;Q9NY12	A0A024RDJ3;Q9NY12-2;Q9NY12	4;4;4	4;4;4	4;4;4	H/ACA ribonucleoprotein complex subunit 1	NOLA1;GAR1	tr|A0A024RDJ3|A0A024RDJ3_HUMAN H/ACA ribonucleoprotein complex subunit OS=Homo sapiens OX=9606 GN=NOLA1 PE=3 SV=1;sp|Q9NY12-2|GAR1_HUMAN Isoform 2 of H/ACA ribonucleoprotein complex subunit 1 OS=Homo sapiens OX=9606 GN=GAR1;sp|Q9NY12|GAR1_HUMAN H/ACA ribon	3	4	4	4	0	1	3	2	0	0	0	1	1	0	0	1	0	0	1	3	2	0	0	0	1	1	0	0	1	0	0	1	3	2	0	0	0	1	1	0	0
540	D6R938;A0A024RDK3;E9PBG7;E9PF82;B7Z2B0;Q13557-8;Q13557-12;Q13557-10;Q13557;Q13557-6;Q13557-11;Q13557-9;Q13557-5;Q13557-3;Q13557-4;Q4G1A8;Q92991;H0Y9J2;H0Y9C2;Q8IWE0;Q7LDD5;A8K161;Q9UQM7;Q9UQM7-2;E9PBE8;E7EQE4;D6RHX9;Q75LA8;E7ETC9	D6R938;A0A024RDK3;E9PBG7;E9PF82;B7Z2B0;Q13557-8;Q13557-12;Q13557-10;Q13557;Q13557-6;Q13557-11;Q13557-9;Q13557-5;Q13557-3;Q13557-4;Q4G1A8	9;9;9;9;9;9;9;9;9;9;9;8;8;8;8;6;4;4;3;3;3;3;3;3;2;2;1;1;1	9;9;9;9;9;9;9;9;9;9;9;8;8;8;8;6;4;4;3;3;3;3;3;3;2;2;1;1;1	5;5;5;5;5;5;5;5;5;5;5;4;4;4;4;2;3;3;1;0;0;0;0;0;0;0;0;0;0	Calcium/calmodulin-dependent protein kinase type II subunit delta	CAMK2D	tr|D6R938|D6R938_HUMAN Calcium/calmodulin-dependent protein kinase (CaM kinase) II delta, isoform CRA_e OS=Homo sapiens OX=9606 GN=CAMK2D PE=1 SV=1;tr|A0A024RDK3|A0A024RDK3_HUMAN Calcium/calmodulin-dependent protein kinase (CaM kinase) II delta, isoform CR	29	9	9	5	1	1	4	9	2	2	1	0	1	8	2	1	1	1	1	4	9	2	2	1	0	1	8	2	1	1	1	1	2	5	1	1	0	0	0	4	0
541	Q59ET3;B2R9K8;A0A024RDL1;P40227;B4DPJ8;A1JUI8;P40227-2;B4DN39;Q92526;Q92526-2;J3KRI6	Q59ET3;B2R9K8;A0A024RDL1;P40227;B4DPJ8;A1JUI8;P40227-2;B4DN39	21;21;21;21;20;18;18;13;5;4;1	21;21;21;21;20;18;18;13;5;4;1	17;17;17;17;17;15;15;12;1;1;1	T-complex protein 1 subunit zeta	CCT6A	tr|Q59ET3|Q59ET3_HUMAN Chaperonin containing TCP1, subunit 6A isoform a variant (Fragment) OS=Homo sapiens OX=9606 PE=2 SV=1;tr|B2R9K8|B2R9K8_HUMAN cDNA, FLJ94440, highly similar to Homo sapiens chaperonin containing TCP1, subunit 6A (zeta 1)(CCT6A), mRNA	11	21	21	17	8	8	13	10	11	8	10	8	13	6	12	9	4	8	8	13	10	11	8	10	8	13	6	12	9	4	7	7	10	8	9	7	8	6	10	5	10
542	C9JBI3;Q53EY1;A0A024RDL3;A0A024RDL9;P78330	C9JBI3;Q53EY1;A0A024RDL3;A0A024RDL9;P78330	1;1;1;1;1	1;1;1;1;1	1;1;1;1;1	Phosphoserine phosphatase	PSPH	tr|C9JBI3|C9JBI3_HUMAN Phosphoserine phosphatase (Fragment) OS=Homo sapiens OX=9606 GN=PSPH PE=1 SV=1;tr|Q53EY1|Q53EY1_HUMAN Phosphoserine phosphatase variant (Fragment) OS=Homo sapiens OX=9606 PE=2 SV=1;tr|A0A024RDL3|A0A024RDL3_HUMAN Phosphoserine phospha	5	1	1	1	1	0	0	1	1	0	0	0	0	1	1	0	0	1	0	0	1	1	0	0	0	0	1	1	0	0	1	0	0	1	1	0	0	0	0	1	1
543	A0A024RDL8;P04424-2;P04424;A0A0S2Z316;P04424-3;B4DU69;A0A0S2Z3B0;Q6XYD2;F8W943	A0A024RDL8;P04424-2;P04424;A0A0S2Z316;P04424-3;B4DU69;A0A0S2Z3B0;Q6XYD2	7;7;7;6;6;5;5;4;2	7;7;7;6;6;5;5;4;2	7;7;7;6;6;5;5;4;2	Argininosuccinate lyase	ASL	tr|A0A024RDL8|A0A024RDL8_HUMAN Argininosuccinate lyase isoform 1 OS=Homo sapiens OX=9606 GN=ASL PE=2 SV=1;sp|P04424-2|ARLY_HUMAN Isoform 2 of Argininosuccinate lyase OS=Homo sapiens OX=9606 GN=ASL;sp|P04424|ARLY_HUMAN Argininosuccinate lyase OS=Homo sapien	9	7	7	7	0	0	6	1	3	4	0	1	3	2	4	1	0	0	0	6	1	3	4	0	1	3	2	4	1	0	0	0	6	1	3	4	0	1	3	2	4
544	A0A024RDM4;Q9BQC6	A0A024RDM4;Q9BQC6	1;1	1;1	1;1	Ribosomal protein 63, mitochondrial	MRP63;MRPL57	tr|A0A024RDM4|A0A024RDM4_HUMAN Mitochondrial ribosomal protein 63, isoform CRA_a OS=Homo sapiens OX=9606 GN=MRP63 PE=4 SV=1;sp|Q9BQC6|RT63_HUMAN Ribosomal protein 63, mitochondrial OS=Homo sapiens OX=9606 GN=MRPL57 PE=1 SV=1	2	1	1	1	1	1	1	1	1	1	1	0	0	0	1	0	0	1	1	1	1	1	1	1	0	0	0	1	0	0	1	1	1	1	1	1	1	0	0	0	1
545	A0A024RDQ0;A0A024RDS1;Q92598-2;Q92598-3;Q92598;Q92598-4;A0A0A0MSM0;B4DF68;B4DZB4;B4DY72;R4GN69;Q5TBM3	A0A024RDQ0;A0A024RDS1;Q92598-2;Q92598-3;Q92598;Q92598-4;A0A0A0MSM0;B4DF68;B4DZB4;B4DY72	22;22;22;22;22;21;19;16;14;14;6;1	20;20;20;20;20;19;17;14;12;12;6;1	19;19;19;19;19;18;16;13;12;11;6;1	Heat shock protein 105 kDa	HSPH1	tr|A0A024RDQ0|A0A024RDQ0_HUMAN Heat shock 105kDa/110kDa protein 1, isoform CRA_a OS=Homo sapiens OX=9606 GN=HSPH1 PE=3 SV=1;tr|A0A024RDS1|A0A024RDS1_HUMAN Heat shock 105kDa/110kDa protein 1, isoform CRA_c OS=Homo sapiens OX=9606 GN=HSPH1 PE=3 SV=1;sp|Q9259	12	22	20	19	7	5	10	18	11	5	9	7	10	10	9	2	1	7	5	9	16	11	5	8	6	9	10	9	2	1	7	5	9	16	11	5	8	6	8	10	9
546	A0A024RDQ8;P40938;B4DKE6;Q5U0C2;Q53HK8;P40938-2;A0A087X270	A0A024RDQ8;P40938;B4DKE6;Q5U0C2;Q53HK8;P40938-2	9;9;8;8;8;8;2	9;9;8;8;8;8;2	9;9;8;8;8;8;2	Replication factor C subunit 3	RFC3	tr|A0A024RDQ8|A0A024RDQ8_HUMAN Replication factor C (Activator 1) 3, 38kDa, isoform CRA_a OS=Homo sapiens OX=9606 GN=RFC3 PE=4 SV=1;sp|P40938|RFC3_HUMAN Replication factor C subunit 3 OS=Homo sapiens OX=9606 GN=RFC3 PE=1 SV=2;tr|B4DKE6|B4DKE6_HUMAN cDNA FL	7	9	9	9	0	1	5	6	3	0	1	0	3	2	1	0	1	0	1	5	6	3	0	1	0	3	2	1	0	1	0	1	5	6	3	0	1	0	3	2	1
547	A0A0A8K9B7;B2R728;A0A024RDQ9;P30825	A0A0A8K9B7;B2R728;A0A024RDQ9;P30825	2;2;2;2	2;2;2;2	2;2;2;2	High affinity cationic amino acid transporter 1	SLC7A1	tr|A0A0A8K9B7|A0A0A8K9B7_HUMAN Solute carrier family 7 (Cationic amino acid transporter, y+ system), member 1 OS=Homo sapiens OX=9606 GN=SLC7A1 PE=2 SV=1;tr|B2R728|B2R728_HUMAN cDNA, FLJ93255, highly similar to Homo sapiens solute carrier family 7 (cationi	4	2	2	2	0	0	0	0	0	0	0	0	1	0	1	0	0	0	0	0	0	0	0	0	0	1	0	1	0	0	0	0	0	0	0	0	0	0	1	0	1
548	Q5T7C4;B7Z965;Q59GW1;A0A024RDR0;P09429;B3KQ05;A0A286R9D9;B2RPK0;Q9NYD7;D3DQY9;Q75MM1;A0A286R9F1;Q53TD0;P23497	Q5T7C4;B7Z965;Q59GW1;A0A024RDR0;P09429;B3KQ05;A0A286R9D9;B2RPK0	8;8;8;8;8;5;5;4;3;3;3;1;1;1	8;8;8;8;8;5;5;4;3;3;3;1;1;1	7;7;7;7;7;5;5;3;2;3;2;1;1;1	High mobility group protein B1;Putative high mobility group protein B1-like 1	HMGB1;HMGB1P1	tr|Q5T7C4|Q5T7C4_HUMAN High mobility group protein B1 OS=Homo sapiens OX=9606 GN=HMGB1 PE=1 SV=1;tr|B7Z965|B7Z965_HUMAN cDNA FLJ56337, highly similar to High mobility group protein B1 OS=Homo sapiens OX=9606 PE=2 SV=1;tr|Q59GW1|Q59GW1_HUMAN High-mobility g	14	8	8	7	4	3	6	7	7	4	3	0	5	5	4	3	0	4	3	6	7	7	4	3	0	5	5	4	3	0	4	3	5	6	7	4	3	0	4	5	4
549	B2RE68;A0A024RDT6;Q5W111-2;Q5W111	B2RE68;A0A024RDT6;Q5W111-2;Q5W111	1;1;1;1	1;1;1;1	1;1;1;1	SPRY domain-containing protein 7	C13orf1;SPRYD7	tr|B2RE68|B2RE68_HUMAN cDNA, FLJ94243 OS=Homo sapiens OX=9606 PE=2 SV=1;tr|A0A024RDT6|A0A024RDT6_HUMAN Chromosome 13 open reading frame 1, isoform CRA_a OS=Homo sapiens OX=9606 GN=C13orf1 PE=2 SV=1;sp|Q5W111-2|SPRY7_HUMAN Isoform 2 of SPRY domain-containin	4	1	1	1	0	0	1	0	0	0	0	0	0	0	0	0	0	0	0	1	0	0	0	0	0	0	0	0	0	0	0	0	1	0	0	0	0	0	0	0	0
550	A0A024RDU0;Q9UL03-3;Q9UL03;B4E2C8;G5E9X1;B3KQH5;B4DL13;C9J885;C9K0V7;C9JVX2;F8WAV7;B4E1J5;Q8N8M2;Q9UL03-2	A0A024RDU0;Q9UL03-3;Q9UL03;B4E2C8;G5E9X1;B3KQH5	6;6;6;4;4;4;2;1;1;1;1;1;1;1	6;6;6;4;4;4;2;1;1;1;1;1;1;1	5;5;5;4;4;4;1;1;1;0;1;1;0;1	Integrator complex subunit 6	INTS6	tr|A0A024RDU0|A0A024RDU0_HUMAN Integrator complex subunit 6, isoform CRA_d OS=Homo sapiens OX=9606 GN=INTS6 PE=4 SV=1;sp|Q9UL03-3|INT6_HUMAN Isoform 3 of Integrator complex subunit 6 OS=Homo sapiens OX=9606 GN=INTS6;sp|Q9UL03|INT6_HUMAN Integrator complex	14	6	6	5	0	0	1	2	2	1	1	0	0	0	0	0	4	0	0	1	2	2	1	1	0	0	0	0	0	4	0	0	1	1	1	1	1	0	0	0	0
551	A0A024RDU9;P13984	A0A024RDU9;P13984	6;6	6;6	6;6	General transcription factor IIF subunit 2	GTF2F2	tr|A0A024RDU9|A0A024RDU9_HUMAN General transcription factor IIF subunit 2 OS=Homo sapiens OX=9606 GN=GTF2F2 PE=3 SV=1;sp|P13984|T2FB_HUMAN General transcription factor IIF subunit 2 OS=Homo sapiens OX=9606 GN=GTF2F2 PE=1 SV=2	2	6	6	6	4	2	4	2	1	0	4	3	1	1	1	0	0	4	2	4	2	1	0	4	3	1	1	1	0	0	4	2	4	2	1	0	4	3	1	1	1
552	Q6LE65;A0A385FS41;A0A385FS25;A0A385FS12;B4DRB3;B4DTN0;A0A3B3IS71;A0A024RDV3;Q59HH0;P06400	Q6LE65;A0A385FS41;A0A385FS25;A0A385FS12;B4DRB3;B4DTN0;A0A3B3IS71;A0A024RDV3;Q59HH0;P06400	1;1;1;1;1;1;1;1;1;1	1;1;1;1;1;1;1;1;1;1	1;1;1;1;1;1;1;1;1;1	Retinoblastoma-associated protein	RB1	tr|Q6LE65|Q6LE65_HUMAN Retinoblastoma susceptibility protein (Fragment) OS=Homo sapiens OX=9606 GN=RB1 PE=4 SV=1;tr|A0A385FS41|A0A385FS41_HUMAN Retinoblastoma susceptibility protein (Fragment) OS=Homo sapiens OX=9606 GN=RB1 PE=4 SV=1;tr|A0A385FS25|A0A385FS	10	1	1	1	0	0	1	1	1	0	0	0	0	0	1	0	0	0	0	1	1	1	0	0	0	0	0	1	0	0	0	0	1	1	1	0	0	0	0	0	1
553	Q53F09;A0A024RDV7;O00505;H0Y4S9	Q53F09;A0A024RDV7;O00505	5;5;5;2	5;5;5;2	4;4;4;2	Importin subunit alpha;Importin subunit alpha-4	KPNA3	tr|Q53F09|Q53F09_HUMAN Karyopherin alpha 3 variant (Fragment) OS=Homo sapiens OX=9606 PE=2 SV=1;tr|A0A024RDV7|A0A024RDV7_HUMAN Importin subunit alpha OS=Homo sapiens OX=9606 GN=KPNA3 PE=3 SV=1;sp|O00505|IMA4_HUMAN Importin subunit alpha-4 OS=Homo sapiens O	4	5	5	4	1	1	3	2	2	1	0	0	2	2	3	0	0	1	1	3	2	2	1	0	0	2	2	3	0	0	0	1	3	1	1	1	0	0	2	1	2
554	B4DQR1;B4DKX7;A0A024RDX4;Q8IW45-3;Q8IW45-4;Q8IW45;Q8IW45-2	B4DQR1;B4DKX7;A0A024RDX4;Q8IW45-3;Q8IW45-4;Q8IW45;Q8IW45-2	1;1;1;1;1;1;1	1;1;1;1;1;1;1	1;1;1;1;1;1;1	ATP-dependent (S)-NAD(P)H-hydrate dehydratase	FLJ10769;CARKD	tr|B4DQR1|B4DQR1_HUMAN cDNA FLJ55241 OS=Homo sapiens OX=9606 GN=FLJ10769 PE=2 SV=1;tr|B4DKX7|B4DKX7_HUMAN ATP-dependent (S)-NAD(P)H-hydrate dehydratase OS=Homo sapiens OX=9606 GN=CARKD PE=2 SV=1;tr|A0A024RDX4|A0A024RDX4_HUMAN ATP-dependent (S)-NAD(P)H-hydr	7	1	1	1	0	0	0	1	0	0	0	0	0	0	0	0	0	0	0	0	1	0	0	0	0	0	0	0	0	0	0	0	0	1	0	0	0	0	0	0	0
555	A0A024RDY0;O00410;O00410-3;H0Y8C6;B4E0R6;O00410-2;B3KWG6;E7ETV3;E7EV12;E7EQT5;E7EWK4;E7EX05;H0Y3V4;C9JQT6;C9JZD8;E7ETV8;E7ESZ1;C9J875;C9JXE0;Q9BVS9;O60518;C9J583;C9JZ53;F8WF30;B4DTX6	A0A024RDY0;O00410;O00410-3;H0Y8C6;B4E0R6;O00410-2	22;22;21;20;18;18;10;8;6;6;5;5;5;4;4;4;4;3;2;2;2;1;1;1;1	22;22;21;20;18;18;10;8;6;6;5;5;5;4;4;4;4;3;2;2;2;1;1;1;1	22;22;21;20;18;18;10;8;6;6;5;5;5;4;4;4;4;3;2;2;2;1;1;1;1	Importin-5	RANBP5;IPO5	tr|A0A024RDY0|A0A024RDY0_HUMAN RAN binding protein 5, isoform CRA_d OS=Homo sapiens OX=9606 GN=RANBP5 PE=4 SV=1;sp|O00410|IPO5_HUMAN Importin-5 OS=Homo sapiens OX=9606 GN=IPO5 PE=1 SV=4;sp|O00410-3|IPO5_HUMAN Isoform 3 of Importin-5 OS=Homo sapiens OX=9606	25	22	22	22	9	4	17	15	12	9	9	6	11	11	8	6	2	9	4	17	15	12	9	9	6	11	11	8	6	2	9	4	17	15	12	9	9	6	11	11	8
556	B3KRY3;A0A024RDY3;P11279;P11279-2;Q59FZ0	B3KRY3;A0A024RDY3;P11279;P11279-2	3;3;3;2;1	3;3;3;2;1	3;3;3;2;1	Lysosome-associated membrane glycoprotein 1	LAMP1	tr|B3KRY3|B3KRY3_HUMAN cDNA FLJ35079 fis, clone PLACE6005283, highly similar to Lysosome-associated membrane glycoprotein 1 OS=Homo sapiens OX=9606 PE=2 SV=1;tr|A0A024RDY3|A0A024RDY3_HUMAN Lysosomal-associated membrane protein 1, isoform CRA_a OS=Homo sapi	5	3	3	3	2	1	3	1	1	2	1	0	1	1	1	2	0	2	1	3	1	1	2	1	0	1	1	1	2	0	2	1	3	1	1	2	1	0	1	1	1
557	Q5T911;A0A024RDY7;U4PSC4;Q9NPJ6-2;Q9NPJ6	Q5T911;A0A024RDY7;U4PSC4;Q9NPJ6-2;Q9NPJ6	1;1;1;1;1	1;1;1;1;1	1;1;1;1;1	Mediator of RNA polymerase II transcription subunit 4	MED4	tr|Q5T911|Q5T911_HUMAN Mediator of RNA polymerase II transcription subunit 4 (Fragment) OS=Homo sapiens OX=9606 GN=MED4 PE=1 SV=1;tr|A0A024RDY7|A0A024RDY7_HUMAN Mediator of RNA polymerase II transcription subunit 4 OS=Homo sapiens OX=9606 GN=MED4 PE=3 SV=1	5	1	1	1	0	0	1	1	0	0	0	1	0	0	0	0	0	0	0	1	1	0	0	0	1	0	0	0	0	0	0	0	1	1	0	0	0	1	0	0	0
558	A0A024RDY9;B1ALK7;Q14155-1;B7Z6G2;A0A2R8YG42;Q14155-5;Q14155-6;A0A2X0SF98;Q14155-2;Q14155-3;Q14155;E7EUY6;Q5W9H1;E9PDQ5;B7Z344;B7Z6D9;E7EU80;C9JDI6;B1ANY6;Q5ZEZ3;F6SJA5;E7ENL8;C9JAD7;B7Z667	A0A024RDY9;B1ALK7;Q14155-1;B7Z6G2;A0A2R8YG42;Q14155-5;Q14155-6;A0A2X0SF98;Q14155-2;Q14155-3;Q14155;E7EUY6;Q5W9H1;E9PDQ5;B7Z344	32;32;32;31;31;31;25;24;24;24;24;22;21;19;17;6;5;4;4;4;3;3;2;2	32;32;32;31;31;31;25;24;24;24;24;22;21;19;17;6;5;4;4;4;3;3;2;2	27;27;27;26;26;26;21;20;20;20;20;20;19;17;17;6;3;2;2;4;3;1;2;0	Rho guanine nucleotide exchange factor 7	ARHGEF7;KIAA0142	tr|A0A024RDY9|A0A024RDY9_HUMAN Rho guanine nucleotide exchange factor (GEF) 7, isoform CRA_b OS=Homo sapiens OX=9606 GN=ARHGEF7 PE=4 SV=1;tr|B1ALK7|B1ALK7_HUMAN Rho guanine nucleotide exchange factor 7 OS=Homo sapiens OX=9606 GN=ARHGEF7 PE=1 SV=1;sp|Q14155	24	32	32	27	22	22	1	1	1	0	25	23	2	0	0	1	2	22	22	1	1	1	0	25	23	2	0	0	1	2	18	19	1	1	1	0	21	19	2	0	0
559	A0A024RDZ9;A8K097;A0A024RE04;Q5JVF3-3;Q5JVF3-2;Q5JVF3;Q5JVF3-4	A0A024RDZ9;A8K097;A0A024RE04;Q5JVF3-3;Q5JVF3-2;Q5JVF3;Q5JVF3-4	2;2;2;2;2;2;2	2;2;2;2;2;2;2	2;2;2;2;2;2;2	PCI domain-containing protein 2	RP11-98F14.6;PCID2	tr|A0A024RDZ9|A0A024RDZ9_HUMAN PCI domain-containing protein OS=Homo sapiens OX=9606 GN=RP11-98F14.6 PE=4 SV=1;tr|A8K097|A8K097_HUMAN cDNA FLJ78373, highly similar to Homo sapiens PCI domain containing 2, mRNA OS=Homo sapiens OX=9606 PE=2 SV=1;tr|A0A024RE0	7	2	2	2	0	0	1	1	0	0	1	0	1	0	1	1	0	0	0	1	1	0	0	1	0	1	0	1	1	0	0	0	1	1	0	0	1	0	1	0	1
560	C9JGM0;A0A024RE27;Q96GK7	C9JGM0;A0A024RE27;Q96GK7	1;1;1	1;1;1	1;1;1	Fumarylacetoacetate hydrolase domain-containing protein 2A	FAHD2A	tr|C9JGM0|C9JGM0_HUMAN Fumarylacetoacetate hydrolase domain-containing protein 2A (Fragment) OS=Homo sapiens OX=9606 GN=FAHD2A PE=1 SV=1;tr|A0A024RE27|A0A024RE27_HUMAN Fumarylacetoacetate hydrolase domain containing 2A, isoform CRA_a OS=Homo sapiens OX=960	3	1	1	1	0	0	1	0	1	0	0	0	1	1	0	0	0	0	0	1	0	1	0	0	0	1	1	0	0	0	0	0	1	0	1	0	0	0	1	1	0
561	E1Y6P6;X5JZ45;W8YSA8;W8FKE1;W1ICE9;W0NQ25;V6CI97;U3MLI1;S5FMM0;S5DU09;S5DU05;S5DN70;S5DN66;S5DLG2;S5DLF7;S5DLF2;S5DI32;S5DI31;S5DHQ8;S5DHQ4;R9RIA4;R9RH57;R9RH45;R9RH39;R4RWU8;Q8MHM5;M9ZV78;I7JB69;I7HBP7;I2GUK7;I1V5E9;G9MD19;G9I1P6;G0WJF1;F6KVT8;F2XI56;E9LMN8;E3Q1I7;E3Q1I5;E3Q0Y3;E1Y7F7;E1XUP6;E0WN45;E0WN44;C7EW73;C7C619;B5MA82;A7LH95;A6YQG8;A0A3G8GGF8;A0A2Z5XAE1;A0A2U8KGL9;A0A1W7INV8;A0A1S6GP34;A…	E1Y6P6;X5JZ45;W8YSA8;W8FKE1;W1ICE9;W0NQ25;V6CI97;U3MLI1;S5FMM0;S5DU09;S5DU05;S5DN70;S5DN66;S5DLG2;S5DLF7;S5DLF2;S5DI32;S5DI31;S5DHQ8;S5DHQ4;R9RIA4;R9RH57;R9RH45;R9RH39;R4RWU8;Q8MHM5;M9ZV78;I7JB69;I7HBP7;I2GUK7;I1V5E9;G9MD19;G9I1P6;G0WJF1;F6KVT8;F2XI56;E9LMN8;E3Q1I7;E3Q1I5;E3Q0Y3;E1Y7F7;E1XUP6;E0WN45;E0WN44;C7EW73;C7C619;B5MA82;A7LH95;A6YQG8;A0A3G8GGF8;A0A2Z5XAE1;A0A2U8KGL9;A0A1W7INV8;A0A1S6GP34;A…	10;10;10;10;10;10;10;10;10;10;10;10;10;10;10;10;10;10;10;10;10;10;10;10;10;10;10;10;10;10;10;10;10;10;10;10;10;10;10;10;10;10;10;10;10;10;10;10;10;10;10;10;10;10;10;10;10;10;10;10;10;10;10;10;10;10;10;10;10;10;10;10;10;10;10;10;10;10;10;10;10;10;10;10;10;10;10;10;10;10;10;10;10;10;10;10;10;10;10;10;10;10;10;10;10;10;10;10;10;10;10;10;10;10;10;10;10;10;10;10;10;10;10;10;10;10;10;10;10;10;10;10;10;…	2;2;2;2;2;2;2;2;2;2;2;2;2;2;2;2;2;2;2;2;2;2;2;2;2;2;2;2;2;2;2;2;2;2;2;2;2;2;2;2;2;2;2;2;2;2;2;2;2;2;2;2;2;2;2;2;2;2;2;2;2;2;2;2;2;2;2;2;2;2;2;2;2;2;2;2;2;2;2;2;2;2;2;2;2;2;2;2;2;2;2;2;2;2;2;2;2;2;2;2;2;2;2;2;2;2;2;2;2;2;2;2;2;2;2;2;2;2;2;2;2;2;2;2;2;2;2;2;2;2;2;2;2;2;2;2;2;2;2;2;2;2;2;2;2;2;2;2;2;2;2;2;2;2;2;2;2;2;2;2;2;2;2;2;2;2;2;2;2;2;2;2;2;2;2;2;2;2;2;2;2;2;2;2;2;2;2;2;2;2;2;2;2;2;2;2;2;2;2;2…	0;0;0;0;0;0;0;0;0;0;0;0;0;0;0;0;0;0;0;0;0;0;0;0;0;0;0;0;0;0;0;0;0;0;0;0;0;0;0;0;0;0;0;0;0;0;0;0;0;0;0;0;0;0;0;0;0;0;0;0;0;0;0;0;0;0;0;0;0;0;0;0;0;0;0;0;0;0;0;0;0;0;0;0;0;0;0;0;0;0;0;0;0;0;0;0;0;0;0;0;0;0;0;0;0;0;0;0;0;0;0;0;0;0;0;0;0;0;0;0;0;0;0;0;0;0;0;0;0;0;0;0;0;0;0;0;0;0;0;0;0;0;0;0;0;0;0;0;0;0;0;0;0;0;0;0;0;0;0;0;0;0;0;0;0;0;0;0;0;0;0;0;0;0;0;0;0;0;0;0;0;0;0;0;0;0;0;0;0;0;0;0;0;0;0;0;0;0;0;0…	HLA class I histocompatibility antigen, Cw-7 alpha chain;HLA class I histocompatibility antigen, Cw-17 alpha chain	HLA-C;HLA-Cw;HLA-Cw*07;HLA-Cw*0707;HLA-B;HLA-A	tr|E1Y6P6|E1Y6P6_HUMAN MHC class I antigen (Fragment) OS=Homo sapiens OX=9606 GN=HLA-C PE=3 SV=1;tr|X5JZ45|X5JZ45_HUMAN MHC class I antigen (Fragment) OS=Homo sapiens OX=9606 GN=HLA-C PE=3 SV=1;tr|W8YSA8|W8YSA8_HUMAN MHC class I antigen (Fragment) OS=Homo	13950	10	2	0	3	2	8	6	6	2	3	2	4	2	2	3	0	0	0	1	1	2	0	0	0	0	0	0	0	0	0	0	0	0	0	0	0	0	0	0	0
562	A0A0G2JNZ5;B7Z7G9;B7Z6E6;D3DV87;B2R6A7;A0A223PQI4;A0A0G2JLB3;A0A068F658;B7Z6S9;P04062-4;P04062-2;P04062;B7Z731;A0A068FB60;A0A068F753;A0A068F579;A0A0G2JNZ0;P04062-5;A0A068F661;B3KQW3;B4DHT6;A0A068F4C8;P04062-3	A0A0G2JNZ5;B7Z7G9;B7Z6E6;D3DV87;B2R6A7;A0A223PQI4;A0A0G2JLB3;A0A068F658;B7Z6S9;P04062-4;P04062-2;P04062;B7Z731;A0A068FB60;A0A068F753;A0A068F579;A0A0G2JNZ0;P04062-5	3;3;3;3;3;3;3;3;3;3;3;3;2;2;2;2;2;2;1;1;1;1;1	3;3;3;3;3;3;3;3;3;3;3;3;2;2;2;2;2;2;1;1;1;1;1	3;3;3;3;3;3;3;3;3;3;3;3;2;2;2;2;2;2;1;1;1;1;1	Glucosylceramidase	GBA	tr|A0A0G2JNZ5|A0A0G2JNZ5_HUMAN Glucosylceramidase OS=Homo sapiens OX=9606 GN=GBA PE=1 SV=1;tr|B7Z7G9|B7Z7G9_HUMAN Glucosylceramidase OS=Homo sapiens OX=9606 PE=2 SV=1;tr|B7Z6E6|B7Z6E6_HUMAN Glucosylceramidase OS=Homo sapiens OX=9606 PE=2 SV=1;tr|D3DV87|D3D	23	3	3	3	0	0	1	1	0	0	0	0	2	0	0	0	0	0	0	1	1	0	0	0	0	2	0	0	0	0	0	0	1	1	0	0	0	0	2	0	0
563	S4R460;A0A0B4J2B5;A0A4W8ZXM2;Q9UL91;Q9UL72;A0A068LKR4;Q0ZCH9;A0A4P8J2C9;A0A1W6IYJ3;A0A0X9USM3;A0A0X9T7T4	S4R460;A0A0B4J2B5;A0A4W8ZXM2;Q9UL91;Q9UL72;A0A068LKR4;Q0ZCH9;A0A4P8J2C9;A0A1W6IYJ3;A0A0X9USM3;A0A0X9T7T4	1;1;1;1;1;1;1;1;1;1;1	1;1;1;1;1;1;1;1;1;1;1	1;1;1;1;1;1;1;1;1;1;1		IGHV3OR16-9	tr|S4R460|S4R460_HUMAN Immunoglobulin heavy variable 3/OR16-9 (non-functional) OS=Homo sapiens OX=9606 GN=IGHV3OR16-9 PE=1 SV=2;tr|A0A0B4J2B5|A0A0B4J2B5_HUMAN Immunoglobulin heavy variable 3/OR16-9 (non-functional) (Fragment) OS=Homo sapiens OX=9606 GN=IGH	11	1	1	1	1	1	1	1	1	1	1	1	1	1	1	1	1	1	1	1	1	1	1	1	1	1	1	1	1	1	1	1	1	1	1	1	1	1	1	1	1
564	A0A1Z1VXG5;A0A087WXM8;A0A1A9C7B7;I7L574;I7KDP0;G0TQY6;A0A0A1TTQ0;A0A068W6H0;P50895;K7ENU8	A0A1Z1VXG5;A0A087WXM8;A0A1A9C7B7;I7L574;I7KDP0;G0TQY6;A0A0A1TTQ0;A0A068W6H0;P50895;K7ENU8	2;2;2;2;2;2;2;2;2;1	2;2;2;2;2;2;2;2;2;1	2;2;2;2;2;2;2;2;2;1	Basal cell adhesion molecule	BCAM;LU	tr|A0A1Z1VXG5|A0A1Z1VXG5_HUMAN Basal cell adhesion molecule (Fragment) OS=Homo sapiens OX=9606 GN=BCAM PE=4 SV=1;tr|A0A087WXM8|A0A087WXM8_HUMAN Basal cell adhesion molecule OS=Homo sapiens OX=9606 GN=BCAM PE=1 SV=1;tr|A0A1A9C7B7|A0A1A9C7B7_HUMAN Lutheran b	10	2	2	2	0	0	2	0	0	0	0	0	0	0	0	0	0	0	0	2	0	0	0	0	0	0	0	0	0	0	0	0	2	0	0	0	0	0	0	0	0
565	A0A075B6E5;A8K2B4;A0A4D6J698;A0A097PID1;A0A097PIC4;A0A0U1RRM6;Q8N8S7-3;Q8N8S7-2;Q8N8S7;A0A0U1RQP7	A0A075B6E5;A8K2B4;A0A4D6J698;A0A097PID1;A0A097PIC4;A0A0U1RRM6;Q8N8S7-3;Q8N8S7-2;Q8N8S7;A0A0U1RQP7	4;4;4;4;4;4;4;4;4;2	4;4;4;4;4;4;4;4;4;2	4;4;4;4;4;4;4;4;4;2	Protein enabled homolog	ENAH	tr|A0A075B6E5|A0A075B6E5_HUMAN Protein enabled homolog (Fragment) OS=Homo sapiens OX=9606 GN=ENAH PE=1 SV=2;tr|A8K2B4|A8K2B4_HUMAN cDNA FLJ77490, highly similar to Homo sapiens enabled homolog (Drosophila) (ENAH), transcript variant 2, mRNA OS=Homo sapiens	10	4	4	4	0	1	2	0	1	0	0	0	1	0	0	0	1	0	1	2	0	1	0	0	0	1	0	0	0	1	0	1	2	0	1	0	0	0	1	0	0
566	B4DSW1;B4DSI7;A0A075B6Q2;S4R347;Q5T0N5-3;Q5T0N5-4;Q5T0N5-2;Q5T0N5-5;Q5T0N5	B4DSW1;B4DSI7;A0A075B6Q2;S4R347;Q5T0N5-3;Q5T0N5-4;Q5T0N5-2;Q5T0N5-5;Q5T0N5	1;1;1;1;1;1;1;1;1	1;1;1;1;1;1;1;1;1	1;1;1;1;1;1;1;1;1	Formin-binding protein 1-like	FNBP1L	tr|B4DSW1|B4DSW1_HUMAN cDNA FLJ50855 OS=Homo sapiens OX=9606 PE=2 SV=1;tr|B4DSI7|B4DSI7_HUMAN cDNA FLJ61686 OS=Homo sapiens OX=9606 PE=2 SV=1;tr|A0A075B6Q2|A0A075B6Q2_HUMAN Formin-binding protein 1-like (Fragment) OS=Homo sapiens OX=9606 GN=FNBP1L PE=1 SV=	9	1	1	1	0	0	1	0	0	0	0	0	0	1	0	0	0	0	0	1	0	0	0	0	0	0	1	0	0	0	0	0	1	0	0	0	0	0	0	1	0
567	A2JA19;A0A109PW65;A0A0C4DH67;A0A0C4DH69;A0A075B6S5	A2JA19;A0A109PW65;A0A0C4DH67;A0A0C4DH69;A0A075B6S5	1;1;1;1;1	1;1;1;1;1	1;1;1;1;1		IGKV1-8;IGKV1-9;IGKV1-27	tr|A2JA19|A2JA19_HUMAN Anti-mucin1 light chain variable region (Fragment) OS=Homo sapiens OX=9606 PE=2 SV=1;tr|A0A109PW65|A0A109PW65_HUMAN GCT-A3 light chain variable region (Fragment) OS=Homo sapiens OX=9606 PE=2 SV=1;sp|A0A0C4DH67|KV108_HUMAN Immunoglobu	5	1	1	1	1	1	1	0	0	1	1	1	1	0	0	1	0	1	1	1	0	0	1	1	1	1	0	0	1	0	1	1	1	0	0	1	1	1	1	0	0
568	A0A075B730;P58107	A0A075B730;P58107	51;51	46;46	46;46	Epiplakin	EPPK1	tr|A0A075B730|A0A075B730_HUMAN Epiplakin OS=Homo sapiens OX=9606 GN=EPPK1 PE=1 SV=2;sp|P58107|EPIPL_HUMAN Epiplakin OS=Homo sapiens OX=9606 GN=EPPK1 PE=1 SV=3	2	51	46	46	13	20	33	17	27	24	11	10	26	12	13	20	1	10	18	29	13	23	20	8	8	22	10	10	15	0	10	18	29	13	23	20	8	8	22	10	10
569	A0A076MKN9;Q99626	A0A076MKN9;Q99626	1;1	1;1	1;1	Homeobox protein CDX-2	CDX2	tr|A0A076MKN9|A0A076MKN9_HUMAN CDX2/AS OS=Homo sapiens OX=9606 GN=CDX2 PE=2 SV=1;sp|Q99626|CDX2_HUMAN Homeobox protein CDX-2 OS=Homo sapiens OX=9606 GN=CDX2 PE=1 SV=3	2	1	1	1	0	0	0	1	0	0	1	0	1	0	0	0	0	0	0	0	1	0	0	1	0	1	0	0	0	0	0	0	0	1	0	0	1	0	1	0	0
570	A0A087WSW7;F6XU50;Q6I7N8;A0A0B4J1V9;Q9NRZ9-6;Q9NRZ9-5;Q9NRZ9-3;Q9NRZ9-2;Q9NRZ9;Q9NRZ9-4;Q9NW36;B1ALG6;Q9NRZ9-8;Q9NRZ9-7	A0A087WSW7;F6XU50;Q6I7N8;A0A0B4J1V9;Q9NRZ9-6;Q9NRZ9-5;Q9NRZ9-3;Q9NRZ9-2;Q9NRZ9;Q9NRZ9-4;Q9NW36	4;4;4;4;4;4;4;4;4;3;2;1;1;1	4;4;4;4;4;4;4;4;4;3;2;1;1;1	4;4;4;4;4;4;4;4;4;3;2;1;1;1	Lymphoid-specific helicase	HELLS	tr|A0A087WSW7|A0A087WSW7_HUMAN Helicase, lymphoid-specific, isoform CRA_d OS=Homo sapiens OX=9606 GN=HELLS PE=1 SV=1;tr|F6XU50|F6XU50_HUMAN Helicase, lymphoid-specific, isoform CRA_l OS=Homo sapiens OX=9606 GN=HELLS PE=1 SV=1;tr|Q6I7N8|Q6I7N8_HUMAN Lymphoi	14	4	4	4	0	1	3	1	2	0	1	0	0	0	0	0	0	0	1	3	1	2	0	1	0	0	0	0	0	0	0	1	3	1	2	0	1	0	0	0	0
571	I3L159;I3L1F5;Q6IBP2;Q6FHB5;Q53HF1;B3KSE0;A0A087WT44;P30519-2;P30519;I3L276;I3L4P8;A0A1B0GXH0;I3L463	I3L159;I3L1F5;Q6IBP2;Q6FHB5;Q53HF1;B3KSE0;A0A087WT44;P30519-2;P30519	3;3;3;3;3;3;3;3;3;1;1;1;1	3;3;3;3;3;3;3;3;3;1;1;1;1	3;3;3;3;3;3;3;3;3;1;1;1;1	Heme oxygenase 2	HMOX2	tr|I3L159|I3L159_HUMAN Heme oxygenase 2 (Fragment) OS=Homo sapiens OX=9606 GN=HMOX2 PE=1 SV=1;tr|I3L1F5|I3L1F5_HUMAN Heme oxygenase 2 (Fragment) OS=Homo sapiens OX=9606 GN=HMOX2 PE=1 SV=1;tr|Q6IBP2|Q6IBP2_HUMAN Heme oxygenase OS=Homo sapiens OX=9606 GN=HMO	13	3	3	3	0	0	2	0	0	0	0	0	2	0	0	0	0	0	0	2	0	0	0	0	0	2	0	0	0	0	0	0	2	0	0	0	0	0	2	0	0
572	A0A087WXD2;H7C5T8;H7C4U7;H7C535;A0A087WT53;A0A455I2N7;V9P4H4;Q96QZ7-4;Q96QZ7-3;Q96QZ7-5;Q96QZ7-7;Q96QZ7-6;Q96QZ7-2;Q96QZ7	A0A087WXD2;H7C5T8;H7C4U7;H7C535;A0A087WT53;A0A455I2N7;V9P4H4;Q96QZ7-4;Q96QZ7-3;Q96QZ7-5;Q96QZ7-7;Q96QZ7-6;Q96QZ7-2;Q96QZ7	1;1;1;1;1;1;1;1;1;1;1;1;1;1	1;1;1;1;1;1;1;1;1;1;1;1;1;1	1;1;1;1;1;1;1;1;1;1;1;1;1;1	Membrane-associated guanylate kinase, WW and PDZ domain-containing protein 1	MAGI1	tr|A0A087WXD2|A0A087WXD2_HUMAN Membrane-associated guanylate kinase, WW and PDZ domain-containing protein 1 OS=Homo sapiens OX=9606 GN=MAGI1 PE=1 SV=1;tr|H7C5T8|H7C5T8_HUMAN Membrane-associated guanylate kinase, WW and PDZ domain-containing protein 1 (Frag	14	1	1	1	0	1	0	0	0	0	0	0	0	0	0	0	0	0	1	0	0	0	0	0	0	0	0	0	0	0	0	1	0	0	0	0	0	0	0	0	0
573	B7Z4P1;Q6ZQU6;F5H5N1;B7Z1U1;A8K0V6;Q8NAS7;Q7LD69;Q9H3K5;A0A087WXF6;A0A087WTI3;F5GXJ1;Q6ZS38;O75251-2;O75251	B7Z4P1;Q6ZQU6;F5H5N1;B7Z1U1;A8K0V6;Q8NAS7;Q7LD69;Q9H3K5;A0A087WXF6;A0A087WTI3;F5GXJ1;Q6ZS38;O75251-2;O75251	1;1;1;1;1;1;1;1;1;1;1;1;1;1	1;1;1;1;1;1;1;1;1;1;1;1;1;1	1;1;1;1;1;1;1;1;1;1;1;1;1;1	NADH dehydrogenase [ubiquinone] iron-sulfur protein 7, mitochondrial	NDUFS7	tr|B7Z4P1|B7Z4P1_HUMAN cDNA FLJ58024, highly similar to NADH-ubiquinone oxidoreductase 20 kDa subunit, mitochondrial OS=Homo sapiens OX=9606 PE=2 SV=1;tr|Q6ZQU6|Q6ZQU6_HUMAN cDNA FLJ46880 fis, clone UTERU3015299, highly similar to NADH-ubiquinone oxidoredu	14	1	1	1	0	0	0	1	0	0	0	0	0	1	1	0	0	0	0	0	1	0	0	0	0	0	1	1	0	0	0	0	0	1	0	0	0	0	0	1	1
574	A0A087X0S7;Q53F69;A0A0C4DH00;A0A087WTU1;Q562F1;B4DK79;A0A0B4J2G4;Q15345-3;Q15345	A0A087X0S7;Q53F69;A0A0C4DH00;A0A087WTU1;Q562F1;B4DK79;A0A0B4J2G4;Q15345-3;Q15345	1;1;1;1;1;1;1;1;1	1;1;1;1;1;1;1;1;1	1;1;1;1;1;1;1;1;1	Leucine-rich repeat-containing protein 41	LRRC41	tr|A0A087X0S7|A0A087X0S7_HUMAN Leucine-rich repeat-containing protein 41 OS=Homo sapiens OX=9606 GN=LRRC41 PE=1 SV=1;tr|Q53F69|Q53F69_HUMAN MUF1 protein variant (Fragment) OS=Homo sapiens OX=9606 PE=2 SV=1;tr|A0A0C4DH00|A0A0C4DH00_HUMAN Leucine-rich repeat	9	1	1	1	0	0	0	1	1	0	0	0	0	0	0	0	0	0	0	0	1	1	0	0	0	0	0	0	0	0	0	0	0	1	1	0	0	0	0	0	0
575	A0A087WVR3;A0A087WTW0;Q96T88;Q96T88-2;B4E0F9;A0A087WWG9	A0A087WVR3;A0A087WTW0;Q96T88;Q96T88-2;B4E0F9;A0A087WWG9	9;9;9;9;6;6	9;9;9;9;6;6	9;9;9;9;6;6	E3 ubiquitin-protein ligase UHRF1	UHRF1	tr|A0A087WVR3|A0A087WVR3_HUMAN E3 ubiquitin-protein ligase UHRF1 OS=Homo sapiens OX=9606 GN=UHRF1 PE=1 SV=1;tr|A0A087WTW0|A0A087WTW0_HUMAN E3 ubiquitin-protein ligase UHRF1 OS=Homo sapiens OX=9606 GN=UHRF1 PE=1 SV=1;sp|Q96T88|UHRF1_HUMAN E3 ubiquitin-prote	6	9	9	9	1	1	7	6	3	2	1	0	2	2	2	0	0	1	1	7	6	3	2	1	0	2	2	2	0	0	1	1	7	6	3	2	1	0	2	2	2
576	A0AR27;B7Z5E4;A0A087WU65;B7Z360;A0A2R8YE10;Q9NRW7	A0AR27;B7Z5E4;A0A087WU65;B7Z360;A0A2R8YE10;Q9NRW7	1;1;1;1;1;1	1;1;1;1;1;1	1;1;1;1;1;1	Vacuolar protein sorting-associated protein 45	VPS45	tr|A0AR27|A0AR27_HUMAN Vacuolar protein sorting 45A isoform OS=Homo sapiens OX=9606 PE=2 SV=1;tr|B7Z5E4|B7Z5E4_HUMAN cDNA FLJ54614, highly similar to Vacuolar protein sorting-associated protein 45 OS=Homo sapiens OX=9606 PE=2 SV=1;tr|A0A087WU65|A0A087WU65_	6	1	1	1	0	0	1	1	1	0	0	0	1	0	0	0	0	0	0	1	1	1	0	0	0	1	0	0	0	0	0	0	1	1	1	0	0	0	1	0	0
577	A0A087WUB9;Q8WYA6-3;Q8WYA6-2;Q8WYA6-4;Q8WYA6	A0A087WUB9;Q8WYA6-3;Q8WYA6-2;Q8WYA6-4;Q8WYA6	2;2;2;2;2	2;2;2;2;2	2;2;2;2;2	Beta-catenin-like protein 1	CTNNBL1	tr|A0A087WUB9|A0A087WUB9_HUMAN Beta-catenin-like protein 1 OS=Homo sapiens OX=9606 GN=CTNNBL1 PE=1 SV=1;sp|Q8WYA6-3|CTBL1_HUMAN Isoform 3 of Beta-catenin-like protein 1 OS=Homo sapiens OX=9606 GN=CTNNBL1;sp|Q8WYA6-2|CTBL1_HUMAN Isoform 2 of Beta-catenin-li	5	2	2	2	0	0	2	2	1	0	0	0	0	1	1	0	0	0	0	2	2	1	0	0	0	0	1	1	0	0	0	0	2	2	1	0	0	0	0	1	1
578	B4DDB9;A0A087WUC6;E9PI68;Q15005;E9PL01;H0YE04;E9PRB9	B4DDB9;A0A087WUC6;E9PI68;Q15005;E9PL01;H0YE04	4;4;4;4;3;2;1	4;4;4;4;3;2;1	4;4;4;4;3;2;1	Signal peptidase complex subunit 2	SPCS2	tr|B4DDB9|B4DDB9_HUMAN cDNA FLJ56339, highly similar to Signal peptidase complex subunit 2 OS=Homo sapiens OX=9606 PE=2 SV=1;tr|A0A087WUC6|A0A087WUC6_HUMAN Signal peptidase complex subunit 2 OS=Homo sapiens OX=9606 GN=SPCS2 PE=1 SV=1;tr|E9PI68|E9PI68_HUMAN	7	4	4	4	0	0	0	2	1	1	0	1	0	1	1	1	0	0	0	0	2	1	1	0	1	0	1	1	1	0	0	0	0	2	1	1	0	1	0	1	1
579	A0A087WUN7;H0YJ40;G3V4X6;G3V2S9;Q9GZT3-2;Q9GZT3;H0YJ07;H0YJU7;H0YJW7;H0YJI1	A0A087WUN7;H0YJ40;G3V4X6;G3V2S9;Q9GZT3-2;Q9GZT3;H0YJ07;H0YJU7;H0YJW7	3;3;3;3;3;3;2;2;2;1	3;3;3;3;3;3;2;2;2;1	3;3;3;3;3;3;2;2;2;1	SRA stem-loop-interacting RNA-binding protein, mitochondrial	SLIRP	tr|A0A087WUN7|A0A087WUN7_HUMAN SRA stem-loop-interacting RNA-binding protein, mitochondrial OS=Homo sapiens OX=9606 GN=SLIRP PE=1 SV=1;tr|H0YJ40|H0YJ40_HUMAN SRA stem-loop-interacting RNA-binding protein, mitochondrial (Fragment) OS=Homo sapiens OX=9606 GN	10	3	3	3	2	2	0	3	2	1	0	1	0	2	1	0	0	2	2	0	3	2	1	0	1	0	2	1	0	0	2	2	0	3	2	1	0	1	0	2	1
580	A0A2R8Y6B6;A0A087WUQ6;Q7L4Q3;P07203;Q6NSD4;X5DQZ7;A0A024R2T1;X5D926;A0A494C1C9;A0A494C118;P07203-2	A0A2R8Y6B6;A0A087WUQ6;Q7L4Q3;P07203;Q6NSD4	5;5;5;5;4;1;1;1;1;1;1	5;5;5;5;4;1;1;1;1;1;1	5;5;5;5;4;1;1;1;1;1;1	Glutathione peroxidase;Glutathione peroxidase 1	GPX1	tr|A0A2R8Y6B6|A0A2R8Y6B6_HUMAN Glutathione peroxidase 1 OS=Homo sapiens OX=9606 GN=GPX1 PE=1 SV=1;tr|A0A087WUQ6|A0A087WUQ6_HUMAN Glutathione peroxidase OS=Homo sapiens OX=9606 GN=GPX1 PE=1 SV=1;tr|Q7L4Q3|Q7L4Q3_HUMAN Glutathione peroxidase OS=Homo sapiens	11	5	5	5	1	1	1	4	1	0	2	0	1	3	2	1	0	1	1	1	4	1	0	2	0	1	3	2	1	0	1	1	1	4	1	0	2	0	1	3	2
581	E7ETK0;A0A2R8Y849;A0A087WUS0;A0A2R8YD14;P62847-2;P62847-3;P62847;P62847-4;A0A2R8Y8A0	E7ETK0;A0A2R8Y849;A0A087WUS0;A0A2R8YD14;P62847-2;P62847-3;P62847;P62847-4	5;5;5;5;5;5;5;5;2	5;5;5;5;5;5;5;5;2	5;5;5;5;5;5;5;5;2	40S ribosomal protein S24	RPS24	tr|E7ETK0|E7ETK0_HUMAN 40S ribosomal protein S24 OS=Homo sapiens OX=9606 GN=RPS24 PE=1 SV=1;tr|A0A2R8Y849|A0A2R8Y849_HUMAN 40S ribosomal protein S24 OS=Homo sapiens OX=9606 GN=RPS24 PE=1 SV=1;tr|A0A087WUS0|A0A087WUS0_HUMAN 40S ribosomal protein S24 OS=Homo	9	5	5	5	2	3	4	4	3	3	2	2	5	3	4	4	1	2	3	4	4	3	3	2	2	5	3	4	4	1	2	3	4	4	3	3	2	2	5	3	4
582	Q8N5A0;A0A087WUT6;O60841;B3KM86;D3DVI5;A0JLR8;Q05CQ1	Q8N5A0;A0A087WUT6;O60841;B3KM86;D3DVI5	12;12;12;8;8;3;3	12;12;12;8;8;3;3	12;12;12;8;8;3;3	Eukaryotic translation initiation factor 5B	EIF5B	tr|Q8N5A0|Q8N5A0_HUMAN Eukaryotic translation initiation factor 5B OS=Homo sapiens OX=9606 GN=EIF5B PE=1 SV=1;tr|A0A087WUT6|A0A087WUT6_HUMAN Eukaryotic translation initiation factor 5B OS=Homo sapiens OX=9606 GN=EIF5B PE=1 SV=1;sp|O60841|IF2P_HUMAN Eukaryo	7	12	12	12	3	1	7	7	9	3	1	0	3	5	6	0	0	3	1	7	7	9	3	1	0	3	5	6	0	0	3	1	7	7	9	3	1	0	3	5	6
583	D6W5C0;K9MS24;B2ZZ89;A0A087WUZ3;Q01082;Q01082-3;Q01082-2;B4DIF8;F8W6C1	D6W5C0;K9MS24;B2ZZ89;A0A087WUZ3;Q01082;Q01082-3;Q01082-2	13;13;13;13;13;11;11;3;1	13;13;13;13;13;11;11;3;1	13;13;13;13;13;11;11;3;1	Spectrin beta chain, non-erythrocytic 1	SPTBN1	tr|D6W5C0|D6W5C0_HUMAN Spectrin beta chain OS=Homo sapiens OX=9606 GN=SPTBN1 PE=3 SV=1;tr|K9MS24|K9MS24_HUMAN Spectrin beta chain OS=Homo sapiens OX=9606 GN=SPTBN1 PE=2 SV=1;tr|B2ZZ89|B2ZZ89_HUMAN Spectrin beta chain OS=Homo sapiens OX=9606 GN=SPTBN1 PE=2	9	13	13	13	2	1	7	4	3	1	1	2	2	0	0	1	0	2	1	7	4	3	1	1	2	2	0	0	1	0	2	1	7	4	3	1	1	2	2	0	0
584	Q6IB68;A0A087WV05;Q99417;A0A0D9SEI7	Q6IB68;A0A087WV05;Q99417	3;3;3;1	3;3;3;1	3;3;3;1	C-Myc-binding protein	MYCBP	tr|Q6IB68|Q6IB68_HUMAN MYCBP protein OS=Homo sapiens OX=9606 GN=MYCBP PE=2 SV=1;tr|A0A087WV05|A0A087WV05_HUMAN Uncharacterized protein OS=Homo sapiens OX=9606 PE=4 SV=1;sp|Q99417|MYCBP_HUMAN c-Myc-binding protein OS=Homo sapiens OX=9606 GN=MYCBP PE=1 SV=3	4	3	3	3	0	1	0	0	0	0	0	1	0	0	0	0	3	0	1	0	0	0	0	0	1	0	0	0	0	3	0	1	0	0	0	0	0	1	0	0	0
585	A0A087WV57;A6H8Y8;Q5JV90;A0A087WYS3;H7C4X9;A0A087WVZ6;Q9ULU4-3;Q9ULU4-6;Q9ULU4-17;Q9ULU4-15;Q9ULU4-23;Q9ULU4-8;Q9ULU4-21;Q9ULU4-18;Q9ULU4-14;Q9ULU4-12;Q9ULU4-22;Q9ULU4-16;Q9ULU4-9;Q9ULU4-5;Q9ULU4-20;Q9ULU4;Q9ULU4-13;Q9ULU4-10;Q9ULU4-11;Q9ULU4-7;Q9ULU4-19	A0A087WV57;A6H8Y8;Q5JV90;A0A087WYS3;H7C4X9;A0A087WVZ6;Q9ULU4-3;Q9ULU4-6;Q9ULU4-17;Q9ULU4-15;Q9ULU4-23;Q9ULU4-8;Q9ULU4-21;Q9ULU4-18;Q9ULU4-14;Q9ULU4-12;Q9ULU4-22;Q9ULU4-16;Q9ULU4-9;Q9ULU4-5;Q9ULU4-20;Q9ULU4;Q9ULU4-13;Q9ULU4-10;Q9ULU4-11;Q9ULU4-7;Q9ULU4-19	2;2;2;2;2;2;2;2;2;2;2;2;2;2;2;2;2;2;2;2;2;2;2;2;2;2;2	2;2;2;2;2;2;2;2;2;2;2;2;2;2;2;2;2;2;2;2;2;2;2;2;2;2;2	2;2;2;2;2;2;2;2;2;2;2;2;2;2;2;2;2;2;2;2;2;2;2;2;2;2;2	Protein kinase C-binding protein 1	ZMYND8;DKFZp564P1772	tr|A0A087WV57|A0A087WV57_HUMAN Protein kinase C-binding protein 1 OS=Homo sapiens OX=9606 GN=ZMYND8 PE=1 SV=1;tr|A6H8Y8|A6H8Y8_HUMAN ZMYND8 protein OS=Homo sapiens OX=9606 GN=ZMYND8 PE=2 SV=1;tr|Q5JV90|Q5JV90_HUMAN Uncharacterized protein DKFZp564P1772 OS=	27	2	2	2	0	1	0	0	0	0	0	1	0	0	0	0	0	0	1	0	0	0	0	0	1	0	0	0	0	0	0	1	0	0	0	0	0	1	0	0	0
586	A0A087WVI1;Q96JY6;Q96JY6-3;Q96JY6-5;E5RGS7;A0A087WXJ0;H0YBP7;B3KPU0;C9J760;C9J0X3;C9K0F0;C9JSR2;C9JS55;Q96JY6-2;Q96JY6-4	A0A087WVI1;Q96JY6;Q96JY6-3;Q96JY6-5;E5RGS7;A0A087WXJ0;H0YBP7;B3KPU0;C9J760;C9J0X3;C9K0F0;C9JSR2;C9JS55;Q96JY6-2;Q96JY6-4	2;2;2;2;1;1;1;1;1;1;1;1;1;1;1	2;2;2;2;1;1;1;1;1;1;1;1;1;1;1	2;2;2;2;1;1;1;1;1;1;1;1;1;1;1	PDZ and LIM domain protein 2	PDLIM2	tr|A0A087WVI1|A0A087WVI1_HUMAN PDZ and LIM domain protein 2 OS=Homo sapiens OX=9606 GN=PDLIM2 PE=1 SV=1;sp|Q96JY6|PDLI2_HUMAN PDZ and LIM domain protein 2 OS=Homo sapiens OX=9606 GN=PDLIM2 PE=1 SV=1;sp|Q96JY6-3|PDLI2_HUMAN Isoform 3 of PDZ and LIM domain p	15	2	2	2	0	0	1	1	1	0	0	0	0	0	1	0	0	0	0	1	1	1	0	0	0	0	0	1	0	0	0	0	1	1	1	0	0	0	0	0	1
587	A0A087WVM4;B7ZM99;Q6UB35;B2RD24;H0Y327;Q6UB35-2;Q5JYA8;Q5JYA3;Q4VXM1;Q4VXM0;Q8WX68	A0A087WVM4;B7ZM99;Q6UB35;B2RD24	11;11;11;8;5;3;2;2;1;1;1	11;11;11;8;5;3;2;2;1;1;1	11;11;11;8;5;3;2;2;1;1;1	Monofunctional C1-tetrahydrofolate synthase, mitochondrial	MTHFD1L	tr|A0A087WVM4|A0A087WVM4_HUMAN Monofunctional C1-tetrahydrofolate synthase, mitochondrial OS=Homo sapiens OX=9606 GN=MTHFD1L PE=1 SV=1;tr|B7ZM99|B7ZM99_HUMAN MTHFD1L protein OS=Homo sapiens OX=9606 GN=MTHFD1L PE=1 SV=1;sp|Q6UB35|C1TM_HUMAN Monofunctional C	11	11	11	11	5	0	7	9	7	4	2	0	6	5	4	4	0	5	0	7	9	7	4	2	0	6	5	4	4	0	5	0	7	9	7	4	2	0	6	5	4
588	A0A087WVP1;Q14517;H0Y8F5;H0Y9C8;H0Y9H4;D6RCE4	A0A087WVP1;Q14517	8;8;1;1;1;1	8;8;1;1;1;1	8;8;1;1;1;1	Protocadherin Fat 1;Protocadherin Fat 1, nuclear form	FAT1	tr|A0A087WVP1|A0A087WVP1_HUMAN Protocadherin Fat 1 OS=Homo sapiens OX=9606 GN=FAT1 PE=1 SV=1;sp|Q14517|FAT1_HUMAN Protocadherin Fat 1 OS=Homo sapiens OX=9606 GN=FAT1 PE=1 SV=2	6	8	8	8	2	0	0	4	0	0	1	1	1	2	1	1	0	2	0	0	4	0	0	1	1	1	2	1	1	0	2	0	0	4	0	0	1	1	1	2	1
589	A0A087WVQ6;Q00610-2;Q00610;J3KS13;P53675-2;P53675;A0A087WX41;K7EJJ5;J3KRF5;J3KSQ2;A4FU99;J3QL20;Q9H3B0;A0A087WV74;B7Z2Y4;A0A087WXH4;F5H5N6;B7Z1Z7	A0A087WVQ6;Q00610-2;Q00610	93;93;93;30;21;21;19;12;7;6;6;4;3;2;2;2;1;1	93;93;93;30;21;21;19;12;7;6;6;4;3;2;2;2;1;1	93;93;93;30;21;21;19;12;7;6;6;4;3;2;2;2;1;1	Clathrin heavy chain;Clathrin heavy chain 1	CLTC	tr|A0A087WVQ6|A0A087WVQ6_HUMAN Clathrin heavy chain OS=Homo sapiens OX=9606 GN=CLTC PE=1 SV=1;sp|Q00610-2|CLH1_HUMAN Isoform 2 of Clathrin heavy chain 1 OS=Homo sapiens OX=9606 GN=CLTC;sp|Q00610|CLH1_HUMAN Clathrin heavy chain 1 OS=Homo sapiens OX=9606 GN=	18	93	93	93	63	62	68	68	74	68	60	61	76	68	71	67	6	63	62	68	68	74	68	60	61	76	68	71	67	6	63	62	68	68	74	68	60	61	76	68	71
590	A0A087WVZ9;E5KT65;P19388;A0A0A0MQR7;B4DJ89;A0A087WWX0;A0A087WVN5	A0A087WVZ9;E5KT65;P19388;A0A0A0MQR7;B4DJ89;A0A087WWX0	9;9;9;8;5;5;1	9;9;9;8;5;5;1	9;9;9;8;5;5;1	DNA-directed RNA polymerases I, II, and III subunit RPABC1	POLR2E	tr|A0A087WVZ9|A0A087WVZ9_HUMAN DNA-directed RNA polymerases I, II, and III subunit RPABC1 OS=Homo sapiens OX=9606 GN=POLR2E PE=1 SV=1;tr|E5KT65|E5KT65_HUMAN DNA-directed RNA polymerase subunit RPABC1 OS=Homo sapiens OX=9606 PE=3 SV=1;sp|P19388|RPAB1_HUMAN	7	9	9	9	5	6	5	6	6	6	7	6	5	5	6	6	1	5	6	5	6	6	6	7	6	5	5	6	6	1	5	6	5	6	6	6	7	6	5	5	6
591	C9JAG1;G1UI38;Q8WU57;C9J9I1;A0A087WW58;Q9C0D9	C9JAG1;G1UI38;Q8WU57;C9J9I1;A0A087WW58;Q9C0D9	1;1;1;1;1;1	1;1;1;1;1;1	1;1;1;1;1;1	Ethanolaminephosphotransferase 1	EPT1;SELI	tr|C9JAG1|C9JAG1_HUMAN Ethanolaminephosphotransferase 1 (Fragment) OS=Homo sapiens OX=9606 GN=SELENOI PE=1 SV=1;tr|G1UI38|G1UI38_HUMAN Ethanolaminephosphotransferase 1 (Fragment) OS=Homo sapiens OX=9606 GN=EPT1 PE=2 SV=1;tr|Q8WU57|Q8WU57_HUMAN SELI protein	6	1	1	1	0	0	1	0	0	0	0	0	0	0	0	0	0	0	0	1	0	0	0	0	0	0	0	0	0	0	0	0	1	0	0	0	0	0	0	0	0
592	B2R6D0;A0A087WW66;Q99460-2;Q99460;Q05CW6;Q05BX4;H7C378;H7BZR6;C9J9M4	B2R6D0;A0A087WW66;Q99460-2;Q99460;Q05CW6;Q05BX4	17;17;17;17;15;14;5;2;1	17;17;17;17;15;14;5;2;1	17;17;17;17;15;14;5;2;1	26S proteasome non-ATPase regulatory subunit 1	PSMD1	tr|B2R6D0|B2R6D0_HUMAN 26S proteasome non-ATPase regulatory subunit 1 OS=Homo sapiens OX=9606 PE=2 SV=1;tr|A0A087WW66|A0A087WW66_HUMAN 26S proteasome non-ATPase regulatory subunit 1 OS=Homo sapiens OX=9606 GN=PSMD1 PE=1 SV=1;sp|Q99460-2|PSMD1_HUMAN Isoform	9	17	17	17	3	1	10	4	6	1	2	0	7	6	6	0	0	3	1	10	4	6	1	2	0	7	6	6	0	0	3	1	10	4	6	1	2	0	7	6	6
593	A0A087WW77;Q15334;A0PJG1	A0A087WW77;Q15334	4;4;1	4;4;1	4;4;1	Lethal(2) giant larvae protein homolog 1	LLGL1	tr|A0A087WW77|A0A087WW77_HUMAN Lethal(2) giant larvae protein homolog 1 OS=Homo sapiens OX=9606 GN=LLGL1 PE=1 SV=1;sp|Q15334|L2GL1_HUMAN Lethal(2) giant larvae protein homolog 1 OS=Homo sapiens OX=9606 GN=LLGL1 PE=1 SV=3	3	4	4	4	0	0	2	3	3	0	0	0	0	0	0	0	0	0	0	2	3	3	0	0	0	0	0	0	0	0	0	0	2	3	3	0	0	0	0	0	0
594	B4DP28;F8W8R3;A0A087WWF6;P49005;C9JHC7;C9IZD2;C9J8Z7;C9JLE1;H7C1B3	B4DP28;F8W8R3;A0A087WWF6;P49005;C9JHC7;C9IZD2;C9J8Z7;C9JLE1	4;4;4;4;3;2;2;2;1	4;4;4;4;3;2;2;2;1	4;4;4;4;3;2;2;2;1	DNA polymerase delta subunit 2	POLD2	tr|B4DP28|B4DP28_HUMAN cDNA FLJ51260, highly similar to DNA polymerase subunit delta 2 OS=Homo sapiens OX=9606 PE=2 SV=1;tr|F8W8R3|F8W8R3_HUMAN DNA polymerase delta subunit 2 OS=Homo sapiens OX=9606 GN=POLD2 PE=1 SV=1;tr|A0A087WWF6|A0A087WWF6_HUMAN DNA pol	9	4	4	4	0	1	3	2	0	1	0	0	2	1	0	0	0	0	1	3	2	0	1	0	0	2	1	0	0	0	0	1	3	2	0	1	0	0	2	1	0
595	A0A087WWH3;Q9NZM4-2;Q9NZM4	A0A087WWH3;Q9NZM4-2;Q9NZM4	4;4;4	4;4;4	4;4;4	Glioma tumor suppressor candidate region gene 1 protein	GLTSCR1	tr|A0A087WWH3|A0A087WWH3_HUMAN BRD4-interacting chromatin-remodeling complex-associated protein OS=Homo sapiens OX=9606 GN=BICRA PE=1 SV=1;sp|Q9NZM4-2|BICRA_HUMAN Isoform 2 of BRD4-interacting chromatin-remodeling complex-associated protein OS=Homo sapiens	3	4	4	4	0	0	0	0	0	0	1	4	1	0	0	0	0	0	0	0	0	0	0	1	4	1	0	0	0	0	0	0	0	0	0	0	1	4	1	0	0
596	A0A499FJY3;A0A087WWP4;A0A494C001;Q96T37-4;Q96T37-2;Q96T37-3;Q96T37;Q59EY1	A0A499FJY3;A0A087WWP4;A0A494C001;Q96T37-4;Q96T37-2;Q96T37-3;Q96T37	7;7;7;7;7;7;7;2	7;7;7;7;7;7;7;2	7;7;7;7;7;7;7;2	Putative RNA-binding protein 15	RBM15	tr|A0A499FJY3|A0A499FJY3_HUMAN RNA-binding protein 15 OS=Homo sapiens OX=9606 GN=RBM15 PE=1 SV=1;tr|A0A087WWP4|A0A087WWP4_HUMAN RNA-binding protein 15 OS=Homo sapiens OX=9606 GN=RBM15 PE=1 SV=1;tr|A0A494C001|A0A494C001_HUMAN RNA-binding protein 15 OS=Homo	8	7	7	7	0	0	2	1	1	1	0	0	2	1	2	1	0	0	0	2	1	1	1	0	0	2	1	2	1	0	0	0	2	1	1	1	0	0	2	1	2
597	V9GYP5;B4DQC7;A0A087WWQ2;A8K6D2;Q92979;A0A0U3B3H7;B4DP65;A0A087WVM7	V9GYP5;B4DQC7;A0A087WWQ2;A8K6D2;Q92979;A0A0U3B3H7;B4DP65;A0A087WVM7	2;2;2;2;2;1;1;1	2;2;2;2;2;1;1;1	2;2;2;2;2;1;1;1	Ribosomal RNA small subunit methyltransferase NEP1	EMG1	tr|V9GYP5|V9GYP5_HUMAN Ribosomal RNA small subunit methyltransferase NEP1 (Fragment) OS=Homo sapiens OX=9606 GN=EMG1 PE=1 SV=2;tr|B4DQC7|B4DQC7_HUMAN cDNA FLJ60792, highly similar to Probable ribosome biogenesis protein NEP1 OS=Homo sapiens OX=9606 PE=2 SV	8	2	2	2	1	0	1	0	0	0	0	0	1	0	0	0	0	1	0	1	0	0	0	0	0	1	0	0	0	0	1	0	1	0	0	0	0	0	1	0	0
598	A0A087WWS1;Q96FV9;J3KT14;R4GMN4;A0A087WY84;Q96FV9-2	A0A087WWS1;Q96FV9;J3KT14;R4GMN4;A0A087WY84;Q96FV9-2	2;2;1;1;1;1	2;2;1;1;1;1	2;2;1;1;1;1	THO complex subunit 1	THOC1	tr|A0A087WWS1|A0A087WWS1_HUMAN THO complex subunit 1 OS=Homo sapiens OX=9606 GN=THOC1 PE=1 SV=1;sp|Q96FV9|THOC1_HUMAN THO complex subunit 1 OS=Homo sapiens OX=9606 GN=THOC1 PE=1 SV=1;tr|J3KT14|J3KT14_HUMAN THO complex subunit 1 OS=Homo sapiens OX=9606 GN=T	6	2	2	2	1	0	0	0	0	0	2	1	0	0	0	0	0	1	0	0	0	0	0	2	1	0	0	0	0	0	1	0	0	0	0	0	2	1	0	0	0
599	A0A087WWU8;Q5HYB6;B2RDE1;A0A0S2Z4I4;A0A0S2Z4G8;A0A0S2Z4G4;P06753-4;P06753-3;P06753-6;P06753-5;P06753-2;D6R904;Q8NAG3;B4DWT5;A0A494C0P6;J3KN67;A0A2R2Y2Q3;M1VPF4;P06753;A0A494C0G0;Q5VU61;Q5VU62;B4DQ80;Q8NAH0;P06753-7;H0YL80;H0YKX5;H0YKP3;B4DTK3;Q8TCG4;C9IZA2;H0YNC7;Q15657;H7BYY1;H0YKJ4;H0YK48;B7Z722;A0A494BZZ2;B7Z596;D9YZV5;D9YZV4;A0A0S2Z4G6;A0A0K0K1I0;A0A024R5W6;Q6ZN40;P09493-2;P09493-9;P09493-8;P…	A0A087WWU8;Q5HYB6;B2RDE1;A0A0S2Z4I4;A0A0S2Z4G8;A0A0S2Z4G4;P06753-4;P06753-3;P06753-6;P06753-5;P06753-2;D6R904;Q8NAG3;B4DWT5;A0A494C0P6;J3KN67;A0A2R2Y2Q3;M1VPF4;P06753	10;10;10;10;10;10;10;10;10;10;10;7;6;6;5;5;5;5;5;4;3;3;3;3;3;2;2;2;2;2;2;2;2;2;2;2;2;2;2;2;2;2;2;2;2;2;2;2;2;2;2;2;2;2;1	10;10;10;10;10;10;10;10;10;10;10;7;6;6;5;5;5;5;5;4;3;3;3;3;3;2;2;2;2;2;2;2;2;2;2;2;2;2;2;2;2;2;2;2;2;2;2;2;2;2;2;2;2;2;1	7;7;7;7;7;7;7;7;7;7;7;5;5;5;2;2;2;2;2;2;3;2;2;2;2;0;0;0;0;0;0;0;0;0;0;0;0;0;0;0;0;0;0;0;0;0;0;0;0;0;0;0;0;0;1	Tropomyosin alpha-3 chain;Tyrosine-protein kinase receptor	TPM3;DKFZp686J1372;TPM3-ROS1	tr|A0A087WWU8|A0A087WWU8_HUMAN Tropomyosin alpha-3 chain OS=Homo sapiens OX=9606 GN=TPM3 PE=1 SV=1;tr|Q5HYB6|Q5HYB6_HUMAN Epididymis luminal protein 189 OS=Homo sapiens OX=9606 GN=TPM3 PE=1 SV=1;tr|B2RDE1|B2RDE1_HUMAN cDNA, FLJ96568, highly similar to Homo	55	10	10	7	3	1	6	4	4	5	3	0	6	4	7	2	0	3	1	6	4	4	5	3	0	6	4	7	2	0	3	1	5	4	3	3	3	0	4	4	5
600	A0A087WXE2;Q8IZ73;B4DWW6;B4DW61;Q8IZ73-2	A0A087WXE2;Q8IZ73;B4DWW6;B4DW61;Q8IZ73-2	2;2;1;1;1	2;2;1;1;1	2;2;1;1;1	RNA pseudouridylate synthase domain-containing protein 2	RPUSD2	tr|A0A087WXE2|A0A087WXE2_HUMAN RNA pseudouridylate synthase domain-containing protein 2 (Fragment) OS=Homo sapiens OX=9606 GN=RPUSD2 PE=1 SV=1;sp|Q8IZ73|RUSD2_HUMAN RNA pseudouridylate synthase domain-containing protein 2 OS=Homo sapiens OX=9606 GN=RPUSD2	5	2	2	2	0	0	2	1	0	0	0	0	1	0	0	0	0	0	0	2	1	0	0	0	0	1	0	0	0	0	0	0	2	1	0	0	0	0	1	0	0
601	D3XNU5;A0A0U2ZQU7;A0A0E3XJU3;Q9UII7;A0A087WXI5;P12830;P12830-2;A5D8W4;A0A087WX17;A0A087WU43;B3GN61;H3BVI7;B4DNH0;H3BNC6	D3XNU5;A0A0U2ZQU7;A0A0E3XJU3;Q9UII7;A0A087WXI5;P12830;P12830-2;A5D8W4;A0A087WX17;A0A087WU43;B3GN61	4;4;4;4;4;4;3;2;2;2;2;1;1;1	4;4;4;4;4;4;3;2;2;2;2;1;1;1	4;4;4;4;4;4;3;2;2;2;2;1;1;1	Cadherin-1;E-Cad/CTF1;E-Cad/CTF2;E-Cad/CTF3	CDH1	tr|D3XNU5|D3XNU5_HUMAN E-cadherin 1 OS=Homo sapiens OX=9606 GN=CDH1 PE=4 SV=1;tr|A0A0U2ZQU7|A0A0U2ZQU7_HUMAN E-cadherin 1 OS=Homo sapiens OX=9606 GN=CDH1 PE=2 SV=1;tr|A0A0E3XJU3|A0A0E3XJU3_HUMAN E-cadherin 1 OS=Homo sapiens OX=9606 GN=CDH1 PE=4 SV=1;tr|Q9U	14	4	4	4	0	0	1	2	2	0	0	0	1	1	1	1	0	0	0	1	2	2	0	0	0	1	1	1	1	0	0	0	1	2	2	0	0	0	1	1	1
602	A0A087WXK8;Q9H4H8-2;Q9H4H8	A0A087WXK8;Q9H4H8-2;Q9H4H8	1;1;1	1;1;1	1;1;1	Protein FAM83D	FAM83D	tr|A0A087WXK8|A0A087WXK8_HUMAN Chromosome 20 open reading frame 129 OS=Homo sapiens OX=9606 GN=FAM83D PE=1 SV=1;sp|Q9H4H8-2|FA83D_HUMAN Isoform 2 of Protein FAM83D OS=Homo sapiens OX=9606 GN=FAM83D;sp|Q9H4H8|FA83D_HUMAN Protein FAM83D OS=Homo sapiens OX=96	3	1	1	1	0	0	1	0	0	0	0	0	0	0	0	0	0	0	0	1	0	0	0	0	0	0	0	0	0	0	0	0	1	0	0	0	0	0	0	0	0
603	A0A087WXP3;E9PEE8;B4E2B8;A8K2N5;P18564-2;P18564	A0A087WXP3;E9PEE8;B4E2B8;A8K2N5;P18564-2;P18564	1;1;1;1;1;1	1;1;1;1;1;1	1;1;1;1;1;1	Integrin beta;Integrin beta-6	ITGB6	tr|A0A087WXP3|A0A087WXP3_HUMAN Integrin beta OS=Homo sapiens OX=9606 GN=ITGB6 PE=1 SV=1;tr|E9PEE8|E9PEE8_HUMAN Integrin beta OS=Homo sapiens OX=9606 GN=ITGB6 PE=1 SV=1;tr|B4E2B8|B4E2B8_HUMAN Integrin beta OS=Homo sapiens OX=9606 PE=2 SV=1;tr|A8K2N5|A8K2N5_	6	1	1	1	1	1	1	0	1	1	1	1	1	1	1	1	0	1	1	1	0	1	1	1	1	1	1	1	1	0	1	1	1	0	1	1	1	1	1	1	1
604	A0A087WXS7;O43681;B4DEE5;K7ERW9	A0A087WXS7;O43681;B4DEE5;K7ERW9	4;4;3;2	4;4;3;2	4;4;3;2	ATPase ASNA1	ASNA1	tr|A0A087WXS7|A0A087WXS7_HUMAN ATPase ASNA1 OS=Homo sapiens OX=9606 GN=ASNA1 PE=1 SV=1;sp|O43681|ASNA_HUMAN ATPase ASNA1 OS=Homo sapiens OX=9606 GN=ASNA1 PE=1 SV=2;tr|B4DEE5|B4DEE5_HUMAN Arsenical pump-driving ATPase OS=Homo sapiens OX=9606 PE=2 SV=1;tr|K7	4	4	4	4	0	0	2	2	2	1	1	0	1	1	2	0	0	0	0	2	2	2	1	1	0	1	1	2	0	0	0	0	2	2	2	1	1	0	1	1	2
605	A0A087WY55;Q9NP79;Q5TGM0;Q9NP79-2;Q9C063	A0A087WY55;Q9NP79;Q5TGM0;Q9NP79-2	5;5;4;4;2	5;5;4;4;2	5;5;4;4;2	Vacuolar protein sorting-associated protein VTA1 homolog	VTA1	tr|A0A087WY55|A0A087WY55_HUMAN Chromosome 6 open reading frame 55, isoform CRA_b OS=Homo sapiens OX=9606 GN=VTA1 PE=1 SV=1;sp|Q9NP79|VTA1_HUMAN Vacuolar protein sorting-associated protein VTA1 homolog OS=Homo sapiens OX=9606 GN=VTA1 PE=1 SV=1;tr|Q5TGM0|Q5T	5	5	5	5	0	1	5	2	1	0	1	0	3	0	1	0	1	0	1	5	2	1	0	1	0	3	0	1	0	1	0	1	5	2	1	0	1	0	3	0	1
606	B4DJB1;B4DFM1;B4E304;A0A087WY71;E9PFW3;Q96CW1-2;Q96CW1;B4DNB9;C9JJ47;B4DTI4;B7Z4N2;C9JTK4;C9JGT8	B4DJB1;B4DFM1;B4E304;A0A087WY71;E9PFW3;Q96CW1-2;Q96CW1;B4DNB9;C9JJ47;B4DTI4;B7Z4N2	6;6;6;6;6;6;6;5;4;4;3;2;2	6;6;6;6;6;6;6;5;4;4;3;2;2	6;6;6;6;6;6;6;5;4;4;3;2;2	AP-2 complex subunit mu	AP2M1	tr|B4DJB1|B4DJB1_HUMAN cDNA FLJ53049, highly similar to AP-2 complex subunit mu-1 OS=Homo sapiens OX=9606 PE=2 SV=1;tr|B4DFM1|B4DFM1_HUMAN cDNA FLJ53034, highly similar to AP-2 complex subunit mu-1 OS=Homo sapiens OX=9606 PE=2 SV=1;tr|B4E304|B4E304_HUMAN c	13	6	6	6	3	2	4	2	2	2	3	1	3	2	1	1	0	3	2	4	2	2	2	3	1	3	2	1	1	0	3	2	4	2	2	2	3	1	3	2	1
607	Q9Y5B2;A0A087WY82;D3DVF0;Q6FIB4;B7Z5W1;Q9Y624;Q9Y624-2	Q9Y5B2;A0A087WY82;D3DVF0;Q6FIB4;B7Z5W1;Q9Y624;Q9Y624-2	4;4;4;4;4;4;2	4;4;4;4;4;4;2	4;4;4;4;4;4;2	Junctional adhesion molecule A	F11R	tr|Q9Y5B2|Q9Y5B2_HUMAN Junction adhesion molecule OS=Homo sapiens OX=9606 PE=2 SV=1;tr|A0A087WY82|A0A087WY82_HUMAN Junctional adhesion molecule A OS=Homo sapiens OX=9606 GN=F11R PE=1 SV=1;tr|D3DVF0|D3DVF0_HUMAN F11 receptor, isoform CRA_a OS=Homo sapiens O	7	4	4	4	0	0	2	4	2	0	0	0	0	2	1	0	0	0	0	2	4	2	0	0	0	0	2	1	0	0	0	0	2	4	2	0	0	0	0	2	1
608	A0A087WYN9;Q7Z478	A0A087WYN9;Q7Z478	1;1	1;1	1;1	ATP-dependent RNA helicase DHX29	DHX29	tr|A0A087WYN9|A0A087WYN9_HUMAN ATP-dependent RNA helicase DHX29 OS=Homo sapiens OX=9606 GN=DHX29 PE=1 SV=1;sp|Q7Z478|DHX29_HUMAN ATP-dependent RNA helicase DHX29 OS=Homo sapiens OX=9606 GN=DHX29 PE=1 SV=2	2	1	1	1	1	0	0	1	1	0	0	0	0	0	0	0	0	1	0	0	1	1	0	0	0	0	0	0	0	0	1	0	0	1	1	0	0	0	0	0	0
609	Q53QE9;A0A140VKE1;B2RAN1;A0A087WYS1;E7EUC7;B4DUP2;Q16851-2;Q16851;C9JNZ1;C9JVG3;C9JQU9;C9JWG0;D6W5E6;F2Z3H1;C9JTZ5;C9JUW1	Q53QE9;A0A140VKE1;B2RAN1;A0A087WYS1;E7EUC7;B4DUP2;Q16851-2;Q16851;C9JNZ1;C9JVG3;C9JQU9	5;5;5;5;5;5;5;5;4;3;3;2;2;1;1;1	5;5;5;5;5;5;5;5;4;3;3;2;2;1;1;1	5;5;5;5;5;5;5;5;4;3;3;2;2;1;1;1	UTP--glucose-1-phosphate uridylyltransferase	UGP2	tr|Q53QE9|Q53QE9_HUMAN Uncharacterized protein UGP2 (Fragment) OS=Homo sapiens OX=9606 GN=UGP2 PE=4 SV=1;tr|A0A140VKE1|A0A140VKE1_HUMAN UTP--glucose-1-phosphate uridylyltransferase OS=Homo sapiens OX=9606 PE=2 SV=1;tr|B2RAN1|B2RAN1_HUMAN UTP--glucose-1-pho	16	5	5	5	1	1	1	3	1	0	1	0	3	2	1	0	0	1	1	1	3	1	0	1	0	3	2	1	0	0	1	1	1	3	1	0	1	0	3	2	1
610	A0A087WZ13;E9PAU2;Q8IY67-2;Q8IY67;K7EKR9;K7EQG2;Q8IY67-3	A0A087WZ13;E9PAU2;Q8IY67-2;Q8IY67	14;14;13;7;3;3;2	14;14;13;7;3;3;2	14;14;13;7;3;3;2	Ribonucleoprotein PTB-binding 1	RAVER1	tr|A0A087WZ13|A0A087WZ13_HUMAN Ribonucleoprotein PTB-binding 1 OS=Homo sapiens OX=9606 GN=RAVER1 PE=1 SV=1;tr|E9PAU2|E9PAU2_HUMAN Ribonucleoprotein PTB-binding 1 OS=Homo sapiens OX=9606 GN=RAVER1 PE=1 SV=1;sp|Q8IY67-2|RAVR1_HUMAN Isoform 2 of Ribonucleopro	7	14	14	14	2	1	6	8	4	3	2	1	7	4	3	1	0	2	1	6	8	4	3	2	1	7	4	3	1	0	2	1	6	8	4	3	2	1	7	4	3
611	B2R704;A0A087WZ40;Q14244-6;Q14244;Q14244-7;B7Z3Y3;B7Z3E1;Q14244-5;Q14244-3;B7ZB64;Q14244-2;Q14244-4	B2R704;A0A087WZ40;Q14244-6;Q14244;Q14244-7;B7Z3Y3;B7Z3E1;Q14244-5;Q14244-3;B7ZB64;Q14244-2;Q14244-4	4;4;4;4;4;3;3;3;3;2;2;2	4;4;4;4;4;3;3;3;3;2;2;2	4;4;4;4;4;3;3;3;3;2;2;2	Ensconsin	MAP7	tr|B2R704|B2R704_HUMAN cDNA, FLJ93207, highly similar to Homo sapiens microtubule-associated protein 7 (MAP7), mRNA OS=Homo sapiens OX=9606 PE=2 SV=1;tr|A0A087WZ40|A0A087WZ40_HUMAN Ensconsin OS=Homo sapiens OX=9606 GN=MAP7 PE=1 SV=1;sp|Q14244-6|MAP7_HUMAN	12	4	4	4	0	0	3	0	0	0	0	1	0	0	0	0	1	0	0	3	0	0	0	0	1	0	0	0	0	1	0	0	3	0	0	0	0	1	0	0	0
612	Q5BKY2;A0A087WZK9;Q6IB98;Q53HR0;Q53HG0;B3KS98;O15372;E5RJT0;E5RGU4;E5RHC7;E5RH59;E5RFW7;B4DJN9;E5RFH0	Q5BKY2;A0A087WZK9;Q6IB98;Q53HR0;Q53HG0;B3KS98;O15372;E5RJT0	9;9;9;9;9;9;9;6;3;2;2;2;2;2	9;9;9;9;9;9;9;6;3;2;2;2;2;2	9;9;9;9;9;9;9;6;3;2;2;2;2;2	Eukaryotic translation initiation factor 3 subunit H	EIF3H;EIF3S3	tr|Q5BKY2|Q5BKY2_HUMAN Eukaryotic translation initiation factor 3 subunit H OS=Homo sapiens OX=9606 GN=EIF3H PE=2 SV=1;tr|A0A087WZK9|A0A087WZK9_HUMAN Eukaryotic translation initiation factor 3 subunit H OS=Homo sapiens OX=9606 GN=EIF3H PE=1 SV=1;tr|Q6IB98|	14	9	9	9	3	5	5	6	5	2	2	2	4	2	2	0	0	3	5	5	6	5	2	2	2	4	2	2	0	0	3	5	5	6	5	2	2	2	4	2	2
613	A0A087WZN1;O43837;A0A087X2E5;O43837-2;L0R875;O43837-3;A0A0D9SG66;Q9UIC5;B4DU38	A0A087WZN1;O43837;A0A087X2E5;O43837-2;L0R875	7;7;6;6;4;3;2;2;1	7;7;6;6;4;3;2;2;1	7;7;6;6;4;3;2;2;1	Isocitrate dehydrogenase [NAD] subunit, mitochondrial;Isocitrate dehydrogenase [NAD] subunit beta, mitochondrial	IDH3B	tr|A0A087WZN1|A0A087WZN1_HUMAN Isocitrate dehydrogenase [NAD] subunit, mitochondrial OS=Homo sapiens OX=9606 GN=IDH3B PE=1 SV=1;sp|O43837|IDH3B_HUMAN Isocitrate dehydrogenase [NAD] subunit beta, mitochondrial OS=Homo sapiens OX=9606 GN=IDH3B PE=1 SV=2;tr|A	9	7	7	7	2	0	5	5	2	2	2	0	2	1	2	0	0	2	0	5	5	2	2	2	0	2	1	2	0	0	2	0	5	5	2	2	2	0	2	1	2
614	A0A087WZX0;Q86UU0-4;Q86UU0-2;Q86UU0;Q86UU0-3	A0A087WZX0;Q86UU0-4;Q86UU0-2;Q86UU0;Q86UU0-3	6;6;6;6;5	6;6;6;6;5	6;6;6;6;5	B-cell CLL/lymphoma 9-like protein	BCL9L	tr|A0A087WZX0|A0A087WZX0_HUMAN B-cell CLL/lymphoma 9-like protein OS=Homo sapiens OX=9606 GN=BCL9L PE=1 SV=1;sp|Q86UU0-4|BCL9L_HUMAN Isoform 4 of B-cell CLL/lymphoma 9-like protein OS=Homo sapiens OX=9606 GN=BCL9L;sp|Q86UU0-2|BCL9L_HUMAN Isoform 2 of B-cel	5	6	6	6	2	1	3	5	1	1	4	2	0	0	2	0	0	2	1	3	5	1	1	4	2	0	0	2	0	0	2	1	3	5	1	1	4	2	0	0	2
615	J3KPF9;Q2UVF2;A0A087X011;E9PES4;Q9Y496;H7C2F6;B4DHG8;Q5JRK0;Q8IWH8;Q05CT3;D3DQ90;H0Y718;Q17RI8;B7ZKX5;Q6ZMV9-3;Q6ZMV9	J3KPF9;Q2UVF2;A0A087X011;E9PES4;Q9Y496;H7C2F6;B4DHG8	3;3;3;3;3;2;2;1;1;1;1;1;1;1;1;1	3;3;3;3;3;2;2;1;1;1;1;1;1;1;1;1	2;2;2;2;2;2;1;0;0;0;0;0;0;0;0;0	Kinesin-like protein;Kinesin-like protein KIF3A	KIF3A	tr|J3KPF9|J3KPF9_HUMAN Kinesin-like protein OS=Homo sapiens OX=9606 GN=KIF3A PE=1 SV=1;tr|Q2UVF2|Q2UVF2_HUMAN Kinesin-like protein OS=Homo sapiens OX=9606 GN=KIF3A PE=2 SV=1;tr|A0A087X011|A0A087X011_HUMAN Kinesin-like protein OS=Homo sapiens OX=9606 GN=KIF	16	3	3	2	0	0	2	0	0	1	0	0	0	0	0	0	0	0	0	2	0	0	1	0	0	0	0	0	0	0	0	0	1	0	0	1	0	0	0	0	0
616	A0A0S2Z5I7;A0A087X020;Q9Y3A5;F8WE72;A0A0S2Z5F7	A0A0S2Z5I7;A0A087X020;Q9Y3A5;F8WE72	6;6;6;3;2	6;6;6;3;2	6;6;6;3;2	Ribosome maturation protein SBDS	SBDS	tr|A0A0S2Z5I7|A0A0S2Z5I7_HUMAN Shwachman-Bodian-Diamond syndrome isoform 1 (Fragment) OS=Homo sapiens OX=9606 GN=SBDS PE=2 SV=1;tr|A0A087X020|A0A087X020_HUMAN Ribosome maturation protein SBDS OS=Homo sapiens OX=9606 GN=SBDS PE=1 SV=1;sp|Q9Y3A5|SBDS_HUMAN R	5	6	6	6	1	0	4	1	1	0	0	0	0	0	3	0	0	1	0	4	1	1	0	0	0	0	0	3	0	0	1	0	4	1	1	0	0	0	0	0	3
617	A0A087X054;A0A384P5T6;A0A494C039;Q9Y4L1;B7Z2N4;B3KXH0;B7Z766;B7Z602;E9PJ21;Q05D91;A0A087WWI4;Q6IN67;K7EQK2;Q9Y4L1-2;A0A024R3G0;J3KTF1;Q9BST8;J3QQH7;J3QLE9;B7Z4E6;J3QL06;A0A087X214;A0A087WW13;Q68D25	A0A087X054;A0A384P5T6;A0A494C039;Q9Y4L1;B7Z2N4;B3KXH0;B7Z766;B7Z602;E9PJ21;Q05D91;A0A087WWI4;Q6IN67;K7EQK2;Q9Y4L1-2	19;19;19;19;18;18;14;12;12;12;12;12;12;10;8;5;4;4;4;4;4;2;2;2	19;19;19;19;18;18;14;12;12;12;12;12;12;10;8;5;4;4;4;4;4;2;2;2	19;19;19;19;18;18;14;12;12;12;12;12;12;10;8;5;4;4;4;4;4;2;2;2	Hypoxia up-regulated protein 1	HYOU1	tr|A0A087X054|A0A087X054_HUMAN Hypoxia up-regulated protein 1 OS=Homo sapiens OX=9606 GN=HYOU1 PE=1 SV=1;tr|A0A384P5T6|A0A384P5T6_HUMAN Epididymis secretory sperm binding protein OS=Homo sapiens OX=9606 PE=2 SV=1;tr|A0A494C039|A0A494C039_HUMAN Hypoxia up-r	24	19	19	19	3	0	11	15	10	3	1	1	5	5	4	1	0	3	0	11	15	10	3	1	1	5	5	4	1	0	3	0	11	15	10	3	1	1	5	5	4
618	Q2VYF2;Q2PNX9;A0A087X0H7;D3K5P3;Q8NEL9-3;Q8NEL9-2;Q8NEL9-4;Q8NEL9	Q2VYF2;Q2PNX9;A0A087X0H7;D3K5P3;Q8NEL9-3;Q8NEL9-2;Q8NEL9-4;Q8NEL9	1;1;1;1;1;1;1;1	1;1;1;1;1;1;1;1	1;1;1;1;1;1;1;1	Phospholipase DDHD1	DDHD1;PA-PLA1	tr|Q2VYF2|Q2VYF2_HUMAN Phosphatidic acid-preferring phospholipase A1-like protein OS=Homo sapiens OX=9606 PE=2 SV=1;tr|Q2PNX9|Q2PNX9_HUMAN Phosphatidic acid-preferring phospholipase A1 OS=Homo sapiens OX=9606 PE=2 SV=1;tr|A0A087X0H7|A0A087X0H7_HUMAN Phosph	8	1	1	1	0	0	1	0	0	0	0	0	1	0	0	0	0	0	0	1	0	0	0	0	0	1	0	0	0	0	0	0	1	0	0	0	0	0	1	0	0
619	A0A087X0K9;G5E9E7;Q07157-2;A9CQZ8;G3V1L9;Q07157;Q6MZU1;Q68DX9;B4DZK4;H0Y3R8;H0YKB1;H0YLT6;Q9H317	A0A087X0K9;G5E9E7;Q07157-2;A9CQZ8;G3V1L9;Q07157;Q6MZU1;Q68DX9;B4DZK4	29;29;29;28;28;28;27;24;15;3;3;2;1	29;29;29;28;28;28;27;24;15;3;3;2;1	29;29;29;28;28;28;27;24;15;3;3;2;1	Tight junction protein ZO-1	TJP1;DKFZp686A1195;DKFZp686M05161	tr|A0A087X0K9|A0A087X0K9_HUMAN Tight junction protein ZO-1 OS=Homo sapiens OX=9606 GN=TJP1 PE=1 SV=1;tr|G5E9E7|G5E9E7_HUMAN Tight junction protein 1 (Zona occludens 1), isoform CRA_e OS=Homo sapiens OX=9606 GN=TJP1 PE=1 SV=1;sp|Q07157-2|ZO1_HUMAN Isoform S	13	29	29	29	6	12	15	10	6	11	13	10	8	6	5	4	0	6	12	15	10	6	11	13	10	8	6	5	4	0	6	12	15	10	6	11	13	10	8	6	5
620	E7EVY0;A0A384NLA7;A0A087X0L7;J3KNA0;Q15070-2;Q15070;C9JC63;Q2M1J6;Q15070-3	E7EVY0;A0A384NLA7;A0A087X0L7;J3KNA0;Q15070-2;Q15070;C9JC63;Q2M1J6;Q15070-3	2;2;2;2;2;2;1;1;1	2;2;2;2;2;2;1;1;1	2;2;2;2;2;2;1;1;1	Mitochondrial inner membrane protein OXA1L	OXA1L	tr|E7EVY0|E7EVY0_HUMAN Mitochondrial inner membrane protein OXA1L OS=Homo sapiens OX=9606 GN=OXA1L PE=1 SV=1;tr|A0A384NLA7|A0A384NLA7_HUMAN Epididymis secretory sperm binding protein OS=Homo sapiens OX=9606 PE=2 SV=1;tr|A0A087X0L7|A0A087X0L7_HUMAN Mitochon	9	2	2	2	0	0	1	0	0	0	1	0	0	0	0	0	0	0	0	1	0	0	0	1	0	0	0	0	0	0	0	0	1	0	0	0	1	0	0	0	0
621	A0A087X0M4;Q9BWU0;H7C256;A0A087WWF4;B4DV74	A0A087X0M4;Q9BWU0	3;3;1;1;1	3;3;1;1;1	3;3;1;1;1	Kanadaptin	SLC4A1AP	tr|A0A087X0M4|A0A087X0M4_HUMAN Kanadaptin OS=Homo sapiens OX=9606 GN=SLC4A1AP PE=1 SV=1;sp|Q9BWU0|NADAP_HUMAN Kanadaptin OS=Homo sapiens OX=9606 GN=SLC4A1AP PE=1 SV=1	5	3	3	3	0	0	2	2	1	0	0	0	1	1	2	0	0	0	0	2	2	1	0	0	0	1	1	2	0	0	0	0	2	2	1	0	0	0	1	1	2
622	Q3SYF1;A0A087X0R6;Q9UMY4;Q9UMY4-1;Q9UMY4-3	Q3SYF1;A0A087X0R6;Q9UMY4;Q9UMY4-1;Q9UMY4-3	2;2;2;2;1	1;1;1;1;1	1;1;1;1;1	Sorting nexin-12	SNX12	tr|Q3SYF1|Q3SYF1_HUMAN Sorting nexin 12 OS=Homo sapiens OX=9606 GN=SNX12 PE=2 SV=1;tr|A0A087X0R6|A0A087X0R6_HUMAN Sorting nexin-12 OS=Homo sapiens OX=9606 GN=SNX12 PE=1 SV=1;sp|Q9UMY4|SNX12_HUMAN Sorting nexin-12 OS=Homo sapiens OX=9606 GN=SNX12 PE=1 SV=4;	5	2	1	1	0	0	1	2	2	0	0	0	0	1	1	0	0	0	0	1	1	1	0	0	0	0	1	0	0	0	0	0	1	1	1	0	0	0	0	1	0
623	A0A087X0S5;A0A384P5H7;P12109;B4DQV1;Q8TBN2;B4DRR8;D3DSM7	A0A087X0S5;A0A384P5H7;P12109;B4DQV1;Q8TBN2;B4DRR8;D3DSM7	2;2;2;1;1;1;1	2;2;2;1;1;1;1	2;2;2;1;1;1;1	Collagen alpha-1(VI) chain	COL6A1	tr|A0A087X0S5|A0A087X0S5_HUMAN Collagen alpha-1(VI) chain OS=Homo sapiens OX=9606 GN=COL6A1 PE=1 SV=1;tr|A0A384P5H7|A0A384P5H7_HUMAN Collagen, type VI, alpha 1, isoform CRA_b OS=Homo sapiens OX=9606 GN=COL6A1 PE=2 SV=1;sp|P12109|CO6A1_HUMAN Collagen alpha-	7	2	2	2	0	0	1	1	0	0	0	0	0	1	0	0	0	0	0	1	1	0	0	0	0	0	1	0	0	0	0	0	1	1	0	0	0	0	0	1	0
624	Q2TAM5;E9PKH5;B4E082;A0A087X0W8;Q04206-2;Q04206-3;Q04206-4;Q04206;Q13313;H0YCB4;E9PI38;E9PQS6;Q96F54;E9PKV4;Q96CP1;A0A087WVP0	Q2TAM5;E9PKH5;B4E082;A0A087X0W8;Q04206-2;Q04206-3;Q04206-4;Q04206	3;3;3;3;3;3;3;3;1;1;1;1;1;1;1;1	3;3;3;3;3;3;3;3;1;1;1;1;1;1;1;1	3;3;3;3;3;3;3;3;1;1;1;1;1;1;1;1	Transcription factor p65	RELA	tr|Q2TAM5|Q2TAM5_HUMAN RELA protein OS=Homo sapiens OX=9606 GN=RELA PE=1 SV=1;tr|E9PKH5|E9PKH5_HUMAN Transcription factor p65 (Fragment) OS=Homo sapiens OX=9606 GN=RELA PE=1 SV=1;tr|B4E082|B4E082_HUMAN cDNA FLJ57698, highly similar to Transcription factor	16	3	3	3	1	0	2	1	1	1	0	0	1	1	0	1	0	1	0	2	1	1	1	0	0	1	1	0	1	0	1	0	2	1	1	1	0	0	1	1	0
625	A0A087X0W9;Q8N6M0-2;Q8N6M0	A0A087X0W9;Q8N6M0-2;Q8N6M0	1;1;1	1;1;1	1;1;1	OTU domain-containing protein 6B	OTUD6B	tr|A0A087X0W9|A0A087X0W9_HUMAN Deubiquitinase OTUD6B OS=Homo sapiens OX=9606 GN=OTUD6B PE=1 SV=1;sp|Q8N6M0-2|OTU6B_HUMAN Isoform 2 of Deubiquitinase OTUD6B OS=Homo sapiens OX=9606 GN=OTUD6B;sp|Q8N6M0|OTU6B_HUMAN Deubiquitinase OTUD6B OS=Homo sapiens OX=960	3	1	1	1	0	0	0	1	0	0	0	0	1	0	0	0	0	0	0	0	1	0	0	0	0	1	0	0	0	0	0	0	0	1	0	0	0	0	1	0	0
626	A0A087X0X3;P52272-2;P52272;Q7KYM9;Q59ES8;M0R019;B4DEG4;M0R2T0;M0R0N3;Q6P2D7;M0R2I7;M0QYQ7;M0R0Y6;M0QY96;M0QYL3	A0A087X0X3;P52272-2;P52272;Q7KYM9;Q59ES8;M0R019;B4DEG4	30;30;30;20;20;16;16;14;12;12;10;9;6;6;2	30;30;30;20;20;16;16;14;12;12;10;9;6;6;2	18;18;18;8;9;13;13;12;10;5;4;8;6;4;0	Heterogeneous nuclear ribonucleoprotein M	HNRNPM;ORF	tr|A0A087X0X3|A0A087X0X3_HUMAN Heterogeneous nuclear ribonucleoprotein M OS=Homo sapiens OX=9606 GN=HNRNPM PE=1 SV=1;sp|P52272-2|HNRPM_HUMAN Isoform 2 of Heterogeneous nuclear ribonucleoprotein M OS=Homo sapiens OX=9606 GN=HNRNPM;sp|P52272|HNRPM_HUMAN Hete	15	30	30	18	8	11	15	10	8	10	13	11	16	7	7	13	4	8	11	15	10	8	10	13	11	16	7	7	13	4	6	8	11	7	7	6	10	9	10	6	6
627	F4MHR9;F4MHS5;F4MHQ2;F4MHP6;F4MHP5;F4MHP1;F4MHM6;F4MHM0;F4MHK8;F4MHJ7;F4MHJ2;F4MHI7;F4MHF1;F4MHD8;F4MHB3;F4MHB1;F4MH97;F4MH77;E1NZ92;E1NZ89;E1NZ82;F4MHK0;F4MHL8;F4MHD7;F4MHD5;F4MHB7;F4MH86;E1U1N0;E1NZA0;A6NCS7;F4MHN6;F4MHN5;F4MHL2;F4MHJ8;F4MHJ3;F4MHF7;F4MHB8;F4MHA5;F4MHA3;F4MH99;F4MH84;F4MH69;F4MH67;E1U1M8;E1U1M5;E1NZ99;E1NZ90;F4MH87;F4MHP2;F4MHJ6;F4MH94;F4MH68;F4MHJ9;F4MHA4;F4MHL4;F4MHR2;F4MHQ7;…	F4MHR9;F4MHS5;F4MHQ2;F4MHP6;F4MHP5;F4MHP1;F4MHM6;F4MHM0;F4MHK8;F4MHJ7;F4MHJ2;F4MHI7;F4MHF1;F4MHD8;F4MHB3;F4MHB1;F4MH97;F4MH77;E1NZ92;E1NZ89;E1NZ82;F4MHK0;F4MHL8;F4MHD7;F4MHD5;F4MHB7;F4MH86;E1U1N0;E1NZA0;A6NCS7;F4MHN6;F4MHN5;F4MHL2;F4MHJ8;F4MHJ3;F4MHF7;F4MHB8;F4MHA5;F4MHA3;F4MH99;F4MH84;F4MH69;F4MH67;E1U1M8;E1U1M5;E1NZ99;E1NZ90;F4MH87;F4MHP2;F4MHJ6;F4MH94;F4MH68;F4MHJ9;F4MHA4;F4MHL4;F4MHR2;F4MHQ7;…	2;2;2;2;2;2;2;2;2;2;2;2;2;2;2;2;2;2;2;2;2;2;2;2;2;2;2;2;2;2;2;2;2;2;2;2;2;2;2;2;2;2;2;2;2;2;2;2;2;2;2;2;2;2;2;2;2;2;2;2;2;2;2;2;2;2;2;2;2;2;2;2;2;2;2;2;2;2;2;2;2;2;2;2;2;2;2;2;2;2;2;2;2;2;2;2;2;2;2;2;2;2;2;2;2;2;2;2;2;2;2;2;2;2;2;2;2;2;2;2;2;2;2;2;2;2;2;2;2;2;2;2;2;2;2;2;2;2;2;2;2;2;2;2;2;2;2;2;2;2;2;2;2;2;2;2;2;2;2;2;2;2;2;2;2;2;2;2;2;2;2;2;2;2;2;2;2;2;2;2;2;2;2;2;2;2;2;2;2;2;2;2;2;2;2;2;2;2;2;2…	2;2;2;2;2;2;2;2;2;2;2;2;2;2;2;2;2;2;2;2;2;2;2;2;2;2;2;2;2;2;2;2;2;2;2;2;2;2;2;2;2;2;2;2;2;2;2;2;2;2;2;2;2;2;2;2;2;2;2;2;2;2;2;2;2;2;2;2;2;2;2;2;2;2;2;2;2;2;2;2;2;2;2;2;2;2;2;2;2;2;2;2;2;2;2;2;2;2;2;2;2;2;2;2;2;2;2;2;2;2;2;2;2;2;2;2;2;2;2;2;2;2;2;2;2;2;2;2;2;2;2;2;2;2;2;2;2;2;2;2;2;2;2;2;2;2;2;2;2;2;2;2;2;2;2;2;2;2;2;2;2;2;2;2;2;2;2;2;2;2;2;2;2;2;2;2;2;2;2;2;2;2;2;2;2;2;2;2;2;2;2;2;2;2;2;2;2;2;2;2…	2;2;2;2;2;2;2;2;2;2;2;2;2;2;2;2;2;2;2;2;2;2;2;2;2;2;2;2;2;2;2;2;2;2;2;2;2;2;2;2;2;2;2;2;2;2;2;2;2;2;2;2;2;2;2;2;2;2;2;2;2;2;2;2;2;2;2;2;2;2;2;2;2;2;2;2;2;2;2;2;2;2;2;2;2;2;2;2;2;2;2;2;2;2;2;2;2;2;2;2;2;2;2;2;2;2;2;2;2;2;2;2;2;2;2;2;2;2;2;2;2;2;2;2;2;2;2;2;2;2;2;2;2;2;2;2;2;2;2;2;2;2;2;2;2;2;2;2;2;2;2;2;2;2;2;2;2;2;2;2;2;2;2;2;2;2;2;2;2;2;2;2;2;2;2;2;2;2;2;2;2;2;2;2;2;2;2;2;2;2;2;2;2;2;2;2;2;2;2;2…	Histone demethylase UTY;Lysine-specific demethylase 6A	UTY;UTX;KDM6A	tr|F4MHR9|F4MHR9_HUMAN Ubiquitously transcribed tetratricopeptide repeat protein Y-linked transcript variant 275 (Fragment) OS=Homo sapiens OX=9606 GN=UTY PE=2 SV=1;tr|F4MHS5|F4MHS5_HUMAN Ubiquitously transcribed tetratricopeptide repeat protein Y-linked t	261	2	2	2	1	0	1	0	0	0	0	0	0	0	0	0	0	1	0	1	0	0	0	0	0	0	0	0	0	0	1	0	1	0	0	0	0	0	0	0	0
628	E7EWM3;D4YW75;A0A087X127;Q8NF64-3;Q8NF64-2;Q8NF64	E7EWM3;D4YW75;A0A087X127;Q8NF64-3;Q8NF64-2;Q8NF64	3;3;3;3;3;3	1;1;1;1;1;1	1;1;1;1;1;1	Zinc finger MIZ domain-containing protein 2	ZMIZ2;TRAFIP20	tr|E7EWM3|E7EWM3_HUMAN Zinc finger MIZ domain-containing protein 2 OS=Homo sapiens OX=9606 GN=ZMIZ2 PE=1 SV=1;tr|D4YW75|D4YW75_HUMAN TRAFIP20 OS=Homo sapiens OX=9606 GN=TRAFIP20 PE=2 SV=1;tr|A0A087X127|A0A087X127_HUMAN Zinc finger MIZ domain-containing pro	6	3	1	1	2	2	3	2	3	3	1	1	1	2	1	0	0	0	0	1	0	1	1	0	0	0	0	0	0	0	0	0	1	0	1	1	0	0	0	0	0
629	A0A087X1B7;X6R700;Q9Y3Y2-4;Q9Y3Y2;Q9Y3Y2-3;Q5T7Y7	A0A087X1B7;X6R700;Q9Y3Y2-4;Q9Y3Y2;Q9Y3Y2-3	3;3;3;3;3;1	3;3;3;3;3;1	3;3;3;3;3;1	Chromatin target of PRMT1 protein	CHTOP	tr|A0A087X1B7|A0A087X1B7_HUMAN Chromatin target of PRMT1 protein OS=Homo sapiens OX=9606 GN=CHTOP PE=1 SV=1;tr|X6R700|X6R700_HUMAN Chromatin target of PRMT1 protein OS=Homo sapiens OX=9606 GN=CHTOP PE=1 SV=1;sp|Q9Y3Y2-4|CHTOP_HUMAN Isoform 3 of Chromatin t	6	3	3	3	0	0	1	1	0	0	0	0	0	0	0	1	0	0	0	1	1	0	0	0	0	0	0	0	1	0	0	0	1	1	0	0	0	0	0	0	0
630	A0A087X1G7;O60613;A0A0J9YX89;A0A3B3IT39	A0A087X1G7;O60613	4;4;1;1	4;4;1;1	4;4;1;1	15 kDa selenoprotein	SELENOF	tr|A0A087X1G7|A0A087X1G7_HUMAN Selenoprotein F OS=Homo sapiens OX=9606 GN=SELENOF PE=1 SV=1;sp|O60613|SEP15_HUMAN Selenoprotein F OS=Homo sapiens OX=9606 GN=SELENOF PE=1 SV=4	4	4	4	4	3	1	1	2	2	2	1	0	1	1	0	2	0	3	1	1	2	2	2	1	0	1	1	0	2	0	3	1	1	2	2	2	1	0	1	1	0
631	A0A087X1K9;E5RGR0;Q6IAQ1;B4DJV9;O75608-2;O75608;B4DP64	A0A087X1K9;E5RGR0;Q6IAQ1;B4DJV9;O75608-2;O75608;B4DP64	2;2;2;2;2;2;1	2;2;2;2;2;2;1	2;2;2;2;2;2;1	Acyl-protein thioesterase 1	LYPLA1	tr|A0A087X1K9|A0A087X1K9_HUMAN Acyl-protein thioesterase 1 OS=Homo sapiens OX=9606 GN=LYPLA1 PE=1 SV=1;tr|E5RGR0|E5RGR0_HUMAN Acyl-protein thioesterase 1 (Fragment) OS=Homo sapiens OX=9606 GN=LYPLA1 PE=1 SV=1;tr|Q6IAQ1|Q6IAQ1_HUMAN LYPLA1 protein OS=Homo s	7	2	2	2	1	0	0	1	1	1	1	0	1	1	2	1	0	1	0	0	1	1	1	1	0	1	1	2	1	0	1	0	0	1	1	1	1	0	1	1	2
632	A0A087X1N7;P20929-3;P20929-2;H7C2B3;H7C2Z5;Q6P516;H0Y3P5;Q9Y5Z1;Q14215;H0Y786;P20929-4;P20929	A0A087X1N7;P20929-3;P20929-2;H7C2B3;H7C2Z5;Q6P516;H0Y3P5;Q9Y5Z1;Q14215;H0Y786;P20929-4;P20929	2;2;2;1;1;1;1;1;1;1;1;1	2;2;2;1;1;1;1;1;1;1;1;1	2;2;2;1;1;1;1;1;1;1;1;1	Nebulin	NEB	tr|A0A087X1N7|A0A087X1N7_HUMAN Nebulin OS=Homo sapiens OX=9606 GN=NEB PE=1 SV=1;sp|P20929-3|NEBU_HUMAN Isoform 3 of Nebulin OS=Homo sapiens OX=9606 GN=NEB;sp|P20929-2|NEBU_HUMAN Isoform 2 of Nebulin OS=Homo sapiens OX=9606 GN=NEB;tr|H7C2B3|H7C2B3_HUMAN Neb	12	2	2	2	0	0	0	0	1	0	0	0	0	0	1	0	0	0	0	0	0	1	0	0	0	0	0	1	0	0	0	0	0	0	1	0	0	0	0	0	1
633	A0A087X1R4;Q15007-2;Q15007	A0A087X1R4;Q15007-2;Q15007	1;1;1	1;1;1	1;1;1	Pre-mRNA-splicing regulator WTAP	WTAP	tr|A0A087X1R4|A0A087X1R4_HUMAN Pre-mRNA-splicing regulator WTAP OS=Homo sapiens OX=9606 GN=WTAP PE=1 SV=1;sp|Q15007-2|FL2D_HUMAN Isoform 2 of Pre-mRNA-splicing regulator WTAP OS=Homo sapiens OX=9606 GN=WTAP;sp|Q15007|FL2D_HUMAN Pre-mRNA-splicing regulator	3	1	1	1	0	0	0	1	0	0	1	0	0	0	0	0	0	0	0	0	1	0	0	1	0	0	0	0	0	0	0	0	0	1	0	0	1	0	0	0	0
634	H0YM70;Q86SZ7;Q2TNB3;A0A087X1Z3;Q9UL46;Q6FHK9;H0YKU2	H0YM70;Q86SZ7;Q2TNB3;A0A087X1Z3;Q9UL46;Q6FHK9	6;6;6;6;6;4;1	6;6;6;6;6;4;1	6;6;6;6;6;4;1	Proteasome activator complex subunit 2	PSME2	tr|H0YM70|H0YM70_HUMAN Proteasome activator complex subunit 2 OS=Homo sapiens OX=9606 GN=PSME2 PE=1 SV=1;tr|Q86SZ7|Q86SZ7_HUMAN Full-length cDNA clone CS0DJ015YJ12 of T cells (Jurkat cell line) of Homo sapiens (human) OS=Homo sapiens OX=9606 GN=PSME2 PE=2	7	6	6	6	1	0	4	4	4	3	1	2	4	2	3	1	0	1	0	4	4	4	3	1	2	4	2	3	1	0	1	0	4	4	4	3	1	2	4	2	3
[truncated: 2,590 more rows]
[truncated: 88 more columns]

## Sheet: Filtered Proteins
id	Protein IDs	Majority protein IDs	Peptide counts (all)	Peptide counts (razor+unique)	Peptide counts (unique)	Protein names	Gene names	Fasta headers	Peptides G1-B18-DCP1a	Peptides G1-M17-DCP1a	Peptides G1-M17IgG	Peptides G2-A9-DCP1b	Peptides G2-M17-DCP1b	Peptides G2-M17-IgG	Peptides G3-B18-DCP1a	Peptides G3-M17-DCP1a	Peptides G3-M17IgG	Peptides G4-A9-DCP1b	Peptides G4-M17-DCP1b	Peptides G4-M17-IgG	Razor + unique peptides G1-M17IgG	Razor + unique peptides G3-M17IgG	Razor + unique peptides G1-B18-DCP1a	Razor + unique peptides G3-B18-DCP1a	Razor + unique peptides G1-M17-DCP1a	Razor + unique peptides G3-M17-DCP1a	Razor + unique peptides G2-M17-IgG	Razor + unique peptides G4-M17-IgG	Razor + unique peptides G2-A9-DCP1b	Razor + unique peptides G4-A9-DCP1b	Razor + unique peptides G2-M17-DCP1b	Razor + unique peptides G4-M17-DCP1b	Unique peptides G1-B18-DCP1a	Unique peptides G1-M17-DCP1a	Unique peptides G1-M17IgG	Unique peptides G2-A9-DCP1b	Unique peptides G2-M17-DCP1b	Unique peptides G2-M17-IgG	Unique peptides G3-B18-DCP1a	Unique peptides G3-M17-DCP1a	Unique peptides G3-M17IgG	Unique peptides G4-A9-DCP1b	Unique peptides G4-M17-DCP1b	Unique peptides G4-M17-IgG	Mol. weight [kDa]	Q-value	Score	Sequence coverage G1-B18-DCP1a [%]	Sequence coverage G1-M17-DCP1a [%]
[truncated: 3,028 more rows]
[truncated: 84 more columns]

[truncated: 6 more sheets: High Confidence Protein Lists, iBAQ values for DCP1a and DCP1b, Webgestalt(DCP1b IP in ctrl), Webgestalt(DCP1b IP in DCP1a KO, Webgestalt(DCP1a IP in ctrl), Webgestalt(DCP1a IP in DCP1b KO]
