# Supplementary material for: Non-redundant roles for the human mRNA decapping cofactor paralogs DCP1a and DCP1b
Source: Life Sci Alliance. 2024 Sep 10;7(11):e202402938. doi: 10.26508/lsa.202402938 (PMC11387620; doi:10.26508/lsa.202402938)
Supplement: Supplementary file 7 [file LSA-2024-02938_SdataF5.xlsx]

## Sheet: Cell names and conditions
NAME in the excel sheet	Condition
HCT116 or HCT	control cells
A3	DCP1a KO single cell clone
B2	DCP1b KO single cell clone
-1	replica 1
-2	replica 2
-3	replica 3

## Sheet: Summary
Wistar Proteomics and Metabolomics Facility
Sample Preparation and LC-MS/MS analysis
1	Two gels with a total of 9 samples (triplicates of HCT, A3 and B2) were received.
2	The entire stained gel regions were excised, reduced with TCEP, alkylated with iodoacetamide, and digested with trypsin (see PowerPoint).
3	Tryptic digests were analyzed using an extended 4h LC gradient on the Thermo Q Exactive Plus mass spectrometer.
4	HCT was used as a control cell line, A3 is DCP1a KO cell line, B2 is DCP1b KO cell line.
Data Analysis
1	MS data were searched with full tryptic specificity against the UniProt human database (10/10/2019) using MaxQuant 1.6.15.0.
2	MS data were also searched looking for the common protein N-terminal acetylation, Asn deamidation, and Met oxidation.
3	“Match between runs” feature was used to help transfer identifications across experiments to minimize missing values. Proteins and peptides identified only by matching (no MS/MS information) are indicated in the “Identification Type” columns.
4	Protein and peptide false discovery rate was set at 1%.
5	The "All Proteins" sheet contains the entire output of MaxQuant.
6	The "Filtered Proteins" sheet contains a filtered list of proteins with common contaminants and incorrect protein identifications removed. This is the main sheet to look at. Some columns were hidden to simplify the sheet.
		Each row contains a protein group, i.e. a group of proteins that are sufficiently similar (e.g. homologs, isoforms, redundant database entries) and cannot be distinguished based on their identified peptides.
		Protein quantification was performed using Razor + unique peptides. Razor peptides are shared (non-unique) peptides assigned to the protein group with the most other peptides (Occam's razor principle).
		We consider proteins identified by a single razor+unique peptide (across all samples) as low confidence.
		MS/MS count refers to how many times peptides belonging to the protein were sequenced. The more abundant the protein, the more MS/MS counts will be generated.
		Intensity is the sum of the peptide MS peak areas for the protein. Quantitation based on intensity is more accurate than MS/MS count.
		iBAQ (Intensity Based Absolute Quantification) is protein intensity divided by the number of theoretical peptides.
			iBAQ values are roughly considered to be proportional to the molar quantities of the proteins.
			You can sort (largest to smallest order) on the iBAQ columns to determine which proteins are more abundant WITHIN a sample.
		LFQ (Label-free quantification) intensity is Intensity normalized on multiple levels to ensure that profiles of LFQ intensities across samples accurately reflect the amount of proteins in the samples.
			LFQ is used for global proteomic comparison between cells where we do not expect a lot of changes in one condition.
			For pulldown or immunoprecipitation experiments where significant changes in the proteomes are expected, LFQ intensities should NOT be used for quantitative comparison between samples.
			LFQ normalization is done using the MaxLFQ algorithm (http://www.ncbi.nlm.nih.gov/pmc/articles/PMC4159666/).
7	Fold change was calculated based on LFQ Intensity. You can sort on the fold change columns to see which proteins are uniquely found or more abundant in one sample versus the other.
	To calculate the fold change, protein LFQ intensity values were processed by:
	a.	Log2 transformation of the LFQ Intensity values and replacing missing values (proteins not identified) with a small value (Log2 of 230,000) that is ~2.2x smaller that the lowest LFQ Intensity value.
	b.	For comparison between two sample groups, Log2 ratio, Fold change and Student's t-test p-value were calculated using the Log2 Imputed LFQ Intensity.
	c.	In this dataset, "High Confident" identifications refer to proteins satisfying the 3 criteria below:
		i.	p-value <0.05
		ii.	Identified by a minimum of 2 razor + unique peptides in any of the samples compared, and
		iii.	Detected in at least 2 of the triplicates in any one of the groups compared.
		You can modify the formula to increase/decrease the stringency of this filter (for example, adjust the minimum fold change, use the less stringent p-value, require proteins to be identified in all triplicate in one sample group, etc.).
		An efficient way to analyze the data for each comparison is to do a double sort:
			First sort by the "High Confident" column, largest to smallest order. Then sort by the "Fold Change" column.
			General instructions on how to sort data in Excel can be found in the 2 links below:
				https://www.excel-easy.com/data-analysis/sort.html#multiple-columns
				https://www.ablebits.com/office-addins-blog/2018/04/11/alphabetize-excel-sort-columns-rows/
8	The "Filtered Peptides" sheet shows the peptides identified.
Summary
1	A total of 5543 proteins were identified.
2	Principal component analysis (PCA) and unsupervised hierarchical cluster analysis show replicates roughly clustered together.

## Sheet: All Proteins
id	Protein IDs	Majority protein IDs	Peptide counts (all)	Peptide counts (razor+unique)	Peptide counts (unique)	Protein names	Gene names	Fasta headers	Number of proteins	Peptides	Razor + unique peptides	Unique peptides	Peptides A3-1	Peptides A3-2	Peptides A3-3	Peptides B2-1	Peptides B2-2	Peptides B2-3	Peptides HCT-1	Peptides HCT-2	Peptides HCT-3	Razor + unique peptides A3-1	Razor + unique peptides A3-2	Razor + unique peptides A3-3	Razor + unique peptides B2-1	Razor + unique peptides B2-2	Razor + unique peptides B2-3	Razor + unique peptides HCT-1	Razor + unique peptides HCT-2	Razor + unique peptides HCT-3	Unique peptides A3-1	Unique peptides A3-2	Unique peptides A3-3	Unique peptides B2-1	Unique peptides B2-2	Unique peptides B2-3	Unique peptides HCT-1	Unique peptides HCT-2	Unique peptides HCT-3	Sequence coverage [%]	Unique + razor sequence coverage [%]	Unique sequence coverage [%]	Mol. weight [kDa]	Sequence length	Sequence lengths	Q-value	Score	Identification type A3-1	Identification type A3-2
0	P03891;V5JKI1;V9J9X6;V9J408;V9J3Q6;V9J341;V9J1J4;V5JRL7;V9JTH3;V5JMR8;V5JJK6;V9JFT4;U5PQT0;U3M4Q6;U3M3R7;U3LRT4;U3LRH3;U3LQM9;U3L9G0;V9JQL9;V9JCI4;V9JGI4;A0A1S6NPX8;A0A1L1ZDT9;A0A1S6NF58;A0A1S6NCX1;A0A1S5SIK4;A0A1J0Q6C2;A0A1S5SIF8;A0A1P8VYD8;A0A1P8VXV5;A0A1L1ZGP3;A0A1L1ZAL1;V9JPX9;A0A1J0QHF1;A0A1J0QBB5;F8RYR8;G5D848;F8RZQ1;U3L359;V5L860;V9JQD4;V9JUS8;V9JY92;X5C6K8;I6N708;H9QZ61;H9QXC4;H9QWR6;H9QN…	P03891;V5JKI1;V9J9X6;V9J408;V9J3Q6;V9J341;V9J1J4;V5JRL7;V9JTH3;V5JMR8;V5JJK6;V9JFT4;U5PQT0;U3M4Q6;U3M3R7;U3LRT4;U3LRH3;U3LQM9;U3L9G0;V9JQL9;V9JCI4;V9JGI4;A0A1S6NPX8;A0A1L1ZDT9;A0A1S6NF58;A0A1S6NCX1;A0A1S5SIK4;A0A1J0Q6C2;A0A1S5SIF8;A0A1P8VYD8;A0A1P8VXV5;A0A1L1ZGP3;A0A1L1ZAL1;V9JPX9;A0A1J0QHF1;A0A1J0QBB5;F8RYR8;G5D848;F8RZQ1;U3L359;V5L860;V9JQD4;V9JUS8;V9JY92;X5C6K8;I6N708;H9QZ61;H9QXC4;H9QWR6;H9QN…	2;2;2;2;2;2;2;2;2;2;2;2;2;2;2;2;2;2;2;2;2;2;2;2;2;2;2;2;2;2;2;2;2;2;2;2;2;2;2;2;2;2;2;2;2;2;2;2;2;2;2;2;2;2;2;2;2;2;2;2;2;2;2;2;2;2;2;2;2;2;2;2;2;2;2;2;2;2;2;2;2;2;2;2;2;2;2;2;2;2;2;2;2;2;2;2;2;2;2;2;2;2;2;2;2;2;2;2;2;2;2;2;2;2;2;2;2;2;2;2;2;2;2;2;2;2;2;2;2;2;2;2;2;2;2;2;2;2;2;2;2;2;2;2;2;2;2;2;2;2;2;2;2;2;2;2;2;2;2;2;2;2;2;2;2;2;2;2;2;2;2;2;2;2;2;2;2;2;2;2;2;2;2;2;2;2;2;2;2;2;2;2;2;2;2;2;2;2;2;2…	1;1;1;1;1;1;1;1;1;1;1;1;1;1;1;1;1;1;1;1;1;1;1;1;1;1;1;1;1;1;1;1;1;1;1;1;1;1;1;1;1;1;1;1;1;1;1;1;1;1;1;1;1;1;1;1;1;1;1;1;1;1;1;1;1;1;1;1;1;1;1;1;1;1;1;1;1;1;1;1;1;1;1;1;1;1;1;1;1;1;1;1;1;1;1;1;1;1;1;1;1;1;1;1;1;1;1;1;1;1;1;1;1;1;1;1;1;1;1;1;1;1;1;1;1;1;1;1;1;1;1;1;1;1;1;1;1;1;1;1;1;1;1;1;1;1;1;1;1;1;1;1;1;1;1;1;1;1;1;1;1;1;1;1;1;1;1;1;1;1;1;1;1;1;1;1;1;1;1;1;1;1;1;1;1;1;1;1;1;1;1;1;1;1;1;1;1;1;1;1…	1;1;1;1;1;1;1;1;1;1;1;1;1;1;1;1;1;1;1;1;1;1;1;1;1;1;1;1;1;1;1;1;1;1;1;1;1;1;1;1;1;1;1;1;1;1;1;1;1;1;1;1;1;1;1;1;1;1;1;1;1;1;1;1;1;1;1;1;1;1;1;1;1;1;1;1;1;1;1;1;1;1;1;1;1;1;1;1;1;1;1;1;1;1;1;1;1;1;1;1;1;1;1;1;1;1;1;1;1;1;1;1;1;1;1;1;1;1;1;1;1;1;1;1;1;1;1;1;1;1;1;1;1;1;1;1;1;1;1;1;1;1;1;1;1;1;1;1;1;1;1;1;1;1;1;1;1;1;1;1;1;1;1;1;1;1;1;1;1;1;1;1;1;1;1;1;1;1;1;1;1;1;1;1;1;1;1;1;1;1;1;1;1;1;1;1;1;1;1;1…	NADH-ubiquinone oxidoreductase chain 2	MT-ND2;ND2;ndh2;NADH2	sp|P03891|NU2M_HUMAN NADH-ubiquinone oxidoreductase chain 2 OS=Homo sapiens OX=9606 GN=MT-ND2 PE=1 SV=2;tr|V5JKI1|V5JKI1_HUMAN NADH-ubiquinone oxidoreductase chain 2 OS=Homo sapiens OX=9606 GN=ND2 PE=3 SV=1;tr|V9J9X6|V9J9X6_HUMAN NADH-ubiquinone oxidoreduc	868	2	1	1	2	2	2	1	2	2	2	2	2	1	1	1	1	1	1	1	1	1	1	1	1	1	1	1	1	1	1	10.4	7.8	7.8	38.96	347	347;347;347;347;347;347;347;347;347;347;347;347;347;347;347;347;347;347;347;347;347;347;347;347;347;347;347;347;347;347;347;347;347;347;347;347;347;347;347;347;347;347;347;347;347;347;347;347;347;347;347;347;347;347;347;347;347;347;347;347;347;347;347;347;347;347;347;347;347;347;347;347;347;347;347;347;347;347;347;347;347;347;347;347;347;347;347;347;347;347;347;347;347;347;347;347;347;347;347;347…	0	4.6699	By matching	By matching
1	P03886;A0A343IDB2;A0A059QJL5;A0A1S6NJA4;A0A343G6P7;A0A343G753;A0A343GAR4;A0A343GF87;A0A059QJF0;A0A343IKS5;A0A343IC59;A0A410RF14;A0A343IC33;A0A343I6I3;A0A343HGL5;A0A343GG75;A0A343H1Z3;A0A343GUB4;A0A343GTU5;A0A343GRI9;A0A1S6NTK4;A0A3G5C023;A0A343GR98;A0A343E9E8;A0A343J427;A0A1S6MXN3;A0A342YF33;A0A343G2Q6;A0A343FRN1;A0A343F7R9;A0A343EQJ5;A0A1S6P6U9;A0A343E970;A0A1U9IFI5;A0A343DVD9;A0A343DSY1;A0A342Y…	P03886;A0A343IDB2;A0A059QJL5;A0A1S6NJA4;A0A343G6P7;A0A343G753;A0A343GAR4;A0A343GF87;A0A059QJF0;A0A343IKS5;A0A343IC59;A0A410RF14;A0A343IC33;A0A343I6I3;A0A343HGL5;A0A343GG75;A0A343H1Z3;A0A343GUB4;A0A343GTU5;A0A343GRI9;A0A1S6NTK4;A0A3G5C023;A0A343GR98;A0A343E9E8;A0A343J427;A0A1S6MXN3;A0A342YF33;A0A343G2Q6;A0A343FRN1;A0A343F7R9;A0A343EQJ5;A0A1S6P6U9;A0A343E970;A0A1U9IFI5;A0A343DVD9;A0A343DSY1;A0A342Y…	5;5;5;5;5;5;5;5;5;5;5;5;5;5;5;5;5;5;5;5;5;5;5;5;5;5;5;5;5;5;5;5;5;5;5;5;5;5;5;5;5;5;5;5;5;5;5;5;5;5;5;5;5;5;5;5;5;5;5;5;5;5;5;5;5;5;5;5;5;5;5;5;5;5;5;5;5;5;5;5;5;5;5;5;5;5;5;5;5;5;5;5;5;5;5;5;5;5;5;5;5;5;5;5;5;5;5;5;5;5;5;5;5;5;5;5;5;5;5;5;5;5;5;5;5;5;5;5;5;5;5;5;5;5;5;5;5;5;5;5;5;5;5;5;5;5;5;5;5;5;5;5;5;5;5;5;5;5;5;5;5;5;5;5;5;5;5;5;5;5;5;5;5;5;5;5;5;5;5;5;5;5;5;5;5;5;5;5;5;5;5;5;5;5;5;5;5;5;5;5…	5;5;5;5;5;5;5;5;5;5;5;5;5;5;5;5;5;5;5;5;5;5;5;5;5;5;5;5;5;5;5;5;5;5;5;5;5;5;5;5;5;5;5;5;5;5;5;5;5;5;5;5;5;5;5;5;5;5;5;5;5;5;5;5;5;5;5;5;5;5;5;5;5;5;5;5;5;5;5;5;5;5;5;5;5;5;5;5;5;5;5;5;5;5;5;5;5;5;5;5;5;5;5;5;5;5;5;5;5;5;5;5;5;5;5;5;5;5;5;5;5;5;5;5;5;5;5;5;5;5;5;5;5;5;5;5;5;5;5;5;5;5;5;5;5;5;5;5;5;5;5;5;5;5;5;5;5;5;5;5;5;5;5;5;5;5;5;5;5;5;5;5;5;5;5;5;5;5;5;5;5;5;5;5;5;5;5;5;5;5;5;5;5;5;5;5;5;5;5;5…	5;5;5;5;5;5;5;5;5;5;5;5;5;5;5;5;5;5;5;5;5;5;5;5;5;5;5;5;5;5;5;5;5;5;5;5;5;5;5;5;5;5;5;5;5;5;5;5;5;5;5;5;5;5;5;5;5;5;5;5;5;5;5;5;5;5;5;5;5;5;5;5;5;5;5;5;5;5;5;5;5;5;5;5;5;5;5;5;5;5;5;5;5;5;5;5;5;5;5;5;5;5;5;5;5;5;5;5;5;5;5;5;5;5;5;5;5;5;5;5;5;5;5;5;5;5;5;5;5;5;5;5;5;5;5;5;5;5;5;5;5;5;5;5;5;5;5;5;5;5;5;5;5;5;5;5;5;5;5;5;5;5;5;5;5;5;5;5;5;5;5;5;5;5;5;5;5;5;5;5;5;5;5;5;5;5;5;5;5;5;5;5;5;5;5;5;5;5;5;5…	NADH-ubiquinone oxidoreductase chain 1	MT-ND1;ND1;NADH1;NDI;ndh1	sp|P03886|NU1M_HUMAN NADH-ubiquinone oxidoreductase chain 1 OS=Homo sapiens OX=9606 GN=MT-ND1 PE=1 SV=1;tr|A0A343IDB2|A0A343IDB2_HUMAN NADH-ubiquinone oxidoreductase chain 1 OS=Homo sapiens OX=9606 GN=ND1 PE=3 SV=1;tr|A0A059QJL5|A0A059QJL5_HUMAN NADH-ubiqu	916	5	5	5	3	4	4	3	4	2	3	4	4	3	4	4	3	4	2	3	4	4	3	4	4	3	4	2	3	4	4	12.6	12.6	12.6	35.66	318	318;318;318;318;318;318;318;318;318;318;318;311;318;318;318;318;318;318;318;318;318;318;318;318;318;318;318;318;318;318;318;318;318;318;318;318;318;318;318;318;318;318;318;318;318;318;318;318;318;318;318;318;318;318;318;318;318;318;318;318;318;318;318;318;318;318;318;318;318;318;318;318;318;318;318;318;318;318;318;318;318;318;318;318;318;318;318;318;318;318;318;318;318;318;318;318;318;318;318;318…	0	30.459	By MS/MS	By MS/MS
2	P03915;A0A096X3C9;A0A096X6L2;A0A059RZW9;A0A059RXT6;A0A059RXC6;A0A059RX43;A0A059RIX6;A0A059RLJ1;A0A059RMA0;A0A410REZ9;A0A059RMV2;A0A059RNF7;A0A059RNJ9;A0A059RP21;A0A059RP84;A0A059RPI5;A0A059RQ72;A0A059RQE3;A0A059RRD7;A0A059RS22;A0A411L990;A0A059RS89;A0A059RUA6;A0A059RUF6;A0A096X404;A0A096WVU0;A0A1V0MC33;A0A096WPE3;A0A023QEQ5;A0A023QFH0;A0A023QKD1;A0A023QQ40;A0A059RE98;A0A059RHF0;A0A096YCI4;A0A096W…	P03915;A0A096X3C9;A0A096X6L2;A0A059RZW9;A0A059RXT6;A0A059RXC6;A0A059RX43;A0A059RIX6;A0A059RLJ1;A0A059RMA0;A0A410REZ9;A0A059RMV2;A0A059RNF7;A0A059RNJ9;A0A059RP21;A0A059RP84;A0A059RPI5;A0A059RQ72;A0A059RQE3;A0A059RRD7;A0A059RS22;A0A411L990;A0A059RS89;A0A059RUA6;A0A059RUF6;A0A096X404;A0A096WVU0;A0A1V0MC33;A0A096WPE3;A0A023QEQ5;A0A023QFH0;A0A023QKD1;A0A023QQ40;A0A059RE98;A0A059RHF0;A0A096YCI4;A0A096W…	5;5;5;5;5;5;5;5;5;5;5;5;5;5;5;5;5;5;5;5;5;5;5;5;5;5;5;5;5;5;5;5;5;5;5;5;5;5;5;5;5;5;5;5;5;5;5;5;5;5;5;5;5;5;5;5;5;5;5;5;5;5;5;5;5;5;5;5;5;5;5;5;5;5;5;5;5;5;5;5;5;5;5;5;5;5;5;5;5;5;5;5;5;5;5;5;5;5;5;5;5;5;5;5;5;5;5;5;5;5;5;5;5;5;5;5;5;5;5;5;5;5;5;5;5;5;5;5;5;5;5;5;5;5;5;5;5;5;5;5;5;5;5;5;5;5;5;5;5;5;5;5;5;5;5;5;5;5;5;5;5;5;5;5;5;5;5;5;5;5;5;5;5;5;5;5;5;5;5;5;5;5;5;5;5;5;5;5;5;5;5;5;5;5;5;5;5;5;5;5…	5;5;5;5;5;5;5;5;5;5;5;5;5;5;5;5;5;5;5;5;5;5;5;5;5;5;5;5;5;5;5;5;5;5;5;5;5;5;5;5;5;5;5;5;5;5;5;5;5;5;5;5;5;5;5;5;5;5;5;5;5;5;5;5;5;5;5;5;5;5;5;5;5;5;5;5;5;5;5;5;5;5;5;5;5;5;5;5;5;5;5;5;5;5;5;5;5;5;5;5;5;5;5;5;5;5;5;5;5;5;5;5;5;5;5;5;5;5;5;5;5;5;5;5;5;5;5;5;5;5;5;5;5;5;5;5;5;5;5;5;5;5;5;5;5;5;5;5;5;5;5;5;5;5;5;5;5;5;5;5;5;5;5;5;5;5;5;5;5;5;5;5;5;5;5;5;5;5;5;5;5;5;5;5;5;5;5;5;5;5;5;5;5;5;5;5;5;5;5;5…	1;1;1;1;1;1;1;1;1;1;1;1;1;1;1;1;1;1;1;1;1;1;1;1;1;1;1;1;1;1;1;1;1;1;1;1;1;1;1;1;1;1;1;1;1;1;1;1;1;1;1;1;1;1;1;1;1;1;1;1;1;1;1;1;1;1;1;1;1;1;1;1;1;1;1;1;1;1;1;1;1;1;1;1;1;1;1;1;1;1;1;1;1;1;1;1;1;1;1;1;1;1;1;1;1;1;1;1;1;1;1;1;1;1;1;1;1;1;1;1;1;1;1;1;1;1;1;1;1;1;1;1;1;1;1;1;1;1;1;1;1;1;1;1;1;1;1;1;1;1;1;1;1;1;1;1;1;1;1;1;1;1;1;1;1;1;1;1;1;1;1;1;1;1;1;1;1;1;1;1;1;1;1;1;1;1;1;1;1;1;1;1;1;1;1;1;1;1;1;1…	NADH-ubiquinone oxidoreductase chain 5	MT-ND5;ND5;NADH5;ndh5	sp|P03915|NU5M_HUMAN NADH-ubiquinone oxidoreductase chain 5 OS=Homo sapiens OX=9606 GN=MT-ND5 PE=1 SV=2;tr|A0A096X3C9|A0A096X3C9_HUMAN NADH-ubiquinone oxidoreductase chain 5 OS=Homo sapiens OX=9606 GN=ND5 PE=3 SV=1;tr|A0A096X6L2|A0A096X6L2_HUMAN NADH-ubiqu	1532	5	5	1	4	3	5	4	4	4	5	5	4	4	3	5	4	4	4	5	5	4	1	1	1	1	1	0	1	1	1	15.4	15.4	3.5	67.026	603	603;603;603;603;603;603;603;603;603;603;603;603;603;603;603;603;603;603;603;603;603;603;603;603;603;603;603;603;603;603;603;603;603;603;603;603;603;603;603;603;603;603;603;603;603;603;603;603;603;603;603;603;603;603;603;603;603;603;603;603;603;603;603;603;603;603;603;603;603;603;603;603;603;603;603;603;603;603;603;603;603;603;603;603;603;603;603;603;603;603;603;603;603;603;603;603;603;603;603;603…	0	39.75	By MS/MS	By MS/MS
3	P00395;R4IA65;R9Y634;R9Y4H6;U5YWV7;R9Y445;R9Y438;R9Y3X2;R9Y251;R9Y1Y2;R4IBW8;R4I9P2;A0A059RNW4;R9Y9G2;R9Y6E5;U3LSF4;U5ZA32;V9N3I6;X5D927;X5C9H5;X5BMX5;X5BDH6;Q9B2V2;B1NVJ4;R9Y9M1;T1Q7E3;A0A059RUQ7;A0A059S7W0;A0A059RZR9;A0A059RXH5;A0A059RXE8;A0A059RWV5;A0A059RW06;A0A059RVV8;A0A059RV27;A0A059RUX1;B1NTV9;B8X5M7;B1NUS1;T1Q4Y6;R9Y5G0;U3L439;U3KW58;T2HM13;T2HKF7;W8DJ92;W8D226;W0C7W3;G5D862;F1CIE4;G3EBF…	P00395;R4IA65;R9Y634;R9Y4H6;U5YWV7;R9Y445;R9Y438;R9Y3X2;R9Y251;R9Y1Y2;R4IBW8;R4I9P2;A0A059RNW4;R9Y9G2;R9Y6E5;U3LSF4;U5ZA32;V9N3I6;X5D927;X5C9H5;X5BMX5;X5BDH6;Q9B2V2;B1NVJ4;R9Y9M1;T1Q7E3;A0A059RUQ7;A0A059S7W0;A0A059RZR9;A0A059RXH5;A0A059RXE8;A0A059RWV5;A0A059RW06;A0A059RVV8;A0A059RV27;A0A059RUX1;B1NTV9;B8X5M7;B1NUS1;T1Q4Y6;R9Y5G0;U3L439;U3KW58;T2HM13;T2HKF7;W8DJ92;W8D226;W0C7W3;G5D862;F1CIE4;G3EBF…	3;3;3;3;3;3;3;3;3;3;3;3;3;3;3;3;3;3;3;3;3;3;3;3;3;3;3;3;3;3;3;3;3;3;3;3;3;3;3;3;3;3;3;3;3;3;3;3;3;3;3;3;3;3;3;3;3;3;3;3;3;3;3;3;3;3;3;3;3;3;3;3;3;3;3;3;3;3;3;3;3;3;3;3;3;3;3;3;3;3;3;3;3;3;3;3;3;3;3;3;3;3;3;3;3;3;3;3;3;3;3;3;3;3;3;3;3;3;3;3;3;3;3;3;3;3;3;3;3;3;3;3;3;3;3;3;3;3;3;3;3;3;3;3;3;3;3;3;3;3;3;3;3;3;3;3;3;3;3;3;3;3;3;3;3;3;3;3;3;3;3;3;3;3;3;3;3;3;3;3;3;3;3;3;3;3;3;3;3;3;3;3;3;3;3;3;3;3;3;3…	3;3;3;3;3;3;3;3;3;3;3;3;3;3;3;3;3;3;3;3;3;3;3;3;3;3;3;3;3;3;3;3;3;3;3;3;3;3;3;3;3;3;3;3;3;3;3;3;3;3;3;3;3;3;3;3;3;3;3;3;3;3;3;3;3;3;3;3;3;3;3;3;3;3;3;3;3;3;3;3;3;3;3;3;3;3;3;3;3;3;3;3;3;3;3;3;3;3;3;3;3;3;3;3;3;3;3;3;3;3;3;3;3;3;3;3;3;3;3;3;3;3;3;3;3;3;3;3;3;3;3;3;3;3;3;3;3;3;3;3;3;3;3;3;3;3;3;3;3;3;3;3;3;3;3;3;3;3;3;3;3;3;3;3;3;3;3;3;3;3;3;3;3;3;3;3;3;3;3;3;3;3;3;3;3;3;3;3;3;3;3;3;3;3;3;3;3;3;3;3…	3;3;3;3;3;3;3;3;3;3;3;3;3;3;3;3;3;3;3;3;3;3;3;3;3;3;3;3;3;3;3;3;3;3;3;3;3;3;3;3;3;3;3;3;3;3;3;3;3;3;3;3;3;3;3;3;3;3;3;3;3;3;3;3;3;3;3;3;3;3;3;3;3;3;3;3;3;3;3;3;3;3;3;3;3;3;3;3;3;3;3;3;3;3;3;3;3;3;3;3;3;3;3;3;3;3;3;3;3;3;3;3;3;3;3;3;3;3;3;3;3;3;3;3;3;3;3;3;3;3;3;3;3;3;3;3;3;3;3;3;3;3;3;3;3;3;3;3;3;3;3;3;3;3;3;3;3;3;3;3;3;3;3;3;3;3;3;3;3;3;3;3;3;3;3;3;3;3;3;3;3;3;3;3;3;3;3;3;3;3;3;3;3;3;3;3;3;3;3;3…	Cytochrome c oxidase subunit 1	MT-CO1;COX1;coxI;COI;CO1	sp|P00395|COX1_HUMAN Cytochrome c oxidase subunit 1 OS=Homo sapiens OX=9606 GN=MT-CO1 PE=1 SV=1;tr|R4IA65|R4IA65_HUMAN Cytochrome c oxidase subunit 1 OS=Homo sapiens OX=9606 GN=COX1 PE=3 SV=1;tr|R9Y634|R9Y634_HUMAN Cytochrome c oxidase subunit 1 OS=Homo sa	902	3	3	3	1	2	1	1	1	2	3	0	2	1	2	1	1	1	2	3	0	2	1	2	1	1	1	2	3	0	2	7.8	7.8	7.8	57.041	513	513;513;513;513;513;513;513;513;513;513;513;513;513;513;513;513;513;513;513;513;513;513;513;513;513;513;513;513;513;513;513;513;513;513;513;513;513;513;513;513;513;513;513;513;513;513;513;513;513;513;513;513;513;513;513;513;513;513;513;513;513;513;513;513;513;513;513;513;513;513;513;513;513;513;513;513;513;513;513;513;513;513;513;513;513;513;513;513;513;513;513;513;513;513;513;513;513;513;513;513…	0	13.967	By MS/MS	By MS/MS
4	P03905;A0A342YPJ4;A0A343DZ22;A0A343E7Y7;A0A343E8W2;A0A343E940;A0A343E9F7;A0A1B1CX94;A0A1J0Q4K4;A0A343GB66;A0A343GD03;A0A343GG71;A0A342Y607;A0A343GG84;A0A342Y255;A0A1W6ER11;A0A343FGW3;A0A343FNL1;A0A1J0Q5T1;A0A1S7C5U9;A0A1L1Y066;A0A1L2EGL1;A0A1S6KPB0;A0A1S6N2R9;A0A1S6N5C1;A0A1S6NFS6;A0A1S6NTQ9;A0A343DVU1;D7NV19;A0A1J0QGC1;G9LGD5;Q4GR66;Q4GE93;H9NQH2;I6QD14;Q06T62;Q305J0;K9M3N5;L7NVW2;L7SDG0;L7XL84;…	P03905;A0A342YPJ4;A0A343DZ22;A0A343E7Y7;A0A343E8W2;A0A343E940;A0A343E9F7;A0A1B1CX94;A0A1J0Q4K4;A0A343GB66;A0A343GD03;A0A343GG71;A0A342Y607;A0A343GG84;A0A342Y255;A0A1W6ER11;A0A343FGW3;A0A343FNL1;A0A1J0Q5T1;A0A1S7C5U9;A0A1L1Y066;A0A1L2EGL1;A0A1S6KPB0;A0A1S6N2R9;A0A1S6N5C1;A0A1S6NFS6;A0A1S6NTQ9;A0A343DVU1;D7NV19;A0A1J0QGC1;G9LGD5;Q4GR66;Q4GE93;H9NQH2;I6QD14;Q06T62;Q305J0;K9M3N5;L7NVW2;L7SDG0;L7XL84;…	5;5;5;5;5;5;5;5;5;5;5;5;5;5;5;5;5;5;5;5;5;5;5;5;5;5;5;5;5;5;5;5;5;5;5;5;5;5;5;5;5;5;5;5;5;5;5;5;5;5;5;5;5;5;5;5;5;5;5;5;5;5;5;5;5;5;5;5;5;5;5;5;5;5;5;5;5;5;5;5;5;5;5;5;5;5;5;5;5;5;5;5;5;5;5;5;5;5;5;5;5;5;5;5;5;5;5;5;5;5;5;5;5;5;5;5;5;5;5;5;5;5;5;5;5;5;5;5;5;5;5;5;5;5;5;5;5;5;5;5;5;5;5;5;5;5;5;5;5;5;5;5;5;5;5;5;5;5;5;5;5;5;5;5;5;5;5;5;5;5;5;5;5;5;5;5;5;5;5;5;5;5;5;5;5;5;5;5;5;5;5;5;5;5;5;5;5;5;5;5…	5;5;5;5;5;5;5;5;5;5;5;5;5;5;5;5;5;5;5;5;5;5;5;5;5;5;5;5;5;5;5;5;5;5;5;5;5;5;5;5;5;5;5;5;5;5;5;5;5;5;5;5;5;5;5;5;5;5;5;5;5;5;5;5;5;5;5;5;5;5;5;5;5;5;5;5;5;5;5;5;5;5;5;5;5;5;5;5;5;5;5;5;5;5;5;5;5;5;5;5;5;5;5;5;5;5;5;5;5;5;5;5;5;5;5;5;5;5;5;5;5;5;5;5;5;5;5;5;5;5;5;5;5;5;5;5;5;5;5;5;5;5;5;5;5;5;5;5;5;5;5;5;5;5;5;5;5;5;5;5;5;5;5;5;5;5;5;5;5;5;5;5;5;5;5;5;5;5;5;5;5;5;5;5;5;5;5;5;5;5;5;5;5;5;5;5;5;5;5;5…	5;5;5;5;5;5;5;5;5;5;5;5;5;5;5;5;5;5;5;5;5;5;5;5;5;5;5;5;5;5;5;5;5;5;5;5;5;5;5;5;5;5;5;5;5;5;5;5;5;5;5;5;5;5;5;5;5;5;5;5;5;5;5;5;5;5;5;5;5;5;5;5;5;5;5;5;5;5;5;5;5;5;5;5;5;5;5;5;5;5;5;5;5;5;5;5;5;5;5;5;5;5;5;5;5;5;5;5;5;5;5;5;5;5;5;5;5;5;5;5;5;5;5;5;5;5;5;5;5;5;5;5;5;5;5;5;5;5;5;5;5;5;5;5;5;5;5;5;5;5;5;5;5;5;5;5;5;5;5;5;5;5;5;5;5;5;5;5;5;5;5;5;5;5;5;5;5;5;5;5;5;5;5;5;5;5;5;5;5;5;5;5;5;5;5;5;5;5;5;5…	NADH-ubiquinone oxidoreductase chain 4	MT-ND4;ND4;NADH4;ndh4	sp|P03905|NU4M_HUMAN NADH-ubiquinone oxidoreductase chain 4 OS=Homo sapiens OX=9606 GN=MT-ND4 PE=1 SV=1;tr|A0A342YPJ4|A0A342YPJ4_HUMAN NADH-ubiquinone oxidoreductase chain 4 OS=Homo sapiens OX=9606 GN=ND4 PE=3 SV=1;tr|A0A343DZ22|A0A343DZ22_HUMAN NADH-ubiqu	639	5	5	5	5	5	5	5	5	5	5	5	5	5	5	5	5	5	5	5	5	5	5	5	5	5	5	5	5	5	5	14.4	14.4	14.4	51.58	459	459;459;459;459;459;459;459;459;459;459;459;459;459;459;459;459;459;459;459;459;459;459;459;459;459;459;459;459;459;459;459;459;459;459;459;459;459;459;459;459;459;459;459;459;459;459;459;459;459;459;459;459;459;459;459;459;459;459;459;459;459;459;459;459;459;459;459;459;459;459;459;459;459;459;459;459;459;459;459;459;459;459;459;459;459;459;459;459;459;459;459;459;459;459;459;459;459;459;459;459…	0	22.547	By MS/MS	By MS/MS
5	P00414;U3L7D7;R9Y4I8;R9Y6C9;R9YA13;S4UQJ2;S4V7D6;S4WYR4;U3L3K7;U3L8W6;L7XY70;U3LB43;U5YV97;U5Z242;Q4GSY0;Q4GPI4;V5LA48;Q3S961;R9Y2C7;Q7GIM7;Q6VLN4;Q6VKA3;Q5XSC1;Q6VJ16;Q6VIM0;Q6VIH5;Q6VIB9;Q6VHA9;Q6VH99;Q4ZF68;Q4GPN6;Q4ZEF8;Q4ZED2;Q4ZEA6;Q4VFD0;Q4GV60;Q4GU59;Q2HKH0;Q15H46;F1B675;V9J277;Q4GC16;Q4GFE9;Q4GG20;Q4GI22;Q4GIY4;A0A075X871;V5JMB0;K9MXE4;Q0ZFF5;Q2HJS3;W0C1D3;V9JBV1;X5C127;X5CKC7;X5CAY7;X5C…	P00414;U3L7D7;R9Y4I8;R9Y6C9;R9YA13;S4UQJ2;S4V7D6;S4WYR4;U3L3K7;U3L8W6;L7XY70;U3LB43;U5YV97;U5Z242;Q4GSY0;Q4GPI4;V5LA48;Q3S961;R9Y2C7;Q7GIM7;Q6VLN4;Q6VKA3;Q5XSC1;Q6VJ16;Q6VIM0;Q6VIH5;Q6VIB9;Q6VHA9;Q6VH99;Q4ZF68;Q4GPN6;Q4ZEF8;Q4ZED2;Q4ZEA6;Q4VFD0;Q4GV60;Q4GU59;Q2HKH0;Q15H46;F1B675;V9J277;Q4GC16;Q4GFE9;Q4GG20;Q4GI22;Q4GIY4;A0A075X871;V5JMB0;K9MXE4;Q0ZFF5;Q2HJS3;W0C1D3;V9JBV1;X5C127;X5CKC7;X5CAY7;X5C…	2;2;2;2;2;2;2;2;2;2;2;2;2;2;2;2;2;2;2;2;2;2;2;2;2;2;2;2;2;2;2;2;2;2;2;2;2;2;2;2;2;2;2;2;2;2;2;2;2;2;2;2;2;2;2;2;2;2;2;2;2;2;2;2;2;2;2;2;2;2;2;2;2;2;2;2;2;2;2;2;2;2;2;2;2;2;2;2;2;2;2;2;2;2;2;2;2;2;2;2;2;2;2;2;2;2;2;2;2;2;2;2;2;2;2;2;2;2;2;2;2;2;2;2;2;2;2;2;2;2;2;2;2;2;2;2;2;2;2;2;2;2;2;2;2;2;2;2;2;2;2;2;2;2;2;2;2;2;2;2;2;2;2;2;2;2;2;2;2;2;2;2;2;2;2;2;2;2;2;2;2;2;2;2;2;2;2;2;2;2;2;2;2;2;2;2;2;2;2;2…	2;2;2;2;2;2;2;2;2;2;2;2;2;2;2;2;2;2;2;2;2;2;2;2;2;2;2;2;2;2;2;2;2;2;2;2;2;2;2;2;2;2;2;2;2;2;2;2;2;2;2;2;2;2;2;2;2;2;2;2;2;2;2;2;2;2;2;2;2;2;2;2;2;2;2;2;2;2;2;2;2;2;2;2;2;2;2;2;2;2;2;2;2;2;2;2;2;2;2;2;2;2;2;2;2;2;2;2;2;2;2;2;2;2;2;2;2;2;2;2;2;2;2;2;2;2;2;2;2;2;2;2;2;2;2;2;2;2;2;2;2;2;2;2;2;2;2;2;2;2;2;2;2;2;2;2;2;2;2;2;2;2;2;2;2;2;2;2;2;2;2;2;2;2;2;2;2;2;2;2;2;2;2;2;2;2;2;2;2;2;2;2;2;2;2;2;2;2;2;2…	2;2;2;2;2;2;2;2;2;2;2;2;2;2;2;2;2;2;2;2;2;2;2;2;2;2;2;2;2;2;2;2;2;2;2;2;2;2;2;2;2;2;2;2;2;2;2;2;2;2;2;2;2;2;2;2;2;2;2;2;2;2;2;2;2;2;2;2;2;2;2;2;2;2;2;2;2;2;2;2;2;2;2;2;2;2;2;2;2;2;2;2;2;2;2;2;2;2;2;2;2;2;2;2;2;2;2;2;2;2;2;2;2;2;2;2;2;2;2;2;2;2;2;2;2;2;2;2;2;2;2;2;2;2;2;2;2;2;2;2;2;2;2;2;2;2;2;2;2;2;2;2;2;2;2;2;2;2;2;2;2;2;2;2;2;2;2;2;2;2;2;2;2;2;2;2;2;2;2;2;2;2;2;2;2;2;2;2;2;2;2;2;2;2;2;2;2;2;2;2…	Cytochrome c oxidase subunit 3	MT-CO3;COX3;COIII;CO3;coxIII	sp|P00414|COX3_HUMAN Cytochrome c oxidase subunit 3 OS=Homo sapiens OX=9606 GN=MT-CO3 PE=1 SV=2;tr|U3L7D7|U3L7D7_HUMAN Cytochrome c oxidase subunit 3 OS=Homo sapiens OX=9606 GN=COX3 PE=3 SV=1;tr|R9Y4I8|R9Y4I8_HUMAN Cytochrome c oxidase subunit 3 OS=Homo sa	674	2	2	2	2	2	2	2	1	1	2	2	2	2	2	2	2	1	1	2	2	2	2	2	2	2	1	1	2	2	2	9.6	9.6	9.6	29.95	261	261;261;261;261;261;261;261;261;261;261;261;261;261;261;261;261;261;261;261;261;261;261;261;261;261;261;261;261;261;261;261;261;261;261;261;261;261;261;261;261;261;261;261;261;261;261;143;261;261;261;261;261;261;261;261;261;261;261;261;261;261;261;261;261;261;261;261;261;261;261;261;261;261;261;261;261;261;261;261;261;261;261;261;261;261;260;249;261;261;261;261;261;261;261;261;261;261;261;261;261…	0	4.0293	By MS/MS	By MS/MS
6	A0A023T6R1;Q96A72;F5H6P7;F5H6N1;F5H3U9;F5H124	A0A023T6R1;Q96A72;F5H6P7;F5H6N1	10;10;7;6;3;1	10;10;7;6;3;1	1;1;0;1;0;1	Protein mago nashi homolog 2	FLJ10292;MAGOHB	tr|A0A023T6R1|A0A023T6R1_HUMAN Mago nashi protein OS=Homo sapiens OX=9606 GN=FLJ10292 PE=2 SV=1;sp|Q96A72|MGN2_HUMAN Protein mago nashi homolog 2 OS=Homo sapiens OX=9606 GN=MAGOHB PE=1 SV=1;tr|F5H6P7|F5H6P7_HUMAN Protein mago nashi homolog 2 OS=Homo sapien	6	10	10	1	8	8	8	8	7	7	8	9	10	8	8	8	8	7	7	8	9	10	1	1	1	1	0	0	1	1	1	62.8	62.8	6.1	17.276	148	148;148;102;90;44;81	0	35.44	By MS/MS	By MS/MS
7	A0A023T787;Q9Y5S9-2;Q9Y5S9;A0A0J9YW13	A0A023T787;Q9Y5S9-2;Q9Y5S9	6;6;6;2	6;6;6;2	6;6;6;2	RNA-binding protein 8A	RBM8;RBM8A	tr|A0A023T787|A0A023T787_HUMAN RNA-binding protein 8A OS=Homo sapiens OX=9606 GN=RBM8 PE=2 SV=1;sp|Q9Y5S9-2|RBM8A_HUMAN Isoform 2 of RNA-binding protein 8A OS=Homo sapiens OX=9606 GN=RBM8A;sp|Q9Y5S9|RBM8A_HUMAN RNA-binding protein 8A OS=Homo sapiens OX=960	4	6	6	6	6	6	5	5	6	5	5	4	5	6	6	5	5	6	5	5	4	5	6	6	5	5	6	5	5	4	5	50.6	50.6	50.6	19.889	174	174;173;174;106	0	63.083	By MS/MS	By MS/MS
8	A0A0C4DFM1;A0A024QYR3;Q92544;B4DH88;B4DKC1;B4DYH6;Q6ZTK5;F8WCN2;F2Z2L1	A0A0C4DFM1;A0A024QYR3;Q92544;B4DH88;B4DKC1;B4DYH6;Q6ZTK5	10;10;10;7;7;6;5;1;1	10;10;10;7;7;6;5;1;1	10;10;10;7;7;6;5;1;1	Transmembrane 9 superfamily member 4	TM9SF4	tr|A0A0C4DFM1|A0A0C4DFM1_HUMAN Transmembrane 9 superfamily member OS=Homo sapiens OX=9606 GN=TM9SF4 PE=1 SV=1;tr|A0A024QYR3|A0A024QYR3_HUMAN Transmembrane 9 superfamily member OS=Homo sapiens OX=9606 PE=2 SV=1;sp|Q92544|TM9S4_HUMAN Transmembrane 9 superfam	9	10	10	10	7	8	4	5	4	6	8	6	6	7	8	4	5	4	6	8	6	6	7	8	4	5	4	6	8	6	6	22.6	22.6	22.6	72.54	625	625;642;642;549;601;250;528;68;85	0	59.989	By MS/MS	By MS/MS
9	B3KSG9;A0A024QYR8;Q99805	B3KSG9;A0A024QYR8;Q99805	9;9;9	9;9;9	9;9;9	Transmembrane 9 superfamily member 2	TM9SF2	tr|B3KSG9|B3KSG9_HUMAN Transmembrane 9 superfamily member OS=Homo sapiens OX=9606 PE=2 SV=1;tr|A0A024QYR8|A0A024QYR8_HUMAN Transmembrane 9 superfamily member OS=Homo sapiens OX=9606 GN=TM9SF2 PE=2 SV=1;sp|Q99805|TM9S2_HUMAN Transmembrane 9 superfamily memb	3	9	9	9	7	6	5	7	5	6	8	5	6	7	6	5	7	5	6	8	5	6	7	6	5	7	5	6	8	5	6	18.3	18.3	18.3	65.43	573	573;663;663	0	63.596	By MS/MS	By MS/MS
10	Q96JZ5;A0A024QYS2;Q9HD45;Q5TB53;Q8WUB5;Q8NCC4;Q96K55;B4DN13	Q96JZ5;A0A024QYS2;Q9HD45;Q5TB53;Q8WUB5;Q8NCC4	10;10;10;9;9;5;2;1	10;10;10;9;9;5;2;1	10;10;10;9;9;5;2;1	Transmembrane 9 superfamily member 3	SMBP;TM9SF3	tr|Q96JZ5|Q96JZ5_HUMAN Transmembrane 9 superfamily member OS=Homo sapiens OX=9606 GN=SMBP PE=2 SV=1;tr|A0A024QYS2|A0A024QYS2_HUMAN Transmembrane 9 superfamily member OS=Homo sapiens OX=9606 PE=2 SV=1;sp|Q9HD45|TM9S3_HUMAN Transmembrane 9 superfamily member	8	10	10	10	6	4	6	6	7	3	5	6	5	6	4	6	6	7	3	5	6	5	6	4	6	6	7	3	5	6	5	21.1	21.1	21.1	62.941	545	545;589;589;253;521;399;329;254	0	66.601	By MS/MS	By MS/MS
11	P61966;H7C1E4;A0A2R8YGH5;A0A024QYT6;P61966-2;B4DIM6;A0A024RBX8;B7Z3M9;F6SFB5;A6NH01;Q7Z677;H0Y673;B7Z853;H7BZG6;P56377;P56377-2;Q549M9	P61966;H7C1E4;A0A2R8YGH5;A0A024QYT6;P61966-2	3;3;3;3;2;1;1;1;1;1;1;1;1;1;1;1;1	3;3;3;3;2;1;1;1;1;1;1;1;1;1;1;1;1	3;3;3;3;2;1;1;1;1;1;1;1;1;1;1;1;1	AP-1 complex subunit sigma-1A	AP1S1	sp|P61966|AP1S1_HUMAN AP-1 complex subunit sigma-1A OS=Homo sapiens OX=9606 GN=AP1S1 PE=1 SV=1;tr|H7C1E4|H7C1E4_HUMAN AP complex subunit sigma (Fragment) OS=Homo sapiens OX=9606 GN=AP1S1 PE=1 SV=1;tr|A0A2R8YGH5|A0A2R8YGH5_HUMAN AP complex subunit sigma OS=	17	3	3	3	3	2	2	1	2	2	3	2	3	3	2	2	1	2	2	3	2	3	3	2	2	1	2	2	3	2	3	19.6	19.6	19.6	18.733	158	158;191;157;158;133;207;199;195;160;160;132;153;147;146;157;202;157	0	32.113	By MS/MS	By MS/MS
12	B4DVQ5;A1KYQ7;A0A024QYU9;Q99613;B4DVU3;B4DDN4;B5ME19;Q99613-2;B4DRU0;B4E2Z6;B3KNZ4;A0A024QYX7;Q3B7B9;H3BPE4;H3BPE3;H3BTY8	B4DVQ5;A1KYQ7;A0A024QYU9;Q99613;B4DVU3;B4DDN4;B5ME19;Q99613-2;B4DRU0;B4E2Z6;B3KNZ4;A0A024QYX7	35;35;35;35;34;33;33;32;31;29;28;26;7;6;5;4	35;35;35;35;34;33;33;32;31;29;28;26;7;6;5;4	35;35;35;35;34;33;33;32;31;29;28;26;7;6;5;4	Eukaryotic translation initiation factor 3 subunit C;Eukaryotic translation initiation factor 3 subunit C-like protein	EIF3C;EIF3CL	tr|B4DVQ5|B4DVQ5_HUMAN Eukaryotic translation initiation factor 3 subunit C OS=Homo sapiens OX=9606 GN=EIF3C PE=2 SV=1;tr|A1KYQ7|A1KYQ7_HUMAN Eukaryotic translation initiation factor 3 subunit C OS=Homo sapiens OX=9606 GN=EIF3C PE=2 SV=1;tr|A0A024QYU9|A0A0	16	35	35	35	32	32	32	34	29	31	32	30	31	32	32	32	34	29	31	32	30	31	32	32	32	34	29	31	32	30	31	43.5	43.5	43.5	103.64	898	898;913;913;913;761;792;914;903;735;784;699;597;252;148;132;79	0	323.31	By MS/MS	By MS/MS
13	A0A024QYW3;Q04941;Q04941-2	A0A024QYW3;Q04941;Q04941-2	2;2;1	2;2;1	2;2;1	Proteolipid protein 2	PLP2	tr|A0A024QYW3|A0A024QYW3_HUMAN Proteolipid protein 2 (Colonic epithelium-enriched), isoform CRA_a OS=Homo sapiens OX=9606 GN=PLP2 PE=4 SV=1;sp|Q04941|PLP2_HUMAN Proteolipid protein 2 OS=Homo sapiens OX=9606 GN=PLP2 PE=1 SV=1;sp|Q04941-2|PLP2_HUMAN Isoform	3	2	2	2	2	2	2	1	2	2	2	2	2	2	2	2	1	2	2	2	2	2	2	2	2	1	2	2	2	2	2	18.4	18.4	18.4	16.691	152	152;152;145	0	6.2486	By MS/MS	By MS/MS
14	H0Y413;B7Z8D2;B7Z6S4;Q6IAE4;B2RBS3;A0A024QYW5;O43900-2;O43900	H0Y413;B7Z8D2;B7Z6S4;Q6IAE4;B2RBS3;A0A024QYW5;O43900-2;O43900	1;1;1;1;1;1;1;1	1;1;1;1;1;1;1;1	1;1;1;1;1;1;1;1	Prickle-like protein 3	PRICKLE3;LMO6	tr|H0Y413|H0Y413_HUMAN Prickle planar cell polarity protein 3 OS=Homo sapiens OX=9606 GN=PRICKLE3 PE=1 SV=2;tr|B7Z8D2|B7Z8D2_HUMAN cDNA FLJ53948, highly similar to LIM domain only protein 6 OS=Homo sapiens OX=9606 PE=2 SV=1;tr|B7Z6S4|B7Z6S4_HUMAN cDNA FLJ5	8	1	1	1	1	1	1	0	1	1	1	1	1	1	1	1	0	1	1	1	1	1	1	1	1	0	1	1	1	1	1	2.7	2.7	2.7	60.792	547	547;547;577;615;615;615;534;615	0	3.2411	By MS/MS	By MS/MS
15	A0A024QYX0;Q15125;C9J719;C9JJ78	A0A024QYX0;Q15125;C9J719;C9JJ78	3;3;2;2	3;3;2;2	1;1;0;0	3-beta-hydroxysteroid-Delta(8),Delta(7)-isomerase	EBP	tr|A0A024QYX0|A0A024QYX0_HUMAN Emopamil binding protein OS=Homo sapiens OX=9606 GN=EBP PE=2 SV=1;sp|Q15125|EBP_HUMAN 3-beta-hydroxysteroid-Delta(8),Delta(7)-isomerase OS=Homo sapiens OX=9606 GN=EBP PE=1 SV=3;tr|C9J719|C9J719_HUMAN 3-beta-hydroxysteroid-Del	4	3	3	1	3	3	3	3	3	3	3	3	2	3	3	3	3	3	3	3	3	2	1	1	1	1	1	1	1	1	1	16.5	16.5	5.2	26.352	230	230;230;145;160	0	8.514	By MS/MS	By MS/MS
16	A0A024QYX3;P98179	A0A024QYX3;P98179	4;4	4;4	4;4	RNA-binding protein 3	RBM3	tr|A0A024QYX3|A0A024QYX3_HUMAN RNA binding motif (RNP1, RRM) protein 3, isoform CRA_c OS=Homo sapiens OX=9606 GN=RBM3 PE=4 SV=1;sp|P98179|RBM3_HUMAN RNA-binding protein 3 OS=Homo sapiens OX=9606 GN=RBM3 PE=1 SV=1	2	4	4	4	4	4	3	4	3	4	4	3	4	4	4	3	4	3	4	4	3	4	4	4	3	4	3	4	4	3	4	47.8	47.8	47.8	17.17	157	157;157	0	42.191	By MS/MS	By MS/MS
17	A0A024QYX5;A0A0S2Z5C9;Q9UET6;Q9UET6-2;B7Z4K4;B3KN91	A0A024QYX5;A0A0S2Z5C9;Q9UET6;Q9UET6-2;B7Z4K4;B3KN91	5;5;5;4;3;3	5;5;5;4;3;3	5;5;5;4;3;3	Putative tRNA (cytidine(32)/guanosine(34)-2-O)-methyltransferase	FTSJ1	tr|A0A024QYX5|A0A024QYX5_HUMAN Putative tRNA (cytidine(32)/guanosine(34)-2-O)-methyltransferase OS=Homo sapiens OX=9606 GN=FTSJ1 PE=2 SV=1;tr|A0A0S2Z5C9|A0A0S2Z5C9_HUMAN Putative tRNA (cytidine(32)/guanosine(34)-2-O)-methyltransferase OS=Homo sapiens OX=	6	5	5	5	3	3	3	4	3	3	3	4	3	3	3	3	4	3	3	3	4	3	3	3	3	4	3	3	3	4	3	33.1	33.1	33.1	36.079	329	329;337;329;327;192;327	0	15.78	By MS/MS	By MS/MS
18	A0A024QYY0;Q8WUX1;C9JJU1;C9JMY2;C9JHH7;C9JWG4;C9JNK4;A0A087X1I6;Q8WUX1-2	A0A024QYY0;Q8WUX1;C9JJU1;C9JMY2;C9JHH7;C9JWG4;C9JNK4;A0A087X1I6;Q8WUX1-2	2;2;1;1;1;1;1;1;1	2;2;1;1;1;1;1;1;1	2;2;1;1;1;1;1;1;1	Sodium-coupled neutral amino acid transporter 5	SLC38A5	tr|A0A024QYY0|A0A024QYY0_HUMAN Solute carrier family 38, member 5, isoform CRA_a OS=Homo sapiens OX=9606 GN=SLC38A5 PE=4 SV=1;sp|Q8WUX1|S38A5_HUMAN Sodium-coupled neutral amino acid transporter 5 OS=Homo sapiens OX=9606 GN=SLC38A5 PE=1 SV=1;tr|C9JJU1|C9JJU	9	2	2	2	2	1	0	1	0	0	1	2	1	2	1	0	1	0	0	1	2	1	2	1	0	1	0	0	1	2	1	6.6	6.6	6.6	51.457	472	472;472;163;191;218;272;279;403;421	0	4.5008	By MS/MS	By MS/MS
19	A0A024QYY1;O95208;O95208-2;B3KMB3;E9PBC1;F6PQP6;B7Z4W7;O95208-3;B7ZKM5;I3L2B2;O95208-5;I3L2H1;B7Z3A5;J3KTF6;I3L356;J3QLN2;J3KSC7;J3KSA6;Q6NSL9;J3KSF8	A0A024QYY1;O95208;O95208-2;B3KMB3;E9PBC1;F6PQP6;B7Z4W7;O95208-3;B7ZKM5;I3L2B2	5;5;5;5;5;5;4;4;4;4;2;1;1;1;1;1;1;1;1;1	5;5;5;5;5;5;4;4;4;4;2;1;1;1;1;1;1;1;1;1	5;5;5;5;5;5;4;4;4;4;2;1;1;1;1;1;1;1;1;1	Epsin-2	EPN2	tr|A0A024QYY1|A0A024QYY1_HUMAN Epsin 2, isoform CRA_a OS=Homo sapiens OX=9606 GN=EPN2 PE=4 SV=1;sp|O95208|EPN2_HUMAN Epsin-2 OS=Homo sapiens OX=9606 GN=EPN2 PE=1 SV=3;sp|O95208-2|EPN2_HUMAN Isoform 2 of Epsin-2 OS=Homo sapiens OX=9606 GN=EPN2;tr|B3KMB3|B3K	20	5	5	5	2	4	2	2	2	2	4	1	3	2	4	2	2	2	2	4	1	3	2	4	2	2	2	2	4	1	3	12.9	12.9	12.9	68.453	641	641;641;584;484;484;409;253;545;577;577;356;349;349;38;251;95;75;62;61;32	0	10.071	By matching	By MS/MS
20	O60256;A0A024QYY3;B2R7R5;O60256-2;O60256-4;O60256-3;E7EPA1;I3L0S1;C9JJS3;C9JDU5;C9K0K7;I3L4G9;E7EW35;Q6ZTP6;C9JDH0;I3L164;I3L331	O60256;A0A024QYY3;B2R7R5;O60256-2;O60256-4;O60256-3;E7EPA1;I3L0S1	11;11;11;9;9;8;7;6;5;5;5;4;3;3;3;2;2	10;10;10;8;8;7;6;5;5;5;5;3;3;3;3;2;2	10;10;10;8;8;7;6;5;5;5;5;3;3;3;3;2;2	Phosphoribosyl pyrophosphate synthase-associated protein 2	PRPSAP2	sp|O60256|KPRB_HUMAN Phosphoribosyl pyrophosphate synthase-associated protein 2 OS=Homo sapiens OX=9606 GN=PRPSAP2 PE=1 SV=1;tr|A0A024QYY3|A0A024QYY3_HUMAN Phosphoribosyl pyrophosphate synthetase-associated protein 2, isoform CRA_a OS=Homo sapiens OX=9606	17	11	10	10	6	8	7	8	7	7	7	9	8	5	7	6	7	6	6	6	8	7	5	7	6	7	6	6	6	8	7	44.2	40.4	40.4	40.925	369	369;369;369;329;283;320;268;260;194;176;244;143;161;156;140;104;93	0	61.874	By MS/MS	By MS/MS
21	A0A024QYZ0;P60059	A0A024QYZ0;P60059	1;1	1;1	1;1	Protein transport protein Sec61 subunit gamma	SEC61G	tr|A0A024QYZ0|A0A024QYZ0_HUMAN Sec61 gamma subunit, isoform CRA_a OS=Homo sapiens OX=9606 GN=SEC61G PE=3 SV=1;sp|P60059|SC61G_HUMAN Protein transport protein Sec61 subunit gamma OS=Homo sapiens OX=9606 GN=SEC61G PE=1 SV=1	2	1	1	1	1	1	1	1	1	1	1	1	1	1	1	1	1	1	1	1	1	1	1	1	1	1	1	1	1	1	1	19.1	19.1	19.1	7.7412	68	68;68	0.0097868	1.3683	By matching	By MS/MS
22	A0A024QYZ6;O60645;Q69YP2;D6RB59;B2RE06;Q6ZNJ2;H0Y995	A0A024QYZ6;O60645;Q69YP2;D6RB59	5;5;4;3;2;1;1	5;5;4;3;2;1;1	5;5;4;3;2;1;1	Exocyst complex component 3	EXOC3;DKFZp762K123	tr|A0A024QYZ6|A0A024QYZ6_HUMAN Exocyst complex component 3, isoform CRA_a OS=Homo sapiens OX=9606 GN=EXOC3 PE=4 SV=1;sp|O60645|EXOC3_HUMAN Exocyst complex component 3 OS=Homo sapiens OX=9606 GN=EXOC3 PE=1 SV=3;tr|Q69YP2|Q69YP2_HUMAN Uncharacterized protein	7	5	5	5	3	4	2	5	3	3	4	2	3	3	4	2	5	3	3	4	2	3	3	4	2	5	3	3	4	2	3	9.9	9.9	9.9	85.566	745	745;745;673;462;449;472;473	0	5.0434	By MS/MS	By MS/MS
23	A0A024QZ03;O60826;B7ZAR0;B4DPB6;B4DLA4	A0A024QZ03;O60826;B7ZAR0;B4DPB6;B4DLA4	7;7;6;6;4	7;7;6;6;4	7;7;6;6;4	Coiled-coil domain-containing protein 22	CCDC22	tr|A0A024QZ03|A0A024QZ03_HUMAN Coiled-coil domain containing 22, isoform CRA_a OS=Homo sapiens OX=9606 GN=CCDC22 PE=4 SV=1;sp|O60826|CCD22_HUMAN Coiled-coil domain-containing protein 22 OS=Homo sapiens OX=9606 GN=CCDC22 PE=1 SV=1;tr|B7ZAR0|B7ZAR0_HUMAN cDN	5	7	7	7	5	5	4	4	4	6	4	2	4	5	5	4	4	4	6	4	2	4	5	5	4	4	4	6	4	2	4	20.3	20.3	20.3	70.755	627	627;627;580;580;355	0	16.606	By MS/MS	By MS/MS
24	B4DJ17;A0A024QZ44;A0A024QZ15;Q96NT5-2;Q96NT5	B4DJ17;A0A024QZ44;A0A024QZ15;Q96NT5-2;Q96NT5	1;1;1;1;1	1;1;1;1;1	1;1;1;1;1	Proton-coupled folate transporter	HCP1;SLC46A1	tr|B4DJ17|B4DJ17_HUMAN cDNA FLJ58315, highly similar to Heme carrier protein 1 OS=Homo sapiens OX=9606 PE=2 SV=1;tr|A0A024QZ44|A0A024QZ44_HUMAN Heme carrier protein 1, isoform CRA_b OS=Homo sapiens OX=9606 GN=HCP1 PE=4 SV=1;tr|A0A024QZ15|A0A024QZ15_HUMAN H	5	1	1	1	0	0	1	0	0	0	0	0	0	0	0	1	0	0	0	0	0	0	0	0	1	0	0	0	0	0	0	2.9	2.9	2.9	44.724	409	409;431;459;431;459	1	-2
25	B4DUU9;F6SA91;A0A024QZ59;A0A024QZ19;Q9BUZ4;Q2KJU3;J3QR87;K7EM06;Q2KJU5;Q2KJU6;C9JJ10;A0A0C4DFM9;Q9BUZ4-2	B4DUU9;F6SA91;A0A024QZ59;A0A024QZ19;Q9BUZ4;Q2KJU3	3;3;3;3;3;2;1;1;1;1;1;1;1	3;3;3;3;3;2;1;1;1;1;1;1;1	3;3;3;3;3;2;1;1;1;1;1;1;1	TNF receptor-associated factor 4	TRAF4	tr|B4DUU9|B4DUU9_HUMAN TNF receptor-associated factor OS=Homo sapiens OX=9606 PE=2 SV=1;tr|F6SA91|F6SA91_HUMAN TNF receptor-associated factor OS=Homo sapiens OX=9606 GN=TRAF4 PE=1 SV=1;tr|A0A024QZ59|A0A024QZ59_HUMAN TNF receptor-associated factor OS=Homo s	13	3	3	3	1	0	0	2	1	1	2	1	1	1	0	0	2	1	1	2	1	1	1	0	0	2	1	1	2	1	1	10.2	10.2	10.2	44.509	392	392;437;470;477;470;167;49;53;128;144;182;195;198	0	3.5224	By MS/MS
26	A0A024QZ21;Q6UX07-3;Q6UX07-2;Q6UX07	A0A024QZ21;Q6UX07-3;Q6UX07-2;Q6UX07	1;1;1;1	1;1;1;1	1;1;1;1	Dehydrogenase/reductase SDR family member 13	hCG_1998851;DHRS13	tr|A0A024QZ21|A0A024QZ21_HUMAN HCG1998851, isoform CRA_b OS=Homo sapiens OX=9606 GN=hCG_1998851 PE=4 SV=1;sp|Q6UX07-3|DHR13_HUMAN Isoform 3 of Dehydrogenase/reductase SDR family member 13 OS=Homo sapiens OX=9606 GN=DHRS13;sp|Q6UX07-2|DHR13_HUMAN Isoform 2	4	1	1	1	0	0	0	1	0	1	1	1	0	0	0	0	1	0	1	1	1	0	0	0	0	1	0	1	1	1	0	9.8	9.8	9.8	31.327	286	286;296;327;377	0	4.9865
27	Q9UBN7;B4DZH6;A0A024QZ26;B3KNA1;Q9NSW6;B4DZN1;A0A2R8YDE6;Q9UBN7-2;B3KT76;Q9NZS3;B3KVK5;B3KMC3;A6NDI8;E7ER52;E7EP63;C9J172;B3KY98;B4DJ18;A0A2R8YCS4;Q9BRX7;C9JEF4	Q9UBN7;B4DZH6;A0A024QZ26;B3KNA1;Q9NSW6;B4DZN1;A0A2R8YDE6;Q9UBN7-2;B3KT76	5;5;5;4;4;4;4;3;3;2;2;2;2;2;2;1;1;1;1;1;1	5;5;5;4;4;4;4;3;3;2;2;2;2;2;2;1;1;1;1;1;1	5;5;5;4;4;4;4;3;3;2;2;2;2;2;2;1;1;1;1;1;1	Histone deacetylase 6	HDAC6;DKFZp566E044	sp|Q9UBN7|HDAC6_HUMAN Histone deacetylase 6 OS=Homo sapiens OX=9606 GN=HDAC6 PE=1 SV=2;tr|B4DZH6|B4DZH6_HUMAN cDNA FLJ56474, highly similar to Histone deacetylase 6 OS=Homo sapiens OX=9606 PE=2 SV=1;tr|A0A024QZ26|A0A024QZ26_HUMAN Histone deacetylase 6, iso	21	5	5	5	3	4	3	4	4	4	4	3	3	3	4	3	4	4	4	4	3	3	3	4	3	4	4	4	4	3	3	10	10	10	131.42	1215	1215;1229;1215;817;1209;1205;1160;1063;876;1066;863;726;210;171;167;142;578;296;162;146;51	0	19.472	By MS/MS	By MS/MS
28	A0A024QZ30;P31040;D6RFM5;P31040-2;B3KT34;Q0QF12;B4DYN5;A0A087X1I3;P31040-3;A0A494C1T6;B3KYA5;H0Y8X1;B4DNB2;B7Z668;B7Z6J5	A0A024QZ30;P31040;D6RFM5;P31040-2;B3KT34;Q0QF12;B4DYN5;A0A087X1I3;P31040-3	25;25;24;23;20;20;20;18;18;11;8;3;2;1;1	25;25;24;23;20;20;20;18;18;11;8;3;2;1;1	25;25;24;23;20;20;20;18;18;11;8;3;2;1;1	Succinate dehydrogenase [ubiquinone] flavoprotein subunit, mitochondrial	SDHA	tr|A0A024QZ30|A0A024QZ30_HUMAN Succinate dehydrogenase [ubiquinone] flavoprotein subunit, mitochondrial OS=Homo sapiens OX=9606 GN=SDHA PE=3 SV=1;sp|P31040|SDHA_HUMAN Succinate dehydrogenase [ubiquinone] flavoprotein subunit, mitochondrial OS=Homo sapiens	15	25	25	25	21	24	23	22	21	24	22	23	24	21	24	23	22	21	24	22	23	24	21	24	23	22	21	24	22	23	24	58.6	58.6	58.6	72.691	664	664;664;583;616;439;550;668;519;519;356;258;126;125;106;263	0	208.37	By MS/MS	By MS/MS
29	J3KMZ7;A0A024QZ48;Q9H0H0;B4DQZ5;A0A2R8Y4Z6;A0A2R8Y7F8;J3KRH0	J3KMZ7;A0A024QZ48;Q9H0H0;B4DQZ5	18;18;18;17;6;5;2	18;18;18;17;6;5;2	18;18;18;17;6;5;2	Integrator complex subunit 2	INTS2	tr|J3KMZ7|J3KMZ7_HUMAN Integrator complex subunit 2 OS=Homo sapiens OX=9606 GN=INTS2 PE=1 SV=1;tr|A0A024QZ48|A0A024QZ48_HUMAN Integrator complex subunit 2, isoform CRA_a OS=Homo sapiens OX=9606 GN=INTS2 PE=4 SV=1;sp|Q9H0H0|INT2_HUMAN Integrator complex sub	7	18	18	18	12	11	10	12	12	11	13	13	12	12	11	10	12	12	11	13	13	12	12	11	10	12	12	11	13	13	12	29.5	29.5	29.5	133.38	1196	1196;1196;1204;1196;332;199;79	0	46.348	By MS/MS	By MS/MS
30	A0A0D9SFK2;A0A024QZ63;Q92614-3;Q92614-4;Q92614;Q92614-2;B4E0T8;B4DYM1;Q92614-5;B4DZ32;H0YEV9;A0A1B0GWJ6	A0A0D9SFK2;A0A024QZ63;Q92614-3;Q92614-4;Q92614;Q92614-2;B4E0T8;B4DYM1;Q92614-5;B4DZ32	14;14;14;14;14;13;11;11;11;7;2;1	14;14;14;14;14;13;11;11;11;7;2;1	14;14;14;14;14;13;11;11;11;7;2;1	Unconventional myosin-XVIIIa	MYO18A;hCG_27198	tr|A0A0D9SFK2|A0A0D9SFK2_HUMAN Unconventional myosin-XVIIIa OS=Homo sapiens OX=9606 GN=MYO18A PE=1 SV=1;tr|A0A024QZ63|A0A024QZ63_HUMAN HCG27198, isoform CRA_c OS=Homo sapiens OX=9606 GN=hCG_27198 PE=3 SV=1;sp|Q92614-3|MY18A_HUMAN Isoform 3 of Unconventiona	12	14	14	14	7	7	7	9	6	8	10	9	9	7	7	7	9	6	8	10	9	9	7	7	7	9	6	8	10	9	9	11.1	11.1	11.1	231.1	2038	2038;2039;2002;2039;2054;1723;1181;1642;1581;935;172;340	0	23.607	By MS/MS	By MS/MS
31	A0A024QZ64;P09972;B7Z1Y2;B7Z1N6;B7Z3K9;A8MVZ9;B7Z3K7;B7Z1Z9;J3KSV6;J3QKP5;C9J8F3;B7Z1L5;J3QKK1;B7Z1H6;K7EKH5	A0A024QZ64;P09972;B7Z1Y2;B7Z1N6;B7Z3K9;A8MVZ9;B7Z3K7;B7Z1Z9	23;23;22;21;21;20;19;13;11;11;10;10;9;9;9	19;19;18;17;17;19;15;9;11;11;10;8;9;9;9	19;19;18;17;17;19;15;9;11;11;10;8;9;9;9	Fructose-bisphosphate aldolase;Fructose-bisphosphate aldolase C	ALDOC	tr|A0A024QZ64|A0A024QZ64_HUMAN Fructose-bisphosphate aldolase OS=Homo sapiens OX=9606 GN=ALDOC PE=2 SV=1;sp|P09972|ALDOC_HUMAN Fructose-bisphosphate aldolase C OS=Homo sapiens OX=9606 GN=ALDOC PE=1 SV=2;tr|B7Z1Y2|B7Z1Y2_HUMAN Fructose-bisphosphate aldolase	15	23	19	19	18	20	20	19	17	19	15	17	18	15	17	16	16	14	15	12	14	15	15	17	16	16	14	15	12	14	15	79.1	66.8	66.8	39.455	364	364;364;345;325;451;336;287;261;175;180;149;206;122;130;135	0	323.31	By MS/MS	By MS/MS
32	A0A024QZ70;Q7L7X3;Q7L7X3-3;Q7L7X3-2;J3QS76;H0YF68	A0A024QZ70;Q7L7X3;Q7L7X3-3	12;12;10;4;2;1	12;12;10;4;2;1	9;9;7;3;1;0	Serine/threonine-protein kinase TAO1	TAOK1	tr|A0A024QZ70|A0A024QZ70_HUMAN TAO kinase 1, isoform CRA_a OS=Homo sapiens OX=9606 GN=TAOK1 PE=4 SV=1;sp|Q7L7X3|TAOK1_HUMAN Serine/threonine-protein kinase TAO1 OS=Homo sapiens OX=9606 GN=TAOK1 PE=1 SV=1;sp|Q7L7X3-3|TAOK1_HUMAN Isoform 3 of Serine/threonin	6	12	12	9	6	7	7	6	2	3	9	5	6	6	7	7	6	2	3	9	5	6	4	5	6	4	1	2	7	3	5	18.6	18.6	15	116.07	1001	1001;1001;853;398;79;185	0	18.365	By MS/MS	By MS/MS
33	A0A024QZ75;Q9UHV7;Q9P0Q5;J3QRB7	A0A024QZ75;Q9UHV7	4;4;1;1	4;4;1;1	4;4;1;1	Mediator of RNA polymerase II transcription subunit 13	THRAP1;MED13	tr|A0A024QZ75|A0A024QZ75_HUMAN Mediator of RNA polymerase II transcription subunit 13 OS=Homo sapiens OX=9606 GN=THRAP1 PE=3 SV=1;sp|Q9UHV7|MED13_HUMAN Mediator of RNA polymerase II transcription subunit 13 OS=Homo sapiens OX=9606 GN=MED13 PE=1 SV=3	4	4	4	4	2	2	1	2	0	1	2	1	1	2	2	1	2	0	1	2	1	1	2	2	1	2	0	1	2	1	1	4	4	4	239.29	2174	2174;2174;180;327	0	6.5738	By MS/MS	By MS/MS
34	A0A024QZ77;Q96C19;H0Y4Y4;Q53SA2;Q7Z2R5;B4DEE0;A0A087X1Z2;Q9BUP0-2	A0A024QZ77;Q96C19;H0Y4Y4	3;3;2;1;1;1;1;1	3;3;2;1;1;1;1;1	2;2;1;0;0;0;0;0	EF-hand domain-containing protein D2	EFHD2	tr|A0A024QZ77|A0A024QZ77_HUMAN EF-hand domain family, member D2, isoform CRA_a OS=Homo sapiens OX=9606 GN=EFHD2 PE=2 SV=1;sp|Q96C19|EFHD2_HUMAN EF-hand domain-containing protein D2 OS=Homo sapiens OX=9606 GN=EFHD2 PE=1 SV=1;tr|H0Y4Y4|H0Y4Y4_HUMAN EF-hand d	8	3	3	2	3	3	3	3	2	3	3	3	2	3	3	3	3	2	3	3	3	2	2	2	2	2	2	2	2	2	2	13.3	13.3	9.2	26.697	240	240;240;179;138;142;142;142;143	0	4.887	By MS/MS	By MS/MS
35	A0A024QZ81;Q9NVZ3;D6RB24;Q53FE5;Q9NVZ3-2;D6RAN6;B4DUR7;F6SKB8;Q9NVZ3-3;Q9NVZ3-4;H0Y970	A0A024QZ81;Q9NVZ3;D6RB24;Q53FE5;Q9NVZ3-2;D6RAN6;B4DUR7;F6SKB8;Q9NVZ3-3;Q9NVZ3-4	4;4;3;3;3;2;2;2;2;2;1	4;4;3;3;3;2;2;2;2;2;1	4;4;3;3;3;2;2;2;2;2;1	Adaptin ear-binding coat-associated protein 2	NECAP2	tr|A0A024QZ81|A0A024QZ81_HUMAN NECAP endocytosis associated 2, isoform CRA_c OS=Homo sapiens OX=9606 GN=NECAP2 PE=4 SV=1;sp|Q9NVZ3|NECP2_HUMAN Adaptin ear-binding coat-associated protein 2 OS=Homo sapiens OX=9606 GN=NECAP2 PE=1 SV=1;tr|D6RB24|D6RB24_HUMAN	11	4	4	4	4	3	4	3	4	4	3	4	4	4	3	4	3	4	4	3	4	4	4	3	4	3	4	4	3	4	4	39.2	39.2	39.2	28.338	263	263;263;202;263;273;101;185;194;172;237;63	0	20.705	By MS/MS	By MS/MS
36	Q6PIW8;A0A0A0MS45;J3KNI1;A0A024QZ89;Q9H9E3;Q9H9E3-3;Q8N8L9;A2VCL3;Q9H9E3-2;B4DDL2;J3KRB5;H3BMV9;H3BQB2;J3QLW1;E9PRT5;H3BSD2	Q6PIW8;A0A0A0MS45;J3KNI1;A0A024QZ89;Q9H9E3;Q9H9E3-3;Q8N8L9;A2VCL3;Q9H9E3-2	12;12;12;12;12;11;10;8;8;4;3;3;2;1;1;1	12;12;12;12;12;11;10;8;8;4;3;3;2;1;1;1	12;12;12;12;12;11;10;8;8;4;3;3;2;1;1;1	Conserved oligomeric Golgi complex subunit 4	COG4	tr|Q6PIW8|Q6PIW8_HUMAN COG4 protein (Fragment) OS=Homo sapiens OX=9606 GN=COG4 PE=2 SV=1;tr|A0A0A0MS45|A0A0A0MS45_HUMAN Conserved oligomeric Golgi complex subunit 4 OS=Homo sapiens OX=9606 GN=COG4 PE=1 SV=1;tr|J3KNI1|J3KNI1_HUMAN Conserved oligomeric Golgi	16	12	12	12	8	5	9	5	8	6	7	9	6	8	5	9	5	8	6	7	9	6	8	5	9	5	8	6	7	9	6	20.1	20.1	20.1	86.646	763	763;768;789;789;785;712;695;438;337;447;157;193;143;72;100;130	0	44.926	By MS/MS	By MS/MS
37	A0A024QZA8;P29317;B4DL04;P29317-2;Q96HF4	A0A024QZA8;P29317;B4DL04	29;29;20;11;10	29;29;20;11;10	28;28;19;11;9	Receptor protein-tyrosine kinase;Ephrin type-A receptor 2	EPHA2	tr|A0A024QZA8|A0A024QZA8_HUMAN EPH receptor A2, isoform CRA_a OS=Homo sapiens OX=9606 GN=EPHA2 PE=3 SV=1;sp|P29317|EPHA2_HUMAN Ephrin type-A receptor 2 OS=Homo sapiens OX=9606 GN=EPHA2 PE=1 SV=2;tr|B4DL04|B4DL04_HUMAN cDNA FLJ51229, highly similar to Ephri	5	29	29	28	24	26	25	22	23	22	27	24	26	24	26	25	22	23	22	27	24	26	23	25	24	22	22	21	26	23	25	43.9	43.9	42.7	108.27	976	976;976;654;497;253	0	197.49	By MS/MS	By MS/MS
38	A0A024QZA9;O14874;O14874-2;O14874-3;H3BTL2;H3BNP3;H3BUV3;H3BS02;B4DGN9	A0A024QZA9;O14874;O14874-2;O14874-3	5;5;4;4;2;1;1;1;1	5;5;4;4;2;1;1;1;1	5;5;4;4;2;1;1;1;1	[3-methyl-2-oxobutanoate dehydrogenase [lipoamide]] kinase, mitochondrial	BCKDK	tr|A0A024QZA9|A0A024QZA9_HUMAN Protein-serine/threonine kinase OS=Homo sapiens OX=9606 GN=BCKDK PE=3 SV=1;sp|O14874|BCKD_HUMAN [3-methyl-2-oxobutanoate dehydrogenase [lipoamide]] kinase, mitochondrial OS=Homo sapiens OX=9606 GN=BCKDK PE=1 SV=2;sp|O14874-2|	9	5	5	5	4	4	4	3	3	3	4	4	4	4	4	4	3	3	3	4	4	4	4	4	4	3	3	3	4	4	4	26.2	26.2	26.2	46.36	412	412;412;335;365;216;88;146;217;273	0	11.745	By MS/MS	By MS/MS
39	A0A024QZB4;P50225;H3BRY5;Q59GG0;H3BQX5;P50225-2;E9PKW4;E9PM76;Q9UMT9	A0A024QZB4;P50225;H3BRY5;Q59GG0;H3BQX5;P50225-2	14;13;12;8;7;7;6;3;2	7;6;6;3;4;2;2;2;0	3;2;2;2;1;1;0;0;0	Sulfotransferase;Sulfotransferase 1A1	hCG_1993905;SULT1A1	tr|A0A024QZB4|A0A024QZB4_HUMAN Sulfotransferase OS=Homo sapiens OX=9606 GN=hCG_1993905 PE=3 SV=1;sp|P50225|ST1A1_HUMAN Sulfotransferase 1A1 OS=Homo sapiens OX=9606 GN=SULT1A1 PE=1 SV=3;tr|H3BRY5|H3BRY5_HUMAN Sulfotransferase (Fragment) OS=Homo sapiens OX=9	9	14	7	3	5	4	5	10	10	11	10	9	8	1	1	1	6	5	5	5	5	4	0	0	1	3	3	2	2	3	2	63.1	35.9	14.6	34.197	295	295;295;281;247;169;217;262;221;42	0	17.881	By matching	By matching
40	A8JYI9;O95086;A0A1B0GWD3;A0A0A0MRC7;B4DFF3;A0A1B0GV71;B4DIA8;A0A1B0GW34;A8JYI8;A0A0D9SFH9;Q2TA70;O95085;Q5XFT9;B4DXV0;H3BNK7;Q9UBD8;H3BR00;A0A024QZB8;Q13286-4;Q13286-5;Q13286-2;Q13286-7;Q13286-3;Q13286	A8JYI9;O95086;A0A1B0GWD3;A0A0A0MRC7;B4DFF3;A0A1B0GV71;B4DIA8;A0A1B0GW34;A8JYI8;A0A0D9SFH9;Q2TA70;O95085;Q5XFT9;B4DXV0;H3BNK7;Q9UBD8;H3BR00;A0A024QZB8;Q13286-4;Q13286-5;Q13286-2;Q13286-7;Q13286-3;Q13286	1;1;1;1;1;1;1;1;1;1;1;1;1;1;1;1;1;1;1;1;1;1;1;1	1;1;1;1;1;1;1;1;1;1;1;1;1;1;1;1;1;1;1;1;1;1;1;1	1;1;1;1;1;1;1;1;1;1;1;1;1;1;1;1;1;1;1;1;1;1;1;1	Battenin	CLN3	tr|A8JYI9|A8JYI9_HUMAN Mutant CLN3 (Fragment) OS=Homo sapiens OX=9606 GN=CLN3 PE=2 SV=1;tr|O95086|O95086_HUMAN Battenin OS=Homo sapiens OX=9606 GN=CLN3 PE=1 SV=1;tr|A0A1B0GWD3|A0A1B0GWD3_HUMAN Battenin OS=Homo sapiens OX=9606 PE=1 SV=1;tr|A0A0A0MRC7|A0A0A0	24	1	1	1	1	1	1	1	1	1	1	1	1	1	1	1	1	1	1	1	1	1	1	1	1	1	1	1	1	1	1	17.4	17.4	17.4	8.9045	86	86;336;399;390;384;370;367;363;111;341;360;320;316;267;228;181;155;438;321;253;390;414;421;438	0.00019775	3.014	By matching	By MS/MS
41	A0A087WVT1;A0A024QZB9;Q96MX3	A0A087WVT1;A0A024QZB9;Q96MX3	2;2;2	2;2;2	2;2;2	Zinc finger protein 48	ZNF48;ZNF553	tr|A0A087WVT1|A0A087WVT1_HUMAN Zinc finger protein 48 OS=Homo sapiens OX=9606 GN=ZNF48 PE=1 SV=1;tr|A0A024QZB9|A0A024QZB9_HUMAN Zinc finger protein 553, isoform CRA_a OS=Homo sapiens OX=9606 GN=ZNF553 PE=4 SV=1;sp|Q96MX3|ZNF48_HUMAN Zinc finger protein 48	3	2	2	2	1	1	1	1	1	1	1	0	2	1	1	1	1	1	1	1	0	2	1	1	1	1	1	1	1	0	2	5.1	5.1	5.1	53.987	495	495;619;618	0.0013067	2.2468	By MS/MS	By MS/MS
42	O95400;A0A024QZC1;Q5QTR6	O95400;A0A024QZC1;Q5QTR6	2;2;1	2;2;1	2;2;1	CD2 antigen cytoplasmic tail-binding protein 2	CD2BP2	sp|O95400|CD2B2_HUMAN CD2 antigen cytoplasmic tail-binding protein 2 OS=Homo sapiens OX=9606 GN=CD2BP2 PE=1 SV=1;tr|A0A024QZC1|A0A024QZC1_HUMAN CD2 antigen (Cytoplasmic tail) binding protein 2, isoform CRA_a OS=Homo sapiens OX=9606 GN=CD2BP2 PE=2 SV=1;tr|Q	3	2	2	2	2	1	2	2	1	2	1	1	1	2	1	2	2	1	2	1	1	1	2	1	2	2	1	2	1	1	1	14.4	14.4	14.4	37.646	341	341;341;190	0	9.018	By MS/MS	By MS/MS
43	Q0QEW2;H0YHA7;A0A024QZD1;J3QQ67;Q07020-2;Q07020;G3V203;F8VYV2;F8VUA6;B4DDY5;A0A075B7A0	Q0QEW2;H0YHA7;A0A024QZD1;J3QQ67;Q07020-2;Q07020;G3V203;F8VYV2;F8VUA6;B4DDY5;A0A075B7A0	8;8;8;8;8;8;7;6;5;5;5	8;8;8;8;8;8;7;6;5;5;5	8;8;8;8;8;8;7;6;5;5;5	60S ribosomal protein L18	RPL18	tr|Q0QEW2|Q0QEW2_HUMAN Ribosomal protein L18 (Fragment) OS=Homo sapiens OX=9606 GN=RPL18 PE=2 SV=1;tr|H0YHA7|H0YHA7_HUMAN 60S ribosomal protein L18 (Fragment) OS=Homo sapiens OX=9606 GN=RPL18 PE=1 SV=1;tr|A0A024QZD1|A0A024QZD1_HUMAN Ribosomal protein L18,	11	8	8	8	8	8	8	8	7	8	8	8	8	8	8	8	8	7	8	8	8	8	8	8	8	8	7	8	8	8	8	45.1	45.1	45.1	18.732	164	164;167;188;190;159;188;164;133;130;137;138	0	49.45	By MS/MS	By MS/MS
44	A0A024QZD5;P08621;A8KAQ5;P08621-2;P08621-3;M0QYR1;P08621-4;B3KPV0;M0QX04;Q9UFS1	A0A024QZD5;P08621;A8KAQ5;P08621-2;P08621-3;M0QYR1	16;16;15;15;11;8;5;4;2;1	16;16;15;15;11;8;5;4;2;1	16;16;15;15;11;8;5;4;2;1	U1 small nuclear ribonucleoprotein 70 kDa	SNRP70;SNRNP70	tr|A0A024QZD5|A0A024QZD5_HUMAN Small nuclear ribonucleoprotein 70kDa polypeptide (RNP antigen), isoform CRA_b OS=Homo sapiens OX=9606 GN=SNRP70 PE=4 SV=1;sp|P08621|RU17_HUMAN U1 small nuclear ribonucleoprotein 70 kDa OS=Homo sapiens OX=9606 GN=SNRNP70 PE=1	10	16	16	16	16	16	13	16	13	15	15	13	13	16	16	13	16	13	15	15	13	13	16	16	13	16	13	15	15	13	13	42.3	42.3	42.3	51.556	437	437;437;437;428;166;94;341;341;33;122	0	96.433	By MS/MS	By MS/MS
45	Q14653;A0A024QZE1;Q14653-4;E2GIM7;Q96GL3;M0QZB7;E2GIM5;M0QZB8;M0QYT9;M0R205;Q14653-2;M0QXC8;E2GIM9;M0R0R8;E2GIM8;M0R0X9;Q14653-3;M0R3C2;M0R007;M0QYX3;E2GIM6;M0R3E9;M0QX56	Q14653;A0A024QZE1;Q14653-4;E2GIM7;Q96GL3;M0QZB7;E2GIM5;M0QZB8;M0QYT9;M0R205;Q14653-2;M0QXC8;E2GIM9	6;6;5;5;5;5;5;5;5;4;3;3;3;2;2;2;2;2;1;1;1;1;1	6;6;5;5;5;5;5;5;5;4;3;3;3;2;2;2;2;2;1;1;1;1;1	6;6;5;5;5;5;5;5;5;4;3;3;3;2;2;2;2;2;1;1;1;1;1	Interferon regulatory factor 3	IRF3	sp|Q14653|IRF3_HUMAN Interferon regulatory factor 3 OS=Homo sapiens OX=9606 GN=IRF3 PE=1 SV=1;tr|A0A024QZE1|A0A024QZE1_HUMAN Interferon regulatory factor 3, isoform CRA_a OS=Homo sapiens OX=9606 GN=IRF3 PE=4 SV=1;sp|Q14653-4|IRF3_HUMAN Isoform 4 of Interfe	23	6	6	6	5	3	2	3	3	3	5	6	5	5	3	2	3	3	3	5	6	5	5	3	2	3	3	3	5	6	5	32.1	32.1	32.1	47.219	427	427;427;452;281;452;408;392;329;281;287;300;119;300;84;154;105;154;264;102;190;154;153;135	0	24.592	By MS/MS	By MS/MS
46	B4E381;H3BR29;H3BSM7;A0A024QZE6;Q96GQ5;Q96GQ5-2;I3L2V0;B4DKB6;B4DJP2	B4E381;H3BR29;H3BSM7;A0A024QZE6;Q96GQ5;Q96GQ5-2	4;4;4;4;4;2;1;1;1	4;4;4;4;4;2;1;1;1	4;4;4;4;4;2;1;1;1	RUS1 family protein C16orf58	C16orf58	tr|B4E381|B4E381_HUMAN cDNA FLJ58568 OS=Homo sapiens OX=9606 PE=2 SV=1;tr|H3BR29|H3BR29_HUMAN RUS1 family protein C16orf58 OS=Homo sapiens OX=9606 GN=C16orf58 PE=1 SV=1;tr|H3BSM7|H3BSM7_HUMAN RUS1 family protein C16orf58 OS=Homo sapiens OX=9606 GN=C16orf58	9	4	4	4	3	4	4	3	3	3	3	3	3	3	4	4	3	3	3	3	3	3	3	4	4	3	3	3	3	3	3	15.6	15.6	15.6	46.182	422	422;423;466;468;468;206;82;156;194	0	18.07	By MS/MS	By MS/MS
47	A0A024QZF1;P37198;M0QXN5;M0QX10;M0QYY0;M0QX13;M0QZL5;M0R1S1;M0QX64;M0R302;Q8WYU3	A0A024QZF1;P37198;M0QXN5	10;10;9;1;1;1;1;1;1;1;1	10;10;9;1;1;1;1;1;1;1;1	10;10;9;1;1;1;1;1;1;1;1	Nuclear pore glycoprotein p62	hCG_19665;NUP62	tr|A0A024QZF1|A0A024QZF1_HUMAN HCG19665, isoform CRA_a OS=Homo sapiens OX=9606 GN=hCG_19665 PE=4 SV=1;sp|P37198|NUP62_HUMAN Nuclear pore glycoprotein p62 OS=Homo sapiens OX=9606 GN=NUP62 PE=1 SV=3;tr|M0QXN5|M0QXN5_HUMAN Nuclear pore glycoprotein p62 OS=Hom	11	10	10	10	8	6	9	8	8	7	8	6	9	8	6	9	8	8	7	8	6	9	8	6	9	8	8	7	8	6	9	25.1	25.1	25.1	53.254	522	522;522;446;23;36;75;99;100;134;137;193	0	113.42	By MS/MS	By MS/MS
48	A0A024QZF2;P10301	A0A024QZF2;P10301	4;4	2;2	2;2	Ras-related protein R-Ras	RRAS	tr|A0A024QZF2|A0A024QZF2_HUMAN Related RAS viral (R-ras) oncogene homolog, isoform CRA_a OS=Homo sapiens OX=9606 GN=RRAS PE=4 SV=1;sp|P10301|RRAS_HUMAN Ras-related protein R-Ras OS=Homo sapiens OX=9606 GN=RRAS PE=1 SV=1	2	4	2	2	3	3	4	2	4	3	3	4	4	1	2	2	1	2	2	1	2	2	1	2	2	1	2	2	1	2	2	21.1	8.7	8.7	23.48	218	218;218	0	4.2075	By MS/MS	By MS/MS
49	A0A024QZF6;Q96B36;M0R2V8;H9KV91;Q96B36-3;Q96B36-2	A0A024QZF6;Q96B36;M0R2V8;H9KV91;Q96B36-3	3;3;2;2;2;1	3;3;2;2;2;1	3;3;2;2;2;1	Proline-rich AKT1 substrate 1	AKT1S1	tr|A0A024QZF6|A0A024QZF6_HUMAN AKT1 substrate 1 (Proline-rich), isoform CRA_a OS=Homo sapiens OX=9606 GN=AKT1S1 PE=4 SV=1;sp|Q96B36|AKTS1_HUMAN Proline-rich AKT1 substrate 1 OS=Homo sapiens OX=9606 GN=AKT1S1 PE=1 SV=1;tr|M0R2V8|M0R2V8_HUMAN Proline-rich AK	6	3	3	3	2	2	2	2	2	2	3	2	2	2	2	2	2	2	2	3	2	2	2	2	2	2	2	2	3	2	2	12.1	12.1	12.1	27.383	256	256;256;33;108;276;126	0	4.8405	By MS/MS	By MS/MS
50	M0QZ66;Q6IBD3;A0A024QZF8;P54852	M0QZ66;Q6IBD3;A0A024QZF8;P54852	1;1;1;1	1;1;1;1	1;1;1;1	Epithelial membrane protein 3	EMP3	tr|M0QZ66|M0QZ66_HUMAN Epithelial membrane protein 3 (Fragment) OS=Homo sapiens OX=9606 GN=EMP3 PE=1 SV=8;tr|Q6IBD3|Q6IBD3_HUMAN Epithelial membrane protein 3 OS=Homo sapiens OX=9606 GN=EMP3 PE=2 SV=1;tr|A0A024QZF8|A0A024QZF8_HUMAN Epithelial membrane prot	4	1	1	1	1	1	1	1	1	1	1	1	1	1	1	1	1	1	1	1	1	1	1	1	1	1	1	1	1	1	1	15.7	15.7	15.7	10.27	89	89;163;163;163	0.0029433	2.0245	By MS/MS	By MS/MS
51	A0A024QZH6;Q9H7N4;A0A2U8BR45;A0A2U8BR29;A0A2U8BR37	A0A024QZH6;Q9H7N4	6;5;1;1;1	6;5;1;1;1	6;5;1;1;1	Splicing factor, arginine/serine-rich 19	SR-A1;SCAF1	tr|A0A024QZH6|A0A024QZH6_HUMAN Serine arginine-rich pre-mRNA splicing factor SR-A1, isoform CRA_a OS=Homo sapiens OX=9606 GN=SR-A1 PE=4 SV=1;sp|Q9H7N4|SFR19_HUMAN Splicing factor, arginine/serine-rich 19 OS=Homo sapiens OX=9606 GN=SCAF1 PE=1 SV=3	5	6	6	6	4	3	5	4	5	6	3	4	5	4	3	5	4	5	6	3	4	5	4	3	5	4	5	6	3	4	5	6.5	6.5	6.5	139.26	1312	1312;1312;262;313;366	0	13.589	By MS/MS	By MS/MS
52	M0R073;M0QYA8;A0A024QZI4;Q8IV63-2;Q8IV63-3;Q8IV63	M0R073;M0QYA8;A0A024QZI4;Q8IV63-2;Q8IV63-3;Q8IV63	1;1;1;1;1;1	1;1;1;1;1;1	1;1;1;1;1;1	Inactive serine/threonine-protein kinase VRK3	VRK3	tr|M0R073|M0R073_HUMAN Inactive serine/threonine-protein kinase VRK3 OS=Homo sapiens OX=9606 GN=VRK3 PE=1 SV=1;tr|M0QYA8|M0QYA8_HUMAN Inactive serine/threonine-protein kinase VRK3 OS=Homo sapiens OX=9606 GN=VRK3 PE=1 SV=1;tr|A0A024QZI4|A0A024QZI4_HUMAN Vac	6	1	1	1	1	1	1	0	1	1	1	1	1	1	1	1	0	1	1	1	1	1	1	1	1	0	1	1	1	1	1	2.5	2.5	2.5	40.524	362	362;406;474;412;424;474	0.0099511	1.3576	By MS/MS	By MS/MS
53	A0A087WW00;A0A024QZJ2;P51668	A0A087WW00;A0A024QZJ2;P51668	2;2;2	1;1;1	1;1;1	Ubiquitin-conjugating enzyme E2 D1	UBE2D1	tr|A0A087WW00|A0A087WW00_HUMAN Ubiquitin-conjugating enzyme E2 D1 OS=Homo sapiens OX=9606 GN=UBE2D1 PE=1 SV=1;tr|A0A024QZJ2|A0A024QZJ2_HUMAN Ubiquitin-conjugating enzyme E2D 1 (UBC4/5 homolog, yeast), isoform CRA_c OS=Homo sapiens OX=9606 GN=UBE2D1 PE=3 SV	3	2	1	1	2	1	2	2	2	2	1	1	1	1	0	1	1	1	1	0	0	0	1	0	1	1	1	1	0	0	0	41.3	24.8	24.8	12.421	109	109;147;147	1	-2	By matching	By matching
54	A0A024QZJ7;Q16204;Q05CP8;A0A2L0A456;Q15302;J7M8C2;J7MDF2;A0A2H4FYY8	A0A024QZJ7;Q16204;Q05CP8	12;12;7;3;1;1;1;1	12;12;7;3;1;1;1;1	12;12;7;3;1;1;1;1	Coiled-coil domain-containing protein 6	CCDC6	tr|A0A024QZJ7|A0A024QZJ7_HUMAN Coiled-coil domain containing 6, isoform CRA_a OS=Homo sapiens OX=9606 GN=CCDC6 PE=4 SV=1;sp|Q16204|CCDC6_HUMAN Coiled-coil domain-containing protein 6 OS=Homo sapiens OX=9606 GN=CCDC6 PE=1 SV=2;tr|Q05CP8|Q05CP8_HUMAN CCDC6 p	8	12	12	12	9	8	6	8	6	10	7	6	7	9	8	6	8	6	10	7	6	7	9	8	6	8	6	10	7	6	7	37.3	37.3	37.3	53.294	474	474;474;334;103;132;461;503;503	0	38.525	By MS/MS	By MS/MS
55	Q53F48;A0A024QZK8;P31942-2;P31942;B4DHY1;P31942-3;A0A024QZP1;P31942-4;P31942-6;P31942-5	Q53F48;A0A024QZK8;P31942-2;P31942;B4DHY1;P31942-3;A0A024QZP1;P31942-4	8;8;8;8;6;6;4;4;3;3	7;7;7;7;5;6;4;4;3;3	7;7;7;7;5;6;4;4;3;3	Heterogeneous nuclear ribonucleoprotein H3	HNRPH3;HNRNPH3	tr|Q53F48|Q53F48_HUMAN Heterogeneous nuclear ribonucleoprotein H3 isoform a variant (Fragment) OS=Homo sapiens OX=9606 PE=2 SV=1;tr|A0A024QZK8|A0A024QZK8_HUMAN Heterogeneous nuclear ribonucleoprotein H3 (2H9), isoform CRA_a OS=Homo sapiens OX=9606 GN=HNRPH	10	8	7	7	5	6	4	3	5	7	5	5	6	4	5	3	2	4	6	4	4	5	4	5	3	2	4	6	4	4	5	31.5	29.2	29.2	36.925	346	346;346;331;346;238;297;215;215;139;145	0	58.114	By MS/MS	By MS/MS
56	B3KU20;H0YCB3;A0A024QZM0;B7Z518;Q8N9N2-2;Q8N9N2;E9PM82;H0YE76;E9PR40;E9PQZ6;E9PKM6;H0YER2	B3KU20;H0YCB3;A0A024QZM0;B7Z518;Q8N9N2-2;Q8N9N2;E9PM82;H0YE76;E9PR40;E9PQZ6	4;4;4;4;4;4;3;3;2;2;1;1	4;4;4;4;4;4;3;3;2;2;1;1	4;4;4;4;4;4;3;3;2;2;1;1	Activating signal cointegrator 1 complex subunit 1	ASCC1	tr|B3KU20|B3KU20_HUMAN cDNA FLJ39090 fis, clone NT2RP7019445, highly similar to Activating signal cointegrator 1 complex subunit 1 OS=Homo sapiens OX=9606 PE=2 SV=1;tr|H0YCB3|H0YCB3_HUMAN Activating signal cointegrator 1 complex subunit 1 (Fragment) OS=Hom	12	4	4	4	1	4	1	2	2	2	3	2	2	1	4	1	2	2	2	3	2	2	1	4	1	2	2	2	3	2	2	18.5	18.5	18.5	31.005	275	275;292;357;379;357;400;124;176;139;152;123;145	0	4.8472	By MS/MS	By MS/MS
57	A0A024QZM5;Q9ULE6	A0A024QZM5;Q9ULE6	12;12	12;12	12;12	Paladin	KIAA1274;PALD1	tr|A0A024QZM5|A0A024QZM5_HUMAN KIAA1274, isoform CRA_a OS=Homo sapiens OX=9606 GN=KIAA1274 PE=4 SV=1;sp|Q9ULE6|PALD_HUMAN Paladin OS=Homo sapiens OX=9606 GN=PALD1 PE=1 SV=3	2	12	12	12	11	11	11	8	4	6	4	7	7	11	11	11	8	4	6	4	7	7	11	11	11	8	4	6	4	7	7	17.4	17.4	17.4	96.753	856	856;856	0	22.826	By MS/MS	By MS/MS
58	G5EA31;A0A024QZM6;P53992;B4DSN3;B7ZAY6;P53992-2;A0A0U1RR49;B4DQ22	G5EA31;A0A024QZM6;P53992;B4DSN3	18;18;18;17;4;4;1;1	18;18;18;17;4;4;1;1	17;17;17;16;4;4;1;0	Protein transport protein Sec24C	SEC24C	tr|G5EA31|G5EA31_HUMAN Protein transport protein Sec24C OS=Homo sapiens OX=9606 GN=SEC24C PE=1 SV=1;tr|A0A024QZM6|A0A024QZM6_HUMAN SEC24 related gene family, member C (S. cerevisiae), isoform CRA_a OS=Homo sapiens OX=9606 GN=SEC24C PE=4 SV=1;sp|P53992|SC24	8	18	18	17	18	17	17	14	14	17	17	15	16	18	17	17	14	14	17	17	15	16	17	16	16	13	13	16	16	14	15	27	27	25.6	111.98	1042	1042;1094;1094;975;342;342;183;258	0	99.451	By MS/MS	By MS/MS
59	Q59GZ8;B4DNJ4;Q5PY49;E7ET40;B2R7F2;A0A024QZM9;P00749-2;P00749	Q59GZ8;B4DNJ4;Q5PY49;E7ET40;B2R7F2;A0A024QZM9;P00749-2;P00749	2;2;2;2;2;2;2;2	2;2;2;2;2;2;2;2	2;2;2;2;2;2;2;2	Urokinase-type plasminogen activator;Urokinase-type plasminogen activator long chain A;Urokinase-type plasminogen activator short chain A;Urokinase-type plasminogen activator chain B	PLAU	tr|Q59GZ8|Q59GZ8_HUMAN Urokinase plasminogen activator preproprotein variant (Fragment) OS=Homo sapiens OX=9606 PE=2 SV=1;tr|B4DNJ4|B4DNJ4_HUMAN cDNA FLJ53742, highly similar to Urokinase-type plasminogen activator OS=Homo sapiens OX=9606 PE=2 SV=1;tr|Q5PY	8	2	2	2	2	1	1	2	1	1	2	1	1	2	1	1	2	1	1	2	1	1	2	1	1	2	1	1	2	1	1	12.1	12.1	12.1	23.624	207	207;345;411;414;431;431;414;431	0	3.2697	By MS/MS	By MS/MS
60	Q8WXX5;A0A024QZN2;Q2VIL4	Q8WXX5;A0A024QZN2	8;8;3	8;8;3	8;8;3	DnaJ homolog subfamily C member 9	DNAJC9;hCG_2024613	sp|Q8WXX5|DNJC9_HUMAN DnaJ homolog subfamily C member 9 OS=Homo sapiens OX=9606 GN=DNAJC9 PE=1 SV=1;tr|A0A024QZN2|A0A024QZN2_HUMAN HCG2024613, isoform CRA_a OS=Homo sapiens OX=9606 GN=hCG_2024613 PE=4 SV=1	3	8	8	8	5	5	5	5	4	5	6	4	4	5	5	5	5	4	5	6	4	4	5	5	5	5	4	5	6	4	4	45.4	45.4	45.4	29.909	260	260;260;252	0	35.161	By MS/MS	By MS/MS
61	A0A384NYN5;A0A024QZN4;V9HWK2;P18206-2;P18206;B3KXA2;B4DKC9;B4DTM7;P18206-3;A0A096LPE1	A0A384NYN5;A0A024QZN4;V9HWK2;P18206-2;P18206;B3KXA2	54;54;54;54;54;48;22;13;11;2	54;54;54;54;54;48;22;13;11;2	11;11;11;11;11;6;9;10;2;2	Vinculin	VCL;HEL114	tr|A0A384NYN5|A0A384NYN5_HUMAN Epididymis secretory sperm binding protein OS=Homo sapiens OX=9606 PE=2 SV=1;tr|A0A024QZN4|A0A024QZN4_HUMAN Vinculin, isoform CRA_c OS=Homo sapiens OX=9606 GN=VCL PE=4 SV=1;tr|V9HWK2|V9HWK2_HUMAN Epididymis luminal protein 11	10	54	54	11	45	49	47	50	47	49	47	48	53	45	49	47	50	47	49	47	48	53	10	10	10	10	10	11	10	10	11	61.7	61.7	15	116.74	1066	1066;1066;1134;1066;1134;1006;491;327;222;57	0	323.31	By MS/MS	By MS/MS
62	B4DP12;A0A024QZN5;O95229-2;O95229;A6NH27;A0A024QZJ1	B4DP12;A0A024QZN5;O95229-2;O95229;A6NH27;A0A024QZJ1	3;3;3;3;2;2	3;3;3;3;2;2	3;3;3;3;2;2	ZW10 interactor	ZWINT	tr|B4DP12|B4DP12_HUMAN cDNA FLJ55119, highly similar to Homo sapiens ZW10 interactor (ZWINT), transcript variant 3, mRNA OS=Homo sapiens OX=9606 PE=2 SV=1;tr|A0A024QZN5|A0A024QZN5_HUMAN ZW10 interactor, isoform CRA_b OS=Homo sapiens OX=9606 GN=ZWINT PE=4 S	6	3	3	3	2	3	1	2	2	0	2	2	2	2	3	1	2	2	0	2	2	2	2	3	1	2	2	0	2	2	2	24.8	24.8	24.8	25.59	230	230;318;230;277;157;157	0	11.884	By MS/MS	By MS/MS
63	A0A024QZN7;Q9NZ45	A0A024QZN7;Q9NZ45	1;1	1;1	1;1	CDGSH iron-sulfur domain-containing protein 1	C10orf70;CISD1	tr|A0A024QZN7|A0A024QZN7_HUMAN Chromosome 10 open reading frame 70, isoform CRA_b OS=Homo sapiens OX=9606 GN=C10orf70 PE=4 SV=1;sp|Q9NZ45|CISD1_HUMAN CDGSH iron-sulfur domain-containing protein 1 OS=Homo sapiens OX=9606 GN=CISD1 PE=1 SV=1	2	1	1	1	1	1	1	1	1	1	1	1	1	1	1	1	1	1	1	1	1	1	1	1	1	1	1	1	1	1	1	13.9	13.9	13.9	12.199	108	108;108	0	22.123	By MS/MS	By MS/MS
64	A8K9U4;A0A024QZN8;Q5GLZ8-3;Q5GLZ8-2;Q5GLZ8;Q5GLZ8-6;D6RCL5;H0Y6K7;Q9Y4U2;Q5GLZ8-4;Q5GLZ8-5	A8K9U4;A0A024QZN8;Q5GLZ8-3;Q5GLZ8-2;Q5GLZ8;Q5GLZ8-6	10;10;10;10;10;8;3;3;2;1;1	10;10;10;10;10;8;3;3;2;1;1	10;10;10;10;10;8;3;3;2;1;1	Probable E3 ubiquitin-protein ligase HERC4	HERC4	tr|A8K9U4|A8K9U4_HUMAN cDNA FLJ77205, highly similar to Homo sapiens hect domain and RLD 4 (HERC4), transcript variant 2, mRNA (Fragment) OS=Homo sapiens OX=9606 PE=2 SV=1;tr|A0A024QZN8|A0A024QZN8_HUMAN Hect domain and RLD 4, isoform CRA_b OS=Homo sapiens	11	10	10	10	10	7	8	8	8	7	6	5	6	10	7	8	8	8	7	6	5	6	10	7	8	8	8	7	6	5	6	17.9	17.9	17.9	115.2	1027	1027;1049;979;1049;1057;947;240;399;104;110;117	0	50.355	By MS/MS	By MS/MS
65	A0A024QZP7;P06493;Q5H9N4;A0A087WZZ9;I6L9I5;A0A024QZJ8;P06493-2;E5RIU6;B7Z3D6	A0A024QZP7;P06493;Q5H9N4;A0A087WZZ9;I6L9I5;A0A024QZJ8;P06493-2;E5RIU6	17;17;16;13;13;13;13;11;6	16;16;15;12;12;13;13;10;6	15;15;14;11;11;12;12;9;5	Cyclin-dependent kinase 1	CDC2;CDK1;DKFZp686L20222	tr|A0A024QZP7|A0A024QZP7_HUMAN Cell division cycle 2, G1 to S and G2 to M, isoform CRA_a OS=Homo sapiens OX=9606 GN=CDK1 PE=1 SV=1;sp|P06493|CDK1_HUMAN Cyclin-dependent kinase 1 OS=Homo sapiens OX=9606 GN=CDK1 PE=1 SV=3;tr|Q5H9N4|Q5H9N4_HUMAN Uncharacteriz	9	17	16	15	17	15	15	15	14	16	16	13	15	16	14	15	15	14	16	15	13	14	15	13	14	14	13	15	14	12	13	72.7	70	66.3	34.081	297	297;297;303;224;225;240;240;189;109	0	154.55	By MS/MS	By MS/MS
66	A8K128;A0A024QZQ1;Q96EB6;B0QZ35;E9PC49;I1Y8W7;Q96EB6-2;B3KNK3	A8K128;A0A024QZQ1;Q96EB6;B0QZ35;E9PC49;I1Y8W7;Q96EB6-2;B3KNK3	6;6;6;5;5;4;4;3	6;6;6;5;5;4;4;3	6;6;6;5;5;4;4;3	NAD-dependent protein deacetylase sirtuin-1;SirtT1 75 kDa fragment	SIRT1	tr|A8K128|A8K128_HUMAN cDNA FLJ76335, highly similar to Homo sapiens sirtuin (silent mating type information regulation 2 homolog) 1 (S. cerevisiae), mRNA OS=Homo sapiens OX=9606 PE=2 SV=1;tr|A0A024QZQ1|A0A024QZQ1_HUMAN Sirtuin (Silent mating type informat	8	6	6	6	4	5	3	4	3	4	4	2	5	4	5	3	4	3	4	4	2	5	4	5	3	4	3	4	4	2	5	19.1	19.1	19.1	61.956	555	555;747;747;444;452;420;561;341	0	14.863	By MS/MS	By MS/MS
67	Q53FJ5;A0A024QZQ2;P07602;C9JIZ6;Q59EN5;P07602-2;P07602-3;B4DEK5;B4DRB7;Q5BJH1;A0A0J9YXB8	Q53FJ5;A0A024QZQ2;P07602;C9JIZ6;Q59EN5;P07602-2;P07602-3;B4DEK5;B4DRB7;Q5BJH1	13;13;13;12;12;12;12;9;9;7;5	13;13;13;12;12;12;12;9;9;7;5	13;13;13;12;12;12;12;9;9;7;5	Prosaposin;Saposin-A;Saposin-B-Val;Saposin-B;Saposin-C;Saposin-D	PSAP	tr|Q53FJ5|Q53FJ5_HUMAN Prosaposin (Variant Gaucher disease and variant metachromatic leukodystrophy) variant (Fragment) OS=Homo sapiens OX=9606 PE=2 SV=1;tr|A0A024QZQ2|A0A024QZQ2_HUMAN Prosaposin (Variant Gaucher disease and variant metachromatic leukodyst	11	13	13	13	12	11	10	10	8	8	11	6	10	12	11	10	10	8	8	11	6	10	12	11	10	10	8	8	11	6	10	31.3	31.3	31.3	58.14	524	524;524;524;527;530;526;527;452;527;240;167	0	26.198	By MS/MS	By MS/MS
68	Q9BRX2;A0A024QZR3;B3KPC1	Q9BRX2;A0A024QZR3;B3KPC1	9;9;8	9;9;8	9;9;8	Protein pelota homolog	PELO;hCG_2002731	sp|Q9BRX2|PELO_HUMAN Protein pelota homolog OS=Homo sapiens OX=9606 GN=PELO PE=1 SV=2;tr|A0A024QZR3|A0A024QZR3_HUMAN Protein pelota homolog OS=Homo sapiens OX=9606 GN=hCG_2002731 PE=3 SV=1;tr|B3KPC1|B3KPC1_HUMAN Protein pelota homolog OS=Homo sapiens OX=96	3	9	9	9	7	9	6	6	8	7	8	7	7	7	9	6	6	8	7	8	7	7	7	9	6	6	8	7	8	7	7	36.6	36.6	36.6	43.359	385	385;385;385	0	50.721	By MS/MS	By MS/MS
69	A0A024QZR5;Q9Y2T2;B4DRN6;Q8NDP0;H0YBM0	A0A024QZR5;Q9Y2T2;B4DRN6;Q8NDP0	11;11;10;8;1	11;11;10;8;1	10;10;9;7;0	AP-3 complex subunit mu-1	AP3M1;DKFZp586G1518	tr|A0A024QZR5|A0A024QZR5_HUMAN Adaptor-related protein complex 3, mu 1 subunit, isoform CRA_a OS=Homo sapiens OX=9606 GN=AP3M1 PE=3 SV=1;sp|Q9Y2T2|AP3M1_HUMAN AP-3 complex subunit mu-1 OS=Homo sapiens OX=9606 GN=AP3M1 PE=1 SV=1;tr|B4DRN6|B4DRN6_HUMAN cDNA	5	11	11	10	9	10	8	9	10	10	9	10	8	9	10	8	9	10	10	9	10	8	8	9	7	8	9	9	9	9	7	41.9	41.9	39.5	46.939	418	418;418;364;297;48	0	72.746	By MS/MS	By MS/MS
70	B2R6X6;A0A024QZS4;P30405;R4GN99;H0Y548;P30405-2	B2R6X6;A0A024QZS4;P30405;R4GN99;H0Y548;P30405-2	5;5;5;3;3;3	5;5;5;3;3;3	4;4;4;3;3;3	Peptidyl-prolyl cis-trans isomerase;Peptidyl-prolyl cis-trans isomerase F, mitochondrial	PPIF	tr|B2R6X6|B2R6X6_HUMAN Peptidyl-prolyl cis-trans isomerase OS=Homo sapiens OX=9606 PE=2 SV=1;tr|A0A024QZS4|A0A024QZS4_HUMAN Peptidyl-prolyl cis-trans isomerase OS=Homo sapiens OX=9606 GN=PPIF PE=3 SV=1;sp|P30405|PPIF_HUMAN Peptidyl-prolyl cis-trans isomera	6	5	5	4	4	5	5	3	5	4	4	4	4	4	5	5	3	5	4	4	4	4	3	4	4	3	4	3	3	3	3	44.9	44.9	41.5	22.039	207	207;207;207;145;165;155	0	142.25	By MS/MS	By MS/MS
71	A0A0A0MR02;A0A024QZT0;P45880;A0A024QZN9;P45880-2;P45880-1;B4DKM5;Q5JSD2;Q5JSD1;A2A3S1	A0A0A0MR02;A0A024QZT0;P45880;A0A024QZN9;P45880-2;P45880-1;B4DKM5;Q5JSD2;Q5JSD1	13;13;13;12;11;11;9;8;8;3	13;13;13;12;11;11;9;8;8;3	13;13;13;12;11;11;9;8;8;3	Voltage-dependent anion-selective channel protein 2	VDAC2	tr|A0A0A0MR02|A0A0A0MR02_HUMAN Voltage-dependent anion-selective channel protein 2 (Fragment) OS=Homo sapiens OX=9606 GN=VDAC2 PE=1 SV=1;tr|A0A024QZT0|A0A024QZT0_HUMAN Epididymis secretory sperm binding protein OS=Homo sapiens OX=9606 GN=VDAC2 PE=2 SV=1;sp	10	13	13	13	13	13	12	13	12	12	13	12	12	13	13	12	13	12	12	13	12	12	13	13	12	13	12	12	13	12	12	59.9	59.9	59.9	30.348	282	282;294;294;319;283;309;255;194;204;109	0	294.4	By MS/MS	By MS/MS
72	B3KPN7;A0A024QZT2;Q96KP1;B4DZI7	B3KPN7;A0A024QZT2;Q96KP1;B4DZI7	8;8;8;4	8;8;8;4	8;8;8;4	Exocyst complex component 2	EXOC2	tr|B3KPN7|B3KPN7_HUMAN Exocyst complex component 2 OS=Homo sapiens OX=9606 PE=2 SV=1;tr|A0A024QZT2|A0A024QZT2_HUMAN Exocyst complex component 2 OS=Homo sapiens OX=9606 GN=EXOC2 PE=3 SV=1;sp|Q96KP1|EXOC2_HUMAN Exocyst complex component 2 OS=Homo sapiens OX=	4	8	8	8	5	6	5	7	5	5	7	6	6	5	6	5	7	5	5	7	6	6	5	6	5	7	5	5	7	6	6	14	14	14	104.12	924	924;924;924;519	0	23.808	By MS/MS	By MS/MS
73	P50453;A0A024QZT4;Q6N0A8	P50453;A0A024QZT4	15;15;7	15;15;7	13;13;6	Serpin B9	SERPINB9	sp|P50453|SPB9_HUMAN Serpin B9 OS=Homo sapiens OX=9606 GN=SERPINB9 PE=1 SV=1;tr|A0A024QZT4|A0A024QZT4_HUMAN Serpin peptidase inhibitor, clade B (Ovalbumin), member 9, isoform CRA_a OS=Homo sapiens OX=9606 GN=SERPINB9 PE=2 SV=1	3	15	15	13	13	14	13	13	10	14	12	11	11	13	14	13	13	10	14	12	11	11	11	12	11	11	9	12	10	9	9	48.1	48.1	42.3	42.403	376	376;376;180	0	72.303	By MS/MS	By MS/MS
74	A0A024QZT7;P33947;P33947-2;H7BYF7	A0A024QZT7;P33947;P33947-2	3;3;2;1	2;2;1;1	2;2;1;1	ER lumen protein-retaining receptor;ER lumen protein-retaining receptor 2	KDELR2	tr|A0A024QZT7|A0A024QZT7_HUMAN ER lumen protein-retaining receptor OS=Homo sapiens OX=9606 GN=KDELR2 PE=3 SV=1;sp|P33947|ERD22_HUMAN ER lumen protein-retaining receptor 2 OS=Homo sapiens OX=9606 GN=KDELR2 PE=1 SV=1;sp|P33947-2|ERD22_HUMAN Isoform 2 of ER l	4	3	2	2	3	3	3	3	3	3	3	3	3	2	2	2	2	2	2	2	2	2	2	2	2	2	2	2	2	2	2	17.9	12.7	12.7	24.422	212	212;212;186;38	0	13.404	By MS/MS	By MS/MS
75	Q5TD07;B3KPX6;A0A024QZT9;P16083;Q5TD05;Q59EN2	Q5TD07;B3KPX6;A0A024QZT9;P16083	3;3;3;3;1;1	3;3;3;3;1;1	3;3;3;3;1;1	Ribosyldihydronicotinamide dehydrogenase [quinone]	NQO2	tr|Q5TD07|Q5TD07_HUMAN Ribosyldihydronicotinamide dehydrogenase [quinone] OS=Homo sapiens OX=9606 GN=NQO2 PE=1 SV=1;tr|B3KPX6|B3KPX6_HUMAN cDNA FLJ32419 fis, clone SKMUS2000894, highly similar to Ribosyldihydronicotinamide dehydrogenase OS=Homo sapiens OX=	6	3	3	3	3	2	2	3	0	1	3	2	2	3	2	2	3	0	1	3	2	2	3	2	2	3	0	1	3	2	2	32.1	32.1	32.1	21.537	193	193;231;231;231;139;160	0	8.5938	By MS/MS	By MS/MS
76	A0A024QZU0;Q13546;Q13546-2	A0A024QZU0;Q13546;Q13546-2	7;7;5	7;7;5	7;7;5	Receptor-interacting serine/threonine-protein kinase 1	RIPK1	tr|A0A024QZU0|A0A024QZU0_HUMAN Receptor (TNFRSF)-interacting serine-threonine kinase 1, isoform CRA_a OS=Homo sapiens OX=9606 GN=RIPK1 PE=4 SV=1;sp|Q13546|RIPK1_HUMAN Receptor-interacting serine/threonine-protein kinase 1 OS=Homo sapiens OX=9606 GN=RIPK1 P	3	7	7	7	5	4	5	6	4	5	5	4	6	5	4	5	6	4	5	5	4	6	5	4	5	6	4	5	5	4	6	18.2	18.2	18.2	75.93	671	671;671;625	0	17.383	By MS/MS	By MS/MS
77	Q6IBN4;Q53HG3;Q53GC8;A0A0C4DGA2;A0A024QZU5;O75521-2;O75521;B4DLL3;F1LLU7;Q59E94;F8WAW4;Q9NYD2;C9JB63;F8W6J1	Q6IBN4;Q53HG3;Q53GC8;A0A0C4DGA2;A0A024QZU5;O75521-2;O75521	9;9;9;9;9;9;9;4;4;4;3;3;3;1	9;9;9;9;9;9;9;4;4;4;3;3;3;1	9;9;9;9;9;9;9;4;4;4;3;3;3;1	Enoyl-CoA delta isomerase 2, mitochondrial	PECI;ECI2	tr|Q6IBN4|Q6IBN4_HUMAN PECI protein OS=Homo sapiens OX=9606 GN=PECI PE=2 SV=1;tr|Q53HG3|Q53HG3_HUMAN Peroxisomal D3,D2-enoyl-CoA isomerase isoform 1 variant (Fragment) OS=Homo sapiens OX=9606 PE=2 SV=1;tr|Q53GC8|Q53GC8_HUMAN Peroxisomal D3,D2-enoyl-CoA iso	14	9	9	9	8	7	5	8	3	4	9	5	6	8	7	5	8	3	4	9	5	6	8	7	5	8	3	4	9	5	6	35.7	35.7	35.7	40.193	364	364;364;364;364;364;359;394;195;197;232;140;195;220;152	0	84.667	By MS/MS	By MS/MS
78	Q9BS45;A0A024QZW0;P51580	Q9BS45;A0A024QZW0;P51580	3;3;3	3;3;3	3;3;3	Thiopurine S-methyltransferase	TPMT	tr|Q9BS45|Q9BS45_HUMAN Thiopurine S-methyltransferase OS=Homo sapiens OX=9606 GN=TPMT PE=2 SV=1;tr|A0A024QZW0|A0A024QZW0_HUMAN Thiopurine S-methyltransferase, isoform CRA_d OS=Homo sapiens OX=9606 GN=TPMT PE=3 SV=1;sp|P51580|TPMT_HUMAN Thiopurine S-methylt	3	3	3	3	3	1	2	2	2	1	0	1	2	3	1	2	2	2	1	0	1	2	3	1	2	2	2	1	0	1	2	11	11	11	28.233	245	245;245;245	0.0098263	1.4021	By MS/MS	By MS/MS
79	A0A024QZW2;Q9UMY1;H7C2B1;Q9UMY1-2	A0A024QZW2;Q9UMY1;H7C2B1;Q9UMY1-2	3;3;2;2	3;3;2;2	3;3;2;2	Nucleolar protein 7	NOL7	tr|A0A024QZW2|A0A024QZW2_HUMAN Nucleolar protein 7, 27kDa, isoform CRA_a OS=Homo sapiens OX=9606 GN=NOL7 PE=4 SV=1;sp|Q9UMY1|NOL7_HUMAN Nucleolar protein 7 OS=Homo sapiens OX=9606 GN=NOL7 PE=1 SV=2;tr|H7C2B1|H7C2B1_HUMAN Nucleolar protein 7 (Fragment) OS=H	4	3	3	3	2	3	2	2	1	1	3	3	3	2	3	2	2	1	1	3	3	3	2	3	2	2	1	1	3	3	3	14.8	14.8	14.8	29.426	257	257;257;83;145	0	4.9208	By MS/MS	By MS/MS
80	A0A024QZW3;Q96S59;Q96S59-2;Q96S59-3;A0A024R014;O60738	A0A024QZW3;Q96S59;Q96S59-2;Q96S59-3;A0A024R014	15;15;12;12;8;4	15;15;12;12;8;4	14;14;12;12;7;3	Ran-binding protein 9	RANBP9	tr|A0A024QZW3|A0A024QZW3_HUMAN RAN binding protein 9, isoform CRA_a OS=Homo sapiens OX=9606 GN=RANBP9 PE=4 SV=1;sp|Q96S59|RANB9_HUMAN Ran-binding protein 9 OS=Homo sapiens OX=9606 GN=RANBP9 PE=1 SV=1;sp|Q96S59-2|RANB9_HUMAN Isoform 2 of Ran-binding protein	6	15	15	14	10	6	5	6	5	9	9	12	10	10	6	5	6	5	9	9	12	10	10	6	5	6	5	9	9	11	9	31	31	28.7	77.846	729	729;729;388;500;569;243	0	22.969	By MS/MS	By MS/MS
81	A0A024QZW7;P49790;P49790-2;P49790-3	A0A024QZW7;P49790;P49790-2;P49790-3	31;31;30;30	31;31;30;30	31;31;30;30	Nuclear pore complex protein Nup153	NUP153	tr|A0A024QZW7|A0A024QZW7_HUMAN Nucleoporin 153kDa, isoform CRA_a OS=Homo sapiens OX=9606 GN=NUP153 PE=4 SV=1;sp|P49790|NU153_HUMAN Nuclear pore complex protein Nup153 OS=Homo sapiens OX=9606 GN=NUP153 PE=1 SV=2;sp|P49790-2|NU153_HUMAN Isoform 2 of Nuclear	4	31	31	31	22	25	21	22	15	23	27	18	22	22	25	21	22	15	23	27	18	22	22	25	21	22	15	23	27	18	22	33.6	33.6	33.6	153.97	1475	1475;1475;1433;1506	0	194.17	By MS/MS	By MS/MS
82	A0A024QZX3;A0A024QZX5;A0A087X1N8;P35237;A0A2R8YD12;Q8IXH2;A0A2R8Y6A7;A0A024QZT8;A0A2R8YDD0;A0A2R8Y517;A0A2R8Y5S1	A0A024QZX3;A0A024QZX5;A0A087X1N8;P35237;A0A2R8YD12;Q8IXH2;A0A2R8Y6A7	17;17;17;17;15;11;10;6;2;2;1	17;17;17;17;15;11;10;6;2;2;1	15;15;15;15;14;11;9;6;1;1;0	Serpin B6	SERPINB6	tr|A0A024QZX3|A0A024QZX3_HUMAN Serpin peptidase inhibitor, clade B (Ovalbumin), member 6, isoform CRA_a OS=Homo sapiens OX=9606 GN=SERPINB6 PE=3 SV=1;tr|A0A024QZX5|A0A024QZX5_HUMAN Serpin B6 OS=Homo sapiens OX=9606 GN=SERPINB6 PE=1 SV=1;tr|A0A087X1N8|A0A08	11	17	17	15	16	15	13	12	14	13	14	11	12	16	15	13	12	14	13	14	11	12	14	13	11	11	12	12	13	10	12	60.6	60.6	52.9	42.621	376	376;380;395;376;332;259;171;213;61;77;60	0	75.532	By MS/MS	By MS/MS
83	A0A024QZX9;B4DQQ6;E7ET49;Q8NCG7-2;Q8NCG7-4;Q8NCG7;B3KR38;B4DVJ1;B4DVH8	A0A024QZX9;B4DQQ6;E7ET49;Q8NCG7-2;Q8NCG7-4;Q8NCG7;B3KR38;B4DVJ1;B4DVH8	2;2;2;2;2;2;1;1;1	2;2;2;2;2;2;1;1;1	2;2;2;2;2;2;1;1;1	Sn1-specific diacylglycerol lipase beta	LOC221955;DAGLB	tr|A0A024QZX9|A0A024QZX9_HUMAN KCCR13L, isoform CRA_a OS=Homo sapiens OX=9606 GN=LOC221955 PE=4 SV=1;tr|B4DQQ6|B4DQQ6_HUMAN cDNA FLJ56227, highly similar to Homo sapiens diacylglycerol lipase beta OS=Homo sapiens OX=9606 PE=2 SV=1;tr|E7ET49|E7ET49_HUMAN Sn	9	2	2	2	1	2	1	1	1	1	1	1	2	1	2	1	1	1	1	1	1	2	1	2	1	1	1	1	1	1	2	6.4	6.4	6.4	43.191	391	391;486;631;391;543;672;218;220;379	0.00037829	2.3974	By MS/MS	By MS/MS
84	A0A024QZY1;Q13155;B2R7M3;A8MU58	A0A024QZY1;Q13155;B2R7M3;A8MU58	13;13;11;9	13;13;11;9	2;2;2;1	Aminoacyl tRNA synthase complex-interacting multifunctional protein 2	JTV1;AIMP2	tr|A0A024QZY1|A0A024QZY1_HUMAN JTV1 gene, isoform CRA_a OS=Homo sapiens OX=9606 GN=JTV1 PE=4 SV=1;sp|Q13155|AIMP2_HUMAN Aminoacyl tRNA synthase complex-interacting multifunctional protein 2 OS=Homo sapiens OX=9606 GN=AIMP2 PE=1 SV=2;tr|B2R7M3|B2R7M3_HUMAN	4	13	13	2	9	9	10	8	13	10	10	11	8	9	9	10	8	13	10	10	11	8	2	2	2	2	2	2	2	2	2	60.3	60.3	19.1	35.348	320	320;320;320;242	0	101.52	By MS/MS	By MS/MS
85	Q59EA5;A0A024QZY4;O00635	Q59EA5;A0A024QZY4;O00635	1;1;1	1;1;1	1;1;1	E3 ubiquitin-protein ligase TRIM38	TRIM38	tr|Q59EA5|Q59EA5_HUMAN Tripartite motif-containing 38 variant (Fragment) OS=Homo sapiens OX=9606 PE=2 SV=1;tr|A0A024QZY4|A0A024QZY4_HUMAN Tripartite motif-containing 38, isoform CRA_a OS=Homo sapiens OX=9606 GN=TRIM38 PE=4 SV=1;sp|O00635|TRI38_HUMAN E3 ubi	3	1	1	1	0	0	1	0	1	1	0	1	1	0	0	1	0	1	1	0	1	1	0	0	1	0	1	1	0	1	1	4	4	4	34.218	298	298;465;465	0.00037686	2.3478
86	B4DZQ5;A0A024QZY5;Q13523;H0YDJ3;D3DWH5	B4DZQ5;A0A024QZY5;Q13523;H0YDJ3	18;18;18;17;4	18;18;18;17;4	18;18;18;17;4	Serine/threonine-protein kinase PRP4 homolog	PRPF4B	tr|B4DZQ5|B4DZQ5_HUMAN cDNA FLJ51417, highly similar to Serine/threonine-protein kinase PRP4 homolog OS=Homo sapiens OX=9606 PE=2 SV=1;tr|A0A024QZY5|A0A024QZY5_HUMAN PRP4 pre-mRNA processing factor 4 homolog B (Yeast), isoform CRA_a OS=Homo sapiens OX=9606	5	18	18	18	14	13	13	12	8	9	12	9	12	14	13	13	12	8	9	12	9	12	14	13	13	12	8	9	12	9	12	23.4	23.4	23.4	115.43	993	993;1007;1007;587;111	0	88.247	By MS/MS	By MS/MS
87	E2QRF9;Q53GD9;A0A024QZY7;O75496;H7C608	E2QRF9;Q53GD9;A0A024QZY7;O75496;H7C608	2;2;2;2;1	2;2;2;2;1	2;2;2;2;1	Geminin	GMNN	tr|E2QRF9|E2QRF9_HUMAN Geminin (Fragment) OS=Homo sapiens OX=9606 GN=GMNN PE=1 SV=1;tr|Q53GD9|Q53GD9_HUMAN Geminin variant (Fragment) OS=Homo sapiens OX=9606 PE=2 SV=1;tr|A0A024QZY7|A0A024QZY7_HUMAN Geminin, DNA replication inhibitor, isoform CRA_a OS=Homo	5	2	2	2	2	1	2	1	1	2	1	0	1	2	1	2	1	1	2	1	0	1	2	1	2	1	1	2	1	0	1	22.3	22.3	22.3	20.539	179	179;208;209;209;102	0	6.0375	By MS/MS	By MS/MS
88	Q5QNW6;Q0D2M2;B4DR52;I6L9F7;A0A024QZZ7;U3KQK0;B2R4S9;A8K9J7;A0A024RCL8;A0A024RCJ9;O60814;P57053;P58876;P62807;Q93079;Q99877;Q99879;Q99880;Q5QNW6-2;Q96A08;A0A2R8Y619	Q5QNW6;Q0D2M2;B4DR52;I6L9F7;A0A024QZZ7;U3KQK0;B2R4S9;A8K9J7;A0A024RCL8;A0A024RCJ9;O60814;P57053;P58876;P62807;Q93079;Q99877;Q99879;Q99880;Q5QNW6-2;Q96A08	6;6;6;6;6;6;6;6;6;6;6;6;6;6;6;6;6;6;6;3;1	6;6;6;6;6;6;6;6;6;6;6;6;6;6;6;6;6;6;6;3;1	2;2;2;2;2;2;2;2;2;2;2;2;2;2;2;2;2;2;2;0;0	Histone H2B type 2-F;Histone H2B;Histone H2B type 1-K;Histone H2B type F-S;Histone H2B type 1-D;Histone H2B type 1-C/E/F/G/I;Histone H2B type 1-H;Histone H2B type 1-N;Histone H2B type 1-M;Histone H2B type 1-L;Histone H2B type 1-A	HIST2H2BF;HIST1H2BC;HIST1H2BM;HIST1H2BD;HIST1H2BN;HIST1H2BI;HIST1H2BK;H2BFS;HIST1H2BH;HIST1H2BL;HIST1H2BA	sp|Q5QNW6|H2B2F_HUMAN Histone H2B type 2-F OS=Homo sapiens OX=9606 GN=HIST2H2BF PE=1 SV=3;tr|Q0D2M2|Q0D2M2_HUMAN HIST1H2BC protein OS=Homo sapiens OX=9606 GN=HIST1H2BC PE=2 SV=1;tr|B4DR52|B4DR52_HUMAN Histone H2B OS=Homo sapiens OX=9606 PE=2 SV=1;tr|I6L9F7	21	6	6	2	6	6	6	6	6	6	6	6	6	6	6	6	6	6	6	6	6	6	2	2	2	2	2	2	2	2	2	41.3	41.3	7.9	13.92	126	126;126;166;138;126;166;126;126;126;126;126;126;126;126;126;126;126;126;134;127;122	0	33.649	By MS/MS	By MS/MS
89	A0A024QZZ9	A0A024QZZ9	1	1	1		hCG_1979341	tr|A0A024QZZ9|A0A024QZZ9_HUMAN HCG1979341, isoform CRA_a OS=Homo sapiens OX=9606 GN=hCG_1979341 PE=4 SV=1	1	1	1	1	0	0	0	0	1	0	0	0	0	0	0	0	0	1	0	0	0	0	0	0	0	0	1	0	0	0	0	9	9	9	13.301	122	122	0.0041841	1.8486
90	A0A024R012;Q9NXA8;Q9NXA8-4;Q9NXA8-3;Q9NXA8-2	A0A024R012;Q9NXA8;Q9NXA8-4;Q9NXA8-3;Q9NXA8-2	5;5;4;4;4	5;5;4;4;4	5;5;4;4;4	NAD-dependent protein deacylase sirtuin-5, mitochondrial	SIRT5	tr|A0A024R012|A0A024R012_HUMAN NAD-dependent protein deacylase sirtuin-5, mitochondrial OS=Homo sapiens OX=9606 GN=SIRT5 PE=3 SV=1;sp|Q9NXA8|SIR5_HUMAN NAD-dependent protein deacylase sirtuin-5, mitochondrial OS=Homo sapiens OX=9606 GN=SIRT5 PE=1 SV=2;sp|Q	5	5	5	5	3	2	3	3	4	4	2	3	2	3	2	3	3	4	4	2	3	2	3	2	3	3	4	4	2	3	2	25.2	25.2	25.2	33.881	310	310;310;202;292;299	0	7.4488	By MS/MS	By MS/MS
91	P20671;P04908;A0A0U1RRH7;A0A0U1RR32;A0A024R017;B2R5B3;A4FTV9;Q08AJ9;A3KPC7;A0A024RAS2;P0C0S8;Q96KK5;Q93077;Q7L7L0;Q9BTM1;Q99878;H0YFX9;Q9BTM1-2;A0A3B3IS11;B2R5B6;B4E0B3;A2RUA4;REV__Q6P9G8;REV__H0Y672;Q71UI9-5;REV__Q6ZS45;REV__Q7Z5E6;V9GZN0	P20671;P04908;A0A0U1RRH7;A0A0U1RR32;A0A024R017;B2R5B3;A4FTV9;Q08AJ9;A3KPC7;A0A024RAS2;P0C0S8;Q96KK5;Q93077;Q7L7L0;Q9BTM1;Q99878;H0YFX9;Q9BTM1-2;A0A3B3IS11;B2R5B6;B4E0B3	5;5;5;5;5;5;5;5;5;5;5;5;5;5;5;5;4;4;4;4;4;1;1;1;1;1;1;1	5;5;5;5;5;5;5;5;5;5;5;5;5;5;5;5;4;4;4;4;4;1;1;1;1;1;1;1	0;0;0;0;0;0;0;0;0;0;0;0;0;0;0;0;0;0;0;0;0;0;0;0;0;0;0;0	Histone H2A type 1-D;Histone H2A type 1-B/E;Histone H2A;Histone H2A type 1;Histone H2A type 1-H;Histone H2A type 1-C;Histone H2A type 3;Histone H2A.J;Histone H2A type 1-J	HIST1H2AD;HIST1H2AB;HIST1H2AC;HIST1H2AK;HIST1H2AH;H2AFJ;HIST1H2AG;HIST3H2A;HIST1H2AJ	sp|P20671|H2A1D_HUMAN Histone H2A type 1-D OS=Homo sapiens OX=9606 GN=HIST1H2AD PE=1 SV=2;sp|P04908|H2A1B_HUMAN Histone H2A type 1-B/E OS=Homo sapiens OX=9606 GN=HIST1H2AB PE=1 SV=2;tr|A0A0U1RRH7|A0A0U1RRH7_HUMAN Histone H2A OS=Homo sapiens OX=9606 PE=3 SV	28	5	5	0	4	4	4	5	4	4	4	4	4	4	4	4	5	4	4	4	4	4	0	0	0	0	0	0	0	0	0	54.6	54.6	0	14.107	130	130;130;170;169;130;130;130;130;128;129;130;128;130;130;129;128;92;151;140;130;111;130;1107;141;66;600;681;47	0	205.21	By MS/MS	By MS/MS
92	A0A024R029;Q9ULW3	A0A024R029;Q9ULW3	7;7	7;7	7;7	Activator of basal transcription 1	ABT1	tr|A0A024R029|A0A024R029_HUMAN Activator of basal transcription 1, isoform CRA_a OS=Homo sapiens OX=9606 GN=ABT1 PE=4 SV=1;sp|Q9ULW3|ABT1_HUMAN Activator of basal transcription 1 OS=Homo sapiens OX=9606 GN=ABT1 PE=1 SV=1	2	7	7	7	4	5	1	2	2	3	6	2	1	4	5	1	2	2	3	6	2	1	4	5	1	2	2	3	6	2	1	37.5	37.5	37.5	31.079	272	272;272	0	10.791	By MS/MS	By MS/MS
93	A0A024R040;P55809;Q6IAV5;E9PDW2;B7Z609;A1E286;P55809-2;Q9H7N8;B3KS89;Q9BYC2	A0A024R040;P55809;Q6IAV5;E9PDW2;B7Z609	13;13;12;8;8;5;3;1;1;1	13;13;12;8;8;5;3;1;1;1	13;13;12;8;8;5;3;1;1;1	Succinyl-CoA:3-ketoacid-coenzyme A transferase;Succinyl-CoA:3-ketoacid coenzyme A transferase 1, mitochondrial	OXCT1;OXCT	tr|A0A024R040|A0A024R040_HUMAN Succinyl-CoA:3-ketoacid-coenzyme A transferase OS=Homo sapiens OX=9606 GN=OXCT1 PE=2 SV=1;sp|P55809|SCOT1_HUMAN Succinyl-CoA:3-ketoacid coenzyme A transferase 1, mitochondrial OS=Homo sapiens OX=9606 GN=OXCT1 PE=1 SV=1;tr|Q6I	10	13	13	13	12	11	12	10	9	11	11	8	11	12	11	12	10	9	11	11	8	11	12	11	12	10	9	11	11	8	11	41.3	41.3	41.3	56.157	520	520;520;520;334;334;150;123;249;517;517	0	93.242	By MS/MS	By MS/MS
94	B4DHC6;A0A087X0U3;B4DF14;A0A087WT87;Q8N169;A0A024R050;P43003-2;P43003	B4DHC6;A0A087X0U3;B4DF14;A0A087WT87;Q8N169;A0A024R050;P43003-2;P43003	2;2;2;2;2;2;2;2	2;2;2;2;2;2;2;2	2;2;2;2;2;2;2;2	Amino acid transporter;Excitatory amino acid transporter 1	SLC1A3	tr|B4DHC6|B4DHC6_HUMAN Amino acid transporter OS=Homo sapiens OX=9606 PE=2 SV=1;tr|A0A087X0U3|A0A087X0U3_HUMAN Amino acid transporter OS=Homo sapiens OX=9606 GN=SLC1A3 PE=1 SV=1;tr|B4DF14|B4DF14_HUMAN Amino acid transporter OS=Homo sapiens OX=9606 PE=2 SV=	8	2	2	2	2	1	2	2	1	1	0	1	0	2	1	2	2	1	1	0	1	0	2	1	2	2	1	1	0	1	0	7.7	7.7	7.7	46.954	428	428;430;490;496;542;542;497;542	0	4.6132	By MS/MS	By MS/MS
95	P62873;B2R6K4;A0A024R056;P62873-2;A0A2L0WW42;F6UT28;B1AKQ8;F6X3N5;Q71UM6;B3KVK2;Q71UM7;F5H100;F5H0S8;Q59G26;E9PCP0;P16520-2;F1T0G5;F1T0G4;P16520;F5H8J8	P62873;B2R6K4;A0A024R056;P62873-2;A0A2L0WW42;F6UT28;B1AKQ8;F6X3N5	14;14;14;13;13;10;8;8;5;5;3;2;2;2;2;2;2;2;2;2	14;14;14;13;13;10;8;8;5;5;3;2;2;2;2;2;2;2;2;2	8;8;8;8;8;5;4;3;4;4;2;0;0;0;0;0;0;0;0;0	Guanine nucleotide-binding protein G(I)/G(S)/G(T) subunit beta-1	GNB1	sp|P62873|GBB1_HUMAN Guanine nucleotide-binding protein G(I)/G(S)/G(T) subunit beta-1 OS=Homo sapiens OX=9606 GN=GNB1 PE=1 SV=3;tr|B2R6K4|B2R6K4_HUMAN cDNA, FLJ92996, highly similar to Homo sapiens guanine nucleotide binding protein (G protein), beta polyp	20	14	14	8	12	11	12	13	13	13	14	11	12	12	11	12	13	13	13	14	11	12	6	5	6	7	7	7	8	5	6	59.4	59.4	32.1	37.377	340	340;340;340;332;340;165;107;163;207;240;127;232;264;327;339;297;340;340;340;232	0	323.31	By MS/MS	By MS/MS
96	J3KTI3;A0A0A0MR98;A8K6R3;A8K6D4;A0A024R058;O95544-3;O95544;O95544-2	J3KTI3;A0A0A0MR98;A8K6R3;A8K6D4;A0A024R058;O95544-3;O95544;O95544-2	1;1;1;1;1;1;1;1	1;1;1;1;1;1;1;1	1;1;1;1;1;1;1;1	NAD kinase	NADK	tr|J3KTI3|J3KTI3_HUMAN NAD kinase (Fragment) OS=Homo sapiens OX=9606 GN=NADK PE=1 SV=1;tr|A0A0A0MR98|A0A0A0MR98_HUMAN NAD kinase OS=Homo sapiens OX=9606 GN=NADK PE=1 SV=1;tr|A8K6R3|A8K6R3_HUMAN cDNA FLJ78247, highly similar to Homo sapiens NAD kinase, mRNA	8	1	1	1	0	0	0	0	1	0	0	0	1	0	0	0	0	1	0	0	0	1	0	0	0	0	1	0	0	0	1	23	23	23	8.1621	74	74;414;446;446;446;423;446;591	0.0079801	1.5143
97	Q8N995;A0A024R059;Q01581;D6RIW1	Q8N995;A0A024R059;Q01581	19;19;19;3	19;19;19;3	19;19;19;3	Hydroxymethylglutaryl-CoA synthase, cytoplasmic	HMGCS1	tr|Q8N995|Q8N995_HUMAN 3-hydroxy-3-methylglutaryl coenzyme A synthase OS=Homo sapiens OX=9606 PE=2 SV=1;tr|A0A024R059|A0A024R059_HUMAN 3-hydroxy-3-methylglutaryl coenzyme A synthase OS=Homo sapiens OX=9606 GN=HMGCS1 PE=3 SV=1;sp|Q01581|HMCS1_HUMAN Hydroxym	4	19	19	19	18	19	18	19	18	17	17	17	18	18	19	18	19	18	17	17	17	18	18	19	18	19	18	17	17	17	18	65.4	65.4	65.4	56.238	509	509;520;520;95	0	198.64	By MS/MS	By MS/MS
98	B2R6P4;A0A024R061;A0A024R074;P51809;P51809-2;B4DE96;B4DIH9;P51809-3;E5RH06;B4DMB4	B2R6P4;A0A024R061;A0A024R074;P51809;P51809-2;B4DE96;B4DIH9;P51809-3	4;4;4;4;4;2;2;2;1;1	4;4;4;4;4;2;2;2;1;1	4;4;4;4;4;2;2;2;1;1	Vesicle-associated membrane protein 7	SYBL1;VAMP7	tr|B2R6P4|B2R6P4_HUMAN cDNA, FLJ93048, highly similar to Homo sapiens synaptobrevin-like 1 (SYBL1), mRNA OS=Homo sapiens OX=9606 PE=2 SV=1;tr|A0A024R061|A0A024R061_HUMAN Synaptobrevin-like 1, isoform CRA_e OS=Homo sapiens OX=9606 GN=SYBL1 PE=3 SV=1;tr|A0A0	10	4	4	4	2	3	3	2	1	2	2	2	4	2	3	3	2	1	2	2	2	4	2	3	3	2	1	2	2	2	4	25.5	25.5	25.5	24.995	220	220;220;260;220;260;153;181;179;59;119	0	11.952	By MS/MS	By MS/MS
99	D6R9R7;B4DHK6;A0A024R069;A0A0A0MTL5;Q13309-2;Q13309	D6R9R7;B4DHK6;A0A024R069;A0A0A0MTL5;Q13309-2;Q13309	1;1;1;1;1;1	1;1;1;1;1;1	1;1;1;1;1;1	S-phase kinase-associated protein 2	SKP2	tr|D6R9R7|D6R9R7_HUMAN S-phase kinase-associated protein 2 (Fragment) OS=Homo sapiens OX=9606 GN=SKP2 PE=1 SV=1;tr|B4DHK6|B4DHK6_HUMAN cDNA FLJ53740, highly similar to S-phase kinase-associated protein 2 OS=Homo sapiens OX=9606 PE=2 SV=1;tr|A0A024R069|A0A0	6	1	1	1	0	0	0	0	1	0	1	0	0	0	0	0	0	1	0	1	0	0	0	0	0	0	1	0	1	0	0	6.3	6.3	6.3	28.645	255	255;390;424;435;410;424	0.0057564	1.6916
100	A0A024R071;O75694;B4DLT2;O75694-2;E9PF10;B3KMK3;D6RA13	A0A024R071;O75694;B4DLT2;O75694-2;E9PF10	36;36;35;35;32;8;1	36;36;35;35;32;8;1	36;36;35;35;32;8;1	Nuclear pore complex protein Nup155	NUP155	tr|A0A024R071|A0A024R071_HUMAN Nucleoporin 155kDa, isoform CRA_a OS=Homo sapiens OX=9606 GN=NUP155 PE=4 SV=1;sp|O75694|NU155_HUMAN Nuclear pore complex protein Nup155 OS=Homo sapiens OX=9606 GN=NUP155 PE=1 SV=1;tr|B4DLT2|B4DLT2_HUMAN cDNA FLJ56637, highly	7	36	36	36	33	31	30	32	25	31	30	29	29	33	31	30	32	25	31	30	29	29	33	31	30	32	25	31	30	29	29	39.3	39.3	39.3	155.2	1391	1391;1391;1353;1332;1327;382;54	0	323.31	By MS/MS	By MS/MS
101	Q5TA45;Q5TA45-3;Q5TA45-2;A0A024R0F2;A0A024R073;Q5TA45-5;Q5TA45-4;A0A087WYI0;C9IYS7;C9J979;E9PNS4;J3QRY6;Q96HV7;E9PNH9;A0A087WXT8;H0YE15;E9PIG1;E9PI75;E9PJG0;E9PMA2	Q5TA45;Q5TA45-3;Q5TA45-2;A0A024R0F2;A0A024R073;Q5TA45-5;Q5TA45-4;A0A087WYI0;C9IYS7	7;7;7;7;7;6;6;6;6;3;3;3;2;2;1;1;1;1;1;1	7;7;7;7;7;6;6;6;6;3;3;3;2;2;1;1;1;1;1;1	6;6;6;6;6;6;6;6;6;2;2;3;1;2;0;0;1;1;0;0	Integrator complex subunit 11	CPSF3L	sp|Q5TA45|INT11_HUMAN Integrator complex subunit 11 OS=Homo sapiens OX=9606 GN=INTS11 PE=1 SV=2;sp|Q5TA45-3|INT11_HUMAN Isoform 3 of Integrator complex subunit 11 OS=Homo sapiens OX=9606 GN=INTS11;sp|Q5TA45-2|INT11_HUMAN Isoform 2 of Integrator complex sub	20	7	7	6	6	3	4	4	4	4	4	5	4	6	3	4	4	4	4	4	5	4	5	3	4	3	4	3	4	5	4	23.3	23.3	21.3	67.662	600	600;578;499;600;499;606;571;502;502;344;278;342;389;109;289;55;249;209;56;46	0	15.62	By MS/MS	By MS/MS
102	A0A024R084;Q9BRK5;Q9BRK5-2;A0A024R0A9;Q9BRK5-5;Q9BRK5-6;H0Y3T6;G3V1E2;Q9BRK5-4;Q9BRK5-3	A0A024R084;Q9BRK5;Q9BRK5-2;A0A024R0A9;Q9BRK5-5;Q9BRK5-6	9;9;8;5;5;5;4;2;2;2	9;9;8;5;5;5;4;2;2;2	9;9;8;5;5;5;4;2;2;2	45 kDa calcium-binding protein	SDF4	tr|A0A024R084|A0A024R084_HUMAN Stromal cell derived factor 4, isoform CRA_c OS=Homo sapiens OX=9606 GN=SDF4 PE=4 SV=1;sp|Q9BRK5|CAB45_HUMAN 45 kDa calcium-binding protein OS=Homo sapiens OX=9606 GN=SDF4 PE=1 SV=1;sp|Q9BRK5-2|CAB45_HUMAN Isoform 2 of 45 kDa	10	9	9	9	9	9	7	8	7	9	9	8	7	9	9	7	8	7	9	9	8	7	9	9	7	8	7	9	9	8	7	45.9	45.9	45.9	41.806	362	362;362;259;348;130;348;243;254;202;254	0	111.69	By MS/MS	By MS/MS
103	A0A024R094;Q9H074-3;D6RJF2;D6RJ02;H0YA44;D6RD97	A0A024R094;Q9H074-3	10;10;3;2;1;1	10;10;3;2;1;1	1;1;1;1;0;1	Polyadenylate-binding protein-interacting protein 1	PAIP1	tr|A0A024R094|A0A024R094_HUMAN Poly(A) binding protein interacting protein 1, isoform CRA_a OS=Homo sapiens OX=9606 GN=PAIP1 PE=4 SV=1;sp|Q9H074-3|PAIP1_HUMAN Isoform 3 of Polyadenylate-binding protein-interacting protein 1 OS=Homo sapiens OX=9606 GN=PAIP1	6	10	10	1	4	5	5	7	6	6	7	5	6	4	5	5	7	6	6	7	5	6	1	1	1	1	1	1	1	1	1	45.1	45.1	4.6	35.014	306	306;367;200;168;49;95	0	34.045	By MS/MS	By MS/MS
104	A0A024R098;Q01433;H0Y360;B2RB47;Q01433-3;Q01433-5;Q01433-2;Q01433-4;E9PIJ1;E9PJF6;H0YF16	A0A024R098;Q01433;H0Y360;B2RB47;Q01433-3;Q01433-5;Q01433-2;Q01433-4	11;11;10;10;10;10;10;10;2;2;1	11;11;10;10;10;10;10;10;2;2;1	11;11;10;10;10;10;10;10;2;2;1	AMP deaminase 2	AMPD2	tr|A0A024R098|A0A024R098_HUMAN AMP deaminase OS=Homo sapiens OX=9606 GN=AMPD2 PE=3 SV=1;sp|Q01433|AMPD2_HUMAN AMP deaminase 2 OS=Homo sapiens OX=9606 GN=AMPD2 PE=1 SV=2;tr|H0Y360|H0Y360_HUMAN AMP deaminase 2 OS=Homo sapiens OX=9606 GN=AMPD2 PE=1 SV=1;tr|B2	11	11	11	11	5	7	7	4	4	4	7	6	7	5	7	7	4	4	4	7	6	7	5	7	7	4	4	4	7	6	7	18.2	18.2	18.2	100.69	879	879;879;861;879;760;761;798;804;87;103;231	0	22.15	By MS/MS	By MS/MS
105	A0A024R0A8;O43865;Q2NKW8;O43865-2;Q6ZMM9;Q9BTL0;O43210;Q6ZMI1	A0A024R0A8;O43865;Q2NKW8;O43865-2;Q6ZMM9	10;10;9;9;8;3;3;1	10;10;9;9;8;3;3;1	1;1;0;0;0;0;0;0	Adenosylhomocysteinase;Putative adenosylhomocysteinase 2	AHCYL1	tr|A0A024R0A8|A0A024R0A8_HUMAN Adenosylhomocysteinase OS=Homo sapiens OX=9606 GN=AHCYL1 PE=2 SV=1;sp|O43865|SAHH2_HUMAN S-adenosylhomocysteine hydrolase-like protein 1 OS=Homo sapiens OX=9606 GN=AHCYL1 PE=1 SV=2;tr|Q2NKW8|Q2NKW8_HUMAN Adenosylhomocysteinas	8	10	10	1	4	4	5	5	6	6	8	6	7	4	4	5	5	6	6	8	6	7	1	0	1	1	0	1	0	1	1	24.5	24.5	2.6	58.951	530	530;530;505;483;317;199;218;150	0	29.774	By MS/MS	By MS/MS
106	D6RAV6;A0A024R0B8;Q0VDI3	D6RAV6;A0A024R0B8;Q0VDI3	1;1;1	1;1;1	1;1;1	Transmembrane protein C5orf28	C5orf28;FLJ21657	tr|D6RAV6|D6RAV6_HUMAN Transmembrane protein 267 (Fragment) OS=Homo sapiens OX=9606 GN=TMEM267 PE=1 SV=1;tr|A0A024R0B8|A0A024R0B8_HUMAN Uncharacterized protein OS=Homo sapiens OX=9606 GN=FLJ21657 PE=4 SV=1;sp|Q0VDI3|TM267_HUMAN Transmembrane protein 267 OS	3	1	1	1	0	0	0	0	0	0	0	0	1	0	0	0	0	0	0	0	0	1	0	0	0	0	0	0	0	0	1	8	8	8	19.719	176	176;215;215	0.0089836	1.4419
107	A0A0C4DGS9;B3KN25;A0A024R0C0;Q9Y6K0	A0A0C4DGS9;B3KN25;A0A024R0C0;Q9Y6K0	1;1;1;1	1;1;1;1	1;1;1;1	Choline/ethanolaminephosphotransferase 1	CEPT1	tr|A0A0C4DGS9|A0A0C4DGS9_HUMAN Choline/ethanolaminephosphotransferase 1 OS=Homo sapiens OX=9606 GN=CEPT1 PE=1 SV=1;tr|B3KN25|B3KN25_HUMAN cDNA FLJ13319 fis, clone OVARC1001610, highly similar to Homo sapiens choline/ethanolamine phosphotransferase 1 (CEPT1	4	1	1	1	1	1	1	0	1	1	0	1	1	1	1	1	0	1	1	0	1	1	1	1	1	0	1	1	0	1	1	3.9	3.9	3.9	31.293	280	280;416;416;416	0	3.4311	By MS/MS	By MS/MS
108	A0A024R0C7;Q9P2B4;Q9NPX3;B1AMN7	A0A024R0C7;Q9P2B4	3;3;1;1	3;3;1;1	3;3;1;1	CTTNBP2 N-terminal-like protein	CTTNBP2NL	tr|A0A024R0C7|A0A024R0C7_HUMAN CTTNBP2 N-terminal like, isoform CRA_b OS=Homo sapiens OX=9606 GN=CTTNBP2NL PE=4 SV=1;sp|Q9P2B4|CT2NL_HUMAN CTTNBP2 N-terminal-like protein OS=Homo sapiens OX=9606 GN=CTTNBP2NL PE=1 SV=2	4	3	3	3	1	0	2	2	0	3	0	0	0	1	0	2	2	0	3	0	0	0	1	0	2	2	0	3	0	0	0	8.9	8.9	8.9	70.157	639	639;639;187;271	0.0022214	2.0973	By MS/MS
109	B3KSJ4;B1ALD0;B4DTG3;B2RBF6;A0A024R0D2;Q9Y6B7;B1ALD3;B1ALD1;Q9Y6B7-2	B3KSJ4;B1ALD0;B4DTG3;B2RBF6;A0A024R0D2;Q9Y6B7	3;3;3;3;3;3;1;1;1	3;3;3;3;3;3;1;1;1	3;3;3;3;3;3;1;1;1	AP complex subunit beta;AP-4 complex subunit beta-1	AP4B1;hCG_38636	tr|B3KSJ4|B3KSJ4_HUMAN AP complex subunit beta OS=Homo sapiens OX=9606 PE=2 SV=1;tr|B1ALD0|B1ALD0_HUMAN AP complex subunit beta OS=Homo sapiens OX=9606 GN=AP4B1 PE=1 SV=1;tr|B4DTG3|B4DTG3_HUMAN AP complex subunit beta OS=Homo sapiens OX=9606 PE=2 SV=1;tr|B	9	3	3	3	2	1	2	0	0	0	0	0	3	2	1	2	0	0	0	0	0	3	2	1	2	0	0	0	0	0	3	5.4	5.4	5.4	64.461	571	571;571;640;739;739;739;175;296;302	0.0086557	1.4701	By MS/MS	By MS/MS
110	A0A024R0E2;O75534;O75534-4;Q9GZV0;A0A024R0K2;O75534-2;O75534-3;Q96L66;E9PLT0;Q9UG93;Q8WU01;Q9UG12;E9PLD4;E9PNG3;E9PKN4;E9PJK7	A0A024R0E2;O75534;O75534-4;Q9GZV0;A0A024R0K2;O75534-2;O75534-3;Q96L66;E9PLT0	34;34;33;32;32;32;31;30;27;15;8;6;4;4;2;1	34;34;33;32;32;32;31;30;27;15;8;6;4;4;2;1	34;34;33;32;32;32;31;30;27;15;8;6;4;4;2;1	Cold shock domain-containing protein E1	CSDE1;UNR	tr|A0A024R0E2|A0A024R0E2_HUMAN Cold shock domain containing E1, RNA-binding, isoform CRA_a OS=Homo sapiens OX=9606 GN=CSDE1 PE=4 SV=1;sp|O75534|CSDE1_HUMAN Cold shock domain-containing protein E1 OS=Homo sapiens OX=9606 GN=CSDE1 PE=1 SV=2;sp|O75534-4|CSDE1	16	34	34	34	30	31	31	29	28	32	30	30	29	30	31	31	29	28	32	30	30	29	30	31	31	29	28	32	30	30	29	52.4	52.4	52.4	88.884	798	798;798;844;767;767;767;813;708;668;369;272;171;94;136;46;36	0	323.31	By MS/MS	By MS/MS
111	A0A024R0E3;Q8TAA9-2;Q8TAA9	A0A024R0E3;Q8TAA9-2;Q8TAA9	9;9;9	9;9;9	9;9;9	Vang-like protein 1	VANGL1	tr|A0A024R0E3|A0A024R0E3_HUMAN Vang-like protein OS=Homo sapiens OX=9606 GN=VANGL1 PE=3 SV=1;sp|Q8TAA9-2|VANG1_HUMAN Isoform 2 of Vang-like protein 1 OS=Homo sapiens OX=9606 GN=VANGL1;sp|Q8TAA9|VANG1_HUMAN Vang-like protein 1 OS=Homo sapiens OX=9606 GN=VAN	3	9	9	9	8	6	6	6	5	6	8	7	7	8	6	6	6	5	6	8	7	7	8	6	6	6	5	6	8	7	7	22.3	22.3	22.3	59.974	524	524;522;524	0	27.104	By MS/MS	By MS/MS
112	P52907;A0A024R0E5;A8K0T9	P52907;A0A024R0E5;A8K0T9	13;13;11	13;13;11	12;12;10	F-actin-capping protein subunit alpha-1	CAPZA1	sp|P52907|CAZA1_HUMAN F-actin-capping protein subunit alpha-1 OS=Homo sapiens OX=9606 GN=CAPZA1 PE=1 SV=3;tr|A0A024R0E5|A0A024R0E5_HUMAN F-actin-capping protein subunit alpha OS=Homo sapiens OX=9606 GN=CAPZA1 PE=3 SV=1;tr|A8K0T9|A8K0T9_HUMAN F-actin-cappin	3	13	13	12	11	12	11	11	12	12	13	12	12	11	12	11	11	12	12	13	12	12	10	11	10	10	11	11	12	11	11	64.7	64.7	61.2	32.922	286	286;286;286	0	312.94	By MS/MS	By MS/MS
113	Q6PI41;A0A024R0F0;Q9NWT8	Q6PI41;A0A024R0F0;Q9NWT8	1;1;1	1;1;1	1;1;1	Aurora kinase A-interacting protein	AURKAIP1	tr|Q6PI41|Q6PI41_HUMAN AURKAIP1 protein (Fragment) OS=Homo sapiens OX=9606 GN=AURKAIP1 PE=2 SV=1;tr|A0A024R0F0|A0A024R0F0_HUMAN Aurora kinase A interacting protein 1, isoform CRA_a OS=Homo sapiens OX=9606 GN=AURKAIP1 PE=4 SV=1;sp|Q9NWT8|AKIP_HUMAN Aurora k	3	1	1	1	0	1	1	1	1	1	1	1	1	0	1	1	1	1	1	1	1	1	0	1	1	1	1	1	1	1	1	6.2	6.2	6.2	18.661	162	162;199;199	0.0047213	1.8185		By MS/MS
114	A0A024R0F1;Q9UNY4;Q9UNY4-2;X6RI15;Q59EG6	A0A024R0F1;Q9UNY4	15;15;6;2;1	15;15;6;2;1	15;15;6;2;1	Transcription termination factor 2	TTF2	tr|A0A024R0F1|A0A024R0F1_HUMAN Transcription termination factor, RNA polymerase II, isoform CRA_a OS=Homo sapiens OX=9606 GN=TTF2 PE=4 SV=1;sp|Q9UNY4|TTF2_HUMAN Transcription termination factor 2 OS=Homo sapiens OX=9606 GN=TTF2 PE=1 SV=2	5	15	15	15	9	10	8	10	7	10	9	5	9	9	10	8	10	7	10	9	5	9	9	10	8	10	7	10	9	5	9	20.8	20.8	20.8	129.59	1162	1162;1162;676;143;165	0	57.515	By MS/MS	By MS/MS
115	A0A024R0F6;Q9UPN9;Q9UPN9-2;H0Y612;B3KN30	A0A024R0F6;Q9UPN9;Q9UPN9-2;H0Y612;B3KN30	12;12;11;10;8	12;12;11;10;8	6;6;6;4;2	E3 ubiquitin-protein ligase TRIM33	TRIM33	tr|A0A024R0F6|A0A024R0F6_HUMAN Tripartite motif-containing 33, isoform CRA_a OS=Homo sapiens OX=9606 GN=TRIM33 PE=4 SV=1;sp|Q9UPN9|TRI33_HUMAN E3 ubiquitin-protein ligase TRIM33 OS=Homo sapiens OX=9606 GN=TRIM33 PE=1 SV=3;sp|Q9UPN9-2|TRI33_HUMAN Isoform Be	5	12	12	6	8	7	7	7	7	6	8	5	8	8	7	7	7	7	6	8	5	8	3	3	4	3	3	2	4	2	4	17.4	17.4	7.4	122.52	1127	1127;1127;1110;888;759	0	37.624	By MS/MS	By MS/MS
116	A0A024R0G0;Q96S66;A0A024R095;Q96S66-4;Q96S66-3;Q96S66-2;Q5T1P5;B3KQX4	A0A024R0G0;Q96S66;A0A024R095;Q96S66-4;Q96S66-3;Q96S66-2	3;3;2;2;2;2;1;1	3;3;2;2;2;2;1;1	3;3;2;2;2;2;1;1	Chloride channel CLIC-like protein 1	CLCC1	tr|A0A024R0G0|A0A024R0G0_HUMAN Chloride channel CLIC-like 1, isoform CRA_b OS=Homo sapiens OX=9606 GN=CLCC1 PE=4 SV=1;sp|Q96S66|CLCC1_HUMAN Chloride channel CLIC-like protein 1 OS=Homo sapiens OX=9606 GN=CLCC1 PE=1 SV=1;tr|A0A024R095|A0A024R095_HUMAN Chlor	8	3	3	3	3	2	1	2	3	2	2	1	0	3	2	1	2	3	2	2	1	0	3	2	1	2	3	2	2	1	0	12.9	12.9	12.9	62.022	551	551;551;501;366;430;501;262;262	0	25.257	By MS/MS	By MS/MS
117	A0A024R0H2;O15235	A0A024R0H2;O15235	2;2	2;2	2;2	28S ribosomal protein S12, mitochondrial	MRPS12	tr|A0A024R0H2|A0A024R0H2_HUMAN Mitochondrial ribosomal protein S12, isoform CRA_a OS=Homo sapiens OX=9606 GN=MRPS12 PE=3 SV=1;sp|O15235|RT12_HUMAN 28S ribosomal protein S12, mitochondrial OS=Homo sapiens OX=9606 GN=MRPS12 PE=1 SV=1	2	2	2	2	2	2	2	1	2	2	1	2	2	2	2	2	1	2	2	1	2	2	2	2	2	1	2	2	1	2	2	26.8	26.8	26.8	15.173	138	138;138	0	8.1441	By MS/MS	By MS/MS
118	A0A024R0H6;Q8N7H5-3;Q8N7H5;Q8N7H5-2;B4DGJ5;M0QYC7	A0A024R0H6;Q8N7H5-3;Q8N7H5;Q8N7H5-2	16;16;16;14;6;2	16;16;16;14;6;2	16;16;16;14;6;2	RNA polymerase II-associated factor 1 homolog	PAF1	tr|A0A024R0H6|A0A024R0H6_HUMAN Paf1, RNA polymerase II associated factor, homolog (S. cerevisiae), isoform CRA_a OS=Homo sapiens OX=9606 GN=PAF1 PE=4 SV=1;sp|Q8N7H5-3|PAF1_HUMAN Isoform 3 of RNA polymerase II-associated factor 1 homolog OS=Homo sapiens OX=	6	16	16	16	15	14	13	13	14	13	14	11	10	15	14	13	13	14	13	14	11	10	15	14	13	13	14	13	14	11	10	36.7	36.7	36.7	59.975	531	531;485;531;485;288;94	0	50.268	By MS/MS	By MS/MS
119	A0A024R0H7;Q9BQA1;Q9BQA1-2;H0Y711;B4DJP0	A0A024R0H7;Q9BQA1;Q9BQA1-2;H0Y711	11;11;9;7;4	11;11;9;7;4	11;11;9;7;4	Methylosome protein 50	WDR77	tr|A0A024R0H7|A0A024R0H7_HUMAN Testis tissue sperm-binding protein Li 44a OS=Homo sapiens OX=9606 GN=WDR77 PE=2 SV=1;sp|Q9BQA1|MEP50_HUMAN Methylosome protein 50 OS=Homo sapiens OX=9606 GN=WDR77 PE=1 SV=1;sp|Q9BQA1-2|MEP50_HUMAN Isoform 2 of Methylosome pr	5	11	11	11	9	7	8	7	8	7	10	9	10	9	7	8	7	8	7	10	9	10	9	7	8	7	8	7	10	9	10	57	57	57	36.724	342	342;342;278;291;112	0	102.28	By MS/MS	By MS/MS
120	Q5JR08;A0A024R0I3;P08134;E9PQH6;Q5JR07;Q5JR05;U3KQA9;U3KQV3;Q5JR06;E9PN11;E9PLA2	Q5JR08;A0A024R0I3;P08134;E9PQH6;Q5JR07;Q5JR05;U3KQA9;U3KQV3;Q5JR06;E9PN11	10;10;10;9;8;8;6;6;5;5;4	2;2;2;2;1;1;1;1;1;1;1	2;2;2;2;1;1;1;1;1;1;1	Rho-related GTP-binding protein RhoC	RHOC;hCG_2043376	tr|Q5JR08|Q5JR08_HUMAN Rho-related GTP-binding protein RhoC (Fragment) OS=Homo sapiens OX=9606 GN=RHOC PE=1 SV=8;tr|A0A024R0I3|A0A024R0I3_HUMAN Epididymis secretory sperm binding protein OS=Homo sapiens OX=9606 GN=hCG_2043376 PE=2 SV=1;sp|P08134|RHOC_HUMAN	11	10	2	2	8	9	8	7	10	8	9	7	9	0	1	0	0	2	0	1	0	2	0	1	0	0	2	0	1	0	2	67.6	19.1	19.1	21.523	188	188;193;193;169;127;199;248;271;91;129;66	1	-2	By matching	By MS/MS
121	A8K724;A0A024R0J1;O96013;O96013-4;B4DE88;A0A024R0L8;O96013-3;O96013-2;B4E3B5;M0R2X4;M0R0L9;B4DUG0;M0R3G6;M0R1R1	A8K724;A0A024R0J1;O96013;O96013-4;B4DE88;A0A024R0L8;O96013-3;O96013-2	8;8;8;6;5;5;5;4;3;2;2;2;1;1	8;8;8;6;5;5;5;4;3;2;2;2;1;1	8;8;8;6;5;5;5;4;3;2;2;2;1;1	Non-specific serine/threonine protein kinase;Serine/threonine-protein kinase PAK 4	PAK4	tr|A8K724|A8K724_HUMAN Non-specific serine/threonine protein kinase OS=Homo sapiens OX=9606 PE=2 SV=1;tr|A0A024R0J1|A0A024R0J1_HUMAN Non-specific serine/threonine protein kinase OS=Homo sapiens OX=9606 GN=PAK4 PE=4 SV=1;sp|O96013|PAK4_HUMAN Serine/threonin	14	8	8	8	5	5	5	6	6	7	6	6	4	5	5	5	6	6	7	6	6	4	5	5	5	6	6	7	6	6	4	29.6	29.6	29.6	63.965	591	591;591;591;501;395;438;438;426;347;131;182;240;93;149	0	96.653	By MS/MS	By MS/MS
122	A8K6U7;Q9BUJ2;Q9BUJ2-2;Q9BUJ2-4;B7Z4B8;A0A0A0MRA5;A0A024R0J9;A8K3W4;A8K5K0;M0R3F1;Q9BUJ2-3;M0QYZ0;B3KM60;M0QYI8;M0R0K8;M0QZV6;M0QYM5;M0R203;Q9BUJ2-5	A8K6U7;Q9BUJ2;Q9BUJ2-2;Q9BUJ2-4;B7Z4B8;A0A0A0MRA5;A0A024R0J9;A8K3W4;A8K5K0;M0R3F1;Q9BUJ2-3;M0QYZ0	23;23;23;23;23;23;23;23;21;20;19;15;6;6;5;4;3;3;1	23;23;23;23;23;23;23;23;21;20;19;15;6;6;5;4;3;3;1	23;23;23;23;23;23;23;23;21;20;19;15;6;6;5;4;3;3;1	Heterogeneous nuclear ribonucleoprotein U-like protein 1	HNRNPUL1;HNRPUL1	tr|A8K6U7|A8K6U7_HUMAN cDNA FLJ78252, highly similar to Homo sapiens heterogeneous nuclear ribonucleoprotein U-like 1 (HNRPUL1), transcript variant 1, mRNA OS=Homo sapiens OX=9606 PE=2 SV=1;sp|Q9BUJ2|HNRL1_HUMAN Heterogeneous nuclear ribonucleoprotein U-li	19	23	23	23	20	19	19	20	17	18	20	18	19	20	19	19	20	17	18	20	18	19	20	19	19	20	17	18	20	18	19	34.3	34.3	34.3	95.677	856	856;856;804;756;767;766;756;756;856;641;752;371;339;172;158;118;90;81;390	0	231.82	By MS/MS	By MS/MS
123	Q59EI3;B2R8A9;A0A024R0K3;Q6ZSA3;F5H5P2;P12694;P12694-2;F5GXU9;Q9UMB3;Q658P7;A0A0M5IJ90;H0YH31	Q59EI3;B2R8A9;A0A024R0K3;Q6ZSA3;F5H5P2;P12694;P12694-2;F5GXU9	6;6;6;6;6;6;5;4;2;2;1;1	6;6;6;6;6;6;5;4;2;2;1;1	6;6;6;6;6;6;5;4;2;2;1;1	2-oxoisovalerate dehydrogenase subunit alpha, mitochondrial	BCKDHA	tr|Q59EI3|Q59EI3_HUMAN 2-oxoisovalerate dehydrogenase subunit alpha (Fragment) OS=Homo sapiens OX=9606 PE=2 SV=1;tr|B2R8A9|B2R8A9_HUMAN 2-oxoisovalerate dehydrogenase subunit alpha OS=Homo sapiens OX=9606 PE=2 SV=1;tr|A0A024R0K3|A0A024R0K3_HUMAN 2-oxoisova	12	6	6	6	3	4	4	1	4	4	4	2	2	3	4	4	1	4	4	4	2	2	3	4	4	1	4	4	4	2	2	21.4	21.4	21.4	50.399	444	444;445;445;479;479;445;448;328;56;403;68;211	0	13.575	By MS/MS	By MS/MS
124	A0A024R0L2;Q96F63	A0A024R0L2;Q96F63	3;3	3;3	3;3	Coiled-coil domain-containing protein 97	MGC20255;CCDC97	tr|A0A024R0L2|A0A024R0L2_HUMAN DUF2052 domain-containing protein OS=Homo sapiens OX=9606 GN=MGC20255 PE=4 SV=1;sp|Q96F63|CCD97_HUMAN Coiled-coil domain-containing protein 97 OS=Homo sapiens OX=9606 GN=CCDC97 PE=1 SV=1	2	3	3	3	3	2	2	2	1	2	2	0	1	3	2	2	2	1	2	2	0	1	3	2	2	2	1	2	2	0	1	17.6	17.6	17.6	44.753	397	397;343	0	10.862	By MS/MS	By MS/MS
125	B7Z6N1;A0A024R0L4;P50548-2;P50548;M0QXN0	B7Z6N1;A0A024R0L4;P50548-2;P50548	6;6;6;6;1	6;6;6;6;1	6;6;6;6;1	ETS domain-containing transcription factor ERF	ERF	tr|B7Z6N1|B7Z6N1_HUMAN cDNA FLJ54385, highly similar to ETS domain-containing transcription factor ERF OS=Homo sapiens OX=9606 PE=2 SV=1;tr|A0A024R0L4|A0A024R0L4_HUMAN Ets2 repressor factor, isoform CRA_a OS=Homo sapiens OX=9606 GN=ERF PE=3 SV=1;sp|P50548-	5	6	6	6	4	3	2	2	0	1	1	1	2	4	3	2	2	0	1	1	1	2	4	3	2	2	0	1	1	1	2	24.3	24.3	24.3	57.436	538	538;548;473;548;98	0	9.4619	By MS/MS	By MS/MS
126	A0A024R0L5;P49840;Q68D16;A8MT37;M0QYV0	A0A024R0L5;P49840;Q68D16;A8MT37	11;11;9;9;5	11;11;9;9;5	10;10;8;8;4	Glycogen synthase kinase-3 alpha	GSK3A;DKFZp686D0638	tr|A0A024R0L5|A0A024R0L5_HUMAN Glycogen synthase kinase 3 alpha, isoform CRA_a OS=Homo sapiens OX=9606 GN=GSK3A PE=3 SV=1;sp|P49840|GSK3A_HUMAN Glycogen synthase kinase-3 alpha OS=Homo sapiens OX=9606 GN=GSK3A PE=1 SV=2;tr|Q68D16|Q68D16_HUMAN Uncharacteriz	5	11	11	10	6	8	8	4	6	6	10	6	7	6	8	8	4	6	6	10	6	7	5	7	8	4	6	6	9	6	6	42.2	42.2	40.4	50.98	483	483;483;388;401;167	0	73.442	By MS/MS	By MS/MS
127	A0A024R0L6;Q15102;M0R1K3;M0R389;M0QXS6;M0R323;M0QZT2	A0A024R0L6;Q15102;M0R1K3;M0R389	11;11;8;7;5;5;5	11;11;8;7;5;5;5	11;11;8;7;5;5;5	Platelet-activating factor acetylhydrolase IB subunit gamma	PAFAH1B3	tr|A0A024R0L6|A0A024R0L6_HUMAN Epididymis secretory sperm binding protein OS=Homo sapiens OX=9606 GN=PAFAH1B3 PE=2 SV=1;sp|Q15102|PA1B3_HUMAN Platelet-activating factor acetylhydrolase IB subunit gamma OS=Homo sapiens OX=9606 GN=PAFAH1B3 PE=1 SV=1;tr|M0R1K	7	11	11	11	10	10	10	10	9	10	10	9	10	10	10	10	10	9	10	10	9	10	10	10	10	10	9	10	10	9	10	70.1	70.1	70.1	25.734	231	231;231;202;164;95;96;139	0	290.34	By MS/MS	By MS/MS
128	Q0VAB1;A0A024R0M6;Q3ZCQ8;Q3ZCQ8-2;Q3ZCQ8-3;M0R2F8;M0R0C3;M0R003;M0R1Y4;M0R2Q2;M0R047;M0QXC3;M0R2Z3;M0R303;M0R2D2	Q0VAB1;A0A024R0M6;Q3ZCQ8;Q3ZCQ8-2;Q3ZCQ8-3;M0R2F8;M0R0C3;M0R003	9;9;9;9;7;6;5;5;4;2;2;1;1;1;1	9;9;9;9;7;6;5;5;4;2;2;1;1;1;1	9;9;9;9;7;6;5;5;4;2;2;1;1;1;1	Mitochondrial import inner membrane translocase subunit TIM50	TIMM50	tr|Q0VAB1|Q0VAB1_HUMAN Mitochondrial import inner membrane translocase subunit TIM50 OS=Homo sapiens OX=9606 GN=TIMM50 PE=2 SV=1;tr|A0A024R0M6|A0A024R0M6_HUMAN Mitochondrial import inner membrane translocase subunit TIM50 OS=Homo sapiens OX=9606 GN=TIMM50	15	9	9	9	9	9	8	7	7	8	9	7	8	9	9	8	7	7	8	9	7	8	9	9	8	7	7	8	9	7	8	26.1	26.1	26.1	50.478	456	456;456;353;456;240;157;104;257;256;200;227;111;116;117;141	0	149.6	By MS/MS	By MS/MS
129	A0A087WZT0;Q66K25;M0QZ22;A0A024R0N7;Q5PRF9;M0QY61;Q8N2G5;M0R0X3;Q9NW90;Q8IXP7;M0QXV2	A0A087WZT0;Q66K25;M0QZ22;A0A024R0N7;Q5PRF9;M0QY61;Q8N2G5;M0R0X3;Q9NW90	7;7;7;7;7;5;5;5;4;2;1	7;7;7;7;7;5;5;5;4;2;1	7;7;7;7;7;5;5;5;4;2;1	Protein Smaug homolog 2	SAMD4B	tr|A0A087WZT0|A0A087WZT0_HUMAN Protein Smaug homolog 2 OS=Homo sapiens OX=9606 GN=SAMD4B PE=1 SV=1;tr|Q66K25|Q66K25_HUMAN SAMD4B protein OS=Homo sapiens OX=9606 GN=SAMD4B PE=2 SV=1;tr|M0QZ22|M0QZ22_HUMAN Protein Smaug homolog 2 OS=Homo sapiens OX=9606 GN=S	11	7	7	7	4	4	7	3	4	4	5	4	2	4	4	7	3	4	4	5	4	2	4	4	7	3	4	4	5	4	2	17.5	17.5	17.5	72.413	663	663;664;692;694;694;219;222;325;325;365;75	0	15.973	By MS/MS	By MS/MS
130	A0A024R0Q0;Q9H0W8-2;Q9H0W8;M0QZC7;M0QYR7;M0R2N0;M0R0U0	A0A024R0Q0;Q9H0W8-2;Q9H0W8	7;7;7;3;2;2;1	7;7;7;3;2;2;1	7;7;7;3;2;2;1	Protein SMG9	FLJ12886;SMG9	tr|A0A024R0Q0|A0A024R0Q0_HUMAN Uncharacterized protein OS=Homo sapiens OX=9606 GN=FLJ12886 PE=4 SV=1;sp|Q9H0W8-2|SMG9_HUMAN Isoform 2 of Protein SMG9 OS=Homo sapiens OX=9606 GN=SMG9;sp|Q9H0W8|SMG9_HUMAN Protein SMG9 OS=Homo sapiens OX=9606 GN=SMG9 PE=1 SV=	7	7	7	7	6	7	5	7	4	7	6	4	7	6	7	5	7	4	7	6	4	7	6	7	5	7	4	7	6	4	7	25.4	25.4	25.4	57.65	520	520;495;520;183;148;156;157	0	26.59	By MS/MS	By MS/MS
131	A0A024R0Q4;Q8IV08;B4DEL6;M0R1F7;M0R2E7;M0QY94;M0QX50;M0QX99;A0A0A0MS28;E2QRG1	A0A024R0Q4;Q8IV08;B4DEL6	5;5;4;2;1;1;1;1;1;1	5;5;4;2;1;1;1;1;1;1	5;5;4;2;1;1;1;1;1;1	Phospholipase D3	PLD3	tr|A0A024R0Q4|A0A024R0Q4_HUMAN Phospholipase D family, member 3, isoform CRA_b OS=Homo sapiens OX=9606 GN=PLD3 PE=4 SV=1;sp|Q8IV08|PLD3_HUMAN Phospholipase D3 OS=Homo sapiens OX=9606 GN=PLD3 PE=1 SV=1;tr|B4DEL6|B4DEL6_HUMAN cDNA FLJ59669, highly similar to	10	5	5	5	3	3	3	3	2	3	4	4	4	3	3	3	3	2	3	4	4	4	3	3	3	3	2	3	4	4	4	15.7	15.7	15.7	54.705	490	490;490;402;213;44;70;81;119;128;177	0	19.587	By MS/MS	By MS/MS
132	A0A024R0Q5;Q8WUF5;Q6ZNZ8;A7YME7;K7EN03;K7EPP1	A0A024R0Q5;Q8WUF5;Q6ZNZ8	13;13;8;5;2;1	13;13;8;5;2;1	13;13;8;5;2;1	RelA-associated inhibitor	PPP1R13L	tr|A0A024R0Q5|A0A024R0Q5_HUMAN Protein phosphatase 1, regulatory (Inhibitor) subunit 13 like, isoform CRA_a OS=Homo sapiens OX=9606 GN=PPP1R13L PE=4 SV=1;sp|Q8WUF5|IASPP_HUMAN RelA-associated inhibitor OS=Homo sapiens OX=9606 GN=PPP1R13L PE=1 SV=4;tr|Q6ZNZ	6	13	13	13	11	9	9	9	5	8	9	6	10	11	9	9	9	5	8	9	6	10	11	9	9	9	5	8	9	6	10	25.4	25.4	25.4	89.09	828	828;828;508;407;128;60	0	112.76	By MS/MS	By MS/MS
133	A0A024R0Q6;P07992-4;P07992-2;P07992	A0A024R0Q6;P07992-4;P07992-2;P07992	1;1;1;1	1;1;1;1	1;1;1;1	DNA excision repair protein ERCC-1	ERCC1	tr|A0A024R0Q6|A0A024R0Q6_HUMAN Excision repair cross-complementing rodent repair deficiency, complementation group 1 (Includes overlapping antisense sequence), isoform CRA_a OS=Homo sapiens OX=9606 GN=ERCC1 PE=4 SV=1;sp|P07992-4|ERCC1_HUMAN Isoform 4 of DN	4	1	1	1	1	1	1	1	1	1	0	1	1	1	1	1	1	1	1	0	1	1	1	1	1	1	1	1	0	1	1	3.7	3.7	3.7	32.562	297	297;225;273;297	0.006793	1.6075	By MS/MS	By MS/MS
134	A0A024R0Q7;P53041;B4DLP6;Q9BPW0;H0YDU8;B2R6R6;B4DDZ8;Q53FR0;A8MU39;Q59F46;B7Z1I1	A0A024R0Q7;P53041;B4DLP6;Q9BPW0;H0YDU8;B2R6R6;B4DDZ8;Q53FR0;A8MU39	16;16;15;15;15;15;14;14;10;3;3	16;16;15;15;15;15;14;14;10;3;3	16;16;15;15;15;15;14;14;10;3;3	Serine/threonine-protein phosphatase;Serine/threonine-protein phosphatase 5	PPP5C	tr|A0A024R0Q7|A0A024R0Q7_HUMAN Serine/threonine-protein phosphatase OS=Homo sapiens OX=9606 GN=PPP5C PE=3 SV=1;sp|P53041|PPP5_HUMAN Serine/threonine-protein phosphatase 5 OS=Homo sapiens OX=9606 GN=PPP5C PE=1 SV=1;tr|B4DLP6|B4DLP6_HUMAN Serine/threonine-pr	11	16	16	16	13	13	12	12	13	13	15	13	16	13	13	12	12	13	13	15	13	16	13	13	12	12	13	13	15	13	16	46.1	46.1	46.1	56.878	499	499;499;482;484;485;499;486;499;371;260;295	0	164.3	By MS/MS	By MS/MS
135	A0A024R0Q9;Q96D53-2;Q96D53;M0R001	A0A024R0Q9;Q96D53-2;Q96D53	5;5;5;1	5;5;5;1	5;5;5;1	AarF domain-containing protein kinase 4	ADCK4	tr|A0A024R0Q9|A0A024R0Q9_HUMAN AarF domain containing kinase 4, isoform CRA_b OS=Homo sapiens OX=9606 GN=ADCK4 PE=4 SV=1;sp|Q96D53-2|COQ8B_HUMAN Isoform 2 of Atypical kinase COQ8B, mitochondrial OS=Homo sapiens OX=9606 GN=COQ8B;sp|Q96D53|COQ8B_HUMAN Atypic	4	5	5	5	4	4	2	3	4	4	2	2	3	4	4	2	3	4	4	2	2	3	4	4	2	3	4	4	2	2	3	15.3	15.3	15.3	55.852	503	503;503;544;204	0	7.3239	By MS/MS	By MS/MS
136	A0A024R0R1;M0QZR4;Q92888;Q92888-3;Q92888-2;A0A2X0SFA4;Q92888-4;M0QYC1;Q49AN3;Q8NF33;M0R2C7;M0QYS3;M0QZH8;M0R3H5	A0A024R0R1;M0QZR4;Q92888;Q92888-3;Q92888-2;A0A2X0SFA4;Q92888-4;M0QYC1	28;28;28;28;26;25;23;16;11;9;8;8;2;1	28;28;28;28;26;25;23;16;11;9;8;8;2;1	28;28;28;28;26;25;23;16;11;9;8;8;2;1	Rho guanine nucleotide exchange factor 1	ARHGEF1	tr|A0A024R0R1|A0A024R0R1_HUMAN Rho guanine nucleotide exchange factor (GEF) 1, isoform CRA_e OS=Homo sapiens OX=9606 GN=ARHGEF1 PE=4 SV=1;tr|M0QZR4|M0QZR4_HUMAN Rho guanine nucleotide exchange factor 1 OS=Homo sapiens OX=9606 GN=ARHGEF1 PE=1 SV=1;sp|Q92888	14	28	28	28	19	21	21	19	23	20	16	15	20	19	21	21	19	23	20	16	15	20	19	21	21	19	23	20	16	15	20	41.1	41.1	41.1	102.43	912	912;968;912;927;879;881;948;702;277;700;291;307;275;88	0	108.87	By MS/MS	By MS/MS
137	A0A024R0R4;Q9UBE0;B3KNJ4;Q9UBE0-2;Q9UBE0-3;M0QX65;B4DY66;M0QZS6;M0R054;M0QYM8;M0R286;M0QYP2;M0R375	A0A024R0R4;Q9UBE0;B3KNJ4;Q9UBE0-2;Q9UBE0-3;M0QX65;B4DY66;M0QZS6;M0R054	17;17;13;13;13;12;10;10;9;6;3;2;1	17;17;13;13;13;12;10;10;9;6;3;2;1	17;17;13;13;13;12;10;10;9;6;3;2;1	SUMO-activating enzyme subunit 1;SUMO-activating enzyme subunit 1, N-terminally processed	SAE1	tr|A0A024R0R4|A0A024R0R4_HUMAN SUMO-1 activating enzyme subunit 1, isoform CRA_b OS=Homo sapiens OX=9606 GN=SAE1 PE=4 SV=1;sp|Q9UBE0|SAE1_HUMAN SUMO-activating enzyme subunit 1 OS=Homo sapiens OX=9606 GN=SAE1 PE=1 SV=1;tr|B3KNJ4|B3KNJ4_HUMAN SUMO-1 activat	13	17	17	17	15	15	15	13	16	17	15	16	15	15	15	15	13	16	17	15	16	15	15	15	15	13	16	17	15	16	15	62.1	62.1	62.1	38.449	346	346;346;299;266;299;205;172;265;157;133;98;71;50	0	146.01	By MS/MS	By MS/MS
138	A0A024R0R6;Q92797;B7Z6F7;A0A087WUE9;Q4LE61;M0R3C7;Q92797-2;M0QXP5;O75402;M0R180;M0R1C2;M0R039	A0A024R0R6;Q92797;B7Z6F7;A0A087WUE9;Q4LE61	34;34;33;28;28;16;16;4;3;3;2;1	34;34;33;28;28;16;16;4;3;3;2;1	34;34;33;28;28;16;16;4;3;3;2;1	Symplekin	SYMPK;SYMPK variant protein	tr|A0A024R0R6|A0A024R0R6_HUMAN Symplekin, isoform CRA_a OS=Homo sapiens OX=9606 GN=SYMPK PE=4 SV=1;sp|Q92797|SYMPK_HUMAN Symplekin OS=Homo sapiens OX=9606 GN=SYMPK PE=1 SV=2;tr|B7Z6F7|B7Z6F7_HUMAN cDNA FLJ61705, highly similar to Symplekin OS=Homo sapiens	12	34	34	34	27	26	28	26	21	23	26	20	29	27	26	28	26	21	23	26	20	29	27	26	28	26	21	23	26	20	29	44.6	44.6	44.6	141.15	1274	1274;1274;1274;1058;1073;673;673;142;131;137;115;50	0	186.88	By MS/MS	By MS/MS
139	P54920;A0A024R0R9;M0R0Y2;M0R2M1;M0R058;A0A024R0V6;M0R213;M0R0I4;B4DIV0;B4DGP9;Q9H115;M0R027;A0A087WZQ7;Q9H115-3;Q9H115-2;M0QZN5;M0R031;M0QZM9	P54920;A0A024R0R9;M0R0Y2;M0R2M1	11;11;9;8;4;3;3;3;2;2;2;2;2;2;2;1;1;1	11;11;9;8;4;3;3;3;2;2;2;2;2;2;2;1;1;1	11;11;9;8;4;3;3;3;2;2;2;2;2;2;2;1;1;1	Alpha-soluble NSF attachment protein	NAPA	sp|P54920|SNAA_HUMAN Alpha-soluble NSF attachment protein OS=Homo sapiens OX=9606 GN=NAPA PE=1 SV=3;tr|A0A024R0R9|A0A024R0R9_HUMAN N-ethylmaleimide-sensitive factor attachment protein, alpha, isoform CRA_c OS=Homo sapiens OX=9606 GN=NAPA PE=4 SV=1;tr|M0R0Y	18	11	11	11	7	7	7	5	5	8	5	6	5	7	7	7	5	5	8	5	6	5	7	7	7	5	5	8	5	6	5	52.5	52.5	52.5	33.232	295	295;295;256;268;137;118;83;139;302;255;298;102;302;204;259;60;74;35	0	31.416	By MS/MS	By MS/MS
140	A0A024R0S6;Q9NZN4;B4DLA1;Q8NCJ3;Q9NZN4-2;B3KUH4;B7ZAY3;B4DU62;B4DE23	A0A024R0S6;Q9NZN4;B4DLA1;Q8NCJ3;Q9NZN4-2;B3KUH4	20;20;18;15;15;12;7;6;4	18;18;16;14;13;10;7;6;4	18;18;16;14;13;10;7;6;4	EH domain-containing protein 2	EHD2	tr|A0A024R0S6|A0A024R0S6_HUMAN EH-domain containing 2, isoform CRA_a OS=Homo sapiens OX=9606 GN=EHD2 PE=3 SV=1;sp|Q9NZN4|EHD2_HUMAN EH domain-containing protein 2 OS=Homo sapiens OX=9606 GN=EHD2 PE=1 SV=2;tr|B4DLA1|B4DLA1_HUMAN cDNA FLJ53453, highly simila	9	20	18	18	14	16	16	14	12	15	14	16	14	12	14	15	13	11	14	13	14	13	12	14	15	13	11	14	13	14	13	59.7	56.4	56.4	61.161	543	543;543;533;413;407;342;226;185;171	0	100.56	By MS/MS	By MS/MS
141	A0A024R0S8;Q59HH7;P18887;F5H8D7;B4DEB2;B2RCY5;B4DTD3;M0QYS5;M0R0D2;M0R1U8;M0QZ96;V9VB20;M4WFF9	A0A024R0S8;Q59HH7;P18887;F5H8D7;B4DEB2;B2RCY5;B4DTD3;M0QYS5	10;10;10;9;8;8;7;5;4;4;3;1;1	10;10;10;9;8;8;7;5;4;4;3;1;1	10;10;10;9;8;8;7;5;4;4;3;1;1	DNA repair protein XRCC1	XRCC1	tr|A0A024R0S8|A0A024R0S8_HUMAN X-ray repair complementing defective repair in Chinese hamster cells 1, isoform CRA_b OS=Homo sapiens OX=9606 GN=XRCC1 PE=4 SV=1;tr|Q59HH7|Q59HH7_HUMAN X-ray repair cross complementing protein 1 variant (Fragment) OS=Homo sap	13	10	10	10	8	7	10	7	7	8	8	7	9	8	7	10	7	7	8	8	7	9	8	7	10	7	7	8	8	7	9	25.4	25.4	25.4	69.525	633	633;647;633;602;400;633;602;292;172;210;165;30;38	0	30.792	By MS/MS	By MS/MS
142	K7EL76;A0A024R0V3;Q6P597-2;Q6P597;Q6P597-3;K7ENJ3;K7ELP9	K7EL76;A0A024R0V3;Q6P597-2;Q6P597;Q6P597-3;K7ENJ3	13;13;13;13;12;10;4	12;12;12;12;11;10;4	9;9;9;9;8;8;3	Kinesin light chain 3	KLC3	tr|K7EL76|K7EL76_HUMAN Kinesin light chain 3 (Fragment) OS=Homo sapiens OX=9606 GN=KLC3 PE=1 SV=8;tr|A0A024R0V3|A0A024R0V3_HUMAN Kinesin light chain 3, isoform CRA_a OS=Homo sapiens OX=9606 GN=KLC3 PE=4 SV=1;sp|Q6P597-2|KLC3_HUMAN Isoform 2 of Kinesin ligh	7	13	12	9	8	8	8	10	5	6	9	7	8	7	7	8	9	5	6	8	6	7	6	6	7	8	4	6	6	6	6	51.8	48.2	41.9	43.826	396	396;504;503;504;518;297;157	0	38.043	By MS/MS	By MS/MS
143	A0A0S2Z4N8;A0A024R0V4;P50552;A0A0S2Z4I9;A0A0S2Z4I7;K7ENL7;A0A0S2Z4H6;K7EM16;K7ENR7;K7EIG8;K7EQD0	A0A0S2Z4N8;A0A024R0V4;P50552;A0A0S2Z4I9;A0A0S2Z4I7	18;18;18;17;14;6;6;6;4;2;1	18;18;18;17;14;6;6;6;4;2;1	18;18;18;17;14;6;6;6;4;2;1	Vasodilator-stimulated phosphoprotein	VASP	tr|A0A0S2Z4N8|A0A0S2Z4N8_HUMAN Vasodilator-stimulated phosphoprotein isoform 2 (Fragment) OS=Homo sapiens OX=9606 GN=VASP PE=2 SV=1;tr|A0A024R0V4|A0A024R0V4_HUMAN Vasodilator-stimulated phosphoprotein isoform 1 OS=Homo sapiens OX=9606 GN=VASP PE=2 SV=1;sp|	11	18	18	18	13	15	15	14	13	14	18	12	17	13	15	15	14	13	14	18	12	17	13	15	15	14	13	14	18	12	17	74.7	74.7	74.7	35.427	328	328;380;380;327;288;103;116;183;59;46;35	0	92.22	By MS/MS	By MS/MS
144	A8K6H9;A0A024R0W3;Q96QD8;F8VUY8;Q96QD8-2	A8K6H9;A0A024R0W3;Q96QD8;F8VUY8;Q96QD8-2	4;4;4;2;2	4;4;4;2;2	4;4;4;2;2	Sodium-coupled neutral amino acid transporter 2	SLC38A2	tr|A8K6H9|A8K6H9_HUMAN cDNA FLJ75876, highly similar to Homo sapiens solute carrier family 38, member 2 (SLC38A2), mRNA OS=Homo sapiens OX=9606 PE=2 SV=1;tr|A0A024R0W3|A0A024R0W3_HUMAN Solute carrier family 38, member 2, isoform CRA_b OS=Homo sapiens OX=96	5	4	4	4	4	3	3	4	3	3	3	3	3	4	3	3	4	3	3	3	3	3	4	3	3	4	3	3	3	3	3	15.4	15.4	15.4	56.053	506	506;506;506;88;406	0	124.23	By MS/MS	By MS/MS
145	P08237-3;P08237;A0A2R8Y891;A0A024R0Y5;A0A0S2Z4A1;P08237-2;A0A0S2Z4I1;Q96I60;F8VZI0;B4E162;Q7KYX9;A0A0S2Z4A8;F8VP00;F8VZQ1;F8VNX2;F8VX13;Q7Z683;F8VSL1;P78457;F8W1J8;F8VYK8;F8VUB8;F8VW30;F8VTQ3;F8VSF7;F8VVE3	P08237-3;P08237;A0A2R8Y891;A0A024R0Y5;A0A0S2Z4A1;P08237-2;A0A0S2Z4I1;Q96I60;F8VZI0;B4E162;Q7KYX9;A0A0S2Z4A8	28;28;28;28;27;26;26;26;25;22;18;15;6;5;5;5;5;4;3;2;2;2;2;2;2;1	26;26;26;26;25;25;25;25;24;20;18;15;6;5;5;5;5;4;3;2;2;2;2;2;2;1	25;25;25;25;24;25;25;25;24;19;18;15;6;5;5;5;5;4;3;2;2;2;2;2;2;1	ATP-dependent 6-phosphofructokinase, muscle type;ATP-dependent 6-phosphofructokinase	PFKM	sp|P08237-3|PFKAM_HUMAN Isoform 3 of ATP-dependent 6-phosphofructokinase, muscle type OS=Homo sapiens OX=9606 GN=PFKM;sp|P08237|PFKAM_HUMAN ATP-dependent 6-phosphofructokinase, muscle type OS=Homo sapiens OX=9606 GN=PFKM PE=1 SV=2;tr|A0A2R8Y891|A0A2R8Y891_	26	28	26	25	24	25	25	24	22	23	22	24	24	22	23	23	22	20	21	20	22	22	21	22	22	21	19	20	19	21	21	43	40.9	39.8	93.253	851	851;780;883;780;725;749;749;747;694;607;465;395;176;161;157;156;110;139;48;84;149;141;116;111;102;165	0	224.63	By MS/MS	By MS/MS
146	A0A0S2Z6E3;A0A024R0Z6;A0A024R0Y9;Q6UX01-3;Q6UX01-4;Q6UX01-2;Q6UX01;B4DQL9;H0YHZ2;A0A0S2Z5S6;A0A024R0Z8;A8K4S2;H0Y6V6;Q6UX01-5;Q8WVP7;Q8WVP7-3	A0A0S2Z6E3;A0A024R0Z6;A0A024R0Y9;Q6UX01-3;Q6UX01-4;Q6UX01-2;Q6UX01;B4DQL9;H0YHZ2;A0A0S2Z5S6;A0A024R0Z8;A8K4S2;H0Y6V6;Q6UX01-5;Q8WVP7;Q8WVP7-3	2;2;2;2;2;2;2;1;1;1;1;1;1;1;1;1	2;2;2;2;2;2;2;1;1;1;1;1;1;1;1;1	2;2;2;2;2;2;2;1;1;1;1;1;1;1;1;1	Protein LMBR1L;Limb region 1 protein homolog	LMBR1L;LMBR1	tr|A0A0S2Z6E3|A0A0S2Z6E3_HUMAN Limb region 1 homolog (Mouse)-like, isoform CRA_b (Fragment) OS=Homo sapiens OX=9606 GN=LMBR1L PE=2 SV=1;tr|A0A024R0Z6|A0A024R0Z6_HUMAN Limb region 1 homolog (Mouse)-like, isoform CRA_a OS=Homo sapiens OX=9606 GN=LMBR1L PE=3	16	2	2	2	2	2	2	2	1	2	2	1	2	2	2	2	2	1	2	2	1	2	2	2	2	2	1	2	2	1	2	4.9	4.9	4.9	53.244	469	469;484;489;469;484;487;489;154;185;368;393;490;529;393;490;531	0.0057575	1.6928	By MS/MS	By MS/MS
147	B3KY11;A0A024R0Z3;Q9BUQ8;A8KA56;H0YI52;F8VVA2;H0YIL9	B3KY11;A0A024R0Z3;Q9BUQ8;A8KA56	20;20;20;19;4;1;1	20;20;20;19;4;1;1	20;20;20;19;4;1;1	Probable ATP-dependent RNA helicase DDX23	DDX23	tr|B3KY11|B3KY11_HUMAN cDNA FLJ46571 fis, clone THYMU3041428, highly similar to Probable ATP-dependent RNA helicase DDX23 OS=Homo sapiens OX=9606 PE=2 SV=1;tr|A0A024R0Z3|A0A024R0Z3_HUMAN DEAD (Asp-Glu-Ala-Asp) box polypeptide 23, isoform CRA_b OS=Homo sapi	7	20	20	20	18	18	18	18	14	15	16	12	18	18	18	18	18	14	15	16	12	18	18	18	18	18	14	15	16	12	18	32.5	32.5	32.5	93.233	800	800;820;820;820;152;182;259	0	56.333	By MS/MS	By MS/MS
148	F8W1G3;F8VQW0;F8VX73;F8VPI1;F8W201;F8W086;F8VR05;B7Z984;F8VQQ5;F8VSI7;F8VVJ4;B7Z5Y9;B3KWE3;A0A024R0Z5;P55061;P55061-2	F8W1G3;F8VQW0;F8VX73;F8VPI1;F8W201;F8W086;F8VR05;B7Z984;F8VQQ5;F8VSI7;F8VVJ4;B7Z5Y9;B3KWE3;A0A024R0Z5;P55061;P55061-2	1;1;1;1;1;1;1;1;1;1;1;1;1;1;1;1	1;1;1;1;1;1;1;1;1;1;1;1;1;1;1;1	1;1;1;1;1;1;1;1;1;1;1;1;1;1;1;1	Bax inhibitor 1	TMBIM6;TEGT	tr|F8W1G3|F8W1G3_HUMAN Bax inhibitor 1 (Fragment) OS=Homo sapiens OX=9606 GN=TMBIM6 PE=1 SV=1;tr|F8VQW0|F8VQW0_HUMAN Bax inhibitor 1 (Fragment) OS=Homo sapiens OX=9606 GN=TMBIM6 PE=1 SV=1;tr|F8VX73|F8VX73_HUMAN Bax inhibitor 1 (Fragment) OS=Homo sapiens OX	16	1	1	1	1	1	1	1	1	1	1	1	1	1	1	1	1	1	1	1	1	1	1	1	1	1	1	1	1	1	1	50	50	50	1.9854	16	16;41;44;89;95;108;113;126;130;138;145;147;237;237;237;295	0.0057554	1.6909	By MS/MS	By MS/MS
149	A0A024R101;Q86XZ4;F8VS10;F8VXB3;F8VZS5;F8VXP9;F8VRH4	A0A024R101;Q86XZ4;F8VS10	9;9;5;2;1;1;1	9;9;5;2;1;1;1	9;9;5;2;1;1;1	Spermatogenesis-associated serine-rich protein 2	SPATS2	tr|A0A024R101|A0A024R101_HUMAN Spermatogenesis associated, serine-rich 2, isoform CRA_a OS=Homo sapiens OX=9606 GN=SPATS2 PE=4 SV=1;sp|Q86XZ4|SPAS2_HUMAN Spermatogenesis-associated serine-rich protein 2 OS=Homo sapiens OX=9606 GN=SPATS2 PE=1 SV=1;tr|F8VS10	7	9	9	9	4	6	5	5	7	5	7	5	8	4	6	5	5	7	5	7	5	8	4	6	5	5	7	5	7	5	8	25.9	25.9	25.9	59.544	545	545;545;295;98;66;67;74	0	39.429	By MS/MS	By MS/MS
150	A0A024R102;Q96GM5;A0A024R137;Q96GM5-2;A8K9I5;F8VRQ4;B4DF50;F8VZ70;F8VUB0;F8VW95;H0YHV1	A0A024R102;Q96GM5;A0A024R137;Q96GM5-2;A8K9I5;F8VRQ4	7;7;5;5;4;4;3;3;3;2;2	6;6;4;4;4;4;2;2;2;1;2	6;6;4;4;4;4;2;2;2;1;2	SWI/SNF-related matrix-associated actin-dependent regulator of chromatin subfamily D member 1	SMARCD1	tr|A0A024R102|A0A024R102_HUMAN SWI/SNF related, matrix associated, actin dependent regulator of chromatin, subfamily d, member 1, isoform CRA_e OS=Homo sapiens OX=9606 GN=SMARCD1 PE=4 SV=1;sp|Q96GM5|SMRD1_HUMAN SWI/SNF-related matrix-associated actin-depen	11	7	6	6	4	5	3	5	4	4	4	3	4	3	4	2	4	3	3	3	2	3	3	4	2	4	3	3	3	2	3	17.5	14.9	14.9	70.961	639	639;515;598;474;292;313;263;278;289;113;115	0	10.269	By MS/MS	By MS/MS
151	Q05DR1;A0A024R106;Q8TBF4;F8VXY6;G3V1V1	Q05DR1;A0A024R106;Q8TBF4;F8VXY6;G3V1V1	2;2;2;1;1	2;2;2;1;1	2;2;2;1;1	Zinc finger CCHC-type and RNA-binding motif-containing protein 1	ZCRB1	tr|Q05DR1|Q05DR1_HUMAN ZCRB1 protein (Fragment) OS=Homo sapiens OX=9606 GN=ZCRB1 PE=2 SV=1;tr|A0A024R106|A0A024R106_HUMAN Zinc finger CCHC-type and RNA binding motif 1, isoform CRA_a OS=Homo sapiens OX=9606 GN=ZCRB1 PE=4 SV=1;sp|Q8TBF4|ZCRB1_HUMAN Zinc fin	5	2	2	2	0	1	0	0	0	2	2	0	0	0	1	0	0	0	2	2	0	0	0	1	0	0	0	2	2	0	0	24.8	24.8	24.8	15.994	141	141;217;217;133;176	0	4.6932		By MS/MS
152	A0A024R120;Q12800-2;Q12800-3;Q12800-4;Q12800;F8VWL0;F8VX55;C9JWL3;Q5JV87;Q9NZI6	A0A024R120;Q12800-2;Q12800-3;Q12800-4;Q12800;F8VWL0;F8VX55	9;9;9;9;9;7;7;1;1;1	9;9;9;9;9;7;7;1;1;1	8;8;8;8;8;7;6;0;1;1	Alpha-globin transcription factor CP2	TFCP2	tr|A0A024R120|A0A024R120_HUMAN Transcription factor CP2, isoform CRA_a OS=Homo sapiens OX=9606 GN=TFCP2 PE=4 SV=1;sp|Q12800-2|TFCP2_HUMAN Isoform 2 of Alpha-globin transcription factor CP2 OS=Homo sapiens OX=9606 GN=TFCP2;sp|Q12800-3|TFCP2_HUMAN Isoform 3	10	9	9	8	7	7	6	6	5	6	7	7	7	7	7	6	6	5	6	7	7	7	6	6	5	5	4	5	6	6	6	24.9	24.9	21.3	57.255	502	502;450;451;501;502;381;424;148;263;479	0	36.326	By MS/MS	By MS/MS
153	Q8NCD8;A0A024R124;F8VX04;Q9H2H9	Q8NCD8;A0A024R124;F8VX04;Q9H2H9	2;2;2;2	2;2;2;2	2;2;2;2	Sodium-coupled neutral amino acid transporter 1	SLC38A1	tr|Q8NCD8|Q8NCD8_HUMAN cDNA FLJ90316 fis, clone NT2RP2001495, weakly similar to Human transporter protein (g17) OS=Homo sapiens OX=9606 PE=2 SV=1;tr|A0A024R124|A0A024R124_HUMAN Solute carrier family 38, member 1, isoform CRA_a OS=Homo sapiens OX=9606 GN=SL	4	2	2	2	2	2	1	1	2	2	2	1	2	2	2	1	1	2	2	2	1	2	2	2	1	1	2	2	2	1	2	6.8	6.8	6.8	45.641	413	413;487;503;487	0	16.757	By MS/MS	By MS/MS
154	F8VYY9;A0A024R125;P54619-2;P54619;F8VVA3;P54619-3;F8VPF5;H0YIC9;F8VSL2;B4E094;F8VZX1;F8VSH3;F8VRY2;H0YHF8	F8VYY9;A0A024R125;P54619-2;P54619;F8VVA3;P54619-3;F8VPF5;H0YIC9	5;5;5;5;4;4;3;3;2;2;2;1;1;1	5;5;5;5;4;4;3;3;2;2;2;1;1;1	4;4;4;4;3;4;3;2;1;1;1;0;0;1	5-AMP-activated protein kinase subunit gamma-1	PRKAG1	tr|F8VYY9|F8VYY9_HUMAN 5-AMP-activated protein kinase subunit gamma-1 OS=Homo sapiens OX=9606 GN=PRKAG1 PE=1 SV=1;tr|A0A024R125|A0A024R125_HUMAN Protein kinase, AMP-activated, gamma 1 non-catalytic subunit, isoform CRA_a OS=Homo sapiens OX=9606 GN=PRKAG1	14	5	5	4	5	4	4	3	5	4	4	3	4	5	4	4	3	5	4	4	3	4	4	4	3	3	4	3	4	3	3	28.2	28.2	21.8	31.905	280	280;331;299;331;161;340;145;251;125;137;202;69;82;93	0	22.922	By MS/MS	By MS/MS
155	F8VQD9;A0A024R128;Q9BSB4;H3BMZ4;F8VVA0	F8VQD9;A0A024R128;Q9BSB4	3;3;3;1;1	3;3;3;1;1	3;3;3;1;1	Autophagy-related protein 101	ATG101;C12orf44	tr|F8VQD9|F8VQD9_HUMAN Autophagy-related protein 101 (Fragment) OS=Homo sapiens OX=9606 GN=ATG101 PE=1 SV=1;tr|A0A024R128|A0A024R128_HUMAN Chromosome 12 open reading frame 44, isoform CRA_a OS=Homo sapiens OX=9606 GN=C12orf44 PE=4 SV=1;sp|Q9BSB4|ATGA1_HUMA	5	3	3	3	2	1	1	1	1	2	2	1	1	2	1	1	1	1	2	2	1	1	2	1	1	1	1	2	2	1	1	22.6	22.6	22.6	21.926	190	190;218;218;84;141	0	4.0236	By MS/MS	By MS/MS
156	Q9H0H5;A0A2X0U4T9;A0A024R136;B2RE34;F8VRD2;Q9H9L9;H0YIK5;F8W0L1;F8VVE5;F8VWY4;F8VV47;F8VZ66;F8VWX0;F8VS54;F8VV39;F8VUW9;Q9BZ74;F8VXH1;F8W1E5;F8VVY0;F8W1T4;F8VV37;F8VQZ5;F8VZ41;F8VYH6;F8VQF5	Q9H0H5;A0A2X0U4T9;A0A024R136;B2RE34	16;16;16;16;7;7;6;4;4;4;4;4;4;3;3;3;3;2;2;2;1;1;1;1;1;1	16;16;16;16;7;7;6;4;4;4;4;4;4;3;3;3;3;2;2;2;1;1;1;1;1;1	16;16;16;16;7;7;6;4;4;4;4;4;4;3;3;3;3;2;2;2;1;1;1;1;1;1	Rac GTPase-activating protein 1	RACGAP1	sp|Q9H0H5|RGAP1_HUMAN Rac GTPase-activating protein 1 OS=Homo sapiens OX=9606 GN=RACGAP1 PE=1 SV=1;tr|A0A2X0U4T9|A0A2X0U4T9_HUMAN RACGAP1 (Fragment) OS=Homo sapiens OX=9606 GN=RACGAP1 PE=4 SV=1;tr|A0A024R136|A0A024R136_HUMAN Rac GTPase activating protein 1	26	16	16	16	12	13	11	12	9	10	13	11	12	12	13	11	12	9	10	13	11	12	12	13	11	12	9	10	13	11	12	38.6	38.6	38.6	71.026	632	632;634;632;632;293;255;280;139;177;174;155;150;130;129;111;107;628;56;155;49;136;152;124;117;83;67	0	40.411	By MS/MS	By MS/MS
157	A0A024R141;B2R717;O60911	A0A024R141;B2R717;O60911	1;1;1	1;1;1	1;1;1	Cathepsin L2	CTSL2;CTSV	tr|A0A024R141|A0A024R141_HUMAN Cathepsin L2, isoform CRA_a OS=Homo sapiens OX=9606 GN=CTSL2 PE=3 SV=1;tr|B2R717|B2R717_HUMAN cDNA, FLJ93235, highly similar to Homo sapiens cathepsin L2 (CTSL2), mRNA OS=Homo sapiens OX=9606 PE=2 SV=1;sp|O60911|CATL2_HUMAN C	3	1	1	1	1	1	1	0	1	0	0	1	0	1	1	1	0	1	0	0	1	0	1	1	1	0	1	0	0	1	0	3.6	3.6	3.6	37.329	334	334;334;334	0.00019751	3.0001	By matching	By MS/MS
158	A0A024R150;A8K9S3;Q92828	A0A024R150;A8K9S3;Q92828	1;1;1	1;1;1	1;1;1	Coronin;Coronin-2A	CORO2A	tr|A0A024R150|A0A024R150_HUMAN Coronin OS=Homo sapiens OX=9606 GN=CORO2A PE=3 SV=1;tr|A8K9S3|A8K9S3_HUMAN Coronin OS=Homo sapiens OX=9606 PE=2 SV=1;sp|Q92828|COR2A_HUMAN Coronin-2A OS=Homo sapiens OX=9606 GN=CORO2A PE=1 SV=2	3	1	1	1	1	1	1	0	1	1	1	1	1	1	1	1	0	1	1	1	1	1	1	1	1	0	1	1	1	1	1	3	3	3	59.763	525	525;525;525	1	-2	By MS/MS	By MS/MS
159	A0A024R151;Q8WWI5-3;Q8WWI5-2;Q8WWI5;B3KWF2;B3KMS7	A0A024R151;Q8WWI5-3;Q8WWI5-2;Q8WWI5;B3KWF2;B3KMS7	4;4;4;4;2;2	4;4;4;4;2;2	4;4;4;4;2;2	Choline transporter-like protein 1	SLC44A1	tr|A0A024R151|A0A024R151_HUMAN Solute carrier family 44, member 1, isoform CRA_a OS=Homo sapiens OX=9606 GN=SLC44A1 PE=3 SV=1;sp|Q8WWI5-3|CTL1_HUMAN Isoform 3 of Choline transporter-like protein 1 OS=Homo sapiens OX=9606 GN=SLC44A1;sp|Q8WWI5-2|CTL1_HUMAN I	6	4	4	4	3	4	3	1	1	3	2	2	2	3	4	3	1	1	3	2	2	2	3	4	3	1	1	3	2	2	2	8.5	8.5	8.5	73.301	657	657;652;654;657;446;449	0	8.0956	By MS/MS	By MS/MS
160	O95347;A0A024R158;A8K984;B3KMB1;B7ZLZ7;O95347-2;Q05BV1;Q2KQ72;Q6IPS5;A0JLM9;Q32Q15;B3KM27;Q05D74;Q6P712;Q7Z2X1;Q5T821;A0A0C4DGE5;Q13497	O95347;A0A024R158;A8K984;B3KMB1;B7ZLZ7;O95347-2;Q05BV1;Q2KQ72	23;23;22;22;22;21;16;15;10;9;8;8;8;6;6;5;3;1	23;23;22;22;22;21;16;15;10;9;8;8;8;6;6;5;3;1	23;23;22;22;22;21;16;15;10;9;8;8;8;6;6;5;3;1	Structural maintenance of chromosomes protein 2;Structural maintenance of chromosomes protein	SMC2;SMC2L1	sp|O95347|SMC2_HUMAN Structural maintenance of chromosomes protein 2 OS=Homo sapiens OX=9606 GN=SMC2 PE=1 SV=2;tr|A0A024R158|A0A024R158_HUMAN Structural maintenance of chromosomes protein OS=Homo sapiens OX=9606 GN=SMC2L1 PE=3 SV=1;tr|A8K984|A8K984_HUMAN S	18	23	23	23	15	15	15	16	14	16	14	18	15	15	15	15	16	14	16	14	18	15	15	15	15	16	14	16	14	18	15	24.9	24.9	24.9	135.65	1197	1197;1197;1197;1197;1197;1099;781;760;356;289;291;489;289;212;209;145;166;42	0	57.389	By MS/MS	By MS/MS
161	A0A024R163;O95758-1;O95758-6;O95758;O95758-5;O95758-4;O95758-7;O95758-2	A0A024R163;O95758-1;O95758-6;O95758;O95758-5;O95758-4;O95758-7;O95758-2	9;9;9;9;9;9;8;8	7;7;7;7;7;7;7;6	7;7;7;7;7;7;7;6	Polypyrimidine tract-binding protein 3	ROD1;PTBP3	tr|A0A024R163|A0A024R163_HUMAN ROD1 regulator of differentiation 1 (S. pombe), isoform CRA_b OS=Homo sapiens OX=9606 GN=ROD1 PE=4 SV=1;sp|O95758-1|PTBP3_HUMAN Isoform 1 of Polypyrimidine tract-binding protein 3 OS=Homo sapiens OX=9606 GN=PTBP3;sp|O95758-6|	8	9	7	7	9	7	7	8	7	6	6	7	7	7	5	5	6	5	4	4	5	5	7	5	5	6	5	4	4	5	5	35.1	31.9	31.9	59.689	552	552;521;524;552;555;558;457;547	0	89.559	By MS/MS	By MS/MS
162	A0A024R169;Q9NXF1-2;Q9NXF1;B4DQR0;B7Z9D5;B4E149	A0A024R169;Q9NXF1-2;Q9NXF1;B4DQR0	15;15;15;10;7;3	15;15;15;10;7;3	15;15;15;10;7;3	Testis-expressed sequence 10 protein	TEX10	tr|A0A024R169|A0A024R169_HUMAN Testis expressed sequence 10, isoform CRA_a OS=Homo sapiens OX=9606 GN=TEX10 PE=4 SV=1;sp|Q9NXF1-2|TEX10_HUMAN Isoform 2 of Testis-expressed protein 10 OS=Homo sapiens OX=9606 GN=TEX10;sp|Q9NXF1|TEX10_HUMAN Testis-expressed p	6	15	15	15	13	14	13	11	9	12	14	9	11	13	14	13	11	9	12	14	9	11	13	14	13	11	9	12	14	9	11	25.3	25.3	25.3	105.67	929	929;913;929;797;433;150	0	62.218	By MS/MS	By MS/MS
163	F2Z3J9;A0A024R172;Q14914-2;Q14914;Q5JVP2;F6XGT7	F2Z3J9;A0A024R172;Q14914-2;Q14914	7;7;7;7;2;1	7;7;7;7;2;1	7;7;7;7;2;1	Prostaglandin reductase 1	PTGR1;LTB4DH	tr|F2Z3J9|F2Z3J9_HUMAN Prostaglandin reductase 1 OS=Homo sapiens OX=9606 GN=PTGR1 PE=1 SV=3;tr|A0A024R172|A0A024R172_HUMAN Leukotriene B4 12-hydroxydehydrogenase, isoform CRA_a OS=Homo sapiens OX=9606 GN=LTB4DH PE=4 SV=1;sp|Q14914-2|PTGR1_HUMAN Isoform 2 o	6	7	7	7	7	6	7	6	4	7	6	4	5	7	6	7	6	4	7	6	4	5	7	6	7	6	4	7	6	4	5	36	36	36	32.729	300	300;329;301;329;119;73	0	24.933	By MS/MS	By MS/MS
164	A0A024R178;Q96II5;A0A0S2Z3F2;P10398;B4DV85;Q59HC8;B4DMG5;P10398-2	A0A024R178;Q96II5;A0A0S2Z3F2;P10398;B4DV85	5;5;5;5;3;2;2;2	5;5;5;5;3;2;2;2	5;5;5;5;3;2;2;2	Serine/threonine-protein kinase A-Raf	ARAF	tr|A0A024R178|A0A024R178_HUMAN V-raf murine sarcoma 3611 viral oncogene homolog, isoform CRA_b OS=Homo sapiens OX=9606 GN=ARAF PE=2 SV=1;tr|Q96II5|Q96II5_HUMAN ARAF protein OS=Homo sapiens OX=9606 GN=ARAF PE=1 SV=1;tr|A0A0S2Z3F2|A0A0S2Z3F2_HUMAN V-raf muri	8	5	5	5	4	2	3	2	2	4	2	1	1	4	2	3	2	2	4	2	1	1	4	2	3	2	2	4	2	1	1	10.9	10.9	10.9	67.585	606	606;609;611;606;472;188;188;186	0	8.9975	By MS/MS	By MS/MS
165	A0A024R179;Q09161;X6R941;F2Z2T1	A0A024R179;Q09161	31;31;4;2	31;31;4;2	31;31;4;2	Nuclear cap-binding protein subunit 1	NCBP1	tr|A0A024R179|A0A024R179_HUMAN Nuclear cap binding protein subunit 1, 80kDa, isoform CRA_a OS=Homo sapiens OX=9606 GN=NCBP1 PE=4 SV=1;sp|Q09161|NCBP1_HUMAN Nuclear cap-binding protein subunit 1 OS=Homo sapiens OX=9606 GN=NCBP1 PE=1 SV=1	4	31	31	31	29	25	30	27	27	26	29	24	26	29	25	30	27	27	26	29	24	26	29	25	30	27	27	26	29	24	26	58.7	58.7	58.7	91.838	790	790;790;155;82	0	191.61	By MS/MS	By MS/MS
166	Q00536;A0A024R183;Q00536-3;A0A140VK97;Q00536-2;Q9BRL4;Q96GA5;A0A087WZU2;H0YAZ9;B7Z8T0;E5RGN0;E7EUK8;A0A024R980;B4DK03;A0A024R996;Q8IWB3;B3KX76;Q59G02;B4DHU6;B4DK59;Q9BWF9;Q07002-3;O94921-3;Q07002;O94921;O94921-2;B4DER5	Q00536;A0A024R183;Q00536-3;A0A140VK97;Q00536-2;Q9BRL4;Q96GA5;A0A087WZU2;H0YAZ9;B7Z8T0;E5RGN0;E7EUK8;A0A024R980;B4DK03;A0A024R996;Q8IWB3;B3KX76;Q59G02;B4DHU6;B4DK59;Q9BWF9;Q07002-3;O94921-3;Q07002;O94921;O94921-2;B4DER5	3;3;3;3;3;3;3;3;3;3;3;2;2;2;2;2;2;2;2;2;2;2;2;2;2;2;2	2;2;2;2;2;2;2;2;2;2;2;1;1;1;1;1;1;1;1;1;1;1;1;1;1;1;1	2;2;2;2;2;2;2;2;2;2;2;1;1;1;1;1;1;1;1;1;1;1;1;1;1;1;1	Cyclin-dependent kinase 16;Cyclin-dependent kinase 18;Cyclin-dependent kinase 14	CDK16;PCTK1;CDK14;PCTK3;CDK18	sp|Q00536|CDK16_HUMAN Cyclin-dependent kinase 16 OS=Homo sapiens OX=9606 GN=CDK16 PE=1 SV=1;tr|A0A024R183|A0A024R183_HUMAN PCTAIRE protein kinase 1, isoform CRA_b OS=Homo sapiens OX=9606 GN=PCTK1 PE=4 SV=1;sp|Q00536-3|CDK16_HUMAN Isoform 3 of Cyclin-depend	27	3	2	2	3	2	2	0	2	1	2	1	2	2	1	2	0	2	1	1	1	1	2	1	2	0	2	1	1	1	1	5.6	4	4	55.715	496	496;502;502;496;570;448;395;448;260;601;393;340;504;504;474;231;157;436;374;340;283;504;423;474;469;451;385	0.0020404	2.1134	By MS/MS	By MS/MS
167	A0A024R184;Q9H553;Q9H553-2;B3KNL8;A0A0A0MTE0	A0A024R184;Q9H553;Q9H553-2;B3KNL8	7;7;6;5;1	7;7;6;5;1	7;7;6;5;1	Alpha-1,3/1,6-mannosyltransferase ALG2	ALG2	tr|A0A024R184|A0A024R184_HUMAN Asparagine-linked glycosylation 2 homolog (Yeast, alpha-1,3-mannosyltransferase), isoform CRA_a OS=Homo sapiens OX=9606 GN=ALG2 PE=4 SV=1;sp|Q9H553|ALG2_HUMAN Alpha-1,3/1,6-mannosyltransferase ALG2 OS=Homo sapiens OX=9606 GN=	5	7	7	7	5	7	6	5	5	5	6	5	7	5	7	6	5	5	5	6	5	7	5	7	6	5	5	5	6	5	7	23.6	23.6	23.6	47.091	416	416;416;323;248;138	0	33.659	By MS/MS	By MS/MS
168	Q9BRR3;A0A024R188;Q24K26	Q9BRR3;A0A024R188;Q24K26	4;4;2	4;4;2	4;4;2	Transmembrane protein 246	TMEM246;C9orf125	sp|Q9BRR3|TM246_HUMAN Transmembrane protein 246 OS=Homo sapiens OX=9606 GN=TMEM246 PE=1 SV=1;tr|A0A024R188|A0A024R188_HUMAN Chromosome 9 open reading frame 125, isoform CRA_a OS=Homo sapiens OX=9606 GN=C9orf125 PE=4 SV=1;tr|Q24K26|Q24K26_HUMAN C9orf125 pro	3	4	4	4	1	4	4	3	1	1	3	3	0	1	4	4	3	1	1	3	3	0	1	4	4	3	1	1	3	3	0	16.4	16.4	16.4	46.587	403	403;403;245	0	6.9574	By MS/MS	By MS/MS
169	A0A024R191;Q7Z4W7;P57729;H0YEA4;Q6FGU7;Q53EX5;B2R7I9;B2R5I8;O14966;Q13637	A0A024R191;Q7Z4W7;P57729;H0YEA4;Q6FGU7;Q53EX5;B2R7I9;B2R5I8;O14966;Q13637	2;2;2;1;1;1;1;1;1;1	2;2;2;1;1;1;1;1;1;1	2;2;2;1;1;1;1;1;1;1	Ras-related protein Rab-38;Ras-related protein Rab-7L1;Ras-related protein Rab-32	RAB38;RAB7L1;RAB29;RAB32	tr|A0A024R191|A0A024R191_HUMAN RAB38, member RAS oncogene family, isoform CRA_a OS=Homo sapiens OX=9606 GN=RAB38 PE=4 SV=1;tr|Q7Z4W7|Q7Z4W7_HUMAN Rab-related GTP-binding protein OS=Homo sapiens OX=9606 PE=2 SV=1;sp|P57729|RAB38_HUMAN Ras-related protein Ra	10	2	2	2	1	0	0	2	1	1	2	0	1	1	0	0	2	1	1	2	0	1	1	0	0	2	1	1	2	0	1	10.4	10.4	10.4	23.712	211	211;212;211;89;203;203;203;225;203;225	0.0020412	2.1169	By MS/MS
170	A0A024R1A3;P22314;B4DDE4;B4DL67;Q5JRR6;B3KUJ2;Q5JRR9;Q5JRS0;Q5JRS2;Q5JRS1;Q5JRS3;Q8WY81;Q712V1	A0A024R1A3;P22314;B4DDE4;B4DL67	50;50;30;30;23;23;9;9;8;7;7;3;2	1;1;0;1;0;0;1;1;1;1;1;0;0	1;1;0;1;0;0;1;1;1;1;1;0;0	Ubiquitin-like modifier-activating enzyme 1	UBE1;UBA1	tr|A0A024R1A3|A0A024R1A3_HUMAN Testicular secretory protein Li 63 OS=Homo sapiens OX=9606 GN=UBE1 PE=2 SV=1;sp|P22314|UBA1_HUMAN Ubiquitin-like modifier-activating enzyme 1 OS=Homo sapiens OX=9606 GN=UBA1 PE=1 SV=3;tr|B4DDE4|B4DDE4_HUMAN cDNA FLJ54582, hig	13	50	1	1	47	46	46	46	44	46	47	43	45	1	0	0	1	1	0	1	0	0	1	0	0	1	1	0	1	0	0	70.5	3	3	117.85	1058	1058;1058;570;603;506;506;270;284;234;173;195;135;38	0.00019724	2.9835	By MS/MS	By matching
171	A8K4W8;A0A024R1A4;P68036;P68036-3;P68036-2;A0A1B0GUS4	A8K4W8;A0A024R1A4;P68036;P68036-3;P68036-2;A0A1B0GUS4	6;6;6;6;5;3	2;2;2;2;2;1	2;2;2;2;2;1	Ubiquitin-conjugating enzyme E2 L3	UBE2L3	tr|A8K4W8|A8K4W8_HUMAN cDNA FLJ77917, highly similar to Homo sapiens ubiquitin-conjugating enzyme E2L 3 (UBE2L3), transcript variant 1, mRNA OS=Homo sapiens OX=9606 PE=2 SV=1;tr|A0A024R1A4|A0A024R1A4_HUMAN Ubiquitin-conjugating enzyme E2L 3, isoform CRA_a	6	6	2	2	5	5	5	4	5	6	5	5	5	2	2	2	2	2	2	2	2	2	2	2	2	2	2	2	2	2	2	63.6	20.1	20.1	17.789	154	154;154;154;212;122;154	0	13.019	By MS/MS	By MS/MS
172	A8K0I0;A0A024R1C1;Q13356;Q13356-2;B4DRD4;F8WC56;Q9BZH8	A8K0I0;A0A024R1C1;Q13356;Q13356-2;B4DRD4	6;6;6;5;3;1;1	6;6;6;5;3;1;1	6;6;6;5;3;1;1	Peptidyl-prolyl cis-trans isomerase-like 2	PPIL2	tr|A8K0I0|A8K0I0_HUMAN cDNA FLJ75445, highly similar to Homo sapiens peptidylprolyl isomerase (cyclophilin)-like 2 (PPIL2), transcript variant 2, mRNA OS=Homo sapiens OX=9606 PE=2 SV=1;tr|A0A024R1C1|A0A024R1C1_HUMAN Peptidylprolyl isomerase (Cyclophilin)-l	7	6	6	6	4	2	2	2	2	5	4	3	1	4	2	2	2	2	5	4	3	1	4	2	2	2	2	5	4	3	1	21.5	21.5	21.5	58.76	520	520;520;520;527;489;41;68	0	12.107	By MS/MS	By MS/MS
173	A0A024R1C2;O95985;A8K4N2;O95985-3;O95985-2;H0Y6W0;B4E3G2;C9JEQ1;C9J9X4;C9JKE2;C9JT00;F2Z2A5;B4E3E0;H7C4B0;C9JEI7;B3KU89	A0A024R1C2;O95985;A8K4N2;O95985-3;O95985-2;H0Y6W0;B4E3G2	6;6;5;5;5;4;3;1;1;1;1;1;1;1;1;1	6;6;5;5;5;4;3;1;1;1;1;1;1;1;1;1	6;6;5;5;5;4;3;1;1;1;1;1;1;1;1;1	DNA topoisomerase;DNA topoisomerase 3-beta-1	TOP3B	tr|A0A024R1C2|A0A024R1C2_HUMAN DNA topoisomerase OS=Homo sapiens OX=9606 GN=TOP3B PE=3 SV=1;sp|O95985|TOP3B_HUMAN DNA topoisomerase 3-beta-1 OS=Homo sapiens OX=9606 GN=TOP3B PE=1 SV=1;tr|A8K4N2|A8K4N2_HUMAN DNA topoisomerase OS=Homo sapiens OX=9606 PE=2 SV	16	6	6	6	4	3	2	1	2	3	4	2	2	4	3	2	1	2	3	4	2	2	4	3	2	1	2	3	4	2	2	14.6	14.6	14.6	96.661	862	862;862;862;707;730;525;282;60;61;121;122;129;132;168;246;275	0	14.072	By MS/MS	By MS/MS
174	A0A024R1D6;Q13769;F8WCP5;C9JXG5;H7C441;H7C072;C9JCL9;C9JXU6;F5GZF3	A0A024R1D6;Q13769;F8WCP5	12;12;6;5;4;4;2;1;1	12;12;6;5;4;4;2;1;1	12;12;6;5;4;4;2;1;1	THO complex subunit 5 homolog	hCG_2011153;THOC5	tr|A0A024R1D6|A0A024R1D6_HUMAN HCG2011153, isoform CRA_b OS=Homo sapiens OX=9606 GN=hCG_2011153 PE=4 SV=1;sp|Q13769|THOC5_HUMAN THO complex subunit 5 homolog OS=Homo sapiens OX=9606 GN=THOC5 PE=1 SV=2;tr|F8WCP5|F8WCP5_HUMAN THO complex subunit 5 homolog OS	9	12	12	12	8	11	10	8	8	10	10	8	10	8	11	10	8	8	10	10	8	10	8	11	10	8	8	10	10	8	10	30.3	30.3	30.3	78.507	683	683;683;343;223;176;262;161;93;127	0	46.857	By MS/MS	By MS/MS
175	A0A024R1D9;A0A024R1I0;A0A024R1F6;A0A024R1J9;A0A024R1J8;P35240-4;P35240-6;P35240-5;P35240-8;P35240-3;P35240;P35240-2;B7Z4B6;P35240-10	A0A024R1D9;A0A024R1I0;A0A024R1F6;A0A024R1J9;A0A024R1J8;P35240-4;P35240-6;P35240-5;P35240-8;P35240-3;P35240;P35240-2;B7Z4B6;P35240-10	2;2;2;2;2;2;2;2;2;2;2;2;1;1	2;2;2;2;2;2;2;2;2;2;2;2;1;1	2;2;2;2;2;2;2;2;2;2;2;2;1;1	Merlin	NF2	tr|A0A024R1D9|A0A024R1D9_HUMAN Neurofibromin 2 (Bilateral acoustic neuroma), isoform CRA_d OS=Homo sapiens OX=9606 GN=NF2 PE=4 SV=1;tr|A0A024R1I0|A0A024R1I0_HUMAN Neurofibromin 2 (Bilateral acoustic neuroma), isoform CRA_g OS=Homo sapiens OX=9606 GN=NF2 PE	14	2	2	2	1	2	2	2	1	1	2	1	1	1	2	2	2	1	1	2	1	1	1	2	2	2	1	1	2	1	1	3.7	3.7	3.7	59.095	507	507;548;549;590;595;507;548;549;561;590;595;620;601;220	0.0097953	1.3743	By MS/MS	By MS/MS
176	K9MSY5;K9MRS9;A0A024R1E6;P78395;B5MCY4;E7EMH2;H7C2P3;E7EW99;B7ZAT0;B5MD04;A0A0G2JRX8;A0A0G2JRX7;B7Z986;B7Z7K8	K9MSY5;K9MRS9;A0A024R1E6;P78395;B5MCY4;E7EMH2;H7C2P3;E7EW99;B7ZAT0;B5MD04;A0A0G2JRX8;A0A0G2JRX7;B7Z986;B7Z7K8	4;4;4;4;3;3;3;3;3;2;2;2;2;2	4;4;4;4;3;3;3;3;3;2;2;2;2;2	4;4;4;4;3;3;3;3;3;2;2;2;2;2	Melanoma antigen preferentially expressed in tumors	PRAME	tr|K9MSY5|K9MSY5_HUMAN Preferentially expressed antigen in melanoma OS=Homo sapiens OX=9606 PE=2 SV=1;tr|K9MRS9|K9MRS9_HUMAN Preferentially expressed antigen in melanoma OS=Homo sapiens OX=9606 PE=2 SV=1;tr|A0A024R1E6|A0A024R1E6_HUMAN Preferentially expres	14	4	4	4	1	2	2	3	2	2	1	3	2	1	2	2	3	2	2	1	3	2	1	2	2	3	2	2	1	3	2	10.8	10.8	10.8	57.776	509	509;509;509;509;115;152;189;201;493;86;114;149;452;493	0	3.5229	By MS/MS	By matching
177	Q6NSX6;A0A024R1F3;O75679-2;O75679;O75678-3;O75677;O75678	Q6NSX6;A0A024R1F3;O75679-2;O75679;O75678-3;O75677;O75678	1;1;1;1;1;1;1	1;1;1;1;1;1;1	1;1;1;1;1;1;1	Ret finger protein-like 3;Ret finger protein-like 2;Ret finger protein-like 1	RFPL2;RFPL3;RFPL1	tr|Q6NSX6|Q6NSX6_HUMAN Ret finger protein-like 2 OS=Homo sapiens OX=9606 GN=RFPL2 PE=2 SV=2;tr|A0A024R1F3|A0A024R1F3_HUMAN Ret finger protein-like 2, isoform CRA_b OS=Homo sapiens OX=9606 GN=RFPL2 PE=4 SV=1;sp|O75679-2|RFPL3_HUMAN Isoform 2 of Ret finger p	7	1	1	1	0	0	0	0	0	0	0	0	1	0	0	0	0	0	0	0	0	1	0	0	0	0	0	0	0	0	1	2.2	2.2	2.2	35.522	317	317;378;288;317;317;317;378	1	-2
178	Q9HD72;A8K6Y8;A0A024R1H7;A0A024R1F8;A0A024R1M5;Q9HBE1-4;Q9HBE1-2;Q9HBE1-3;Q9HBE1;Q59HH1	Q9HD72;A8K6Y8;A0A024R1H7;A0A024R1F8;A0A024R1M5;Q9HBE1-4;Q9HBE1-2;Q9HBE1-3;Q9HBE1;Q59HH1	3;3;3;3;3;3;3;3;3;2	3;3;3;3;3;3;3;3;3;2	3;3;3;3;3;3;3;3;3;2	POZ-, AT hook-, and zinc finger-containing protein 1	ZNF278;PATZ1	tr|Q9HD72|Q9HD72_HUMAN Krueppel-related zinc finger protein SBZF5 OS=Homo sapiens OX=9606 PE=2 SV=1;tr|A8K6Y8|A8K6Y8_HUMAN cDNA FLJ76669, highly similar to Homo sapiens zinc finger protein 278 (ZNF278), transcript variant 4, mRNA OS=Homo sapiens OX=9606 PE	10	3	3	3	1	1	2	0	1	2	1	1	1	1	1	2	0	1	2	1	1	1	1	1	2	0	1	2	1	1	1	9	9	9	45.257	424	424;537;537;641;687;537;537;641;687;651	0.00038395	2.5965	By matching	By matching
179	A0A024R1F9;Q9H1I8;Q9H1I8-3;A0A024R1E1;Q53H58;B1AH59;Q659F6;Q53G98;Q9H1I8-2;F2Z2W4;F8WAQ6;H7C3Y4	A0A024R1F9;Q9H1I8;Q9H1I8-3;A0A024R1E1;Q53H58	11;11;9;8;6;5;5;5;5;1;1;1	11;11;9;8;6;5;5;5;5;1;1;1	11;11;9;8;6;5;5;5;5;1;1;1	Activating signal cointegrator 1 complex subunit 2	ASCC2	tr|A0A024R1F9|A0A024R1F9_HUMAN Activating signal cointegrator 1 complex subunit 2, isoform CRA_c OS=Homo sapiens OX=9606 GN=ASCC2 PE=4 SV=1;sp|Q9H1I8|ASCC2_HUMAN Activating signal cointegrator 1 complex subunit 2 OS=Homo sapiens OX=9606 GN=ASCC2 PE=1 SV=3;	12	11	11	11	5	8	6	7	9	7	10	6	8	5	8	6	7	9	7	10	6	8	5	8	6	7	9	7	10	6	8	20.2	20.2	20.2	86.359	757	757;757;681;643;481;240;369;481;370;37;78;87	0	29.678	By MS/MS	By MS/MS
180	A0A024R1H0;Q8IWF2-2;Q8IWF2	A0A024R1H0;Q8IWF2-2;Q8IWF2	1;1;1	1;1;1	1;1;1	FAD-dependent oxidoreductase domain-containing protein 2	RP5-1119A7.4;FOXRED2	tr|A0A024R1H0|A0A024R1H0_HUMAN Uncharacterized protein OS=Homo sapiens OX=9606 GN=RP5-1119A7.4 PE=4 SV=1;sp|Q8IWF2-2|FXRD2_HUMAN Isoform 2 of FAD-dependent oxidoreductase domain-containing protein 2 OS=Homo sapiens OX=9606 GN=FOXRED2;sp|Q8IWF2|FXRD2_HUMAN	3	1	1	1	1	1	0	0	1	0	0	0	0	1	1	0	0	1	0	0	0	0	1	1	0	0	1	0	0	0	0	3.2	3.2	3.2	77.763	684	684;357;684	0	3.3876	By MS/MS	By MS/MS
181	Q96GD0;A0A024R1I3;B1AHD3	Q96GD0;A0A024R1I3	5;5;1	5;5;1	4;4;0	Pyridoxal phosphate phosphatase	PDXP	sp|Q96GD0|PLPP_HUMAN Pyridoxal phosphate phosphatase OS=Homo sapiens OX=9606 GN=PDXP PE=1 SV=2;tr|A0A024R1I3|A0A024R1I3_HUMAN Pyridoxal (Pyridoxine, vitamin B6) phosphatase, isoform CRA_a OS=Homo sapiens OX=9606 GN=PDXP PE=2 SV=1	3	5	5	4	4	4	3	4	5	2	3	5	3	4	4	3	4	5	2	3	5	3	3	3	3	3	4	2	3	4	3	24.3	24.3	20.9	31.698	296	296;296;79	0	17.129	By MS/MS	By MS/MS
182	B2RAW8;A0A024R1I5;O76054-5;O76054;B3KRD8;B7Z3Z8;O76054-4;F8WEE7;C9JTM4;C9JZI9;Q6XCI7;Q6ISB2;Q9UDX4	B2RAW8;A0A024R1I5;O76054-5;O76054;B3KRD8;B7Z3Z8;O76054-4	6;6;6;6;5;5;4;1;1;1;1;1;1	6;6;6;6;5;5;4;1;1;1;1;1;1	3;3;3;3;2;2;1;1;1;0;1;1;1	SEC14-like protein 2	SEC14L2	tr|B2RAW8|B2RAW8_HUMAN cDNA, FLJ95164, highly similar to Homo sapiens SEC14-like 2 (S. cerevisiae) (SEC14L2), mRNA OS=Homo sapiens OX=9606 PE=2 SV=1;tr|A0A024R1I5|A0A024R1I5_HUMAN SEC14-like 2 (S. cerevisiae), isoform CRA_b OS=Homo sapiens OX=9606 GN=SEC14	13	6	6	3	3	4	4	1	2	4	2	3	4	3	4	4	1	2	4	2	3	4	1	3	2	1	1	2	2	2	3	23.3	23.3	13.9	46.103	403	403;403;320;403;329;349;392;84;125;203;400;400;400	0	9.6521	By MS/MS	By MS/MS
183	Q8N523;A0A024R1I7;Q9UBB9;B4DPE5;B4DSX8;Q9UBB9-2;F6SQZ1;F6XM96;H0Y4U8;B1AHQ3;F6UQ07;F6UKU9	Q8N523;A0A024R1I7;Q9UBB9;B4DPE5	17;17;17;10;7;4;2;2;2;2;1;1	17;17;17;10;7;4;2;2;2;2;1;1	17;17;17;10;7;4;2;2;2;2;1;1	Tuftelin-interacting protein 11	TFIP11	tr|Q8N523|Q8N523_HUMAN Tuftelin-interacting protein 11 OS=Homo sapiens OX=9606 GN=TFIP11 PE=2 SV=1;tr|A0A024R1I7|A0A024R1I7_HUMAN Tuftelin-interacting protein 11 OS=Homo sapiens OX=9606 GN=TFIP11 PE=3 SV=1;sp|Q9UBB9|TFP11_HUMAN Tuftelin-interacting protein	12	17	17	17	13	13	13	10	6	12	11	8	12	13	13	13	10	6	12	11	8	12	13	13	13	10	6	12	11	8	12	30.3	30.3	30.3	96.793	837	837;837;837;522;454;196;88;121;190;190;42;86	0	35.537	By MS/MS	By MS/MS
184	A0A024R1K0;Q9NRA8-2;Q9NRA8;Q9NRA8-3;B4DR76;B1AKL4;B0QYZ7;Q6PJR2	A0A024R1K0;Q9NRA8-2;Q9NRA8;Q9NRA8-3;B4DR76;B1AKL4	6;6;6;6;5;5;2;2	6;6;6;6;5;5;2;2	6;6;6;6;5;5;2;2	Eukaryotic translation initiation factor 4E transporter	EIF4ENIF1	tr|A0A024R1K0|A0A024R1K0_HUMAN Eukaryotic translation initiation factor 4E nuclear import factor 1, isoform CRA_a OS=Homo sapiens OX=9606 GN=EIF4ENIF1 PE=4 SV=1;sp|Q9NRA8-2|4ET_HUMAN Isoform 2 of Eukaryotic translation initiation factor 4E transporter OS=H	8	6	6	6	4	5	4	4	3	5	6	2	5	4	5	4	4	3	5	6	2	5	4	5	4	4	3	5	6	2	5	14.6	14.6	14.6	108.2	985	985;811;985;986;640;961;239;436	0	8.6006	By MS/MS	By MS/MS
185	B1AKM8;B1AKM6;B4DPS3;H0Y7P7;A0A024R1K5;Q9UG56-2;Q9UG56	B1AKM8;B1AKM6;B4DPS3;H0Y7P7;A0A024R1K5;Q9UG56-2;Q9UG56	4;4;4;4;4;4;4	4;4;4;4;4;4;4	4;4;4;4;4;4;4	Phosphatidylserine decarboxylase proenzyme;Phosphatidylserine decarboxylase alpha chain;Phosphatidylserine decarboxylase beta chain	PISD	tr|B1AKM8|B1AKM8_HUMAN Phosphatidylserine decarboxylase proenzyme, mitochondrial (Fragment) OS=Homo sapiens OX=9606 GN=PISD PE=1 SV=1;tr|B1AKM6|B1AKM6_HUMAN Phosphatidylserine decarboxylase proenzyme, mitochondrial OS=Homo sapiens OX=9606 GN=PISD PE=1 SV=1	7	4	4	4	3	4	3	3	3	4	3	2	3	3	4	3	3	3	4	3	2	3	3	4	3	3	3	4	3	2	3	20.6	20.6	20.6	26.282	228	228;262;326;362;375;375;409	0	8.2697	By MS/MS	By MS/MS
186	A0A024R1K7;Q04917;B2R6N6;Q9H4N8;A2IDB2;F8WEB6;A2IDB1	A0A024R1K7;Q04917;B2R6N6;Q9H4N8;A2IDB2	17;17;14;11;10;3;3	13;13;10;10;8;2;2	13;13;10;10;8;2;2	14-3-3 protein eta	YWHAH	tr|A0A024R1K7|A0A024R1K7_HUMAN Tyrosine 3-monooxygenase/tryptophan 5-monooxygenase activation protein, eta polypeptide, isoform CRA_b OS=Homo sapiens OX=9606 GN=YWHAH PE=3 SV=1;sp|Q04917|1433F_HUMAN 14-3-3 protein eta OS=Homo sapiens OX=9606 GN=YWHAH PE=1	7	17	13	13	14	14	12	14	11	13	14	14	12	10	10	8	10	8	9	10	11	9	10	10	8	10	8	9	10	11	9	61	52.4	52.4	28.218	246	246;246;246;176;162;39;72	0	292.79	By MS/MS	By MS/MS
187	A0A024R1K8;Q15459;Q15459-2;B4E091;H7C1L2;F8WB66;F8WC79	A0A024R1K8;Q15459;Q15459-2;B4E091	30;30;25;22;4;2;1	30;30;25;22;4;2;1	30;30;25;22;4;2;1	Splicing factor 3A subunit 1	SF3A1	tr|A0A024R1K8|A0A024R1K8_HUMAN Splicing factor 3a, subunit 1, 120kDa, isoform CRA_a OS=Homo sapiens OX=9606 GN=SF3A1 PE=4 SV=1;sp|Q15459|SF3A1_HUMAN Splicing factor 3A subunit 1 OS=Homo sapiens OX=9606 GN=SF3A1 PE=1 SV=1;sp|Q15459-2|SF3A1_HUMAN Isoform 2 o	7	30	30	30	25	27	25	26	24	24	28	24	27	25	27	25	26	24	24	28	24	27	25	27	25	26	24	24	28	24	27	44.3	44.3	44.3	88.885	793	793;793;728;690;259;63;38	0	219.88	By MS/MS	By MS/MS
188	A0A024R1L3;Q9H0J7;B0QY95;Q9NQG6;B0QY94;Q9NQG6-2	A0A024R1L3;Q9H0J7;B0QY95;Q9NQG6	3;3;3;3;1;1	3;3;3;3;1;1	3;3;3;3;1;1	Mitochondrial dynamics protein MID51	RP5-1104E15.5;DKFZp434F0116;MIEF1	tr|A0A024R1L3|A0A024R1L3_HUMAN Mab-21 domain-containing protein OS=Homo sapiens OX=9606 GN=RP5-1104E15.5 PE=4 SV=1;tr|Q9H0J7|Q9H0J7_HUMAN Uncharacterized protein DKFZp434F0116 OS=Homo sapiens OX=9606 GN=DKFZp434F0116 PE=2 SV=1;tr|B0QY95|B0QY95_HUMAN Mitoch	6	3	3	3	3	0	1	2	1	1	1	0	0	3	0	1	2	1	1	1	0	0	3	0	1	2	1	1	1	0	0	14.9	14.9	14.9	51.293	463	463;478;478;463;42;148	0	5.8732	By MS/MS
189	A0A024R1N1;P35579;A0A0U4BW16;P35579-2;Q86XU5;B4E3S1;Q6ZNL4;P35749-2;P35749;P35749-3;A0A024QZJ6;P35749-4;A0A024QZJ4;B1PS43;Q99529;Q5BKV1;B1AH99;A0A494C024;Q7Z7R0;O14794;O14729;Q9UMJ0;Q2PS10;Q68D89;V9HWC1;P12882;P13535;REV__Q9UKV3;REV__Q9UKV3-5;A8CLL2;REV__S4R3H4;REV__B4DQZ7;Q66K75;REV__E7EQT4;B4E0I9;B4DFX9;Q9Y623	A0A024R1N1;P35579;A0A0U4BW16;P35579-2;Q86XU5	133;133;118;88;88;51;36;14;14;14;14;14;14;14;13;13;6;5;4;3;3;2;2;2;1;1;1;1;1;1;1;1;1;1;1;1;1	133;133;118;88;88;51;36;14;14;14;14;14;14;14;13;13;6;5;4;3;3;2;2;2;1;1;1;1;1;1;1;1;1;1;1;1;1	114;114;99;71;72;37;35;4;4;4;4;4;4;4;12;11;5;2;1;0;0;2;2;0;0;0;0;1;1;0;1;1;0;1;0;0;0	Myosin-9	MYH9	tr|A0A024R1N1|A0A024R1N1_HUMAN Myosin, heavy polypeptide 9, non-muscle, isoform CRA_a OS=Homo sapiens OX=9606 GN=MYH9 PE=3 SV=1;sp|P35579|MYH9_HUMAN Myosin-9 OS=Homo sapiens OX=9606 GN=MYH9 PE=1 SV=4;tr|A0A0U4BW16|A0A0U4BW16_HUMAN Non-muscle myosin heavy c	37	133	133	114	118	120	121	118	112	125	117	120	123	118	120	121	118	112	125	117	120	123	101	104	103	101	96	106	98	102	105	59.9	59.9	51.8	226.53	1960	1960;1960;1963;1382;1374;964;563;1979;1972;1945;1938;1938;1972;2029;208;218;103;635;1052;622;588;37;71;128;1939;1939;1937;1341;1328;38;1283;1096;498;1301;884;666;1939	0	323.31	By MS/MS	By MS/MS
190	A0A024R1N4;P12956;B2RDN9;B1AHC9;P12956-2;B4DE32;B4E356;Q6IC76	A0A024R1N4;P12956;B2RDN9;B1AHC9;P12956-2;B4DE32;B4E356	45;45;42;41;39;37;34;20	45;45;42;41;39;37;34;20	45;45;42;41;39;37;34;20	X-ray repair cross-complementing protein 6	XRCC6	tr|A0A024R1N4|A0A024R1N4_HUMAN X-ray repair complementing defective repair in Chinese hamster cells 6 (Ku autoantigen, 70kDa), isoform CRA_a OS=Homo sapiens OX=9606 GN=XRCC6 PE=4 SV=1;sp|P12956|XRCC6_HUMAN X-ray repair cross-complementing protein 6 OS=Homo	8	45	45	45	42	42	41	41	41	41	42	43	43	42	42	41	41	41	41	42	43	43	42	42	41	41	41	41	42	43	43	67.5	67.5	67.5	69.842	609	609;609;609;559;568;559;476;227	0	323.31	By MS/MS	By MS/MS
191	A0A024R1P2;P15153;B1AH77;B1AH78;B1AH80;Q59FQ0	A0A024R1P2;P15153;B1AH77;B1AH78;B1AH80	8;8;7;7;7;2	3;3;3;3;3;0	3;3;3;3;3;0	Ras-related C3 botulinum toxin substrate 2	RAC2	tr|A0A024R1P2|A0A024R1P2_HUMAN Ras-related C3 botulinum toxin substrate 2 (Rho family, small GTP binding protein Rac2), isoform CRA_a OS=Homo sapiens OX=9606 GN=RAC2 PE=4 SV=1;sp|P15153|RAC2_HUMAN Ras-related C3 botulinum toxin substrate 2 OS=Homo sapiens	6	8	3	3	7	7	6	7	7	6	7	7	7	3	3	2	3	2	2	3	3	3	3	3	2	3	2	2	3	3	3	45.3	15.1	15.1	21.429	192	192;192;148;166;185;144	0	5.8185	By MS/MS	By MS/MS
192	B4DIU6;A0A024R1P7;B4E2A6;Q9UH99;Q9UH99-2;Q6NT72;Q9UH99-3;A8K129;H0Y686;B0QY63;A0A024R1S6;B0QY60;B0QY64	B4DIU6;A0A024R1P7;B4E2A6;Q9UH99;Q9UH99-2;Q6NT72;Q9UH99-3;A8K129	9;9;9;9;9;7;7;6;2;2;2;1;1	9;9;9;9;9;7;7;6;2;2;2;1;1	9;9;9;9;9;7;7;6;2;2;2;1;1	SUN domain-containing protein 2	UNC84B;SUN2	tr|B4DIU6|B4DIU6_HUMAN cDNA FLJ59542, highly similar to Sad1/unc-84-like protein 2 OS=Homo sapiens OX=9606 PE=2 SV=1;tr|A0A024R1P7|A0A024R1P7_HUMAN Unc-84 homolog B (C. elegans), isoform CRA_b OS=Homo sapiens OX=9606 GN=UNC84B PE=4 SV=1;tr|B4E2A6|B4E2A6_HU	13	9	9	9	7	6	5	8	5	7	7	8	9	7	6	5	8	5	7	7	8	9	7	6	5	8	5	7	7	8	9	19.7	19.7	19.7	79.083	706	706;717;752;717;738;442;713;717;143;224;420;198;228	0	28.325	By MS/MS	By MS/MS
193	B1AHQ6;A0A024R1Q3;Q9NSP4;B1AHQ7;Q9NSP4-4;Q9NSP4-2;B1AHQ8;Q9NSP4-3	B1AHQ6;A0A024R1Q3;Q9NSP4;B1AHQ7;Q9NSP4-4;Q9NSP4-2	4;4;4;2;2;2;1;1	4;4;4;2;2;2;1;1	4;4;4;2;2;2;1;1	Centromere protein M	CENPM;C22orf18	tr|B1AHQ6|B1AHQ6_HUMAN Centromere protein M OS=Homo sapiens OX=9606 GN=CENPM PE=1 SV=1;tr|A0A024R1Q3|A0A024R1Q3_HUMAN Chromosome 22 open reading frame 18, isoform CRA_a OS=Homo sapiens OX=9606 GN=C22orf18 PE=4 SV=1;sp|Q9NSP4|CENPM_HUMAN Centromere protein	8	4	4	4	1	1	2	0	2	3	0	1	1	1	1	2	0	2	3	0	1	1	1	1	2	0	2	3	0	1	1	44.5	44.5	44.5	16.148	146	146;180;180;73;107;132;125;58	0	8.2324	By MS/MS	By MS/MS
194	A0A024R1Q5;P17050	A0A024R1Q5;P17050	3;3	3;3	3;3	Alpha-N-acetylgalactosaminidase	NAGA	tr|A0A024R1Q5|A0A024R1Q5_HUMAN Alpha-galactosidase OS=Homo sapiens OX=9606 GN=NAGA PE=3 SV=1;sp|P17050|NAGAB_HUMAN Alpha-N-acetylgalactosaminidase OS=Homo sapiens OX=9606 GN=NAGA PE=1 SV=2	2	3	3	3	3	2	2	2	2	2	3	2	3	3	2	2	2	2	2	3	2	3	3	2	2	2	2	2	3	2	3	11.4	11.4	11.4	46.564	411	411;411	0	13.998	By MS/MS	By MS/MS
195	Q9BTQ7;A0A024R1Q8;P62829;C9JD32;B9ZVP7;J3KT29;J3KTJ3;A4D142	Q9BTQ7;A0A024R1Q8;P62829;C9JD32;B9ZVP7;J3KT29	5;5;5;3;3;3;2;1	5;5;5;3;3;3;2;1	5;5;5;3;3;3;2;1	60S ribosomal protein L23	RPL23	tr|Q9BTQ7|Q9BTQ7_HUMAN Similar to ribosomal protein L23 (Fragment) OS=Homo sapiens OX=9606 PE=1 SV=1;tr|A0A024R1Q8|A0A024R1Q8_HUMAN Ribosomal protein L23, isoform CRA_b OS=Homo sapiens OX=9606 GN=RPL23 PE=3 SV=1;sp|P62829|RL23_HUMAN 60S ribosomal protein L	8	5	5	5	5	5	5	4	5	5	5	5	5	5	5	5	4	5	5	5	5	5	5	5	5	4	5	5	5	5	5	45.5	45.5	45.5	14.149	134	134;140;140;91;114;122;81;107	0	72.545	By MS/MS	By MS/MS
196	A0A024R1R0;O43731;O43731-2	A0A024R1R0;O43731;O43731-2	1;1;1	1;1;1	1;1;1	ER lumen protein-retaining receptor;ER lumen protein-retaining receptor 3	KDELR3	tr|A0A024R1R0|A0A024R1R0_HUMAN ER lumen protein-retaining receptor OS=Homo sapiens OX=9606 GN=KDELR3 PE=3 SV=1;sp|O43731|ERD23_HUMAN ER lumen protein-retaining receptor 3 OS=Homo sapiens OX=9606 GN=KDELR3 PE=2 SV=1;sp|O43731-2|ERD23_HUMAN Isoform 2 of ER l	3	1	1	1	0	1	1	1	1	1	1	0	1	0	1	1	1	1	1	1	0	1	0	1	1	1	1	1	1	0	1	7.9	7.9	7.9	25.027	214	214;214;220	0.0086527	1.4668		By matching
197	A0A024R1S2;B2R935;Q99741	A0A024R1S2;B2R935;Q99741	3;3;3	3;3;3	3;3;3	Cell division control protein 6 homolog	CDC6	tr|A0A024R1S2|A0A024R1S2_HUMAN Cell division control protein OS=Homo sapiens OX=9606 GN=CDC6 PE=3 SV=1;tr|B2R935|B2R935_HUMAN Cell division control protein OS=Homo sapiens OX=9606 PE=2 SV=1;sp|Q99741|CDC6_HUMAN Cell division control protein 6 homolog OS=Ho	3	3	3	3	1	1	1	0	0	0	0	1	1	1	1	1	0	0	0	0	1	1	1	1	1	0	0	0	0	1	1	6.6	6.6	6.6	62.72	560	560;560;560	0	3.2827	By MS/MS	By MS/MS
198	A0A024R1S5;O00178;B2RDW9;B0QY59	A0A024R1S5;O00178;B2RDW9	9;9;8;4	9;9;8;4	9;9;8;4	GTP-binding protein 1	GTPBP1	tr|A0A024R1S5|A0A024R1S5_HUMAN GTP binding protein 1, isoform CRA_c OS=Homo sapiens OX=9606 GN=GTPBP1 PE=4 SV=1;sp|O00178|GTPB1_HUMAN GTP-binding protein 1 OS=Homo sapiens OX=9606 GN=GTPBP1 PE=1 SV=3;tr|B2RDW9|B2RDW9_HUMAN cDNA, FLJ96803, highly similar to	4	9	9	9	7	7	5	5	3	5	7	4	5	7	7	5	5	3	5	7	4	5	7	7	5	5	3	5	7	4	5	22.7	22.7	22.7	71.463	660	660;669;584;349	0	25.146	By MS/MS	By MS/MS
199	Q969G3;A0A024R1S7;Q969G3-4;Q969G3-2;Q969G3-3;B4DGM3;A0A2R8Y855;Q969G3-5;A0A2R8Y7U4;A0A2R8YES3;A0A2R8Y4T4;A0A2R8Y7I9;A0A2R8Y765;A0A2U3TZQ7;K7EMQ8;Q969G3-6;H7C048;J3QR61;J3QL66;J3QKX6;A0A2R8YDQ4	Q969G3;A0A024R1S7;Q969G3-4;Q969G3-2;Q969G3-3;B4DGM3;A0A2R8Y855;Q969G3-5;A0A2R8Y7U4;A0A2R8YES3;A0A2R8Y4T4;A0A2R8Y7I9;A0A2R8Y765;A0A2U3TZQ7;K7EMQ8;Q969G3-6;H7C048;J3QR61	9;9;8;8;8;8;8;7;7;7;7;7;7;7;7;7;6;5;1;1;1	9;9;8;8;8;8;8;7;7;7;7;7;7;7;7;7;6;5;1;1;1	3;3;2;2;2;2;2;1;1;2;1;1;1;1;1;1;1;0;1;1;1	SWI/SNF-related matrix-associated actin-dependent regulator of chromatin subfamily E member 1	SMARCE1	sp|Q969G3|SMCE1_HUMAN SWI/SNF-related matrix-associated actin-dependent regulator of chromatin subfamily E member 1 OS=Homo sapiens OX=9606 GN=SMARCE1 PE=1 SV=2;tr|A0A024R1S7|A0A024R1S7_HUMAN SWI/SNF related, matrix associated, actin dependent regulator of	21	9	9	3	7	7	7	6	7	7	7	6	7	7	7	7	6	7	7	7	6	7	3	3	3	2	2	3	3	2	3	37.7	37.7	22.1	46.649	411	411;411;376;363;341;393;367;328;297;347;335;332;277;311;177;293;157;259;77;135;55	0	52.931	By MS/MS	By MS/MS
200	A0A024R1S8;Q14847;Q14847-2;C9J9W2;A8K1D2;Q14847-3;B4DIC4;B4DJI4;F6S2S5;J3KSN1;Q9NPR7;K7ESD6	A0A024R1S8;Q14847;Q14847-2;C9J9W2;A8K1D2;Q14847-3	14;14;13;12;12;9;6;6;3;3;3;1	14;14;13;12;12;9;6;6;3;3;3;1	13;13;12;11;11;9;5;5;2;3;3;1	LIM and SH3 domain protein 1	LASP1	tr|A0A024R1S8|A0A024R1S8_HUMAN LIM and SH3 protein 1, isoform CRA_b OS=Homo sapiens OX=9606 GN=LASP1 PE=4 SV=1;sp|Q14847|LASP1_HUMAN LIM and SH3 domain protein 1 OS=Homo sapiens OX=9606 GN=LASP1 PE=1 SV=2;sp|Q14847-2|LASP1_HUMAN Isoform 2 of LIM and SH3 do	12	14	14	13	10	10	10	11	9	10	10	11	10	10	10	10	11	9	10	10	11	10	9	9	9	10	8	9	9	10	9	55.6	55.6	51.7	29.717	261	261;261;323;166;261;205;125;220;91;105;144;71	0	104.99	By MS/MS	By MS/MS
201	Q86WX3;A0A024R1T1;F8WFE7	Q86WX3;A0A024R1T1;F8WFE7	2;2;1	2;2;1	2;2;1	Active regulator of SIRT1	RPS19BP1	sp|Q86WX3|AROS_HUMAN Active regulator of SIRT1 OS=Homo sapiens OX=9606 GN=RPS19BP1 PE=1 SV=1;tr|A0A024R1T1|A0A024R1T1_HUMAN Ribosomal protein S19 binding protein 1, isoform CRA_a OS=Homo sapiens OX=9606 GN=RPS19BP1 PE=4 SV=1;tr|F8WFE7|F8WFE7_HUMAN Active r	3	2	2	2	1	2	2	1	1	1	1	1	1	1	2	2	1	1	1	1	1	1	1	2	2	1	1	1	1	1	1	25	25	25	15.434	136	136;136;69	0	14.381	By MS/MS	By MS/MS
202	H0Y720;A0A024R1T4;Q9UPQ9-1;Q9UPQ9;B4E231;A0A024R1N5;Q9UPQ9-2	H0Y720;A0A024R1T4;Q9UPQ9-1;Q9UPQ9;B4E231;A0A024R1N5;Q9UPQ9-2	4;4;4;4;3;3;3	4;4;4;4;3;3;3	4;4;4;4;3;3;3	Trinucleotide repeat-containing gene 6B protein	TNRC6B	tr|H0Y720|H0Y720_HUMAN Trinucleotide repeat-containing gene 6B protein (Fragment) OS=Homo sapiens OX=9606 GN=TNRC6B PE=1 SV=1;tr|A0A024R1T4|A0A024R1T4_HUMAN Trinucleotide repeat containing 6B, isoform CRA_b OS=Homo sapiens OX=9606 GN=TNRC6B PE=4 SV=1;sp|Q9	7	4	4	4	3	3	3	3	4	3	2	2	3	3	3	3	3	4	3	2	2	3	3	3	3	3	4	3	2	2	3	7.7	7.7	7.7	148.57	1391	1391;1527;1723;1833;762;1029;1029	0	28.84	By MS/MS	By MS/MS
203	A0A024R1T5;P09543-2;P09543;B4DI06;K7ERC4;B4DFN6;C9K0L8;K7ERZ0;K7EN66	A0A024R1T5;P09543-2;P09543	17;17;17;8;7;7;6;6;5	17;17;17;8;7;7;6;6;5	17;17;17;8;7;7;6;6;5	2,3-cyclic-nucleotide 3-phosphodiesterase	CNP	tr|A0A024R1T5|A0A024R1T5_HUMAN 2,3-cyclic-nucleotide 3-phosphodiesterase OS=Homo sapiens OX=9606 GN=CNP PE=3 SV=1;sp|P09543-2|CN37_HUMAN Isoform CNPI of 2,3-cyclic-nucleotide 3-phosphodiesterase OS=Homo sapiens OX=9606 GN=CNP;sp|P09543|CN37_HUMAN 2,	9	17	17	17	13	14	10	9	9	9	13	12	14	13	14	10	9	9	9	13	12	14	13	14	10	9	9	9	13	12	14	43.9	43.9	43.9	45.098	401	401;401;421;298;164;186;144;153;120	0	149.71	By MS/MS	By MS/MS
204	A0A024R1T9;Q4LE36;P53396;A0A024R1Y2;P53396-2;P53396-3;Q8N9C4;K7EIE7;K7ESG8	A0A024R1T9;Q4LE36;P53396;A0A024R1Y2;P53396-2;P53396-3;Q8N9C4	54;54;54;52;52;40;33;6;5	54;54;54;52;52;40;33;6;5	54;54;54;52;52;40;33;6;5	ATP-citrate synthase	ACLY;ACLY variant protein	tr|A0A024R1T9|A0A024R1T9_HUMAN ATP-citrate synthase OS=Homo sapiens OX=9606 GN=ACLY PE=3 SV=1;tr|Q4LE36|Q4LE36_HUMAN ACLY variant protein (Fragment) OS=Homo sapiens OX=9606 GN=ACLY variant protein PE=2 SV=1;sp|P53396|ACLY_HUMAN ATP-citrate synthase OS=Homo	9	54	54	54	44	43	49	44	41	47	47	44	46	44	43	49	44	41	47	47	44	46	44	43	49	44	41	47	47	44	46	63.2	63.2	63.2	120.84	1101	1101;1137;1101;1091;1091;830;701;133;109	0	323.31	By MS/MS	By MS/MS
205	A0A024R1U0;P46060;B4DY16;B4E0U0;H0Y4Q3;Q9BSK3;B0QYT5;B0QYT4;Q8WUS7;B0QYT6	A0A024R1U0;P46060;B4DY16;B4E0U0	29;29;24;18;13;10;5;5;4;1	29;29;24;18;13;10;5;5;4;1	29;29;24;18;13;10;5;5;4;1	Ran GTPase-activating protein 1	RANGAP1	tr|A0A024R1U0|A0A024R1U0_HUMAN Ran GTPase activating protein 1, isoform CRA_d OS=Homo sapiens OX=9606 GN=RANGAP1 PE=4 SV=1;sp|P46060|RAGP1_HUMAN Ran GTPase-activating protein 1 OS=Homo sapiens OX=9606 GN=RANGAP1 PE=1 SV=1;tr|B4DY16|B4DY16_HUMAN cDNA FLJ513	10	29	29	29	27	26	26	24	24	26	27	26	26	27	26	26	24	24	26	27	26	26	27	26	26	24	24	26	27	26	26	68	68	68	63.541	587	587;587;532;373;253;213;100;133;60;37	0	258.03	By MS/MS	By MS/MS
206	A0A024R1U2;Q7RTV0	A0A024R1U2;Q7RTV0	2;2	2;2	2;2	PHD finger-like domain-containing protein 5A	PHF5A	tr|A0A024R1U2|A0A024R1U2_HUMAN PHD finger protein 5A, isoform CRA_a OS=Homo sapiens OX=9606 GN=PHF5A PE=4 SV=1;sp|Q7RTV0|PHF5A_HUMAN PHD finger-like domain-containing protein 5A OS=Homo sapiens OX=9606 GN=PHF5A PE=1 SV=1	2	2	2	2	1	1	2	1	1	1	1	2	1	1	1	2	1	1	1	1	2	1	1	1	2	1	1	1	1	2	1	28.2	28.2	28.2	12.405	110	110;110	0	14.099	By MS/MS	By MS/MS
207	A0A024R1U4;P51148;P51148-2;K7ERI8;F8VVK3;F8VWU4;K7ENY4;F8VSF8;F8VVZ0;F8VUA5;P61020-2;K7EIP6;F8WCY6;F8WD79;F8VPW9;F8VWZ7	A0A024R1U4;P51148;P51148-2;K7ERI8;F8VVK3	10;10;10;7;6;4;4;3;3;3;3;1;1;1;1;1	10;10;10;7;6;4;4;3;3;3;3;1;1;1;1;1	3;3;3;0;0;0;0;0;0;0;0;1;0;0;0;0	Ras-related protein Rab-5C	RAB5C	tr|A0A024R1U4|A0A024R1U4_HUMAN RAB5C, member RAS oncogene family, isoform CRA_a OS=Homo sapiens OX=9606 GN=RAB5C PE=4 SV=1;sp|P51148|RAB5C_HUMAN Ras-related protein Rab-5C OS=Homo sapiens OX=9606 GN=RAB5C PE=1 SV=2;sp|P51148-2|RAB5C_HUMAN Isoform 2 of Ras-	16	10	10	3	9	9	9	10	9	10	10	9	9	9	9	9	10	9	10	10	9	9	3	3	2	3	3	3	3	3	3	67.1	67.1	17.6	23.482	216	216;216;249;161;124;91;150;74;100;115;174;27;62;65;73;79	0	72.347	By MS/MS	By MS/MS
208	B7Z4J4;B7Z5R6;A0A024R1Y3;A8K1U0;A0A024R1V3;Q14596-2;Q14596	B7Z4J4;B7Z5R6;A0A024R1Y3;A8K1U0;A0A024R1V3;Q14596-2;Q14596	1;1;1;1;1;1;1	1;1;1;1;1;1;1	1;1;1;1;1;1;1	Next to BRCA1 gene 1 protein	NBR1	tr|B7Z4J4|B7Z4J4_HUMAN cDNA FLJ55105, highly similar to Next to BRCA1 gene 1 protein OS=Homo sapiens OX=9606 PE=2 SV=1;tr|B7Z5R6|B7Z5R6_HUMAN Next to BRCA1 gene 1 protein OS=Homo sapiens OX=9606 GN=NBR1 PE=1 SV=1;tr|A0A024R1Y3|A0A024R1Y3_HUMAN Neighbor of	7	1	1	1	1	1	0	0	1	1	1	0	0	1	1	0	0	1	1	1	0	0	1	1	0	0	1	1	1	0	0	9.2	9.2	9.2	23.363	217	217;837;897;966;966;937;966	0.0020408	2.1152	By MS/MS	By MS/MS
209	E4W6B6;B2R4D8;A0A024R1V4;P61353;K7ELC7;K7EQQ9;Q6LCU2;K7ERY7	E4W6B6;B2R4D8;A0A024R1V4;P61353;K7ELC7	6;6;6;6;5;1;1;1	6;6;6;6;5;1;1;1	6;6;6;6;5;1;1;1	60S ribosomal protein L27	RPL27	tr|E4W6B6|E4W6B6_HUMAN RPL27/NME2 fusion protein (Fragment) OS=Homo sapiens OX=9606 GN=RPL27 PE=2 SV=1;tr|B2R4D8|B2R4D8_HUMAN 60S ribosomal protein L27 OS=Homo sapiens OX=9606 PE=2 SV=1;tr|A0A024R1V4|A0A024R1V4_HUMAN 60S ribosomal protein L27 OS=Homo sapie	8	6	6	6	4	5	6	5	4	6	5	5	4	4	5	6	5	4	6	5	5	4	4	5	6	5	4	6	5	5	4	49.2	49.2	49.2	14.257	126	126;136;136;136;144;38;40;40	0	26.709	By MS/MS	By MS/MS
210	P35227;A0A024R1V6;J3KT13	P35227;A0A024R1V6;J3KT13	2;2;1	2;2;1	2;2;1	Polycomb group RING finger protein 2	PCGF2	sp|P35227|PCGF2_HUMAN Polycomb group RING finger protein 2 OS=Homo sapiens OX=9606 GN=PCGF2 PE=1 SV=1;tr|A0A024R1V6|A0A024R1V6_HUMAN Polycomb group ring finger 2, isoform CRA_b OS=Homo sapiens OX=9606 GN=PCGF2 PE=1 SV=1;tr|J3KT13|J3KT13_HUMAN Polycomb grou	3	2	2	2	1	2	1	1	1	1	1	1	1	1	2	1	1	1	1	1	1	1	1	2	1	1	1	1	1	1	1	12.5	12.5	12.5	37.788	344	344;344;257	0	3.2895	By MS/MS	By MS/MS
211	A0A024R1W3;Q96AY3;B4DJJ5;Q6ZME7;Q658U4;Q8NAG5;K7ELI6;K7EM43;K7ESG6;C9JPC3;H0Y827;Q96AY3-2	A0A024R1W3;Q96AY3;B4DJJ5;Q6ZME7;Q658U4;Q8NAG5	8;8;7;7;7;4;3;2;2;1;1;1	8;8;7;7;7;4;3;2;2;1;1;1	7;7;6;6;6;3;2;2;1;0;1;1	Peptidyl-prolyl cis-trans isomerase FKBP10	FKBP10;DKFZp666D193	tr|A0A024R1W3|A0A024R1W3_HUMAN Peptidylprolyl isomerase OS=Homo sapiens OX=9606 GN=FKBP10 PE=4 SV=1;sp|Q96AY3|FKB10_HUMAN Peptidyl-prolyl cis-trans isomerase FKBP10 OS=Homo sapiens OX=9606 GN=FKBP10 PE=1 SV=1;tr|B4DJJ5|B4DJJ5_HUMAN Peptidylprolyl isomerase	12	8	8	7	7	6	6	5	4	5	6	1	5	7	6	6	5	4	5	6	1	5	6	5	5	5	4	5	5	1	4	16.3	16.3	15.1	64.244	582	582;582;510;543;582;470;171;147;172;81;386;355	0	11.026	By MS/MS	By MS/MS
212	A0A024R1W6;Q8N138-4;Q8N138;J3KTF9;J3QRM9;F8VXD5	A0A024R1W6;Q8N138-4;Q8N138;J3KTF9;J3QRM9	3;3;3;2;2;1	3;3;3;2;2;1	1;1;1;0;1;0	ORM1-like protein 3	ORMDL3	tr|A0A024R1W6|A0A024R1W6_HUMAN ORM1-like protein OS=Homo sapiens OX=9606 GN=ORMDL3 PE=3 SV=1;sp|Q8N138-4|ORML3_HUMAN Isoform 2 of ORM1-like protein 3 OS=Homo sapiens OX=9606 GN=ORMDL3;sp|Q8N138|ORML3_HUMAN ORM1-like protein 3 OS=Homo sapiens OX=9606 GN=ORM	6	3	3	1	2	2	1	2	2	1	2	2	1	2	2	1	2	2	1	2	2	1	1	1	1	1	0	1	1	1	0	21.6	21.6	9.8	17.494	153	153;137;153;102;129;119	0	5.8968	By MS/MS	By MS/MS
213	A0A024R1X3;Q9BRG1;K7EKV4;K7ENE3;K7EP45	A0A024R1X3;Q9BRG1;K7EKV4;K7ENE3	6;6;4;3;1	6;6;4;3;1	6;6;4;3;1	Vacuolar protein-sorting-associated protein 25	VPS25	tr|A0A024R1X3|A0A024R1X3_HUMAN Vacuolar protein sorting 25 (Yeast), isoform CRA_a OS=Homo sapiens OX=9606 GN=VPS25 PE=4 SV=1;sp|Q9BRG1|VPS25_HUMAN Vacuolar protein-sorting-associated protein 25 OS=Homo sapiens OX=9606 GN=VPS25 PE=1 SV=1;tr|K7EKV4|K7EKV4_HU	5	6	6	6	3	5	5	4	3	4	5	4	3	3	5	5	4	3	4	5	4	3	3	5	5	4	3	4	5	4	3	54.5	54.5	54.5	20.747	176	176;176;111;108;99	0	18.709	By MS/MS	By MS/MS
214	A0A0S2Z487;A0A024R1X8;P14923;A0A0S2Z495;C9JK18;C9JKY1;Q7KZ86;C9JTX4;C9J826;C9JPI2;K7ERP3	A0A0S2Z487;A0A024R1X8;P14923	27;27;27;13;8;8;6;6;6;1;1	15;15;15;11;0;0;2;0;0;0;0	15;15;15;11;0;0;2;0;0;0;0	Junction plakoglobin	JUP	tr|A0A0S2Z487|A0A0S2Z487_HUMAN Junction plakoglobin isoform 1 (Fragment) OS=Homo sapiens OX=9606 GN=JUP PE=2 SV=1;tr|A0A024R1X8|A0A024R1X8_HUMAN Junction plakoglobin, isoform CRA_a OS=Homo sapiens OX=9606 GN=JUP PE=4 SV=1;sp|P14923|PLAK_HUMAN Junction plak	11	27	15	15	26	25	26	22	23	26	26	20	23	15	13	14	15	13	14	14	10	13	15	13	14	15	13	14	14	10	13	52.2	32.8	32.8	81.744	745	745;745;745;334;295;297;171;235;276;86;104	0	191.75	By MS/MS	By MS/MS
215	B2RBC7;CON__sp|C_Q9C075-2|K1C23_HUMAN;C_Q9C075-2;Q8TC04;CON__sp|C_Q9C075|K1C23_HUMAN;C_Q9C075;A0A024R1X9;Q9C075-2;Q9C075	B2RBC7;CON__sp|C_Q9C075-2|K1C23_HUMAN;C_Q9C075-2;Q8TC04;CON__sp|C_Q9C075|K1C23_HUMAN;C_Q9C075;A0A024R1X9;Q9C075-2;Q9C075	1;1;1;1;1;1;1;1;1	1;1;1;1;1;1;1;1;1	1;1;1;1;1;1;1;1;1	Keratin, type I cytoskeletal 23	KRT23	tr|B2RBC7|B2RBC7_HUMAN cDNA, FLJ95443, highly similar to Homo sapiens keratin 23 (histone deacetylase inducible) (KRT23), transcript variant 2, mRNA OS=Homo sapiens OX=9606 PE=2 SV=1;;sp|C_Q9C075-2|K1C23_HUMAN __CONT Isoform 2 of Keratin, type I cytoskelet	9	1	1	1	1	1	0	0	0	0	0	0	0	1	1	0	0	0	0	0	0	0	1	1	0	0	0	0	0	0	0	5.3	5.3	5.3	24.33	209	209;285;285;422;422;422;422;285;422	0	3.9705	By MS/MS	By matching
216	A0A024R1Z1;P49427;U3KQ77;U3KPV8	A0A024R1Z1;P49427	3;3;1;1	3;3;1;1	2;2;0;0	Ubiquitin-conjugating enzyme E2 R1	CDC34	tr|A0A024R1Z1|A0A024R1Z1_HUMAN Cell division cycle 34, isoform CRA_a OS=Homo sapiens OX=9606 GN=CDC34 PE=3 SV=1;sp|P49427|UB2R1_HUMAN Ubiquitin-conjugating enzyme E2 R1 OS=Homo sapiens OX=9606 GN=CDC34 PE=1 SV=2	4	3	3	2	1	2	1	2	3	1	2	2	2	1	2	1	2	3	1	2	2	2	0	1	0	1	2	0	2	1	1	11	11	7.6	26.736	236	236;236;119;146	0	5.2419	By MS/MS	By MS/MS
217	A0A024R1Z6;Q99536;Q99536-3;B3KUF8;Q99536-2;K7ERT7;K7ESA3;K7ENX2;K7EM19;K7EJM4;K7ER81	A0A024R1Z6;Q99536;Q99536-3;B3KUF8;Q99536-2	23;23;19;15;13;10;7;6;6;2;1	23;23;19;15;13;10;7;6;6;2;1	23;23;19;15;13;10;7;6;6;2;1	Synaptic vesicle membrane protein VAT-1 homolog	VAT1	tr|A0A024R1Z6|A0A024R1Z6_HUMAN Vesicle amine transport protein 1 homolog (T californica), isoform CRA_a OS=Homo sapiens OX=9606 GN=VAT1 PE=4 SV=1;sp|Q99536|VAT1_HUMAN Synaptic vesicle membrane protein VAT-1 homolog OS=Homo sapiens OX=9606 GN=VAT1 PE=1 SV=2	11	23	23	23	19	19	19	19	19	21	20	16	20	19	19	19	19	19	21	20	16	20	19	19	19	19	19	21	20	16	20	68.4	68.4	68.4	41.92	393	393;393;325;300;259;146;125;151;154;30;92	0	292.81	By MS/MS	By MS/MS
218	A0A024R201;Q9UNM6;Q53GN6;B2RBM7;Q9Y6E3;A0A087WUL9;Q9UNM6-2;B4DJ66;J3KNQ3;E9PL38;H0YD73;Q9UNM7;E9PQG3;Q5HYL3;E9PPD2;F8W8J6	A0A024R201;Q9UNM6;Q53GN6;B2RBM7;Q9Y6E3;A0A087WUL9;Q9UNM6-2;B4DJ66;J3KNQ3;E9PL38	28;26;25;25;24;23;23;22;22;16;13;10;6;5;4;3	28;26;25;25;24;23;23;22;22;16;13;10;6;5;4;3	28;26;25;25;24;23;23;22;22;16;13;10;6;5;4;3	26S proteasome non-ATPase regulatory subunit 13	PSMD13	tr|A0A024R201|A0A024R201_HUMAN Proteasome (Prosome, macropain) 26S subunit, non-ATPase, 13, isoform CRA_a OS=Homo sapiens OX=9606 GN=PSMD13 PE=4 SV=1;sp|Q9UNM6|PSD13_HUMAN 26S proteasome non-ATPase regulatory subunit 13 OS=Homo sapiens OX=9606 GN=PSMD13 PE	16	28	28	28	26	25	23	24	24	24	27	22	24	26	25	23	24	24	24	27	22	24	26	25	23	24	24	24	27	22	24	86.7	86.7	86.7	42.918	376	376;376;376;376;377;377;378;311;349;263;221;160;113;72;70;72	0	269.22	By MS/MS	By MS/MS
219	V9HWJ8;A0A024R203;P61289;P61289-3;P61289-2;K9J957;Q6FHK7;K7ENH2;B3KQ25;K7ESG5;A0A087WTV2;B7Z8D3;J7FRP4;K7EMD0;K7EPX6;K7EKR3	V9HWJ8;A0A024R203;P61289;P61289-3;P61289-2;K9J957;Q6FHK7;K7ENH2;B3KQ25;K7ESG5;A0A087WTV2	14;14;14;14;14;13;13;10;8;8;7;6;6;4;4;4	14;14;14;14;14;13;13;10;8;8;7;6;6;4;4;4	14;14;14;14;14;13;13;10;8;8;7;6;6;4;4;4	Proteasome activator complex subunit 3	HEL-S-283;PSME3	tr|V9HWJ8|V9HWJ8_HUMAN Epididymis secretory protein Li 283 OS=Homo sapiens OX=9606 GN=HEL-S-283 PE=2 SV=1;tr|A0A024R203|A0A024R203_HUMAN Proteasome (Prosome, macropain) activator subunit 3 (PA28 gamma Ki), isoform CRA_a OS=Homo sapiens OX=9606 GN=PSME3 PE=	16	14	14	14	14	13	13	14	12	13	12	11	11	14	13	13	14	12	13	12	11	11	14	13	13	14	12	13	12	11	11	59.4	59.4	59.4	29.506	254	254;265;254;265;267;231;254;179;193;198;170;130;170;96;110;118	0	88.884	By MS/MS	By MS/MS
220	K7EIY6;A0A024R206;Q9BV68;A8K0Q1;U3KQF4;O60372;Q9NPN4	K7EIY6;A0A024R206;Q9BV68;A8K0Q1;U3KQF4	5;5;5;4;3;2;2	5;5;5;4;3;2;2	5;5;5;4;3;2;2	E3 ubiquitin-protein ligase RNF126	RNF126	tr|K7EIY6|K7EIY6_HUMAN E3 ubiquitin-protein ligase RNF126 (Fragment) OS=Homo sapiens OX=9606 GN=RNF126 PE=1 SV=7;tr|A0A024R206|A0A024R206_HUMAN Ring finger protein 126, isoform CRA_b OS=Homo sapiens OX=9606 GN=RNF126 PE=4 SV=1;sp|Q9BV68|RN126_HUMAN E3 ubiq	7	5	5	5	5	4	5	4	3	3	5	3	5	5	4	5	4	3	3	5	3	5	5	4	5	4	3	3	5	3	5	24	24	24	30.785	283	283;311;311;311;74;103;163	0	23.46	By MS/MS	By MS/MS
221	O76080;A0A024R219;Q5QPB1	O76080;A0A024R219;Q5QPB1	3;3;2	3;3;2	3;3;2	AN1-type zinc finger protein 5	ZFAND5;ZA20D2	sp|O76080|ZFAN5_HUMAN AN1-type zinc finger protein 5 OS=Homo sapiens OX=9606 GN=ZFAND5 PE=1 SV=1;tr|A0A024R219|A0A024R219_HUMAN Zinc finger, A20 domain containing 2, isoform CRA_a OS=Homo sapiens OX=9606 GN=ZA20D2 PE=4 SV=1;tr|Q5QPB1|Q5QPB1_HUMAN AN1-type	3	3	3	3	2	3	3	2	2	2	2	2	2	2	3	3	2	2	2	2	2	2	2	3	3	2	2	2	2	2	2	30	30	30	23.132	213	213;213;211	0	10.9	By MS/MS	By MS/MS
222	A0A024R222;B4DHQ3;Q9Y617;A0A024R280;Q9Y617-2;B4DHX7;A9LS35	A0A024R222;B4DHQ3;Q9Y617;A0A024R280;Q9Y617-2	18;18;18;16;16;6;1	18;18;18;16;16;6;1	18;18;18;16;16;6;1	Phosphoserine aminotransferase	PSAT1	tr|A0A024R222|A0A024R222_HUMAN Phosphoserine aminotransferase OS=Homo sapiens OX=9606 GN=PSAT1 PE=3 SV=1;tr|B4DHQ3|B4DHQ3_HUMAN Phosphoserine aminotransferase OS=Homo sapiens OX=9606 PE=2 SV=1;sp|Q9Y617|SERC_HUMAN Phosphoserine aminotransferase OS=Homo sap	7	18	18	18	18	18	15	17	16	16	18	14	16	18	18	15	17	16	16	18	14	16	18	18	15	17	16	16	18	14	16	65.7	65.7	65.7	40.422	370	370;415;370;324;324;194;20	0	106.98	By MS/MS	By MS/MS
223	A0A024R223;A0A024R238;Q96RL7-4;Q96RL7-2;Q96RL7-3;Q96RL7;B3KW31	A0A024R223;A0A024R238;Q96RL7-4;Q96RL7-2;Q96RL7-3;Q96RL7	3;3;3;3;3;3;1	3;3;3;3;3;3;1	3;3;3;3;3;3;1	Vacuolar protein sorting-associated protein 13A	VPS13A	tr|A0A024R223|A0A024R223_HUMAN Vacuolar protein sorting 13A (Yeast), isoform CRA_c OS=Homo sapiens OX=9606 GN=VPS13A PE=4 SV=1;tr|A0A024R238|A0A024R238_HUMAN Vacuolar protein sorting 13A (Yeast), isoform CRA_a OS=Homo sapiens OX=9606 GN=VPS13A PE=4 SV=1;sp	7	3	3	3	1	0	1	0	0	1	0	1	0	1	0	1	0	0	1	0	1	0	1	0	1	0	0	1	0	1	0	1.3	1.3	1.3	339.18	2986	2986;2995;3069;3095;3135;3174;847	0.0079844	1.5205	By MS/MS
224	Q3ZTS5;A0A024R224;Q9H0C5-2;Q9H0C5;B7Z271	Q3ZTS5;A0A024R224;Q9H0C5-2;Q9H0C5;B7Z271	2;2;2;2;1	2;2;2;2;1	2;2;2;2;1	BTB/POZ domain-containing protein 1	BTBD1	tr|Q3ZTS5|Q3ZTS5_HUMAN BTB domain containing 1 OS=Homo sapiens OX=9606 GN=BTBD1 PE=2 SV=1;tr|A0A024R224|A0A024R224_HUMAN BTB (POZ) domain containing 1, isoform CRA_a OS=Homo sapiens OX=9606 GN=BTBD1 PE=4 SV=1;sp|Q9H0C5-2|BTBD1_HUMAN Isoform 2 of BTB/POZ do	5	2	2	2	1	1	1	1	0	2	2	2	2	1	1	1	1	0	2	2	2	2	1	1	1	1	0	2	2	2	2	16.2	16.2	16.2	52.725	482	482;482;385;482;178	0.0003867	2.6946	By MS/MS	By MS/MS
225	A0A024R231;Q9Y2T3;Q9Y2T3-3;Q9Y2T3-2;Q5SZC6;B3KUM3;H0YDZ7;B4DIP8;Q5SZC3;Q5SZC5	A0A024R231;Q9Y2T3;Q9Y2T3-3;Q9Y2T3-2;Q5SZC6	19;19;19;15;14;9;6;6;6;6	19;19;19;15;14;9;6;6;6;6	19;19;19;15;14;9;6;6;6;6	Guanine deaminase	GDA	tr|A0A024R231|A0A024R231_HUMAN Guanine deaminase OS=Homo sapiens OX=9606 GN=GDA PE=3 SV=1;sp|Q9Y2T3|GUAD_HUMAN Guanine deaminase OS=Homo sapiens OX=9606 GN=GDA PE=1 SV=1;sp|Q9Y2T3-3|GUAD_HUMAN Isoform 3 of Guanine deaminase OS=Homo sapiens OX=9606 GN=GDA;s	10	19	19	19	16	14	15	14	13	15	13	13	14	16	14	15	14	13	15	13	13	14	16	14	15	14	13	15	13	13	14	66.7	66.7	66.7	51.002	454	454;454;471;380;393;233;176;178;179;195	0	87.415	By MS/MS	By MS/MS
226	Q9UDY2-7;Q9UDY2;Q9UDY2-3;A0A1B0GTW1;A0A2R8YDH4;A0A3B3ITE1;A0A024R233;Q9UDY2-6;A0A3B3IRI3;B7Z954;A0A3B3ISZ5;Q9UDY2-4;Q9UDY2-2;A0A024R225;B7Z2R3;A0A3B3IU51;A0A3B3IRV6;A0A3B3ISF1;A0A3B3IS03;Q9UDY2-5;A0A3B3IT83;A0A3B3IU26;B1AN86;U3KQJ2	Q9UDY2-7;Q9UDY2;Q9UDY2-3;A0A1B0GTW1;A0A2R8YDH4;A0A3B3ITE1;A0A024R233;Q9UDY2-6;A0A3B3IRI3;B7Z954;A0A3B3ISZ5;Q9UDY2-4;Q9UDY2-2;A0A024R225;B7Z2R3;A0A3B3IU51;A0A3B3IRV6;A0A3B3ISF1;A0A3B3IS03;Q9UDY2-5;A0A3B3IT83	10;10;10;10;10;10;10;9;9;9;8;8;8;8;8;8;7;7;7;7;6;1;1;1	10;10;10;10;10;10;10;9;9;9;8;8;8;8;8;8;7;7;7;7;6;1;1;1	10;10;10;10;10;10;10;9;9;9;8;8;8;8;8;8;7;7;7;7;6;1;1;1	Tight junction protein ZO-2	TJP2	sp|Q9UDY2-7|ZO2_HUMAN Isoform 7 of Tight junction protein ZO-2 OS=Homo sapiens OX=9606 GN=TJP2;sp|Q9UDY2|ZO2_HUMAN Tight junction protein ZO-2 OS=Homo sapiens OX=9606 GN=TJP2 PE=1 SV=2;sp|Q9UDY2-3|ZO2_HUMAN Isoform C1 of Tight junction protein ZO-2 OS=Homo	24	10	10	10	4	6	6	6	4	5	7	7	6	4	6	6	6	4	5	7	7	6	4	6	6	6	4	5	7	7	6	15	15	15	137.34	1221	1221;1190;1167;1249;1319;1191;1190;1157;1128;1108;1099;1020;1043;1043;1020;1047;851;989;652;993;621;156;161;134	0	23.694	By MS/MS	By MS/MS
227	A0A024R235;Q5VYS8-6;Q5VYS8;Q5VYS8-2;Q5VYS8-4;Q5VYS8-3;Q5VYT0;Q5VYS9;X6R3Q3;Q5VYS8-5	A0A024R235;Q5VYS8-6;Q5VYS8;Q5VYS8-2;Q5VYS8-4;Q5VYS8-3	6;6;6;4;4;3;1;1;1;1	6;6;6;4;4;3;1;1;1;1	6;6;6;4;4;3;1;1;1;1	Terminal uridylyltransferase 7	ZCCHC6	tr|A0A024R235|A0A024R235_HUMAN Zinc finger, CCHC domain containing 6, isoform CRA_b OS=Homo sapiens OX=9606 GN=ZCCHC6 PE=4 SV=1;sp|Q5VYS8-6|TUT7_HUMAN Isoform 6 of Terminal uridylyltransferase 7 OS=Homo sapiens OX=9606 GN=TUT7;sp|Q5VYS8|TUT7_HUMAN Terminal	10	6	6	6	5	2	4	2	2	4	2	1	3	5	2	4	2	2	4	2	1	3	5	2	4	2	2	4	2	1	3	6.7	6.7	6.7	166.97	1457	1457;1457;1495;615;1259;544;124;168;784;412	0	5.5532	By MS/MS	By MS/MS
228	G9FP35;A0A024R240;P50148;G3V1P7;B7Z581;B1AM21	G9FP35;A0A024R240;P50148;G3V1P7	9;9;9;5;4;3	4;4;4;1;0;2	4;4;4;1;0;2	Guanine nucleotide-binding protein G(q) subunit alpha	GNAQ	tr|G9FP35|G9FP35_HUMAN Guanine nucleotide binding protein OS=Homo sapiens OX=9606 GN=GNAQ PE=2 SV=1;tr|A0A024R240|A0A024R240_HUMAN Epididymis secretory sperm binding protein OS=Homo sapiens OX=9606 GN=GNAQ PE=2 SV=1;sp|P50148|GNAQ_HUMAN Guanine nucleotide-	6	9	4	4	7	7	6	6	8	8	7	6	7	3	2	2	2	4	3	3	2	3	3	2	2	2	4	3	3	2	3	35.1	18.1	18.1	42.111	359	359;359;359;157;157;170	0	9.8547	By MS/MS	By MS/MS
229	Q76FK4;Q76FK4-4;A0A024R250;F5H101;F8WE42;Q76FK4-2;A6H8Z4;Q6AI50;B4DM91;F5GWN9;A0A0A0MSJ1;F5H8B8;F5H7D5;F5GXV1;F5H0I5;F5H797;F5H532;F5H692	Q76FK4;Q76FK4-4;A0A024R250;F5H101;F8WE42;Q76FK4-2;A6H8Z4;Q6AI50;B4DM91;F5GWN9;A0A0A0MSJ1	7;7;7;7;6;6;6;6;6;4;4;2;1;1;1;1;1;1	7;7;7;7;6;6;6;6;6;4;4;2;1;1;1;1;1;1	7;7;7;7;6;6;6;6;6;4;4;2;1;1;1;1;1;1	Nucleolar protein 8	NOL8;DKFZp686P12242	sp|Q76FK4|NOL8_HUMAN Nucleolar protein 8 OS=Homo sapiens OX=9606 GN=NOL8 PE=1 SV=1;sp|Q76FK4-4|NOL8_HUMAN Isoform 4 of Nucleolar protein 8 OS=Homo sapiens OX=9606 GN=NOL8;tr|A0A024R250|A0A024R250_HUMAN Nucleolar protein 8, isoform CRA_a OS=Homo sapiens OX=	18	7	7	7	2	2	4	1	2	4	4	2	2	2	2	4	1	2	4	4	2	2	2	2	4	1	2	4	4	2	2	9.1	9.1	9.1	131.61	1167	1167;1129;1173;1085;969;1099;1099;1085;933;413;257;145;52;86;130;109;101;146	0	12.666	By MS/MS	By MS/MS
230	A0A024R254;Q9Y5V3;Q9Y5V3-2	A0A024R254;Q9Y5V3;Q9Y5V3-2	6;6;6	5;5;5	2;2;2	Melanoma-associated antigen D1	MAGED1	tr|A0A024R254|A0A024R254_HUMAN Melanoma antigen family D, 1, isoform CRA_a OS=Homo sapiens OX=9606 GN=MAGED1 PE=4 SV=1;sp|Q9Y5V3|MAGD1_HUMAN Melanoma-associated antigen D1 OS=Homo sapiens OX=9606 GN=MAGED1 PE=1 SV=3;sp|Q9Y5V3-2|MAGD1_HUMAN Isoform 2 of Mel	3	6	5	2	2	3	3	2	1	1	2	2	3	2	3	3	1	1	1	2	2	3	0	1	0	0	0	0	1	1	1	11.6	10	3.1	86.178	778	778;778;834	0	29.552	By MS/MS	By MS/MS
231	A0A024R259;O43310;O43310-2	A0A024R259;O43310;O43310-2	2;2;2	2;2;2	2;2;2	CBP80/20-dependent translation initiation factor	KIAA0427;CTIF	tr|A0A024R259|A0A024R259_HUMAN KIAA0427, isoform CRA_a OS=Homo sapiens OX=9606 GN=KIAA0427 PE=4 SV=1;sp|O43310|CTIF_HUMAN CBP80/20-dependent translation initiation factor OS=Homo sapiens OX=9606 GN=CTIF PE=1 SV=1;sp|O43310-2|CTIF_HUMAN Isoform 2 of CBP80/2	3	2	2	2	0	2	1	0	0	1	1	0	1	0	2	1	0	0	1	1	0	1	0	2	1	0	0	1	1	0	1	5.4	5.4	5.4	67.586	598	598;598;600	0.003471	1.9197		By MS/MS
232	P18621-3;J3QQT2;A0A0A6YYL6;A0A024R261;J3KRX5;A0A087WXM6;P18621;J3QLC8;P18621-2;A0A0A0MRF8;J3KRB3;A0A087WWH0;J3QS96;A0A087WY81;A4D1R6;A4D1R5;J3KSJ0	P18621-3;J3QQT2;A0A0A6YYL6;A0A024R261;J3KRX5;A0A087WXM6;P18621;J3QLC8;P18621-2;A0A0A0MRF8;J3KRB3;A0A087WWH0;J3QS96	9;9;9;9;9;9;9;8;8;8;6;6;6;4;1;1;1	9;9;9;9;9;9;9;8;8;8;6;6;6;4;1;1;1	9;9;9;9;9;9;9;8;8;8;6;6;6;4;1;1;1	60S ribosomal protein L17	RPL17;RPL17-C18orf32;hCG_24487	sp|P18621-3|RL17_HUMAN Isoform 3 of 60S ribosomal protein L17 OS=Homo sapiens OX=9606 GN=RPL17;tr|J3QQT2|J3QQT2_HUMAN 60S ribosomal protein L17 (Fragment) OS=Homo sapiens OX=9606 GN=RPL17 PE=1 SV=1;tr|A0A0A6YYL6|A0A0A6YYL6_HUMAN Protein RPL17-C18orf32 OS=H	17	9	9	9	9	9	9	9	8	9	8	8	9	9	9	9	9	8	9	8	8	9	9	9	9	9	8	9	8	8	9	38.2	38.2	38.2	26.372	228	228;171;228;184;174;169;184;174;146;190;129;131;138;97;102;282;56	0	76.227	By MS/MS	By MS/MS
233	K7EIU8;A0A024R274;Q13485;Q9BYG6;A0A0S2Z4B2;K7ES96;A0A087WUF3;U6BKH8;K7EIJ2;K7ENG8;B4DZP1	K7EIU8;A0A024R274;Q13485;Q9BYG6;A0A0S2Z4B2	8;8;8;5;5;3;2;1;1;1;1	8;8;8;5;5;3;2;1;1;1;1	8;8;8;5;5;3;2;1;1;1;1	Mothers against decapentaplegic homolog;Mothers against decapentaplegic homolog 4	SMAD4	tr|K7EIU8|K7EIU8_HUMAN Mothers against decapentaplegic homolog OS=Homo sapiens OX=9606 GN=SMAD4 PE=1 SV=1;tr|A0A024R274|A0A024R274_HUMAN Mothers against decapentaplegic homolog OS=Homo sapiens OX=9606 GN=SMAD4 PE=2 SV=1;sp|Q13485|SMAD4_HUMAN Mothers agains	11	8	8	8	7	6	5	4	5	4	5	6	3	7	6	5	4	5	4	5	6	3	7	6	5	4	5	4	5	6	3	30.7	30.7	30.7	50.052	456	456;552;552;436;486;320;220;60;140;151;177	0	33.471	By MS/MS	By MS/MS
234	A0A024R275;Q969G6;B2RDZ2	A0A024R275;Q969G6;B2RDZ2	2;2;1	2;2;1	2;2;1	Riboflavin kinase	RFK	tr|A0A024R275|A0A024R275_HUMAN Riboflavin kinase, isoform CRA_a OS=Homo sapiens OX=9606 GN=RFK PE=4 SV=1;sp|Q969G6|RIFK_HUMAN Riboflavin kinase OS=Homo sapiens OX=9606 GN=RFK PE=1 SV=2;tr|B2RDZ2|B2RDZ2_HUMAN cDNA, FLJ96841 OS=Homo sapiens OX=9606 PE=2 SV=1	3	2	2	2	2	2	2	2	2	2	2	2	2	2	2	2	2	2	2	2	2	2	2	2	2	2	2	2	2	2	2	19.8	19.8	19.8	18.41	162	162;155;162	0	4.9703	By MS/MS	By MS/MS
235	A0A024R277;O15269;Q6NUL7;Q59EQ4;B4DR90;A0A2R8Y4S0;A0A2R8Y6A2;O15269-2;A0A2R8Y763	A0A024R277;O15269;Q6NUL7;Q59EQ4	16;16;14;10;6;5;5;5;1	16;16;14;10;6;5;5;5;1	16;16;14;10;6;5;5;5;1	Serine palmitoyltransferase 1	SPTLC1	tr|A0A024R277|A0A024R277_HUMAN Serine palmitoyltransferase, long chain base subunit 1, isoform CRA_a OS=Homo sapiens OX=9606 GN=SPTLC1 PE=4 SV=1;sp|O15269|SPTC1_HUMAN Serine palmitoyltransferase 1 OS=Homo sapiens OX=9606 GN=SPTLC1 PE=1 SV=1;tr|Q6NUL7|Q6NUL	9	16	16	16	12	11	11	12	11	10	14	11	14	12	11	11	12	11	10	14	11	14	12	11	11	12	11	10	14	11	14	44.6	44.6	44.6	52.743	473	473;473;513;262;181;143;144;143;22	0	96.458	By MS/MS	By MS/MS
236	K7ERC8;A0A024R292;Q06136;Q06136-2;K7EQS7	K7ERC8;A0A024R292;Q06136;Q06136-2;K7EQS7	4;4;4;3;2	4;4;4;3;2	4;4;4;3;2	3-ketodihydrosphingosine reductase	KDSR;FVT1	tr|K7ERC8|K7ERC8_HUMAN 3-ketodihydrosphingosine reductase OS=Homo sapiens OX=9606 GN=KDSR PE=1 SV=2;tr|A0A024R292|A0A024R292_HUMAN Follicular lymphoma variant translocation 1, isoform CRA_a OS=Homo sapiens OX=9606 GN=FVT1 PE=3 SV=1;sp|Q06136|KDSR_HUMAN 3-k	5	4	4	4	2	1	0	1	1	0	2	2	2	2	1	0	1	1	0	2	2	2	2	1	0	1	1	0	2	2	2	18.5	18.5	18.5	32.726	298	298;332;332;268;155	0.00037786	2.3885	By MS/MS	By MS/MS
237	A0A024R294;Q96BD8	A0A024R294;Q96BD8	1;1	1;1	1;1	Spindle and kinetochore-associated protein 1	C18orf24;SKA1	tr|A0A024R294|A0A024R294_HUMAN Chromosome 18 open reading frame 24, isoform CRA_a OS=Homo sapiens OX=9606 GN=C18orf24 PE=4 SV=1;sp|Q96BD8|SKA1_HUMAN Spindle and kinetochore-associated protein 1 OS=Homo sapiens OX=9606 GN=SKA1 PE=1 SV=1	2	1	1	1	0	0	0	1	0	0	1	0	1	0	0	0	1	0	0	1	0	1	0	0	0	1	0	0	1	0	1	7.5	7.5	7.5	29.484	255	255;255	0.00038402	2.5973
238	A0A024R297;Q9Y657;Q5JUX0	A0A024R297;Q9Y657	3;3;1	3;3;1	3;3;1	Spindlin-1	SPIN;SPIN1	tr|A0A024R297|A0A024R297_HUMAN Spindlin, isoform CRA_a OS=Homo sapiens OX=9606 GN=SPIN PE=4 SV=1;sp|Q9Y657|SPIN1_HUMAN Spindlin-1 OS=Homo sapiens OX=9606 GN=SPIN1 PE=1 SV=3	3	3	3	3	3	2	2	3	1	2	2	1	1	3	2	2	3	1	2	2	1	1	3	2	2	3	1	2	2	1	1	17.9	17.9	17.9	29.6	262	262;262;258	0	5.3286	By MS/MS	By MS/MS
239	B1APY4;A0A024R2A0;A1L4F5;Q01974	B1APY4;A0A024R2A0;A1L4F5;Q01974	3;3;3;3	3;3;3;3	3;3;3;3	Tyrosine-protein kinase transmembrane receptor;Tyrosine-protein kinase transmembrane receptor ROR2	ROR2	tr|B1APY4|B1APY4_HUMAN Receptor tyrosine kinase-like orphan receptor 2, isoform CRA_b OS=Homo sapiens OX=9606 GN=ROR2 PE=1 SV=1;tr|A0A024R2A0|A0A024R2A0_HUMAN Receptor tyrosine kinase-like orphan receptor 2, isoform CRA_a OS=Homo sapiens OX=9606 GN=ROR2 PE	4	3	3	3	1	1	3	1	0	1	1	1	0	1	1	3	1	0	1	1	1	0	1	1	3	1	0	1	1	1	0	6	6	6	79.27	704	704;803;943;943	0.00038692	2.7	By MS/MS	By matching
240	B2R774;A0A024R2A7;P49257;Q53FS4;A0PJ85;B4DVV0	B2R774;A0A024R2A7;P49257;Q53FS4	14;14;14;13;5;2	14;14;14;13;5;2	14;14;14;13;5;2	Protein ERGIC-53	LMAN1	tr|B2R774|B2R774_HUMAN cDNA, FLJ93313, highly similar to Homo sapiens lectin, mannose-binding, 1 (LMAN1), mRNA OS=Homo sapiens OX=9606 PE=2 SV=1;tr|A0A024R2A7|A0A024R2A7_HUMAN Lectin, mannose-binding, 1, isoform CRA_b OS=Homo sapiens OX=9606 GN=LMAN1 PE=4	6	14	14	14	11	13	11	9	8	11	12	7	12	11	13	11	9	8	11	12	7	12	11	13	11	9	8	11	12	7	12	50.8	50.8	50.8	57.518	510	510;510;510;510;311;223	0	141.73	By MS/MS	By MS/MS
241	B2R9H3;A0A024R2B1;P50452;H7BXK7;A0A1B0GU38;P50452-2;C9JVA8;C9JTJ8;P50452-3	B2R9H3;A0A024R2B1;P50452;H7BXK7;A0A1B0GU38;P50452-2;C9JVA8	5;5;5;4;4;4;3;1;1	2;2;2;2;2;2;2;0;0	2;2;2;2;2;2;2;0;0	Serpin B8	SERPINB8	tr|B2R9H3|B2R9H3_HUMAN cDNA, FLJ94391, highly similar to Homo sapiens serine (or cysteine) proteinase inhibitor, clade B (ovalbumin), member 8 (SERPINB8), mRNA OS=Homo sapiens OX=9606 PE=2 SV=1;tr|A0A024R2B1|A0A024R2B1_HUMAN Serpin peptidase inhibitor, cla	9	5	2	2	5	5	5	4	3	3	5	3	4	2	2	2	1	1	0	2	0	2	2	2	2	1	1	0	2	0	2	14.4	6.4	6.4	42.754	374	374;374;374;189;259;242;164;124;192	0.0079816	1.5177	By MS/MS	By MS/MS
242	A0A024R2B6;P36952;P36952-2;C9JLM5	A0A024R2B6;P36952;P36952-2	20;20;10;8	20;20;10;8	9;9;8;8	Serpin B5	SERPINB5	tr|A0A024R2B6|A0A024R2B6_HUMAN Serpin peptidase inhibitor, clade B (Ovalbumin), member 5, isoform CRA_b OS=Homo sapiens OX=9606 GN=SERPINB5 PE=3 SV=1;sp|P36952|SPB5_HUMAN Serpin B5 OS=Homo sapiens OX=9606 GN=SERPINB5 PE=1 SV=2;sp|P36952-2|SPB5_HUMAN Isofor	4	20	20	9	15	14	15	14	13	16	17	14	15	15	14	15	14	13	16	17	14	15	6	5	6	5	5	8	7	4	6	69.3	69.3	33.3	42.1	375	375;375;231;129	0	130.91	By MS/MS	By MS/MS
243	A0A024R2B9;Q9H2F9	A0A024R2B9;Q9H2F9	1;1	1;1	1;1	Coiled-coil domain-containing protein 68	CCDC68	tr|A0A024R2B9|A0A024R2B9_HUMAN Coiled-coil domain containing 68, isoform CRA_a OS=Homo sapiens OX=9606 GN=CCDC68 PE=4 SV=1;sp|Q9H2F9|CCD68_HUMAN Coiled-coil domain-containing protein 68 OS=Homo sapiens OX=9606 GN=CCDC68 PE=1 SV=1	2	1	1	1	0	0	0	0	0	0	1	0	0	0	0	0	0	0	0	1	0	0	0	0	0	0	0	0	1	0	0	4.5	4.5	4.5	38.869	335	335;335	1	-2
244	A8K5D8;A8K4G7;A0A024R2C5;O75351;Q6PJZ4;K7EL71;K7EKZ3;B3KNH6;Q6PIW4-2;Q6PIW4	A8K5D8;A8K4G7;A0A024R2C5;O75351	13;13;13;13;2;2;2;1;1;1	13;13;13;13;2;2;2;1;1;1	10;10;10;10;2;2;2;0;0;0	Vacuolar protein sorting-associated protein 4B	VPS4B	tr|A8K5D8|A8K5D8_HUMAN cDNA FLJ75934, highly similar to Homo sapiens vacuolar protein sorting 4B (yeast) (VPS4B), mRNA OS=Homo sapiens OX=9606 PE=2 SV=1;tr|A8K4G7|A8K4G7_HUMAN cDNA FLJ78528, highly similar to Homo sapiens vacuolar protein sorting 4B (yeast	10	13	13	10	10	11	10	12	10	11	11	10	11	10	11	10	12	10	11	11	10	11	7	8	7	9	7	8	8	7	8	43.2	43.2	36.9	49.23	444	444;444;444;444;81;111;128;674;563;674	0	40.519	By MS/MS	By MS/MS
245	B4DQT8;A0A024R2D4;Q9NVJ2;B4E1J8;Q9NVJ2-2	B4DQT8;A0A024R2D4;Q9NVJ2;B4E1J8	8;8;8;7;2	8;8;8;7;2	3;3;3;2;2	ADP-ribosylation factor-like protein 8B	ARL8B	tr|B4DQT8|B4DQT8_HUMAN cDNA FLJ61158, highly similar to ADP-ribosylation factor-like protein 8B OS=Homo sapiens OX=9606 PE=2 SV=1;tr|A0A024R2D4|A0A024R2D4_HUMAN ADP-ribosylation factor-like 8B, isoform CRA_b OS=Homo sapiens OX=9606 GN=ARL8B PE=3 SV=1;sp|Q9	5	8	8	3	8	5	7	6	6	6	6	7	7	8	5	7	6	6	6	6	7	7	3	1	3	2	2	2	2	2	3	50.8	50.8	16.9	20.598	177	177;186;186;238;163	0	28.651	By MS/MS	By MS/MS
246	A0A024R2E9;B3KQM6;O95352-2;O95352;B2RB57;O95352-3;B4DQK1;C9JFF4;C9J415;H7C369;C9JE55;C9JGL2;F8WDY9;C9JNU2;C9JKA3	A0A024R2E9;B3KQM6;O95352-2;O95352;B2RB57;O95352-3;B4DQK1	11;11;11;11;9;9;8;5;3;2;2;1;1;1;1	11;11;11;11;9;9;8;5;3;2;2;1;1;1;1	11;11;11;11;9;9;8;5;3;2;2;1;1;1;1	Ubiquitin-like modifier-activating enzyme ATG7	ATG7	tr|A0A024R2E9|A0A024R2E9_HUMAN Ubiquitin-like modifier-activating enzyme ATG7 OS=Homo sapiens OX=9606 GN=ATG7 PE=3 SV=1;tr|B3KQM6|B3KQM6_HUMAN Ubiquitin-like modifier-activating enzyme ATG7 OS=Homo sapiens OX=9606 PE=2 SV=1;sp|O95352-2|ATG7_HUMAN Isoform 2	15	11	11	11	8	7	8	8	5	8	7	6	8	8	7	8	8	5	8	7	6	8	8	7	8	8	5	8	7	6	8	24.3	24.3	24.3	77.003	695	695;703;676;703;703;623;681;176;152;77;126;66;76;89;93	0	21.261	By MS/MS	By MS/MS
247	A0A024R2F4;Q9BV44;H7C0R6;H7C3J3;C9J9V2	A0A024R2F4;Q9BV44;H7C0R6	13;13;7;6;2	13;13;7;6;2	13;13;7;6;2	THUMP domain-containing protein 3	THUMPD3	tr|A0A024R2F4|A0A024R2F4_HUMAN THUMP domain containing 3, isoform CRA_a OS=Homo sapiens OX=9606 GN=THUMPD3 PE=4 SV=1;sp|Q9BV44|THUM3_HUMAN THUMP domain-containing protein 3 OS=Homo sapiens OX=9606 GN=THUMPD3 PE=1 SV=1;tr|H7C0R6|H7C0R6_HUMAN THUMP domain-co	5	13	13	13	8	7	8	10	9	7	8	10	9	8	7	8	10	9	7	8	10	9	8	7	8	10	9	7	8	10	9	44.6	44.6	44.6	57.002	507	507;507;232;269;123	0	27.169	By MS/MS	By MS/MS
248	A0A024R2I5;A0A024R2F8;Q8N4Q1;Q8N4Q1-2	A0A024R2I5;A0A024R2F8;Q8N4Q1;Q8N4Q1-2	2;2;2;2	2;2;2;2	2;2;2;2	Mitochondrial intermembrane space import and assembly protein 40	CHCHD4	tr|A0A024R2I5|A0A024R2I5_HUMAN Coiled-coil-helix-coiled-coil-helix domain containing 4, isoform CRA_a OS=Homo sapiens OX=9606 GN=CHCHD4 PE=4 SV=1;tr|A0A024R2F8|A0A024R2F8_HUMAN Coiled-coil-helix-coiled-coil-helix domain containing 4, isoform CRA_b OS=Homo	4	2	2	2	2	1	1	1	0	1	2	0	0	2	1	1	1	0	1	2	0	0	2	1	1	1	0	1	2	0	0	29.6	29.6	29.6	15.996	142	142;155;142;155	0	4.6796	By MS/MS	By MS/MS
249	A0A024R2F9;Q9BTV4;Q8TEP9;A0A0S2Z5N2;V9GY05	A0A024R2F9;Q9BTV4;Q8TEP9;A0A0S2Z5N2	11;11;8;7;2	11;11;8;7;2	11;11;8;7;2	Transmembrane protein 43	TMEM43;FLJ00144	tr|A0A024R2F9|A0A024R2F9_HUMAN Transmembrane protein 43 isoform 1 OS=Homo sapiens OX=9606 GN=TMEM43 PE=2 SV=1;sp|Q9BTV4|TMM43_HUMAN Transmembrane protein 43 OS=Homo sapiens OX=9606 GN=TMEM43 PE=1 SV=1;tr|Q8TEP9|Q8TEP9_HUMAN FLJ00144 protein (Fragment) OS=H	5	11	11	11	10	9	10	9	8	10	10	9	9	10	9	10	9	8	10	10	9	9	10	9	10	9	8	10	10	9	9	39	39	39	44.875	400	400;400;255;269;133	0	75.542	By MS/MS	By MS/MS
250	A0A024R2G2;Q9BXW9;Q9BXW9-1;Q9BXW9-3;H7BZJ7;Q9BXW9-4	A0A024R2G2;Q9BXW9;Q9BXW9-1;Q9BXW9-3	22;22;22;16;10;3	22;22;22;16;10;3	22;22;22;16;10;3	Fanconi anemia group D2 protein	FANCD2	tr|A0A024R2G2|A0A024R2G2_HUMAN Fanconi anemia, complementation group D2, isoform CRA_b OS=Homo sapiens OX=9606 GN=FANCD2 PE=4 SV=1;sp|Q9BXW9|FACD2_HUMAN Fanconi anemia group D2 protein OS=Homo sapiens OX=9606 GN=FANCD2 PE=1 SV=2;sp|Q9BXW9-1|FACD2_HUMAN Iso	6	22	22	22	16	13	13	13	12	14	12	11	11	16	13	13	13	12	14	12	11	11	16	13	13	13	12	14	12	11	11	27.1	27.1	27.1	164.13	1451	1451;1451;1471;1249;749;241	0	44.914	By MS/MS	By MS/MS
251	D3YTB1;A0A024R2G7;F8W727;P62910;A0A090N8E7	D3YTB1;A0A024R2G7;F8W727;P62910	6;6;6;6;1	6;6;6;6;1	6;6;6;6;1	60S ribosomal protein L32	RPL32	tr|D3YTB1|D3YTB1_HUMAN 60S ribosomal protein L32 (Fragment) OS=Homo sapiens OX=9606 GN=RPL32 PE=1 SV=1;tr|A0A024R2G7|A0A024R2G7_HUMAN Ribosomal protein L32, isoform CRA_a OS=Homo sapiens OX=9606 GN=RPL32 PE=4 SV=1;tr|F8W727|F8W727_HUMAN 60S ribosomal prote	5	6	6	6	6	6	5	5	5	6	6	6	6	6	6	5	5	5	6	6	6	6	6	6	5	5	5	6	6	6	6	35.3	35.3	35.3	15.616	133	133;135;153;135;132	0	24.317	By MS/MS	By MS/MS
252	O15084-1;A0A024R2G8;O15084;O15084-4;O15084-2;B4DIW9;Q53T07;A0A2R8Y7Y4;H7C209;H7C4A0;B4DS25;B7Z6Z7;Q8N8A2;Q8N8A2-4;Q8N8A2-3;Q8N8A2-5;Q8N8A2-2	O15084-1;A0A024R2G8;O15084;O15084-4;O15084-2	5;5;5;5;4;2;1;1;1;1;1;1;1;1;1;1;1	5;5;5;5;4;2;1;1;1;1;1;1;1;1;1;1;1	5;5;5;5;4;2;1;1;1;1;1;1;1;1;1;1;1	Serine/threonine-protein phosphatase 6 regulatory ankyrin repeat subunit A	ANKRD28	sp|O15084-1|ANR28_HUMAN Isoform 3 of Serine/threonine-protein phosphatase 6 regulatory ankyrin repeat subunit A OS=Homo sapiens OX=9606 GN=ANKRD28;tr|A0A024R2G8|A0A024R2G8_HUMAN Ankyrin repeat domain 28, isoform CRA_c OS=Homo sapiens OX=9606 GN=ANKRD28 PE=	17	5	5	5	3	5	4	4	4	5	3	2	3	3	5	4	4	4	5	3	2	3	3	5	4	4	4	5	3	2	3	9.6	9.6	9.6	116.54	1086	1086;1053;1053;1083;899;722;525;1056;791;316;133;507;993;919;579;367;994	0	8.1043	By MS/MS	By MS/MS
253	A0A024R2H0;A0A024R2J9;Q92609-2;Q92609;B9A6K1;C9J3F6;C9JW04;C9JDR8;C9JWX0;C9J397;C9K0P2;F2Z3C3;C9JED7;C9JNM0;C9JIU4;F2Z3I5;C9JMP7	A0A024R2H0;A0A024R2J9;Q92609-2;Q92609;B9A6K1;C9J3F6	9;9;8;8;8;5;2;2;2;2;2;2;2;2;1;1;1	9;9;8;8;8;5;2;2;2;2;2;2;2;2;1;1;1	9;9;8;8;8;5;2;2;2;2;2;2;2;2;1;1;1	TBC1 domain family member 5	TBC1D5	tr|A0A024R2H0|A0A024R2H0_HUMAN TBC1 domain family, member 5, isoform CRA_a OS=Homo sapiens OX=9606 GN=TBC1D5 PE=4 SV=1;tr|A0A024R2J9|A0A024R2J9_HUMAN TBC1 domain family, member 5, isoform CRA_b OS=Homo sapiens OX=9606 GN=TBC1D5 PE=4 SV=1;sp|Q92609-2|TBCD5_	17	9	9	9	5	4	3	3	5	4	6	4	3	5	4	3	3	5	4	6	4	3	5	4	3	3	5	4	6	4	3	21.1	21.1	21.1	89.057	795	795;795;817;795;795;593;142;183;140;129;110;88;79;74;32;40;30	0	41.271	By MS/MS	By MS/MS
254	C9J7Z4;B7Z355;A8K568;A0A024R2H2;Q8NCE0-2;Q8NCE0;Q8NCE0-5;Q8NCE0-4;Q8NCE0-3	C9J7Z4;B7Z355;A8K568;A0A024R2H2;Q8NCE0-2;Q8NCE0;Q8NCE0-5;Q8NCE0-4;Q8NCE0-3	2;2;2;2;2;2;1;1;1	2;2;2;2;2;2;1;1;1	2;2;2;2;2;2;1;1;1	tRNA-splicing endonuclease subunit Sen2	TSEN2	tr|C9J7Z4|C9J7Z4_HUMAN tRNA-splicing endonuclease subunit Sen2 (Fragment) OS=Homo sapiens OX=9606 GN=TSEN2 PE=1 SV=1;tr|B7Z355|B7Z355_HUMAN tRNA-splicing endonuclease subunit Sen2 OS=Homo sapiens OX=9606 PE=2 SV=1;tr|A8K568|A8K568_HUMAN tRNA-splicing endon	9	2	2	2	2	2	2	2	1	2	2	2	1	2	2	2	2	1	2	2	2	1	2	2	2	2	1	2	2	2	1	8.5	8.5	8.5	43.174	378	378;438;465;465;448;465;402;406;439	0	4.5008	By MS/MS	By MS/MS
255	A8K5H3;A0A024R2H4;Q9H1K0;H7C204	A8K5H3;A0A024R2H4;Q9H1K0	3;3;3;1	3;3;3;1	3;3;3;1	Rabenosyn-5	ZFYVE20;RBSN	tr|A8K5H3|A8K5H3_HUMAN cDNA FLJ78647, highly similar to Homo sapiens zinc finger, FYVE domain containing 20 (ZFYVE20), mRNA OS=Homo sapiens OX=9606 PE=2 SV=1;tr|A0A024R2H4|A0A024R2H4_HUMAN Zinc finger, FYVE domain containing 20, isoform CRA_a OS=Homo sapie	4	3	3	3	1	2	1	1	0	1	3	1	2	1	2	1	1	0	1	3	1	2	1	2	1	1	0	1	3	1	2	6.8	6.8	6.8	88.917	784	784;784;784;156	0	6.084	By MS/MS	By MS/MS
256	A0A024R2H7;Q96Q11-2;Q96Q11;F8W8C3;A0A494C181;A0A494C1D4;A0A494C0A0;A0A494C0Y2;A0A494C1P4;C9JRS7;A0A494BZV5;A0A494C1L4;Q96Q11-3	A0A024R2H7;Q96Q11-2;Q96Q11	9;9;9;3;3;3;2;2;1;1;1;1;1	9;9;9;3;3;3;2;2;1;1;1;1;1	9;9;9;3;3;3;2;2;1;1;1;1;1	CCA tRNA nucleotidyltransferase 1, mitochondrial	TRNT1	tr|A0A024R2H7|A0A024R2H7_HUMAN tRNA nucleotidyl transferase, CCA-adding, 1, isoform CRA_b OS=Homo sapiens OX=9606 GN=TRNT1 PE=3 SV=1;sp|Q96Q11-2|TRNT1_HUMAN Isoform 2 of CCA tRNA nucleotidyltransferase 1, mitochondrial OS=Homo sapiens OX=9606 GN=TRNT1;sp|Q	13	9	9	9	7	7	8	8	6	9	7	8	8	7	7	8	8	6	9	7	8	8	7	7	8	8	6	9	7	8	8	30	30	30	50.143	434	434;414;434;140;206;213;129;147;51;62;65;71;57	0	17.965	By MS/MS	By MS/MS
257	B4DW89;J3QT87;A0A024R2H8;A0A1W2PPJ5;Q96SW2-2;Q96SW2	B4DW89;J3QT87;A0A024R2H8;A0A1W2PPJ5;Q96SW2-2;Q96SW2	1;1;1;1;1;1	1;1;1;1;1;1	1;1;1;1;1;1	Protein cereblon	CRBN	tr|B4DW89|B4DW89_HUMAN cDNA FLJ52785, highly similar to Protein cereblon OS=Homo sapiens OX=9606 PE=2 SV=1;tr|J3QT87|J3QT87_HUMAN Protein cereblon (Fragment) OS=Homo sapiens OX=9606 GN=CRBN PE=1 SV=1;tr|A0A024R2H8|A0A024R2H8_HUMAN Cereblon, isoform CRA_c O	6	1	1	1	1	1	1	0	0	1	0	0	0	1	1	1	0	0	1	0	0	0	1	1	1	0	0	1	0	0	0	3.2	3.2	3.2	43.293	376	376;394;442;490;441;442	0.0024021	2.0748	By matching	By matching
258	A0A024R2I7;Q9NS91;F8WE49;Q53H10;H7C0A5;C9J0Q4;H7C3I2	A0A024R2I7;Q9NS91;F8WE49;Q53H10	9;9;8;8;1;1;1	9;9;8;8;1;1;1	9;9;8;8;1;1;1	E3 ubiquitin-protein ligase RAD18	RAD18	tr|A0A024R2I7|A0A024R2I7_HUMAN RAD18 homolog (S. cerevisiae), isoform CRA_a OS=Homo sapiens OX=9606 GN=RAD18 PE=4 SV=1;sp|Q9NS91|RAD18_HUMAN E3 ubiquitin-protein ligase RAD18 OS=Homo sapiens OX=9606 GN=RAD18 PE=1 SV=2;tr|F8WE49|F8WE49_HUMAN E3 ubiquitin-pr	7	9	9	9	7	7	4	1	5	5	8	4	9	7	7	4	1	5	5	8	4	9	7	7	4	1	5	5	8	4	9	23.8	23.8	23.8	56.194	495	495;495;310;495;79;91;131	0	10.215	By MS/MS	By MS/MS
259	A0A024R2K1;P20339;P20339-2;A0A0A1HAN9	A0A024R2K1;P20339;P20339-2;A0A0A1HAN9	9;9;8;5	6;6;5;4	6;6;5;4	Ras-related protein Rab-5A	RAB5A	tr|A0A024R2K1|A0A024R2K1_HUMAN RAB5A, member RAS oncogene family, isoform CRA_a OS=Homo sapiens OX=9606 GN=RAB5A PE=4 SV=1;sp|P20339|RAB5A_HUMAN Ras-related protein Rab-5A OS=Homo sapiens OX=9606 GN=RAB5A PE=1 SV=2;sp|P20339-2|RAB5A_HUMAN Isoform 2 of Ras-	4	9	6	6	6	7	6	5	7	6	9	5	5	3	4	3	2	4	3	6	2	2	3	4	3	2	4	3	6	2	2	60.9	46	46	23.658	215	215;215;201;215	0	13.488	By MS/MS	By MS/MS
260	A0A024R2K3;P51965;C9J2P0;H7C061;P51965-2;P51965-3;B7Z306;A0A087X283;C9J180	A0A024R2K3;P51965;C9J2P0;H7C061;P51965-2;P51965-3;B7Z306	5;5;4;4;4;4;3;2;1	3;3;2;2;2;2;1;0;0	2;2;2;1;1;1;1;0;0	Ubiquitin-conjugating enzyme E2 E1	UBE2E1	tr|A0A024R2K3|A0A024R2K3_HUMAN Ubiquitin-conjugating enzyme E2E 1 (UBC4/5 homolog, yeast), isoform CRA_a OS=Homo sapiens OX=9606 GN=UBE2E1 PE=3 SV=1;sp|P51965|UB2E1_HUMAN Ubiquitin-conjugating enzyme E2 E1 OS=Homo sapiens OX=9606 GN=UBE2E1 PE=1 SV=1;tr|C9J	9	5	3	2	4	4	5	4	4	5	4	4	4	2	2	3	2	2	3	2	2	2	2	2	2	2	2	2	2	2	2	46.6	36.8	21.2	21.404	193	193;193;147;151;160;176;167;94;164	0	9.3129	By MS/MS	By MS/MS
261	A0A1S5UZ17;A0A024R2K4;Q9Y608-2;Q9Y608-4;Q9Y608-5;Q9Y608;C9JSU1;H7C3N9;Q9Y608-3	A0A1S5UZ17;A0A024R2K4;Q9Y608-2;Q9Y608-4;Q9Y608-5;Q9Y608;C9JSU1	5;5;5;5;5;5;4;1;1	4;4;4;4;4;4;3;1;1	4;4;4;4;4;4;3;1;1	Leucine-rich repeat flightless-interacting protein 2	LRRFIP2	tr|A0A1S5UZ17|A0A1S5UZ17_HUMAN Leucine-rich repeat flightless-interacting protein 2 OS=Homo sapiens OX=9606 GN=LRRFIP2 PE=2 SV=1;tr|A0A024R2K4|A0A024R2K4_HUMAN Leucine rich repeat (In FLII) interacting protein 2, isoform CRA_b OS=Homo sapiens OX=9606 GN=LR	9	5	4	4	2	1	2	2	3	3	2	2	1	1	0	1	1	2	2	1	1	0	1	0	1	1	2	2	1	1	0	18.2	15.4	15.4	49.343	434	434;742;400;424;503;721;225;182;100	0	4.6165	By MS/MS	By matching
262	A0A024R2L1;Q8TAF3-5;Q8TAF3-4;Q8TAF3-3;Q8TAF3;Q8TAF3-2	A0A024R2L1;Q8TAF3-5;Q8TAF3-4;Q8TAF3-3;Q8TAF3	3;3;3;3;3;1	3;3;3;3;3;1	3;3;3;3;3;1	WD repeat-containing protein 48	WDR48	tr|A0A024R2L1|A0A024R2L1_HUMAN Testicular tissue protein Li 224 OS=Homo sapiens OX=9606 GN=WDR48 PE=2 SV=1;sp|Q8TAF3-5|WDR48_HUMAN Isoform 5 of WD repeat-containing protein 48 OS=Homo sapiens OX=9606 GN=WDR48;sp|Q8TAF3-4|WDR48_HUMAN Isoform 4 of WD repeat-	6	3	3	3	3	1	1	0	0	0	0	0	0	3	1	1	0	0	0	0	0	0	3	1	1	0	0	0	0	0	0	11.1	11.1	11.1	76.21	677	677;402;595;668;677;121	0	6.9615	By MS/MS	By MS/MS
263	B4DEN6;A0A024R2M6;P09110;H7C131;Q8NCW8;C9JDE9;A0A140VJX0;P09110-2;H0Y4D4;B4E072;O43203;B4DVF4	B4DEN6;A0A024R2M6;P09110;H7C131;Q8NCW8;C9JDE9;A0A140VJX0;P09110-2	8;8;8;7;7;7;5;5;3;2;2;2	8;8;8;7;7;7;5;5;3;2;2;2	8;8;8;7;7;7;5;5;3;2;2;2	3-ketoacyl-CoA thiolase, peroxisomal	ACAA1	tr|B4DEN6|B4DEN6_HUMAN cDNA FLJ55549, highly similar to 3-ketoacyl-CoA thiolase, peroxisomal OS=Homo sapiens OX=9606 PE=2 SV=1;tr|A0A024R2M6|A0A024R2M6_HUMAN Acetyl-Coenzyme A acyltransferase 1 (Peroxisomal 3-oxoacyl-Coenzyme A thiolase), isoform CRA_a OS=	12	8	8	8	7	7	6	6	7	7	8	7	6	7	7	6	6	7	7	8	7	6	7	7	6	6	7	7	8	7	6	39.9	39.9	39.9	37.243	356	356;424;424;290;326;383;331;331;237;126;132;153	0	45.561	By MS/MS	By MS/MS
264	A0A024R2M7;O95747;C9JIG9;F8WBK9	A0A024R2M7;O95747;C9JIG9	15;15;12;2	10;10;7;0	10;10;7;0	Serine/threonine-protein kinase OSR1	OXSR1	tr|A0A024R2M7|A0A024R2M7_HUMAN Oxidative-stress responsive 1, isoform CRA_a OS=Homo sapiens OX=9606 GN=OXSR1 PE=4 SV=1;sp|O95747|OXSR1_HUMAN Serine/threonine-protein kinase OSR1 OS=Homo sapiens OX=9606 GN=OXSR1 PE=1 SV=1;tr|C9JIG9|C9JIG9_HUMAN Serine/threo	4	15	10	10	15	15	15	13	13	14	14	12	14	10	10	10	9	10	9	9	8	10	10	10	10	9	10	9	9	8	10	38.3	30	30	58.022	527	527;527;468;113	0	24.491	By MS/MS	By MS/MS
265	C9JAW5;B2R4G1;A0A024R2M9;C9JNU6;Q9Y241	C9JAW5;B2R4G1;A0A024R2M9;C9JNU6;Q9Y241	1;1;1;1;1	1;1;1;1;1	1;1;1;1;1	HIG1 domain family member 1A, mitochondrial	HIGD1A	tr|C9JAW5|C9JAW5_HUMAN HIG1 domain-containing protein OS=Homo sapiens OX=9606 PE=4 SV=1;tr|B2R4G1|B2R4G1_HUMAN cDNA, FLJ92076, Homo sapiens likely ortholog of mouse hypoxia induced gene 1(HIG1), mRNA OS=Homo sapiens OX=9606 PE=2 SV=1;tr|A0A024R2M9|A0A024R2	5	1	1	1	1	1	1	1	1	1	1	1	1	1	1	1	1	1	1	1	1	1	1	1	1	1	1	1	1	1	1	21.7	21.7	21.7	8.8131	83	83;93;93;96;93	0	43	By MS/MS	By MS/MS
266	C9JPV1;B4E140;Q59GD7;A0A087WYN0;A0A024R2N0;A0A087WY96;P31641-2;P31641	C9JPV1;B4E140;Q59GD7;A0A087WYN0;A0A024R2N0;A0A087WY96;P31641-2;P31641	1;1;1;1;1;1;1;1	1;1;1;1;1;1;1;1	1;1;1;1;1;1;1;1	Transporter;Sodium- and chloride-dependent taurine transporter	SLC6A6	tr|C9JPV1|C9JPV1_HUMAN Transporter (Fragment) OS=Homo sapiens OX=9606 GN=SLC6A6 PE=1 SV=1;tr|B4E140|B4E140_HUMAN Transporter OS=Homo sapiens OX=9606 PE=2 SV=1;tr|Q59GD7|Q59GD7_HUMAN Transporter (Fragment) OS=Homo sapiens OX=9606 PE=2 SV=1;tr|A0A087WYN0|A0A	8	1	1	1	1	1	1	1	1	1	1	1	1	1	1	1	1	1	1	1	1	1	1	1	1	1	1	1	1	1	1	15.6	15.6	15.6	12.063	109	109;359;367;460;622;721;200;620	0	3.7084	By MS/MS	By MS/MS
267	C9J9K3;A0A024R2P0;A0A0C4DG17;P08865;Q96RS2;F8WD59;A0A024RCF2	C9J9K3;A0A024R2P0;A0A0C4DG17;P08865;Q96RS2	18;18;18;18;14;7;3	18;18;18;18;14;7;3	9;9;9;9;9;2;2	40S ribosomal protein SA	RPSA	tr|C9J9K3|C9J9K3_HUMAN 40S ribosomal protein SA (Fragment) OS=Homo sapiens OX=9606 GN=RPSA PE=1 SV=8;tr|A0A024R2P0|A0A024R2P0_HUMAN 40S ribosomal protein SA OS=Homo sapiens OX=9606 GN=RPSA PE=3 SV=1;tr|A0A0C4DG17|A0A0C4DG17_HUMAN 40S ribosomal protein SA O	7	18	18	9	17	18	17	17	17	17	17	17	17	17	18	17	17	17	17	17	17	17	8	9	8	8	8	8	8	8	8	71.1	71.1	24	29.404	263	263;295;300;295;295;116;161	0	323.31	By MS/MS	By MS/MS
268	A0A024R2P4;Q8NAT1	A0A024R2P4;Q8NAT1	1;1	1;1	1;1	Protein O-linked-mannose beta-1,4-N-acetylglucosaminyltransferase 2	C3orf39;POMGNT2	tr|A0A024R2P4|A0A024R2P4_HUMAN Chromosome 3 open reading frame 39, isoform CRA_a OS=Homo sapiens OX=9606 GN=C3orf39 PE=4 SV=1;sp|Q8NAT1|PMGT2_HUMAN Protein O-linked-mannose beta-1,4-N-acetylglucosaminyltransferase 2 OS=Homo sapiens OX=9606 GN=POMGNT2 PE=1	2	1	1	1	1	1	1	1	1	1	1	1	1	1	1	1	1	1	1	1	1	1	1	1	1	1	1	1	1	1	1	5.2	5.2	5.2	66.615	580	580;580	0	8.0878	By MS/MS	By MS/MS
269	B2RDZ9;A0A024R2P7;Q15024;B4DIU0	B2RDZ9;A0A024R2P7;Q15024	8;8;8;3	8;8;8;3	8;8;8;3	Exosome complex component RRP42	EXOSC7	tr|B2RDZ9|B2RDZ9_HUMAN cDNA, FLJ96850 OS=Homo sapiens OX=9606 PE=2 SV=1;tr|A0A024R2P7|A0A024R2P7_HUMAN Exosome component 7, isoform CRA_a OS=Homo sapiens OX=9606 GN=EXOSC7 PE=4 SV=1;sp|Q15024|EXOS7_HUMAN Exosome complex component RRP42 OS=Homo sapiens OX=9	4	8	8	8	7	8	7	7	8	6	5	5	8	7	8	7	7	8	6	5	5	8	7	8	7	7	8	6	5	5	8	39.9	39.9	39.9	31.874	291	291;291;291;164	0	49.462	By MS/MS	By MS/MS
270	P35222;A0A2R8Y5A3;A0A024R2Q3;A0A2R8Y804;A0A2R8Y7Z0;A0A2R8YCH5;B4DGU4;A0A2R8Y750;B4DL06;A0A2R8Y543;B4DSW9;A0A2R8Y5C3;A0A2R8Y5Z1;B5BU28;A0A2R8Y6G0;A0A2R8Y815;A0A2R8YG06;E7EMJ5;G9GAG7;E7EV28;E9PDF9;C9IZ65	P35222;A0A2R8Y5A3;A0A024R2Q3;A0A2R8Y804;A0A2R8Y7Z0;A0A2R8YCH5;B4DGU4;A0A2R8Y750;B4DL06;A0A2R8Y543;B4DSW9;A0A2R8Y5C3;A0A2R8Y5Z1;B5BU28;A0A2R8Y6G0	30;30;30;29;29;29;29;29;29;29;28;28;28;28;17;6;4;3;2;2;2;1	29;29;29;28;28;28;28;28;28;28;27;27;27;27;17;6;4;3;2;2;2;1	25;25;25;24;24;24;24;24;24;24;23;23;23;23;13;6;4;3;2;2;2;1	Catenin beta-1	CTNNB1	sp|P35222|CTNB1_HUMAN Catenin beta-1 OS=Homo sapiens OX=9606 GN=CTNNB1 PE=1 SV=1;tr|A0A2R8Y5A3|A0A2R8Y5A3_HUMAN Catenin beta-1 OS=Homo sapiens OX=9606 GN=CTNNB1 PE=1 SV=1;tr|A0A024R2Q3|A0A024R2Q3_HUMAN Catenin (Cadherin-associated protein), beta 1, 88kDa,	22	30	29	25	28	29	29	26	25	28	27	23	25	27	28	28	25	24	27	26	22	24	23	24	24	22	20	23	22	18	21	62.7	61.7	57.4	85.496	781	781;783;781;702;780;779;774;744;739;715;709;737;752;781;367;186;146;149;71;108;100;59	0	323.31	By MS/MS	By MS/MS
271	A0A024R2Q4;P61313;A0A2R8YEM3;E7EQV9;E7ENU7;B4DLP4;E7EX53;A0A2R8Y738;P61313-2;B4DEN1;E7ERA2;Q96S84;A4D1Q5	A0A024R2Q4;P61313;A0A2R8YEM3;E7EQV9;E7ENU7;B4DLP4	11;11;9;9;8;6;5;5;4;3;2;1;1	11;11;9;9;8;6;5;5;4;3;2;1;1	11;11;9;9;8;6;5;5;4;3;2;1;1	Ribosomal protein L15;60S ribosomal protein L15	RPL15	tr|A0A024R2Q4|A0A024R2Q4_HUMAN Ribosomal protein L15 OS=Homo sapiens OX=9606 GN=RPL15 PE=3 SV=1;sp|P61313|RL15_HUMAN 60S ribosomal protein L15 OS=Homo sapiens OX=9606 GN=RPL15 PE=1 SV=2;tr|A0A2R8YEM3|A0A2R8YEM3_HUMAN Ribosomal protein L15 (Fragment) OS=Hom	13	11	11	11	10	10	10	11	10	10	10	10	10	10	10	10	11	10	10	10	10	10	10	10	10	11	10	10	10	10	10	46.6	46.6	46.6	24.146	204	204;204;169;174;175;164;133;138;145;108;44;204;204	0	47.792	By MS/MS	By MS/MS
272	A0A024R2Q9;Q9NWU1;Q9NWU1-2;C9J2G3;C9JQQ2;F8VNS3;B4E3Q7	A0A024R2Q9;Q9NWU1;Q9NWU1-2;C9J2G3;C9JQQ2	9;9;7;5;5;3;2	9;9;7;5;5;3;2	9;9;7;5;5;3;2	3-oxoacyl-[acyl-carrier-protein] synthase, mitochondrial	OXSM	tr|A0A024R2Q9|A0A024R2Q9_HUMAN 3-oxoacyl-[acyl-carrier-protein] synthase, mitochondrial OS=Homo sapiens OX=9606 GN=OXSM PE=3 SV=1;sp|Q9NWU1|OXSM_HUMAN 3-oxoacyl-[acyl-carrier-protein] synthase, mitochondrial OS=Homo sapiens OX=9606 GN=OXSM PE=1 SV=1;sp|Q9N	7	9	9	9	7	8	8	7	8	6	8	6	8	7	8	8	7	8	6	8	6	8	7	8	8	7	8	6	8	6	8	31.8	31.8	31.8	48.842	459	459;459;376;220;231;102;184	0	44.811	By MS/MS	By MS/MS
273	H7C3N6;A0A024R2S0;Q9NW15-2;Q9NW15-4;Q9NW15-3;Q9NW15	H7C3N6;A0A024R2S0;Q9NW15-2;Q9NW15-4;Q9NW15-3;Q9NW15	1;1;1;1;1;1	1;1;1;1;1;1	1;1;1;1;1;1	Anoctamin;Anoctamin-10	ANO10;TMEM16K	tr|H7C3N6|H7C3N6_HUMAN Anoctamin (Fragment) OS=Homo sapiens OX=9606 GN=ANO10 PE=1 SV=1;tr|A0A024R2S0|A0A024R2S0_HUMAN Anoctamin OS=Homo sapiens OX=9606 GN=TMEM16K PE=3 SV=1;sp|Q9NW15-2|ANO10_HUMAN Isoform 2 of Anoctamin-10 OS=Homo sapiens OX=9606 GN=ANO10;	6	1	1	1	0	0	0	0	0	1	0	0	0	0	0	0	0	0	1	0	0	0	0	0	0	0	0	1	0	0	0	5.3	5.3	5.3	20.749	188	188;660;470;549;594;660	0.0025816	2.0494
274	A0A024R2X6;Q08AK7;A0A024R2T0;Q13107-2;Q13107;H7C189;Q53H56;Q53FJ3	A0A024R2X6;Q08AK7;A0A024R2T0;Q13107-2;Q13107;H7C189;Q53H56;Q53FJ3	4;4;4;4;4;3;3;3	2;2;2;2;2;2;1;1	2;2;2;2;2;2;1;1	Ubiquitin carboxyl-terminal hydrolase;Ubiquitin carboxyl-terminal hydrolase 4	USP4	tr|A0A024R2X6|A0A024R2X6_HUMAN Ubiquitin carboxyl-terminal hydrolase OS=Homo sapiens OX=9606 GN=USP4 PE=3 SV=1;tr|Q08AK7|Q08AK7_HUMAN Ubiquitin carboxyl-terminal hydrolase OS=Homo sapiens OX=9606 GN=USP4 PE=2 SV=1;tr|A0A024R2T0|A0A024R2T0_HUMAN Ubiquitin c	8	4	2	2	3	3	4	3	2	4	3	3	3	1	1	2	1	1	2	1	1	1	1	1	2	1	1	2	1	1	1	7.1	4.6	4.6	103.96	916	916;963;963;916;963;621;916;963	0	6.1833	By matching	By MS/MS
275	A0A024R2T5;Q9H5V8;A0A172Q398;A0A0Y0BS51;Q9H5V8-2;Q9H5V8-3	A0A024R2T5;Q9H5V8;A0A172Q398;A0A0Y0BS51;Q9H5V8-2	21;20;19;18;17;6	21;20;19;18;17;6	21;20;19;18;17;6	CUB domain-containing protein 1	CDCP1	tr|A0A024R2T5|A0A024R2T5_HUMAN CUB domain containing protein 1, isoform CRA_a OS=Homo sapiens OX=9606 GN=CDCP1 PE=4 SV=1;sp|Q9H5V8|CDCP1_HUMAN CUB domain-containing protein 1 OS=Homo sapiens OX=9606 GN=CDCP1 PE=1 SV=3;tr|A0A172Q398|A0A172Q398_HUMAN CUB dom	6	21	21	21	17	20	15	13	11	14	16	14	15	17	20	15	13	11	14	16	14	15	17	20	15	13	11	14	16	14	15	29.5	29.5	29.5	92.873	836	836;836;637;638;649;343	0	90.996	By MS/MS	By MS/MS
276	A0A0U1RQR9;A0A0U1RRM7;A0A0U1RQW3;A0A024R307;A0A024R2U4;Q8WXE1-5;Q8WXE1-3;Q8WXE1-2;Q8WXE1	A0A0U1RQR9;A0A0U1RRM7;A0A0U1RQW3;A0A024R307;A0A024R2U4;Q8WXE1-5;Q8WXE1-3;Q8WXE1-2;Q8WXE1	1;1;1;1;1;1;1;1;1	1;1;1;1;1;1;1;1;1	1;1;1;1;1;1;1;1;1	ATR-interacting protein	TREX1;ATRIP	tr|A0A0U1RQR9|A0A0U1RQR9_HUMAN ATR-interacting protein OS=Homo sapiens OX=9606 GN=ATRIP PE=1 SV=1;tr|A0A0U1RRM7|A0A0U1RRM7_HUMAN ATR-interacting protein (Fragment) OS=Homo sapiens OX=9606 GN=ATRIP PE=1 SV=1;tr|A0A0U1RQW3|A0A0U1RQW3_HUMAN ATR-interacting pr	9	1	1	1	0	1	1	1	1	1	1	1	1	0	1	1	1	1	1	1	1	1	0	1	1	1	1	1	1	1	1	8.4	8.4	8.4	15.326	131	131;196;464;764;791;664;698;764;791	0.0023976	2.0499		By MS/MS
277	A0A024R2U6;P52756;A0A0S2Z549;C9JFQ5;E1CJT4;A0A0S2Z5U0;Q59HE6;P52756-4;P52756-2;P52756-5	A0A024R2U6;P52756;A0A0S2Z549	4;4;3;1;1;1;1;1;1;1	4;4;3;1;1;1;1;1;1;1	4;4;3;1;1;1;1;1;1;1	RNA-binding protein 5	RBM5	tr|A0A024R2U6|A0A024R2U6_HUMAN RNA binding motif protein 5, isoform CRA_a OS=Homo sapiens OX=9606 GN=RBM5 PE=4 SV=1;sp|P52756|RBM5_HUMAN RNA-binding protein 5 OS=Homo sapiens OX=9606 GN=RBM5 PE=1 SV=2;tr|A0A0S2Z549|A0A0S2Z549_HUMAN RNA binding motif protei	10	4	4	4	2	3	3	2	1	2	2	2	1	2	3	3	2	1	2	2	2	1	2	3	3	2	1	2	2	2	1	9.1	9.1	9.1	92.153	815	815;815;546;137;143;150;505;141;143;150	0	19.941	By MS/MS	By MS/MS
278	A0A024R2U9;C9JIF9;P13798;H7C1U0;H7C393;C9JLK2;F8WEH5;H0YFE5	A0A024R2U9;C9JIF9;P13798	26;26;26;12;11;8;2;1	26;26;26;12;11;8;2;1	26;26;26;12;11;8;2;1	Acylamino-acid-releasing enzyme	APEH	tr|A0A024R2U9|A0A024R2U9_HUMAN N-acylaminoacyl-peptide hydrolase, isoform CRA_b OS=Homo sapiens OX=9606 GN=APEH PE=4 SV=1;tr|C9JIF9|C9JIF9_HUMAN Acylamino-acid-releasing enzyme OS=Homo sapiens OX=9606 GN=APEH PE=1 SV=1;sp|P13798|ACPH_HUMAN Acylamino-acid-r	8	26	26	26	23	22	22	20	20	24	22	21	24	23	22	22	20	20	24	22	21	24	23	22	22	20	20	24	22	21	24	61.6	61.6	61.6	81.224	732	732;737;732;308;284;232;50;47	0	159.06	By MS/MS	By MS/MS
279	B3KU09;A0A024R2V1;Q5XPI4;Q5XPI4-2;C9JS59;C9J266;C9JI97	B3KU09;A0A024R2V1;Q5XPI4;Q5XPI4-2;C9JS59;C9J266	4;4;4;4;3;3;1	4;4;4;4;3;3;1	4;4;4;4;3;3;1	E3 ubiquitin-protein ligase RNF123	hCG_20123;RNF123	tr|B3KU09|B3KU09_HUMAN cDNA FLJ39034 fis, clone NT2RP7008085, highly similar to Homo sapiens ring finger protein 123 (RNF123), mRNA OS=Homo sapiens OX=9606 PE=2 SV=1;tr|A0A024R2V1|A0A024R2V1_HUMAN HCG20123, isoform CRA_b OS=Homo sapiens OX=9606 GN=hCG_2012	7	4	4	4	3	3	3	2	2	2	2	1	2	3	3	3	2	2	2	2	1	2	3	3	3	2	2	2	2	1	2	4.1	4.1	4.1	148.46	1314	1314;1326;1314;1316;721;762;426	0.00019524	2.8315	By MS/MS	By MS/MS
280	A0A024R2V2	A0A024R2V2	22	1	1		MAP4	tr|A0A024R2V2|A0A024R2V2_HUMAN Microtubule-associated protein 4, isoform CRA_e OS=Homo sapiens OX=9606 GN=MAP4 PE=4 SV=1	1	22	1	1	17	19	16	16	14	16	17	15	18	1	1	1	1	1	1	1	1	1	1	1	1	1	1	1	1	1	1	58	7.5	7.5	59.262	548	548	1	-2	By MS/MS	By matching
281	A0A0S2Z472;A8KAH7;A0A024R2W3;P13861-2;P13861;H7C1L0;H7C330;C9J830;A0A0K0K1I3;H7C4A9;O60380	A0A0S2Z472;A8KAH7;A0A024R2W3;P13861-2;P13861	9;9;9;9;9;4;3;2;2;1;1	9;9;9;9;9;4;3;2;2;1;1	8;8;8;8;8;4;2;2;2;1;0	cAMP-dependent protein kinase type II-alpha regulatory subunit	PRKAR2A	tr|A0A0S2Z472|A0A0S2Z472_HUMAN Protein kinase cAMP-dependent regulatory type II alpha isoform 1 (Fragment) OS=Homo sapiens OX=9606 GN=PRKAR2A PE=2 SV=1;tr|A8KAH7|A8KAH7_HUMAN cDNA FLJ75444, highly similar to Homo sapiens protein kinase, cAMP-dependent, reg	11	9	9	8	6	8	7	6	6	6	8	5	6	6	8	7	6	6	6	8	5	6	5	7	6	5	5	5	7	4	5	34.6	34.6	30.6	43.066	382	382;404;404;382;404;200;92;114;161;99;112	0	106.99	By MS/MS	By MS/MS
282	A0A024R2W4;Q14118	A0A024R2W4;Q14118	13;13	13;13	13;13	Dystroglycan;Alpha-dystroglycan;Beta-dystroglycan	DAG1	tr|A0A024R2W4|A0A024R2W4_HUMAN Dystroglycan 1 (Dystrophin-associated glycoprotein 1), isoform CRA_a OS=Homo sapiens OX=9606 GN=DAG1 PE=4 SV=1;sp|Q14118|DAG1_HUMAN Dystroglycan OS=Homo sapiens OX=9606 GN=DAG1 PE=1 SV=2	2	13	13	13	9	12	8	9	6	9	12	5	10	9	12	8	9	6	9	12	5	10	9	12	8	9	6	9	12	5	10	22.8	22.8	22.8	97.539	895	895;895	0	32.62	By MS/MS	By MS/MS
283	C9J8E1;B5BUJ8;B2R8Z2;A8K4K4;A0A024R2W7;Q16644;C9JPW3;A0A024R177;A0A024RBU5;Q96PN8;O43930;P51817	C9J8E1;B5BUJ8;B2R8Z2;A8K4K4;A0A024R2W7;Q16644	7;7;7;7;7;7;2;1;1;1;1;1	7;7;7;7;7;7;2;1;1;1;1;1	5;5;5;5;5;5;2;0;0;0;0;0	MAP kinase-activated protein kinase 3	MAPKAPK3	tr|C9J8E1|C9J8E1_HUMAN MAP kinase-activated protein kinase 3 (Fragment) OS=Homo sapiens OX=9606 GN=MAPKAPK3 PE=1 SV=1;tr|B5BUJ8|B5BUJ8_HUMAN Mitogen-activated protein kinase-activated protein kinase 3 (Fragment) OS=Homo sapiens OX=9606 GN=MAPKAPK3 PE=2 SV=	12	7	7	5	6	3	4	5	3	4	5	4	3	6	3	4	5	3	4	5	4	3	4	2	2	4	3	2	3	3	2	30.1	30.1	24.1	37.389	332	332;382;382;382;382;382;119;277;358;268;277;358	0	12.334	By MS/MS	By MS/MS
284	A0A024R2X1;A0A024R329;Q9Y5P6;Q9Y5P6-2	A0A024R2X1;A0A024R329;Q9Y5P6;Q9Y5P6-2	7;7;7;7	7;7;7;7	7;7;7;7	Mannose-1-phosphate guanyltransferase beta	GMPPB	tr|A0A024R2X1|A0A024R2X1_HUMAN GDP-mannose pyrophosphorylase B, isoform CRA_b OS=Homo sapiens OX=9606 GN=GMPPB PE=4 SV=1;tr|A0A024R329|A0A024R329_HUMAN GDP-mannose pyrophosphorylase B, isoform CRA_a OS=Homo sapiens OX=9606 GN=GMPPB PE=4 SV=1;sp|Q9Y5P6|GMPP	4	7	7	7	6	5	6	4	5	6	4	5	5	6	5	6	4	5	6	4	5	5	6	5	6	4	5	6	4	5	5	26.4	26.4	26.4	39.834	360	360;387;360;387	0	29.404	By MS/MS	By MS/MS
285	A0A024R300;Q12891	A0A024R300;Q12891	1;1	1;1	1;1	Hyaluronidase;Hyaluronidase-2	HYAL2	tr|A0A024R300|A0A024R300_HUMAN Hyaluronidase OS=Homo sapiens OX=9606 GN=HYAL2 PE=3 SV=1;sp|Q12891|HYAL2_HUMAN Hyaluronidase-2 OS=Homo sapiens OX=9606 GN=HYAL2 PE=1 SV=4	2	1	1	1	1	1	1	1	1	1	1	1	1	1	1	1	1	1	1	1	1	1	1	1	1	1	1	1	1	1	1	4.4	4.4	4.4	53.843	473	473;473	0.00037936	2.4432	By MS/MS	By MS/MS
286	Q8NE62;A0A024R301;B4DMQ4	Q8NE62;A0A024R301;B4DMQ4	4;4;3	4;4;3	4;4;3	Choline dehydrogenase, mitochondrial	CHDH	sp|Q8NE62|CHDH_HUMAN Choline dehydrogenase, mitochondrial OS=Homo sapiens OX=9606 GN=CHDH PE=1 SV=2;tr|A0A024R301|A0A024R301_HUMAN Choline dehydrogenase, isoform CRA_a OS=Homo sapiens OX=9606 GN=CHDH PE=3 SV=1;tr|B4DMQ4|B4DMQ4_HUMAN cDNA FLJ61138, highly s	3	4	4	4	3	3	3	2	2	3	4	2	3	3	3	3	2	2	3	4	2	3	3	3	3	2	2	3	4	2	3	12.1	12.1	12.1	65.358	594	594;594;289	0	18.286	By MS/MS	By MS/MS
287	F8W6N3;A0A024R305;Q92560	F8W6N3;A0A024R305;Q92560	1;1;1	1;1;1	1;1;1	Ubiquitin carboxyl-terminal hydrolase;Ubiquitin carboxyl-terminal hydrolase BAP1	BAP1	tr|F8W6N3|F8W6N3_HUMAN Ubiquitin carboxyl-terminal hydrolase OS=Homo sapiens OX=9606 GN=BAP1 PE=1 SV=1;tr|A0A024R305|A0A024R305_HUMAN Ubiquitin carboxyl-terminal hydrolase OS=Homo sapiens OX=9606 GN=BAP1 PE=3 SV=1;sp|Q92560|BAP1_HUMAN Ubiquitin carboxyl-te	3	1	1	1	0	1	0	1	1	1	1	1	1	0	1	0	1	1	1	1	1	1	0	1	0	1	1	1	1	1	1	1.7	1.7	1.7	78.15	711	711;729;729	0.0062735	1.6312		By MS/MS
288	A0A024R319;P55268;Q15483;Q8N9Q8	A0A024R319;P55268;Q15483	4;4;3;1	4;4;3;1	4;4;3;1	Laminin subunit beta-2	LAMB2	tr|A0A024R319|A0A024R319_HUMAN Laminin, beta 2 (Laminin S), isoform CRA_a OS=Homo sapiens OX=9606 GN=LAMB2 PE=4 SV=1;sp|P55268|LAMB2_HUMAN Laminin subunit beta-2 OS=Homo sapiens OX=9606 GN=LAMB2 PE=1 SV=2;tr|Q15483|Q15483_HUMAN S-laminin (Fragment) OS=Homo	4	4	4	4	1	2	0	0	0	3	1	1	1	1	2	0	0	0	3	1	1	1	1	2	0	0	0	3	1	1	1	3.8	3.8	3.8	195.98	1798	1798;1798;616;381	0.0097885	1.3695	By matching	By matching
289	A0A024R324;P61586;B4DKN9;C9JNR4;C9JX21;Q9BVT0;C9JRM1;A0A0B6XK12;P62745	A0A024R324;P61586;B4DKN9;C9JNR4;C9JX21	11;11;9;8;8;5;4;4;2	11;11;9;8;8;5;4;4;2	3;3;2;1;1;2;1;2;0	Transforming protein RhoA	RHOA	tr|A0A024R324|A0A024R324_HUMAN Epididymis secretory sperm binding protein OS=Homo sapiens OX=9606 GN=RHOA PE=2 SV=1;sp|P61586|RHOA_HUMAN Transforming protein RhoA OS=Homo sapiens OX=9606 GN=RHOA PE=1 SV=1;tr|B4DKN9|B4DKN9_HUMAN cDNA FLJ57740, highly simila	9	11	11	3	11	11	11	10	11	11	11	9	10	11	11	11	10	11	11	11	9	10	3	3	3	3	3	3	3	2	3	72	72	24.9	21.768	193	193;193;173;129;187;101;90;101;196	0	196.74	By MS/MS	By MS/MS
290	Q3ZCW5;A0A024R325;Q96I99;E9PDQ8;B7Z2D5;Q96I99-2;H0Y852;Q9Y436	Q3ZCW5;A0A024R325;Q96I99;E9PDQ8;B7Z2D5;Q96I99-2;H0Y852;Q9Y436	12;12;12;9;9;9;7;7	12;12;12;9;9;9;7;7	12;12;12;9;9;9;7;7	Succinyl-CoA ligase subunit beta;Succinyl-CoA ligase [GDP-forming] subunit beta, mitochondrial	SUCLG2;DKFZp586M2023	tr|Q3ZCW5|Q3ZCW5_HUMAN Succinate-CoA ligase subunit beta (Fragment) OS=Homo sapiens OX=9606 GN=SUCLG2 PE=2 SV=1;tr|A0A024R325|A0A024R325_HUMAN Succinate--CoA ligase [GDP-forming] subunit beta, mitochondrial OS=Homo sapiens OX=9606 GN=SUCLG2 PE=3 SV=1;sp|Q9	8	12	12	12	10	10	10	10	8	11	11	9	7	10	10	10	10	8	11	11	9	7	10	10	10	10	8	11	11	9	7	43.4	43.4	43.4	38.767	362	362;432;432;379;379;440;190;192	0	43.709	By MS/MS	By MS/MS
291	A0A024R326;Q6IPI1;A0A3B3ITT5;P47914	A0A024R326;Q6IPI1;A0A3B3ITT5;P47914	2;2;2;2	2;2;2;2	2;2;2;2	60S ribosomal protein L29	RPL29	tr|A0A024R326|A0A024R326_HUMAN 60S ribosomal protein L29 OS=Homo sapiens OX=9606 GN=RPL29 PE=1 SV=1;tr|Q6IPI1|Q6IPI1_HUMAN 60S ribosomal protein L29 OS=Homo sapiens OX=9606 GN=RPL29 PE=2 SV=1;tr|A0A3B3ITT5|A0A3B3ITT5_HUMAN 60S ribosomal protein L29 OS=Homo	4	2	2	2	2	2	2	2	2	2	2	2	2	2	2	2	2	2	2	2	2	2	2	2	2	2	2	2	2	2	2	14.6	14.6	14.6	17.553	157	157;161;167;159	0	6.3844	By MS/MS	By MS/MS
292	A0A024R328;Q05655;B4DFV1;Q05655-2;A0A494C1T7;C9JZU8;C9J9P1;C9K0E3	A0A024R328;Q05655;B4DFV1;Q05655-2	9;9;7;7;3;2;2;2	9;9;7;7;3;2;2;2	9;9;7;7;3;2;2;2	Protein kinase C delta type;Protein kinase C delta type;Protein kinase C delta type regulatory subunit;Protein kinase C delta type catalytic subunit;Protein kinase C	PRKCD	tr|A0A024R328|A0A024R328_HUMAN Protein kinase C delta type OS=Homo sapiens OX=9606 GN=PRKCD PE=3 SV=1;sp|Q05655|KPCD_HUMAN Protein kinase C delta type OS=Homo sapiens OX=9606 GN=PRKCD PE=1 SV=2;tr|B4DFV1|B4DFV1_HUMAN Protein kinase C OS=Homo sapiens OX=960	8	9	9	9	8	7	6	6	6	6	5	5	5	8	7	6	6	6	6	5	5	5	8	7	6	6	6	6	5	5	5	18.8	18.8	18.8	77.504	676	676;676;603;707;295;77;125;223	0	28.859	By MS/MS	By MS/MS
293	A0A024R341;A0A024R332;Q6I9Y2;F8WF22	A0A024R341;A0A024R332;Q6I9Y2;F8WF22	2;2;2;1	2;2;2;1	2;2;2;1	THO complex subunit 7 homolog	NIF3L1BP1;THOC7	tr|A0A024R341|A0A024R341_HUMAN Ngg1 interacting factor 3 like 1 binding protein 1, isoform CRA_b OS=Homo sapiens OX=9606 GN=THOC7 PE=1 SV=1;tr|A0A024R332|A0A024R332_HUMAN Ngg1 interacting factor 3 like 1 binding protein 1, isoform CRA_a OS=Homo sapiens OX=	4	2	2	2	1	0	0	1	1	1	1	2	1	1	0	0	1	1	1	1	2	1	1	0	0	1	1	1	1	2	1	17.8	17.8	17.8	17.856	152	152;204;204;60	0.00037893	2.4151	By MS/MS
294	Q6UXN9;A0A024R333;C9JBU3	Q6UXN9;A0A024R333	8;8;2	8;8;2	8;8;2	WD repeat-containing protein 82	WDR82;TMEM113	sp|Q6UXN9|WDR82_HUMAN WD repeat-containing protein 82 OS=Homo sapiens OX=9606 GN=WDR82 PE=1 SV=1;tr|A0A024R333|A0A024R333_HUMAN Transmembrane protein 113, isoform CRA_a OS=Homo sapiens OX=9606 GN=TMEM113 PE=4 SV=1	3	8	8	8	8	8	8	8	8	8	8	8	8	8	8	8	8	8	8	8	8	8	8	8	8	8	8	8	8	8	8	36.1	36.1	36.1	35.079	313	313;313;74	0	209.72	By MS/MS	By MS/MS
295	A0A024R355;Q8IV48;B4DWF4;E5RIV7	A0A024R355;Q8IV48;B4DWF4	9;9;5;3	9;9;5;3	9;9;5;3	3-5 exoribonuclease 1	THEX1;ERI1	tr|A0A024R355|A0A024R355_HUMAN Three prime histone mRNA exonuclease 1, isoform CRA_b OS=Homo sapiens OX=9606 GN=THEX1 PE=4 SV=1;sp|Q8IV48|ERI1_HUMAN 3-5 exoribonuclease 1 OS=Homo sapiens OX=9606 GN=ERI1 PE=1 SV=3;tr|B4DWF4|B4DWF4_HUMAN cDNA FLJ55404, hig	4	9	9	9	8	8	8	9	6	7	8	7	6	8	8	8	9	6	7	8	7	6	8	8	8	9	6	7	8	7	6	33.2	33.2	33.2	40.063	349	349;349;136;99	0	24.687	By MS/MS	By MS/MS
296	C9J6N3;A0A024R357;Q6PI26-2;Q6PI26	C9J6N3;A0A024R357;Q6PI26-2;Q6PI26	1;1;1;1	1;1;1;1	1;1;1;1	Protein SHQ1 homolog	SHQ1	tr|C9J6N3|C9J6N3_HUMAN Protein SHQ1 homolog (Fragment) OS=Homo sapiens OX=9606 GN=SHQ1 PE=1 SV=8;tr|A0A024R357|A0A024R357_HUMAN SHQ1 homolog (S. cerevisiae), isoform CRA_a OS=Homo sapiens OX=9606 GN=SHQ1 PE=4 SV=1;sp|Q6PI26-2|SHQ1_HUMAN Isoform 2 of Protei	4	1	1	1	1	0	0	0	0	1	1	0	0	1	0	0	0	0	1	1	0	0	1	0	0	0	0	1	1	0	0	20	20	20	12.47	110	110;488;549;577	0.00019743	2.9896	By MS/MS
297	A0A024R361;Q969S2-2;Q969S2;Q3ZCR7;Q969S2-4;Q969S2-3	A0A024R361;Q969S2-2;Q969S2;Q3ZCR7;Q969S2-4;Q969S2-3	2;2;2;1;1;1	2;2;2;1;1;1	2;2;2;1;1;1	Endonuclease 8-like 2	NEIL2	tr|A0A024R361|A0A024R361_HUMAN Nei like 2 (E. coli), isoform CRA_a OS=Homo sapiens OX=9606 GN=NEIL2 PE=4 SV=1;sp|Q969S2-2|NEIL2_HUMAN Isoform 2 of Endonuclease 8-like 2 OS=Homo sapiens OX=9606 GN=NEIL2;sp|Q969S2|NEIL2_HUMAN Endonuclease 8-like 2 OS=Homo sa	6	2	2	2	1	2	1	2	1	1	2	1	2	1	2	1	2	1	1	2	1	2	1	2	1	2	1	1	2	1	2	11.1	11.1	11.1	36.826	332	332;316;332;77;216;271	0.00019527	2.8317	By MS/MS	By MS/MS
298	A0A024R363;Q9UK61-2;Q9UK61-3;Q9UK61-4;Q9UK61;A0A087X0F1	A0A024R363;Q9UK61-2;Q9UK61-3;Q9UK61-4;Q9UK61;A0A087X0F1	2;2;2;2;2;1	2;2;2;2;2;1	2;2;2;2;2;1	Protein FAM208A	C3orf63;FAM208A	tr|A0A024R363|A0A024R363_HUMAN Chromosome 3 open reading frame 63, isoform CRA_b OS=Homo sapiens OX=9606 GN=C3orf63 PE=4 SV=1;sp|Q9UK61-2|TASOR_HUMAN Isoform 2 of Protein TASOR OS=Homo sapiens OX=9606 GN=TASOR;sp|Q9UK61-3|TASOR_HUMAN Isoform 3 of Protein T	6	2	2	2	1	1	1	1	1	1	2	1	2	1	1	1	1	1	1	2	1	2	1	1	1	1	1	1	2	1	2	2.2	2.2	2.2	140.05	1233	1233;1233;1512;1609;1670;1035	0	4.5944	By MS/MS	By MS/MS
299	E9PBZ0;A0A024R366;P49789;Q71VB2;Q0MQR8;A0A0A0MRB0	E9PBZ0;A0A024R366;P49789;Q71VB2;Q0MQR8;A0A0A0MRB0	2;2;2;1;1;1	2;2;2;1;1;1	2;2;2;1;1;1	Bis(5-adenosyl)-triphosphatase	FHIT	tr|E9PBZ0|E9PBZ0_HUMAN Bis(5-adenosyl)-triphosphatase (Fragment) OS=Homo sapiens OX=9606 GN=FHIT PE=1 SV=8;tr|A0A024R366|A0A024R366_HUMAN Fragile histidine triad gene, isoform CRA_a OS=Homo sapiens OX=9606 GN=FHIT PE=4 SV=1;sp|P49789|FHIT_HUMAN Bis(5-ade	6	2	2	2	2	2	2	2	2	2	2	2	2	2	2	2	2	2	2	2	2	2	2	2	2	2	2	2	2	2	2	41	41	41	8.9063	78	78;147;147;34;34;58	0.00019463	2.783	By MS/MS	By MS/MS
300	A0A2R8Y7M0;A0A024R370;P82094;P82094-2;B4DQY7;Q6PII6;F8WF45	A0A2R8Y7M0;A0A024R370;P82094;P82094-2;B4DQY7;Q6PII6;F8WF45	8;8;8;8;7;5;5	8;8;8;8;7;5;5	8;8;8;8;7;5;5	TATA element modulatory factor	TMF1	tr|A0A2R8Y7M0|A0A2R8Y7M0_HUMAN TATA element modulatory factor OS=Homo sapiens OX=9606 GN=TMF1 PE=1 SV=1;tr|A0A024R370|A0A024R370_HUMAN TATA element modulatory factor 1, isoform CRA_a OS=Homo sapiens OX=9606 GN=TMF1 PE=4 SV=1;sp|P82094|TMF1_HUMAN TATA eleme	7	8	8	8	5	2	3	1	2	1	4	4	2	5	2	3	1	2	1	4	4	2	5	2	3	1	2	1	4	4	2	12.3	12.3	12.3	110.54	985	985;1093;1093;1096;992;533;775	0	11.556	By MS/MS	By MS/MS
301	B4DZZ0;B3KQB4;A0A024R371;O75915;F8WF90;C9JQU6;F8WF33;B4DWQ6	B4DZZ0;B3KQB4;A0A024R371;O75915;F8WF90;C9JQU6;F8WF33;B4DWQ6	3;3;3;3;2;2;2;2	3;3;3;3;2;2;2;2	3;3;3;3;2;2;2;2	PRA1 family protein 3	ARL6IP5	tr|B4DZZ0|B4DZZ0_HUMAN PRA1 family protein OS=Homo sapiens OX=9606 PE=2 SV=1;tr|B3KQB4|B3KQB4_HUMAN PRA1 family protein OS=Homo sapiens OX=9606 PE=2 SV=1;tr|A0A024R371|A0A024R371_HUMAN PRA1 family protein OS=Homo sapiens OX=9606 GN=ARL6IP5 PE=3 SV=1;sp|O75	8	3	3	3	3	3	3	3	3	3	3	3	3	3	3	3	3	3	3	3	3	3	3	3	3	3	3	3	3	3	3	23.6	23.6	23.6	19.206	165	165;188;188;188;59;88;93;136	0	24.597	By MS/MS	By MS/MS
302	B4DMY4;B3KUJ8;A0A024R374;P07858;B4DL49;A8K2H4;Q6LAF9;R4GMQ5;Q8TAC7	B4DMY4;B3KUJ8;A0A024R374;P07858;B4DL49;A8K2H4;Q6LAF9	6;6;6;6;5;5;4;2;1	6;6;6;6;5;5;4;2;1	6;6;6;6;5;5;4;2;1	Cathepsin B;Cathepsin B light chain;Cathepsin B heavy chain	CTSB	tr|B4DMY4|B4DMY4_HUMAN cDNA FLJ59133, highly similar to Cathepsin B OS=Homo sapiens OX=9606 PE=2 SV=1;tr|B3KUJ8|B3KUJ8_HUMAN cDNA FLJ40065 fis, clone TESOP2000400, highly similar to CATHEPSIN B OS=Homo sapiens OX=9606 PE=2 SV=1;tr|A0A024R374|A0A024R374_HUM	9	6	6	6	5	5	5	5	6	4	5	4	5	5	5	5	5	6	4	5	4	5	5	5	5	5	6	4	5	4	5	38	38	38	26.856	245	245;276;339;339;273;339;195;76;37	0	36.296	By MS/MS	By MS/MS
303	O14544;A0A024R379;Q9NZX6	O14544;A0A024R379;Q9NZX6	2;2;1	2;2;1	2;2;1	Suppressor of cytokine signaling 6	SOCS6	sp|O14544|SOCS6_HUMAN Suppressor of cytokine signaling 6 OS=Homo sapiens OX=9606 GN=SOCS6 PE=1 SV=2;tr|A0A024R379|A0A024R379_HUMAN Suppressor of cytokine signaling 6, isoform CRA_a OS=Homo sapiens OX=9606 GN=SOCS6 PE=4 SV=1;tr|Q9NZX6|Q9NZX6_HUMAN HSPC060 O	3	2	2	2	1	1	1	1	1	1	2	0	0	1	1	1	1	1	1	2	0	0	1	1	1	1	1	1	2	0	0	7.7	7.7	7.7	59.527	535	535;535;341	0.0029428	2.0245	By MS/MS	By MS/MS
304	A0A024R388;Q9NXG2;Q6MZT3;O60362;B4DFY9;H3BNW0	A0A024R388;Q9NXG2;Q6MZT3;O60362;B4DFY9	15;15;13;11;9;5	15;15;13;11;9;5	15;15;13;11;9;5	THUMP domain-containing protein 1	THUMPD1;DKFZp686C1054;44M2.1	tr|A0A024R388|A0A024R388_HUMAN THUMP domain containing 1, isoform CRA_a OS=Homo sapiens OX=9606 GN=THUMPD1 PE=4 SV=1;sp|Q9NXG2|THUM1_HUMAN THUMP domain-containing protein 1 OS=Homo sapiens OX=9606 GN=THUMPD1 PE=1 SV=2;tr|Q6MZT3|Q6MZT3_HUMAN Uncharacterized	6	15	15	15	14	15	13	12	13	13	14	13	12	14	15	13	12	13	13	14	13	12	14	15	13	12	13	13	14	13	12	56.4	56.4	56.4	39.315	353	353;353;439;242;206;145	0	96.75	By MS/MS	By MS/MS
305	A0A024R394;Q9UHD1;A0A024R3C3;Q9UHD1-2;E9PIZ4;E9PSD5;E9PHZ2;Q9NZ93;E9PL00;E9PIF7	A0A024R394;Q9UHD1;A0A024R3C3;Q9UHD1-2	17;17;15;15;7;7;7;5;2;1	17;17;15;15;7;7;7;5;2;1	8;8;8;8;0;0;7;5;0;0	Cysteine and histidine-rich domain-containing protein 1	CHORDC1	tr|A0A024R394|A0A024R394_HUMAN Cysteine and histidine-rich domain (CHORD)-containing 1, isoform CRA_c OS=Homo sapiens OX=9606 GN=CHORDC1 PE=4 SV=1;sp|Q9UHD1|CHRD1_HUMAN Cysteine and histidine-rich domain-containing protein 1 OS=Homo sapiens OX=9606 GN=CHOR	10	17	17	8	17	17	16	17	13	17	17	17	17	17	17	16	17	13	17	17	17	17	8	8	7	8	5	8	8	8	8	63.6	63.6	30.1	37.533	332	332;332;313;313;116;120;144;116;39;117	0	256.42	By MS/MS	By MS/MS
306	Q05D78;F8W7U8;A0A024R395;P49959-2;P49959;P49959-3;F5GXT0;Q9BS79;F5H742;A0A0S2Z438;F5H256	Q05D78;F8W7U8;A0A024R395;P49959-2;P49959;P49959-3;F5GXT0;Q9BS79	6;6;6;6;6;6;4;3;2;2;2	6;6;6;6;6;6;4;3;2;2;2	6;6;6;6;6;6;4;3;2;2;2	Double-strand break repair protein MRE11A	MRE11A	tr|Q05D78|Q05D78_HUMAN MRE11A protein (Fragment) OS=Homo sapiens OX=9606 GN=MRE11A PE=2 SV=1;tr|F8W7U8|F8W7U8_HUMAN Double-strand break repair protein OS=Homo sapiens OX=9606 GN=MRE11 PE=1 SV=1;tr|A0A024R395|A0A024R395_HUMAN Double-strand break repair prot	11	6	6	6	5	3	4	3	3	3	4	1	2	5	3	4	3	3	3	4	1	2	5	3	4	3	3	3	4	1	2	19	19	19	59.724	517	517;707;708;680;708;711;221;206;111;114;127	0	17.813	By MS/MS	By MS/MS
307	B6ETL5;A0A024R397;Q96RD7-2;Q96RD7	B6ETL5;A0A024R397;Q96RD7-2;Q96RD7	3;3;3;3	3;3;3;3	3;3;3;3	Pannexin;Pannexin-1	PANX1	tr|B6ETL5|B6ETL5_HUMAN Pannexin OS=Homo sapiens OX=9606 GN=PANX1 PE=2 SV=1;tr|A0A024R397|A0A024R397_HUMAN Pannexin OS=Homo sapiens OX=9606 GN=PANX1 PE=3 SV=1;sp|Q96RD7-2|PANX1_HUMAN Isoform 2 of Pannexin-1 OS=Homo sapiens OX=9606 GN=PANX1;sp|Q96RD7|PANX1_H	4	3	3	3	3	3	3	3	3	3	3	3	3	3	3	3	3	3	3	3	3	3	3	3	3	3	3	3	3	3	3	13.9	13.9	13.9	47.936	425	425;426;422;426	0	9.3657	By MS/MS	By MS/MS
308	A0A024R3A2;Q9BTE7;E9PM04;B4DP84;H0YCN4;E9PLH8;E9PM78;H0YD80;E9PLS2;E9PQV9	A0A024R3A2;Q9BTE7;E9PM04;B4DP84	5;5;4;4;2;1;1;1;1;1	5;5;4;4;2;1;1;1;1;1	5;5;4;4;2;1;1;1;1;1	DCN1-like protein;DCN1-like protein 5	DCUN1D5	tr|A0A024R3A2|A0A024R3A2_HUMAN DCN1-like protein OS=Homo sapiens OX=9606 GN=DCUN1D5 PE=4 SV=1;sp|Q9BTE7|DCNL5_HUMAN DCN1-like protein 5 OS=Homo sapiens OX=9606 GN=DCUN1D5 PE=1 SV=1;tr|E9PM04|E9PM04_HUMAN DCN1-like protein OS=Homo sapiens OX=9606 GN=DCUN1D5	10	5	5	5	3	4	4	5	2	3	4	2	3	3	4	4	5	2	3	4	2	3	3	4	4	5	2	3	4	2	3	31.2	31.2	31.2	27.508	237	237;237;152;168;195;30;67;68;71;84	0	15.862	By MS/MS	By MS/MS
309	A0A024R3A8;Q9BRL6-2;Q9BRL6	A0A024R3A8;Q9BRL6-2;Q9BRL6	4;4;4	2;2;2	2;2;2	Serine/arginine-rich splicing factor 8	SRP46;SRSF8	tr|A0A024R3A8|A0A024R3A8_HUMAN Splicing factor, arginine/serine-rich, 46kD, isoform CRA_a OS=Homo sapiens OX=9606 GN=SRP46 PE=4 SV=1;sp|Q9BRL6-2|SRSF8_HUMAN Isoform 2 of Serine/arginine-rich splicing factor 8 OS=Homo sapiens OX=9606 GN=SRSF8;sp|Q9BRL6|SRSF	3	4	2	2	3	3	3	3	3	4	3	3	3	1	1	1	1	1	2	1	1	1	1	1	1	1	1	2	1	1	1	16.7	11.3	11.3	32.287	282	282;275;282	0	7.0217	By MS/MS	By MS/MS
310	C9JEX3;A0A024R3B7;A8K5G2;Q13614-2;Q13614;B4DDL6	C9JEX3;A0A024R3B7;A8K5G2;Q13614-2;Q13614;B4DDL6	7;7;7;7;7;4	6;6;6;6;6;4	6;6;6;6;6;4	Myotubularin-related protein 2	MTMR2	tr|C9JEX3|C9JEX3_HUMAN Myotubularin-related protein 2 (Fragment) OS=Homo sapiens OX=9606 GN=MTMR2 PE=1 SV=8;tr|A0A024R3B7|A0A024R3B7_HUMAN Myotubularin related protein 2, isoform CRA_a OS=Homo sapiens OX=9606 GN=MTMR2 PE=4 SV=1;tr|A8K5G2|A8K5G2_HUMAN cDNA	6	7	6	6	1	4	1	2	1	2	4	1	3	0	4	1	2	1	2	4	1	3	0	4	1	2	1	2	4	1	3	19.6	17.3	17.3	64.49	556	556;571;643;571;643;325	0	9.7322	By matching	By MS/MS
311	A0A024R3C4;Q7Z4H8;Q7Z4H8-3;Q7Z4H8-2;B2R8W4;H0YEM3	A0A024R3C4;Q7Z4H8;Q7Z4H8-3;Q7Z4H8-2;B2R8W4	8;8;7;7;6;2	8;8;7;7;6;2	8;8;7;7;6;2	KDEL motif-containing protein 2	KDELC2	tr|A0A024R3C4|A0A024R3C4_HUMAN KDEL (Lys-Asp-Glu-Leu) containing 2, isoform CRA_a OS=Homo sapiens OX=9606 GN=KDELC2 PE=4 SV=1;sp|Q7Z4H8|PLGT3_HUMAN Protein O-glucosyltransferase 3 OS=Homo sapiens OX=9606 GN=POGLUT3 PE=1 SV=2;sp|Q7Z4H8-3|PLGT3_HUMAN Isoform	6	8	8	8	7	7	6	4	4	6	8	5	7	7	7	6	4	4	6	8	5	7	7	7	6	4	4	6	8	5	7	20.9	20.9	20.9	58.572	507	507;507;409;451;402;160	0	20.879	By MS/MS	By MS/MS
312	A0A024R3D4;Q8ND24;E9PN76;Q8ND24-2;E9PRE9	A0A024R3D4;Q8ND24;E9PN76;Q8ND24-2	7;7;5;5;1	7;7;5;5;1	7;7;5;5;1	RING finger protein 214	DKFZp547C195;RNF214	tr|A0A024R3D4|A0A024R3D4_HUMAN RING-type domain-containing protein OS=Homo sapiens OX=9606 GN=DKFZp547C195 PE=4 SV=1;sp|Q8ND24|RN214_HUMAN RING finger protein 214 OS=Homo sapiens OX=9606 GN=RNF214 PE=1 SV=2;tr|E9PN76|E9PN76_HUMAN RING finger protein 214 OS	5	7	7	7	4	5	5	6	5	3	5	5	5	4	5	5	6	5	3	5	5	5	4	5	5	6	5	3	5	5	5	14.7	14.7	14.7	77.667	703	703;703;513;548;146	0	18.616	By MS/MS	By MS/MS
313	A0A024R3D8;E9PEJ4;B4DS43;B4DLQ2;Q01991;Q16791;B4E1P6	A0A024R3D8;E9PEJ4;B4DS43;B4DLQ2	18;14;11;10;6;5;2	18;14;11;10;6;5;2	1;0;0;0;0;0;0	Acetyltransferase component of pyruvate dehydrogenase complex	DLAT	tr|A0A024R3D8|A0A024R3D8_HUMAN Acetyltransferase component of pyruvate dehydrogenase complex OS=Homo sapiens OX=9606 GN=DLAT PE=3 SV=1;tr|E9PEJ4|E9PEJ4_HUMAN Acetyltransferase component of pyruvate dehydrogenase complex OS=Homo sapiens OX=9606 GN=DLAT PE=1	7	18	18	1	13	14	16	14	16	17	16	16	16	13	14	16	14	16	17	16	16	16	1	1	1	1	1	1	1	1	1	53	53	8.7	68.968	647	647;542;418;428;220;273;225	0	150.56	By MS/MS	By MS/MS
314	Q86T74;A0A024R3E4;P46937-5;P46937-3;P46937-6;P46937-7;P46937-2;P46937-8;P46937;P46937-9;H0YCI3;P46937-4;B4E2Y3	Q86T74;A0A024R3E4;P46937-5;P46937-3;P46937-6;P46937-7;P46937-2;P46937-8;P46937;P46937-9;H0YCI3;P46937-4	4;4;4;4;4;4;4;4;4;4;2;2;1	4;4;4;4;4;4;4;4;4;4;2;2;1	4;4;4;4;4;4;4;4;4;4;2;2;1	Transcriptional coactivator YAP1	DKFZp451O0517;YAP1	tr|Q86T74|Q86T74_HUMAN Uncharacterized protein DKFZp451O0517 (Fragment) OS=Homo sapiens OX=9606 GN=DKFZp451O0517 PE=2 SV=1;tr|A0A024R3E4|A0A024R3E4_HUMAN Yes-associated protein 1, 65kDa, isoform CRA_b OS=Homo sapiens OX=9606 GN=YAP1 PE=4 SV=1;sp|P46937-5|Y	13	4	4	4	2	3	1	1	2	2	1	1	1	2	3	1	1	2	2	1	1	1	2	3	1	1	2	2	1	1	1	21.2	21.2	21.2	43.281	397	397;454;450;454;466;470;488;492;504;508;258;326;240	0	3.4267	By MS/MS	By MS/MS
315	A0A024R3H2;Q92673	A0A024R3H2;Q92673	1;1	1;1	1;1	Sortilin-related receptor	SORL1	tr|A0A024R3H2|A0A024R3H2_HUMAN Sortilin-related receptor, L(DLR class) A repeats-containing, isoform CRA_b OS=Homo sapiens OX=9606 GN=SORL1 PE=4 SV=1;sp|Q92673|SORL_HUMAN Sortilin-related receptor OS=Homo sapiens OX=9606 GN=SORL1 PE=1 SV=2	2	1	1	1	1	0	1	1	0	1	0	0	0	1	0	1	1	0	1	0	0	0	1	0	1	1	0	1	0	0	0	1.1	1.1	1.1	248.44	2214	2214;2214	0	3.3289	By MS/MS
316	B2R642;A0A024R3I5;P43121;B3KXZ9;A8K6A6;P43121-2	B2R642;A0A024R3I5;P43121;B3KXZ9;A8K6A6;P43121-2	13;13;13;11;11;8	13;13;13;11;11;8	13;13;13;11;11;8	Cell surface glycoprotein MUC18	MCAM	tr|B2R642|B2R642_HUMAN cDNA, FLJ92775, highly similar to Homo sapiens melanoma cell adhesion molecule (MCAM), mRNA OS=Homo sapiens OX=9606 PE=2 SV=1;tr|A0A024R3I5|A0A024R3I5_HUMAN Melanoma cell adhesion molecule, isoform CRA_a OS=Homo sapiens OX=9606 GN=MC	6	13	13	13	10	11	11	4	3	5	6	4	6	10	11	11	4	3	5	6	4	6	10	11	11	4	3	5	6	4	6	31.7	31.7	31.7	71.635	646	646;646;646;531;646;527	0	30.367	By MS/MS	By MS/MS
317	A0A024R3J7;P46977;P46977-2;A0A0C4DH80;E9PN73;E9PI32;H0YET6	A0A024R3J7;P46977;P46977-2	18;18;15;3;3;3;3	18;18;15;3;3;3;3	17;17;15;2;2;2;3	Dolichyl-diphosphooligosaccharide--protein glycosyltransferase subunit STT3A	hCG_2032701;STT3A	tr|A0A024R3J7|A0A024R3J7_HUMAN HCG2032701, isoform CRA_a OS=Homo sapiens OX=9606 GN=hCG_2032701 PE=4 SV=1;sp|P46977|STT3A_HUMAN Dolichyl-diphosphooligosaccharide--protein glycosyltransferase subunit STT3A OS=Homo sapiens OX=9606 GN=STT3A PE=1 SV=2;sp|P4697	7	18	18	17	16	16	15	14	15	16	16	14	15	16	16	15	14	15	16	16	14	15	15	15	14	13	14	15	15	13	14	24.2	24.2	23.2	80.428	703	703;705;613;102;117;119;194	0	44.551	By MS/MS	By MS/MS
318	A0A024R3K9;A0A024R3N2;Q6P4R8-3;Q6P4R8;Q6P4R8-2;E9PQB0;E9PJU3;E9PJG2;E9PQ59;B4DSL1	A0A024R3K9;A0A024R3N2;Q6P4R8-3;Q6P4R8;Q6P4R8-2;E9PQB0;E9PJU3;E9PJG2;E9PQ59;B4DSL1	2;2;2;2;2;1;1;1;1;1	2;2;2;2;2;1;1;1;1;1	2;2;2;2;2;1;1;1;1;1	Nuclear factor related to kappa-B-binding protein	NFRKB	tr|A0A024R3K9|A0A024R3K9_HUMAN Nuclear factor related to kappaB binding protein, isoform CRA_c OS=Homo sapiens OX=9606 GN=NFRKB PE=4 SV=1;tr|A0A024R3N2|A0A024R3N2_HUMAN Nuclear factor related to kappaB binding protein, isoform CRA_a OS=Homo sapiens OX=9606	10	2	2	2	1	1	1	1	0	1	2	1	1	1	1	1	1	0	1	2	1	1	1	1	1	1	0	1	2	1	1	3.8	3.8	3.8	139	1299	1299;1371;1298;1299;1324;122;147;188;987;998	0	3.8219	By MS/MS	By MS/MS
319	A0A024R3L9;Q4G0F5	A0A024R3L9;Q4G0F5	5;5	4;4	4;4	Vacuolar protein sorting-associated protein 26B	VPS26B	tr|A0A024R3L9|A0A024R3L9_HUMAN Vacuolar protein sorting 26 homolog B (Yeast), isoform CRA_a OS=Homo sapiens OX=9606 GN=VPS26B PE=4 SV=1;sp|Q4G0F5|VP26B_HUMAN Vacuolar protein sorting-associated protein 26B OS=Homo sapiens OX=9606 GN=VPS26B PE=1 SV=2	2	5	4	4	3	3	1	2	3	3	3	3	4	2	2	0	1	2	2	2	2	3	2	2	0	1	2	2	2	2	3	23.2	21.1	21.1	39.154	336	336;336	0	7.5016	By MS/MS	By MS/MS
320	A0A024R3M1;Q9P016;Q9P016-2	A0A024R3M1;Q9P016;Q9P016-2	3;3;2	3;3;2	3;3;2	Thymocyte nuclear protein 1	THYN1	tr|A0A024R3M1|A0A024R3M1_HUMAN Thymocyte nuclear protein 1, isoform CRA_a OS=Homo sapiens OX=9606 GN=THYN1 PE=4 SV=1;sp|Q9P016|THYN1_HUMAN Thymocyte nuclear protein 1 OS=Homo sapiens OX=9606 GN=THYN1 PE=1 SV=1;sp|Q9P016-2|THYN1_HUMAN Isoform 2 of Thymocyte	3	3	3	3	2	2	3	3	3	2	3	3	2	2	2	3	3	3	2	3	3	2	2	2	3	3	3	2	3	3	2	13.3	13.3	13.3	25.697	225	225;225;166	0	4.401	By MS/MS	By MS/MS
321	Q8IW92;A0A024R3N9;Q8NCG3	Q8IW92;A0A024R3N9;Q8NCG3	6;6;4	6;6;4	6;6;4	Beta-galactosidase-1-like protein 2;Beta-galactosidase	GLB1L2;LOC89944	sp|Q8IW92|GLBL2_HUMAN Beta-galactosidase-1-like protein 2 OS=Homo sapiens OX=9606 GN=GLB1L2 PE=2 SV=1;tr|A0A024R3N9|A0A024R3N9_HUMAN Beta-galactosidase OS=Homo sapiens OX=9606 GN=LOC89944 PE=3 SV=1;tr|Q8NCG3|Q8NCG3_HUMAN cDNA FLJ90269 fis, clone NT2RM40018	3	6	6	6	3	3	2	4	2	2	3	4	4	3	3	2	4	2	2	3	4	4	3	3	2	4	2	2	3	4	4	15.9	15.9	15.9	72.078	636	636;636;307	0	9.6058	By MS/MS	By MS/MS
322	A0A024R3P1;O15121	A0A024R3P1;O15121	3;3	3;3	3;3	Sphingolipid delta(4)-desaturase DES1	DEGS1	tr|A0A024R3P1|A0A024R3P1_HUMAN Degenerative spermatocyte homolog 1, lipid desaturase (Drosophila), isoform CRA_a OS=Homo sapiens OX=9606 GN=DEGS1 PE=3 SV=1;sp|O15121|DEGS1_HUMAN Sphingolipid delta(4)-desaturase DES1 OS=Homo sapiens OX=9606 GN=DEGS1 PE=1 SV	2	3	3	3	3	1	1	1	1	1	1	2	2	3	1	1	1	1	1	1	2	2	3	1	1	1	1	1	1	2	2	14.9	14.9	14.9	37.866	323	323;323	0	7.9709	By MS/MS	By MS/MS
323	A0A024R3P9;Q9H3P7	A0A024R3P9;Q9H3P7	15;15	15;15	15;15	Golgi resident protein GCP60	ACBD3	tr|A0A024R3P9|A0A024R3P9_HUMAN Acyl-Coenzyme A binding domain containing 3, isoform CRA_a OS=Homo sapiens OX=9606 GN=ACBD3 PE=4 SV=1;sp|Q9H3P7|GCP60_HUMAN Golgi resident protein GCP60 OS=Homo sapiens OX=9606 GN=ACBD3 PE=1 SV=4	2	15	15	15	13	13	13	14	10	12	13	12	13	13	13	13	14	10	12	13	12	13	13	13	13	14	10	12	13	12	13	40.9	40.9	40.9	60.593	528	528;528	0	225.89	By MS/MS	By MS/MS
324	A0A024R3Q3;P84077;B4DEB9;A0A024R0Y6;P61204;B4DJC8;B4DN70;F5H423;F5H0C7;B4E190;P61204-2;H0YGG7	A0A024R3Q3;P84077;B4DEB9;A0A024R0Y6;P61204;B4DJC8;B4DN70;F5H423	12;12;9;9;9;8;8;8;5;5;5;1	12;12;9;9;9;8;8;8;5;5;5;1	7;7;4;4;4;4;5;3;1;3;3;1	ADP-ribosylation factor 1;ADP-ribosylation factor 3	ARF1;ARF3	tr|A0A024R3Q3|A0A024R3Q3_HUMAN ADP-ribosylation factor 1, isoform CRA_a OS=Homo sapiens OX=9606 GN=ARF1 PE=3 SV=1;sp|P84077|ARF1_HUMAN ADP-ribosylation factor 1 OS=Homo sapiens OX=9606 GN=ARF1 PE=1 SV=2;tr|B4DEB9|B4DEB9_HUMAN cDNA FLJ61099, highly similar	12	12	12	7	12	12	12	11	11	10	12	11	12	12	12	12	11	11	10	12	11	12	7	7	7	6	6	5	7	7	7	75.1	75.1	46.4	20.697	181	181;181;173;181;181;156;170;210;102;144;144;62	0	146.15	By MS/MS	By MS/MS
325	A0A024R3Q6;Q9NVF7;Q9NVF7-2;B4E0H5	A0A024R3Q6;Q9NVF7;Q9NVF7-2	3;3;2;1	3;3;2;1	3;3;2;1	F-box only protein 28	FBXO28	tr|A0A024R3Q6|A0A024R3Q6_HUMAN F-box protein 28, isoform CRA_a OS=Homo sapiens OX=9606 GN=FBXO28 PE=4 SV=1;sp|Q9NVF7|FBX28_HUMAN F-box only protein 28 OS=Homo sapiens OX=9606 GN=FBXO28 PE=1 SV=1;sp|Q9NVF7-2|FBX28_HUMAN Isoform 2 of F-box only protein 28 OS	4	3	3	3	2	1	1	0	2	2	1	1	0	2	1	1	0	2	2	1	1	0	2	1	1	0	2	2	1	1	0	12.8	12.8	12.8	41.149	368	368;368;179;126	0	5.3216	By MS/MS	By MS/MS
326	A0A024R3R0;Q7Z7F7;Q7Z7F7-2;X6R631;X6RIW1	A0A024R3R0;Q7Z7F7;Q7Z7F7-2;X6R631	3;3;3;2;1	3;3;3;2;1	3;3;3;2;1	39S ribosomal protein L55, mitochondrial	MRPL55	tr|A0A024R3R0|A0A024R3R0_HUMAN Mitochondrial ribosomal protein L55, isoform CRA_a OS=Homo sapiens OX=9606 GN=MRPL55 PE=4 SV=1;sp|Q7Z7F7|RM55_HUMAN 39S ribosomal protein L55, mitochondrial OS=Homo sapiens OX=9606 GN=MRPL55 PE=1 SV=1;sp|Q7Z7F7-2|RM55_HUMAN I	5	3	3	3	2	2	2	3	2	2	3	2	3	2	2	2	3	2	2	3	2	3	2	2	2	3	2	2	3	2	3	30.5	30.5	30.5	15.128	128	128;128;164;55;76	0	6.5734	By MS/MS	By MS/MS
327	A0A024R3R1;Q4LE39-3;Q4LE39-2;Q4LE39;X6RCR8;A0PJ81;A0A024R3V1;Q4LE39-4	A0A024R3R1;Q4LE39-3;Q4LE39-2;Q4LE39;X6RCR8	4;4;4;4;3;1;1;1	4;4;4;4;3;1;1;1	4;4;4;4;3;1;1;1	AT-rich interactive domain-containing protein 4B	ARID4B	tr|A0A024R3R1|A0A024R3R1_HUMAN AT rich interactive domain 4B (RBP1-like), isoform CRA_d OS=Homo sapiens OX=9606 GN=ARID4B PE=4 SV=1;sp|Q4LE39-3|ARI4B_HUMAN Isoform 3 of AT-rich interactive domain-containing protein 4B OS=Homo sapiens OX=9606 GN=ARID4B;sp|Q	8	4	4	4	3	2	3	3	1	4	4	1	3	3	2	3	3	1	4	4	1	3	3	2	3	3	1	4	4	1	3	5.8	5.8	5.8	147.81	1312	1312;1153;1226;1312;483;397;993;803	0	8.0061	By MS/MS	By MS/MS
328	A0A024R3R7;Q9H583;Q5T3Q7;A2VDI1;B3KWS1;B7ZAU8;Q6P664	A0A024R3R7;Q9H583;Q5T3Q7;A2VDI1;B3KWS1;B7ZAU8	47;47;46;38;34;31;3	2;2;2;2;2;2;0	2;2;2;2;2;2;0	HEAT repeat-containing protein 1;HEAT repeat-containing protein 1, N-terminally processed	HEATR1	tr|A0A024R3R7|A0A024R3R7_HUMAN HEAT repeat containing 1, isoform CRA_b OS=Homo sapiens OX=9606 GN=HEATR1 PE=4 SV=1;sp|Q9H583|HEAT1_HUMAN HEAT repeat-containing protein 1 OS=Homo sapiens OX=9606 GN=HEATR1 PE=1 SV=3;tr|Q5T3Q7|Q5T3Q7_HUMAN HEAT repeat-contain	7	47	2	2	37	39	33	33	31	35	39	30	34	2	2	1	1	0	1	1	0	1	2	2	1	1	0	1	1	0	1	31.1	1.7	1.7	230.54	2036	2036;2144;2063;1502;1229;1126;120	0	6.0095	By MS/MS	By MS/MS
329	Q5T7A2;B4DVB7;A0A024R3S3;Q8NI60-3;Q8NI60;A1L377;B4DN23;Q8NI60-4;B4DED1;B4DU83;Q8NI60-2	Q5T7A2;B4DVB7;A0A024R3S3;Q8NI60-3;Q8NI60;A1L377;B4DN23;Q8NI60-4;B4DED1	6;6;6;6;6;5;4;4;3;2;1	6;6;6;6;6;5;4;4;3;2;1	6;6;6;6;6;5;4;4;3;2;1	Atypical kinase ADCK3, mitochondrial	CABC1;ADCK3	tr|Q5T7A2|Q5T7A2_HUMAN cDNA FLJ33175 fis, clone ADRGL2002392, highly similar to Chaperone-activity of bc1 complex-like, mitochondrial OS=Homo sapiens OX=9606 PE=2 SV=1;tr|B4DVB7|B4DVB7_HUMAN cDNA FLJ55470, highly similar to Chaperone-activity of bc1 comple	11	6	6	6	6	6	4	3	2	4	5	4	4	6	6	4	3	2	4	5	4	4	6	6	4	3	2	4	5	4	4	18.1	18.1	18.1	55.981	492	492;598;647;595;647;410;368;368;314;321;163	0	33.877	By MS/MS	By MS/MS
330	A0A024R3T2;B2RA30;O00180	A0A024R3T2;B2RA30;O00180	1;1;1	1;1;1	1;1;1	Potassium channel subfamily K member 1	KCNK1	tr|A0A024R3T2|A0A024R3T2_HUMAN Potassium channel subfamily K member OS=Homo sapiens OX=9606 GN=KCNK1 PE=3 SV=1;tr|B2RA30|B2RA30_HUMAN Potassium channel subfamily K member OS=Homo sapiens OX=9606 PE=2 SV=1;sp|O00180|KCNK1_HUMAN Potassium channel subfamily K	3	1	1	1	1	1	1	0	0	1	1	0	1	1	1	1	0	0	1	1	0	1	1	1	1	0	0	1	1	0	1	5.7	5.7	5.7	38.143	336	336;336;336	0.00038212	2.5362	By MS/MS	By matching
331	A0A024R3T8;P09874;B4E0E1;B2R5W3;Q05D33;Q6PJL0;Q96P95;Q5VX84;Q5VX85	A0A024R3T8;P09874;B4E0E1;B2R5W3	52;52;51;49;13;13;5;3;3	52;52;51;49;13;13;5;3;3	52;52;51;49;13;13;5;3;3	Poly [ADP-ribose] polymerase 1	PARP1	tr|A0A024R3T8|A0A024R3T8_HUMAN Poly [ADP-ribose] polymerase OS=Homo sapiens OX=9606 GN=PARP1 PE=4 SV=1;sp|P09874|PARP1_HUMAN Poly [ADP-ribose] polymerase 1 OS=Homo sapiens OX=9606 GN=PARP1 PE=1 SV=4;tr|B4E0E1|B4E0E1_HUMAN Poly [ADP-ribose] polymerase OS=Ho	9	52	52	52	46	47	43	45	45	46	47	43	47	46	47	43	45	45	46	47	43	47	46	47	43	45	45	46	47	43	47	57.8	57.8	57.8	113.08	1014	1014;1014;993;1014;232;250;49;108;155	0	323.31	By MS/MS	By MS/MS
332	Q8WWC4;A0A024R3U8;H7C0V0	Q8WWC4;A0A024R3U8;H7C0V0	4;4;2	4;4;2	4;4;2	Uncharacterized protein C2orf47, mitochondrial	C2orf47;FLJ22555	sp|Q8WWC4|MAIP1_HUMAN m-AAA protease-interacting protein 1, mitochondrial OS=Homo sapiens OX=9606 GN=MAIP1 PE=1 SV=1;tr|A0A024R3U8|A0A024R3U8_HUMAN Uncharacterized protein OS=Homo sapiens OX=9606 GN=FLJ22555 PE=4 SV=1;tr|H7C0V0|H7C0V0_HUMAN m-AAA protease-	3	4	4	4	3	2	3	2	2	3	3	3	3	3	2	3	2	2	3	3	3	3	3	2	3	2	2	3	3	3	3	16.8	16.8	16.8	32.544	291	291;291;225	0	10.076	By MS/MS	By MS/MS
333	Q53GC2;A0A024R3U9;P20338;A0A087WYT5;A0A0A1HAV9	Q53GC2;A0A024R3U9;P20338;A0A087WYT5;A0A0A1HAV9	4;4;4;2;2	4;4;4;2;2	2;2;2;2;1	Ras-related protein Rab-4A	RAB4A	tr|Q53GC2|Q53GC2_HUMAN RAB4A, member RAS oncogene family variant (Fragment) OS=Homo sapiens OX=9606 PE=2 SV=1;tr|A0A024R3U9|A0A024R3U9_HUMAN RAB4A, member RAS oncogene family, isoform CRA_b OS=Homo sapiens OX=9606 GN=RAB4A PE=4 SV=1;sp|P20338|RAB4A_HUMAN R	5	4	4	2	3	4	3	2	1	1	3	3	2	3	4	3	2	1	1	3	3	2	1	2	2	1	1	1	1	2	0	30.7	30.7	19.3	24.331	218	218;218;218;113;213	0	6.308	By MS/MS	By MS/MS
334	A0A024R3V0;Q9NUQ6;Q9NUQ6-4;Q9NUQ6-3;B8ZZZ7;Q9NUQ6-2;F8W6C2;C9JW67;C9JKE4;F8VZ02;F8VT91;C9JGM8;F2Z2S1;C9IZC3;C9J8M7;H7C2G5	A0A024R3V0;Q9NUQ6;Q9NUQ6-4;Q9NUQ6-3;B8ZZZ7;Q9NUQ6-2;F8W6C2;C9JW67	14;14;14;14;12;12;8;7;4;4;4;4;3;2;2;2	14;14;14;14;12;12;8;7;4;4;4;4;3;2;2;2	14;14;14;14;12;12;8;7;4;4;4;4;3;2;2;2	SPATS2-like protein	DNAPTP6;SPATS2L	tr|A0A024R3V0|A0A024R3V0_HUMAN DNA polymerase-transactivated protein 6, isoform CRA_a OS=Homo sapiens OX=9606 GN=DNAPTP6 PE=4 SV=1;sp|Q9NUQ6|SPS2L_HUMAN SPATS2-like protein OS=Homo sapiens OX=9606 GN=SPATS2L PE=1 SV=2;sp|Q9NUQ6-4|SPS2L_HUMAN Isoform 4 of S	16	14	14	14	8	9	9	6	4	8	10	6	9	8	9	9	6	4	8	10	6	9	8	9	9	6	4	8	10	6	9	36.7	36.7	36.7	61.728	558	558;558;566;588;498;489;265;238;154;173;188;193;139;94;115;117	0	31.896	By MS/MS	By MS/MS
335	B8ZZ77;A0A024R3V4;A0A0S2Z5A8;H7BZ14;Q9H2H8;Q9H2H8-2;B4DN80	B8ZZ77;A0A024R3V4;A0A0S2Z5A8;H7BZ14;Q9H2H8;Q9H2H8-2;B4DN80	3;3;3;3;3;3;2	3;3;3;3;3;3;2	3;3;3;3;3;3;2	Peptidyl-prolyl cis-trans isomerase;Peptidyl-prolyl cis-trans isomerase-like 3	PPIL3	tr|B8ZZ77|B8ZZ77_HUMAN Peptidyl-prolyl cis-trans isomerase OS=Homo sapiens OX=9606 GN=PPIL3 PE=1 SV=1;tr|A0A024R3V4|A0A024R3V4_HUMAN Peptidyl-prolyl cis-trans isomerase OS=Homo sapiens OX=9606 GN=PPIL3 PE=2 SV=1;tr|A0A0S2Z5A8|A0A0S2Z5A8_HUMAN Peptidyl-prol	7	3	3	3	1	0	2	2	1	1	1	2	2	1	0	2	2	1	1	1	2	2	1	0	2	2	1	1	1	2	2	19.1	19.1	19.1	17.696	157	157;161;165;180;161;165;282	0	4.5124	By MS/MS
336	Q658J0;A0A024R3V5;A0A024R3V7;Q9GZT8-2;Q9GZT8;E7EXA3;Q6X734;Q9GZT8-3;B8ZZI0;C9JN42	Q658J0;A0A024R3V5;A0A024R3V7;Q9GZT8-2;Q9GZT8;E7EXA3;Q6X734;Q9GZT8-3;B8ZZI0	6;6;6;6;6;4;4;4;3;2	6;6;6;6;6;4;4;4;3;2	6;6;6;6;6;4;4;4;3;2	NIF3-like protein 1	DKFZp762L015;NIF3L1	tr|Q658J0|Q658J0_HUMAN Uncharacterized protein DKFZp762L015 (Fragment) OS=Homo sapiens OX=9606 GN=DKFZp762L015 PE=2 SV=1;tr|A0A024R3V5|A0A024R3V5_HUMAN NIF3-like protein 1 OS=Homo sapiens OX=9606 GN=NIF3L1 PE=3 SV=1;tr|A0A024R3V7|A0A024R3V7_HUMAN NIF3-like	10	6	6	6	4	5	4	5	4	4	6	5	5	4	5	4	5	4	4	6	5	5	4	5	4	5	4	4	6	5	5	25.9	25.9	25.9	37.029	332	332;350;377;350;377;209;252;285;162;162	0	14.485	By MS/MS	By MS/MS
337	A0A024R3V8;Q99598;C4P0D6;C4P0D8;Q7Z3N9;C4P0D4;Q5VVQ1	A0A024R3V8;Q99598;C4P0D6;C4P0D8	9;9;5;5;3;3;2	9;9;5;5;3;3;2	9;9;5;5;3;3;2	Translin-associated protein X	TSNAX;DISC1	tr|A0A024R3V8|A0A024R3V8_HUMAN Translin-associated factor X, isoform CRA_c OS=Homo sapiens OX=9606 GN=TSNAX PE=4 SV=1;sp|Q99598|TSNAX_HUMAN Translin-associated protein X OS=Homo sapiens OX=9606 GN=TSNAX PE=1 SV=1;tr|C4P0D6|C4P0D6_HUMAN Disrupted in schizop	7	9	9	9	7	6	5	8	5	7	9	5	6	7	6	5	8	5	7	9	5	6	7	6	5	8	5	7	9	5	6	49.7	49.7	49.7	33.112	290	290;290;186;188;93;138;163	0	96.971	By MS/MS	By MS/MS
338	A0A024R3W2;Q15388	A0A024R3W2;Q15388	2;2	2;2	2;2	Mitochondrial import receptor subunit TOM20 homolog	TOMM20	tr|A0A024R3W2|A0A024R3W2_HUMAN Translocase of outer mitochondrial membrane 20 homolog (Yeast), isoform CRA_a OS=Homo sapiens OX=9606 GN=TOMM20 PE=3 SV=1;sp|Q15388|TOM20_HUMAN Mitochondrial import receptor subunit TOM20 homolog OS=Homo sapiens OX=9606 GN=TO	2	2	2	2	2	2	2	2	2	2	1	2	0	2	2	2	2	2	2	1	2	0	2	2	2	2	2	2	1	2	0	22.8	22.8	22.8	16.298	145	145;145	0	3.3202	By MS/MS	By MS/MS
339	A0A024R3W5;Q9ULF5;Q9ULF5-2;E7ENT5;E7EV45	A0A024R3W5;Q9ULF5	5;5;2;1;1	5;5;2;1;1	5;5;2;1;1	Zinc transporter ZIP10	SLC39A10	tr|A0A024R3W5|A0A024R3W5_HUMAN Solute carrier family 39 (Zinc transporter), member 10, isoform CRA_a OS=Homo sapiens OX=9606 GN=SLC39A10 PE=4 SV=1;sp|Q9ULF5|S39AA_HUMAN Zinc transporter ZIP10 OS=Homo sapiens OX=9606 GN=SLC39A10 PE=1 SV=2	5	5	5	5	4	5	4	3	3	4	5	3	3	4	5	4	3	3	4	5	3	3	4	5	4	3	3	4	5	3	3	10.5	10.5	10.5	94.131	831	831;831;381;126;130	0	20.471	By MS/MS	By MS/MS
340	A0A024R3W7;P24534;A4D1M6;C9JZW3;F2Z2G2;F8WF65	A0A024R3W7;P24534;A4D1M6	9;9;7;3;2;1	7;7;5;3;2;1	7;7;5;3;2;1	Elongation factor 1-beta	EEF1B2;LOC392793	tr|A0A024R3W7|A0A024R3W7_HUMAN Eukaryotic translation elongation factor 1 beta 2, isoform CRA_a OS=Homo sapiens OX=9606 GN=EEF1B2 PE=3 SV=1;sp|P24534|EF1B_HUMAN Elongation factor 1-beta OS=Homo sapiens OX=9606 GN=EEF1B2 PE=1 SV=3;tr|A4D1M6|A4D1M6_HUMAN HCG	6	9	7	7	9	8	8	8	8	8	9	8	8	7	6	7	6	6	6	7	6	7	7	6	7	6	6	6	7	6	7	64	64	64	24.763	225	225;225;225;123;68;29	0	167.41	By MS/MS	By MS/MS
341	P10809;A0A024R3X4;B3GQS7;B7Z597;B7Z4F6;B7Z5E7;E7ESH4;Q53SE2;E7EXB4;B9VP19;B9VPB4;Q53QD5;A0A0S2Z415;P10809-2;C9JL25;C9JCQ4;C9JL19;C9J0S9;B9VP24	P10809;A0A024R3X4;B3GQS7;B7Z597;B7Z4F6;B7Z5E7	51;51;46;46;44;40;16;16;15;8;8;5;4;4;3;2;2;1;1	51;51;46;46;44;40;16;16;15;8;8;5;4;4;3;2;2;1;1	33;33;28;30;26;27;8;8;8;3;3;2;4;4;3;2;2;1;1	60 kDa heat shock protein, mitochondrial	HSPD1	sp|P10809|CH60_HUMAN 60 kDa heat shock protein, mitochondrial OS=Homo sapiens OX=9606 GN=HSPD1 PE=1 SV=2;tr|A0A024R3X4|A0A024R3X4_HUMAN Epididymis secretory sperm binding protein OS=Homo sapiens OX=9606 GN=HSPD1 PE=2 SV=1;tr|B3GQS7|B3GQS7_HUMAN Mitochondri	19	51	51	33	50	51	49	47	45	48	50	47	48	50	51	49	47	45	48	50	47	48	32	33	32	30	28	31	32	30	31	78.2	78.2	50.1	61.054	573	573;573;569;564;550;517;234;233;221;184;184;55;169;158;175;94;83;58;185	0	323.31	By MS/MS	By MS/MS
342	A0A024R3X9;Q9Y3A3	A0A024R3X9;Q9Y3A3	7;7	1;1	1;1	MOB-like protein phocein	PREI3;MOB4	tr|A0A024R3X9|A0A024R3X9_HUMAN Preimplantation protein 3, isoform CRA_a OS=Homo sapiens OX=9606 GN=PREI3 PE=4 SV=1;sp|Q9Y3A3|PHOCN_HUMAN MOB-like protein phocein OS=Homo sapiens OX=9606 GN=MOB4 PE=1 SV=1	2	7	1	1	6	6	5	6	5	5	6	4	6	1	1	1	1	1	1	1	1	1	1	1	1	1	1	1	1	1	1	58.7	13.3	13.3	26.032	225	225;225	0	4.8077	By MS/MS	By MS/MS
343	A0A024R3Z2;B8ZZN6;P63165;B8ZZJ0;B9A032;B8ZZ67;G2XKQ0;P63165-2	A0A024R3Z2;B8ZZN6;P63165;B8ZZJ0;B9A032	5;5;5;3;3;2;2;2	5;5;5;3;3;2;2;2	5;5;5;3;3;2;2;2	Small ubiquitin-related modifier 1	SUMO1	tr|A0A024R3Z2|A0A024R3Z2_HUMAN Small ubiquitin-related modifier OS=Homo sapiens OX=9606 GN=SUMO1 PE=3 SV=1;tr|B8ZZN6|B8ZZN6_HUMAN Small ubiquitin-related modifier 1 OS=Homo sapiens OX=9606 GN=SUMO1 PE=1 SV=1;sp|P63165|SUMO1_HUMAN Small ubiquitin-related mo	8	5	5	5	5	5	5	5	5	4	4	5	5	5	5	5	5	5	4	4	5	5	5	5	5	5	5	4	4	5	5	43.6	43.6	43.6	11.557	101	101;146;101;58;77;62;101;76	0	16.943	By MS/MS	By MS/MS
344	Q6FHH6;Q53TN2;A0A024R3Z5;O43813;B2R602;E9PHS0;F8WDS9;B4DGM7;H7C2E3	Q6FHH6;Q53TN2;A0A024R3Z5;O43813;B2R602;E9PHS0	10;10;10;10;9;5;2;2;2	10;10;10;10;9;5;2;2;2	10;10;10;10;9;5;2;2;2	LanC-like protein 1	LANCL1	tr|Q6FHH6|Q6FHH6_HUMAN LANCL1 protein (Fragment) OS=Homo sapiens OX=9606 GN=LANCL1 PE=2 SV=1;tr|Q53TN2|Q53TN2_HUMAN LanC lantibiotic synthetase component C-like 1 (Bacterial), isoform CRA_a OS=Homo sapiens OX=9606 GN=LANCL1 PE=4 SV=1;tr|A0A024R3Z5|A0A024R3	9	10	10	10	7	6	5	7	3	5	7	3	5	7	6	5	7	3	5	7	3	5	7	6	5	7	3	5	7	3	5	47.4	47.4	47.4	45.267	399	399;399;411;399;399;196;82;117;147	0	48.925	By MS/MS	By MS/MS
345	A0A024R3Z6;Q53FN7;Q7L1Q6;Q7L1Q6-4;Q7L1Q6-3;Q7L1Q6-2;D3DN77;C9IZ80;B3KU41;H0Y503;C9JFN4;C9J188;C9JWF5;C9JV57;Q3LIC9	A0A024R3Z6;Q53FN7;Q7L1Q6;Q7L1Q6-4;Q7L1Q6-3;Q7L1Q6-2;D3DN77;C9IZ80	16;16;16;16;16;13;12;10;7;5;5;4;4;2;1	15;15;15;15;15;12;11;10;7;5;5;4;4;2;1	15;15;15;15;15;12;11;10;7;5;5;4;4;2;1	Basic leucine zipper and W2 domain-containing protein 1	BZW1;hCG_2022736	tr|A0A024R3Z6|A0A024R3Z6_HUMAN Basic leucine zipper and W2 domains 1, isoform CRA_a OS=Homo sapiens OX=9606 GN=BZW1 PE=4 SV=1;tr|Q53FN7|Q53FN7_HUMAN BZW1 protein variant (Fragment) OS=Homo sapiens OX=9606 PE=2 SV=1;sp|Q7L1Q6|BZW1_HUMAN Basic leucine zipper	15	16	15	15	15	15	16	16	15	16	16	16	14	14	14	15	15	14	15	15	15	13	14	14	15	15	14	15	15	15	13	45.8	44.2	44.2	48.043	419	419;424;419;423;451;353;268;294;211;135;216;154;161;116;37	0	240.68	By MS/MS	By MS/MS
346	Q14790-9;Q14790-4;Q14790;Q14790-2;Q14790-3;A0A024R3Z8;B6CGU5;B5BU46;H7C0E2;A0A024R3Z9;A0A0A0MS31;Q6NVI2;E7EQ01;C3S3G0;E7EQ06;E7ETB7;E7EVN1;Q14790-8;Q14790-7;Q14790-5;Q14790-6;K4FGA0	Q14790-9;Q14790-4;Q14790;Q14790-2;Q14790-3;A0A024R3Z8;B6CGU5;B5BU46;H7C0E2	9;9;9;9;9;9;9;8;7;2;2;2;2;2;2;2;2;2;2;2;2;1	9;9;9;9;9;9;9;8;7;2;2;2;2;2;2;2;2;2;2;2;2;1	9;9;9;9;9;9;9;8;7;2;2;2;2;2;2;2;2;2;2;2;2;1	Caspase-8;Caspase-8 subunit p18;Caspase-8 subunit p10	CASP8;hCG_16983	sp|Q14790-9|CASP8_HUMAN Isoform 9 of Caspase-8 OS=Homo sapiens OX=9606 GN=CASP8;sp|Q14790-4|CASP8_HUMAN Isoform 4 of Caspase-8 OS=Homo sapiens OX=9606 GN=CASP8;sp|Q14790|CASP8_HUMAN Caspase-8 OS=Homo sapiens OX=9606 GN=CASP8 PE=1 SV=1;sp|Q14790-2|CASP8_HUM	22	9	9	9	4	3	7	4	4	7	4	6	5	4	3	7	4	4	7	4	6	5	4	3	7	4	4	7	4	6	5	32.5	32.5	32.5	61.835	538	538;496;479;464;395;464;395;464;258;276;278;278;116;108;209;198;124;261;276;235;220;178	0	51.376	By MS/MS	By MS/MS
347	C9JG97;A0A024R410;C9JEH3;Q13685;C9JTS3;Q59EM1;H7C0R2	C9JG97;A0A024R410;C9JEH3;Q13685;C9JTS3;Q59EM1	8;8;8;8;5;4;3	8;8;8;8;5;4;3	8;8;8;8;5;4;3	Angio-associated migratory cell protein	AAMP	tr|C9JG97|C9JG97_HUMAN Angio-associated migratory cell protein OS=Homo sapiens OX=9606 GN=AAMP PE=1 SV=1;tr|A0A024R410|A0A024R410_HUMAN Angio-associated, migratory cell protein, isoform CRA_b OS=Homo sapiens OX=9606 GN=AAMP PE=4 SV=1;tr|C9JEH3|C9JEH3_HUMAN	7	8	8	8	8	7	7	8	8	7	7	8	6	8	7	7	8	8	7	7	8	6	8	7	7	8	8	7	7	8	6	28	28	28	44.693	415	415;434;435;434;200;233;189	0	55.515	By MS/MS	By MS/MS
348	B4DYU9;A0A024R411;Q13416;C9JK08;B8ZZ80	B4DYU9;A0A024R411;Q13416	6;6;6;1;1	6;6;6;1;1	6;6;6;1;1	Origin recognition complex subunit 2	ORC2L;ORC2	tr|B4DYU9|B4DYU9_HUMAN cDNA FLJ60060, highly similar to Origin recognition complex subunit 2 OS=Homo sapiens OX=9606 PE=2 SV=1;tr|A0A024R411|A0A024R411_HUMAN Origin recognition complex, subunit 2-like (Yeast), isoform CRA_a OS=Homo sapiens OX=9606 GN=ORC2L	5	6	6	6	6	6	5	6	6	6	6	5	6	6	6	5	6	6	6	6	5	6	6	6	5	6	6	6	6	5	6	21	21	21	58.667	514	514;577;577;72;109	0	17.37	By MS/MS	By MS/MS
349	O43676;A0A024R413;C9JKQ2	O43676;A0A024R413;C9JKQ2	2;2;1	2;2;1	2;2;1	NADH dehydrogenase [ubiquinone] 1 beta subcomplex subunit 3	NDUFB3	sp|O43676|NDUB3_HUMAN NADH dehydrogenase [ubiquinone] 1 beta subcomplex subunit 3 OS=Homo sapiens OX=9606 GN=NDUFB3 PE=1 SV=3;tr|A0A024R413|A0A024R413_HUMAN NADH dehydrogenase (Ubiquinone) 1 beta subcomplex, 3, 12kDa, isoform CRA_a OS=Homo sapiens OX=9606	3	2	2	2	1	1	1	2	1	1	1	1	1	1	1	1	2	1	1	1	1	1	1	1	1	2	1	1	1	1	1	21.4	21.4	21.4	11.402	98	98;98;65	0	4.759	By MS/MS	By MS/MS
350	A0A024R415;Q8N490-4;Q8N490-3;Q8N490	A0A024R415;Q8N490-4;Q8N490-3;Q8N490	3;3;3;3	3;3;3;3	3;3;3;3	Probable hydrolase PNKD	PNKD	tr|A0A024R415|A0A024R415_HUMAN Paroxysmal nonkinesiogenic dyskinesia, isoform CRA_a OS=Homo sapiens OX=9606 GN=PNKD PE=3 SV=1;sp|Q8N490-4|PNKD_HUMAN Isoform 4 of Probable hydrolase PNKD OS=Homo sapiens OX=9606 GN=PNKD;sp|Q8N490-3|PNKD_HUMAN Isoform 3 of Pr	4	3	3	3	3	1	2	1	0	1	1	1	0	3	1	2	1	0	1	1	1	0	3	1	2	1	0	1	1	1	0	15.3	15.3	15.3	42.875	385	385;325;361;385	0	9.6481	By MS/MS	By MS/MS
351	B3KMB8;A0A024R419;Q9NYY8;Q9NYY8-2	B3KMB8;A0A024R419;Q9NYY8;Q9NYY8-2	19;19;19;18	19;19;19;18	19;19;19;18	FAST kinase domain-containing protein 2	KIAA0971;FASTKD2	tr|B3KMB8|B3KMB8_HUMAN cDNA FLJ10654 fis, clone NT2RP2005901, highly similar to FAST kinase domains-containing protein 2 OS=Homo sapiens OX=9606 PE=2 SV=1;tr|A0A024R419|A0A024R419_HUMAN KIAA0971, isoform CRA_b OS=Homo sapiens OX=9606 GN=KIAA0971 PE=4 SV=1;	4	19	19	19	17	15	14	15	10	10	16	14	14	17	15	14	15	10	10	16	14	14	17	15	14	15	10	10	16	14	14	38.2	38.2	38.2	81.434	710	710;710;710;648	0	73.337	By MS/MS	By MS/MS
352	B4DYN3;B3KPP7;A8K140;A0A024R438;Q7Z3C6-2;Q7Z3C6;H7C152;H7C1G6;Q7Z3C6-3;C9JD65	B4DYN3;B3KPP7;A8K140;A0A024R438;Q7Z3C6-2;Q7Z3C6;H7C152	6;6;6;6;6;6;3;2;2;1	6;6;6;6;6;6;3;2;2;1	6;6;6;6;6;6;3;2;2;1	Autophagy-related protein 9A	ATG9A	tr|B4DYN3|B4DYN3_HUMAN Autophagy-related protein 9 OS=Homo sapiens OX=9606 PE=2 SV=1;tr|B3KPP7|B3KPP7_HUMAN Autophagy-related protein 9 OS=Homo sapiens OX=9606 PE=2 SV=1;tr|A8K140|A8K140_HUMAN Autophagy-related protein 9 OS=Homo sapiens OX=9606 PE=2 SV=1;t	10	6	6	6	3	4	2	2	2	5	3	1	3	3	4	2	2	2	5	3	1	3	3	4	2	2	2	5	3	1	3	10.7	10.7	10.7	87.282	778	778;839;839;839;778;839;255;244;528;133	0	11.293	By MS/MS	By MS/MS
353	Q9ULA0;B7Z7F0;E7ETB3;Q53SB6;A0A024R442;A0A024R443;E7EMB6;Q9BSS9;C9JBE1;B7Z822;F8WAN0;Q9HAC6;B9ZVU2;E7EPX3;C9J1E2;C9JRG3;E5RJ35	Q9ULA0;B7Z7F0;E7ETB3;Q53SB6;A0A024R442;A0A024R443;E7EMB6;Q9BSS9;C9JBE1	16;16;16;16;16;14;14;13;9;7;7;7;6;4;3;2;2	16;16;16;16;16;14;14;13;9;7;7;7;6;4;3;2;2	16;16;16;16;16;14;14;13;9;7;7;7;6;4;3;2;2	Aspartyl aminopeptidase	DNPEP	sp|Q9ULA0|DNPEP_HUMAN Aspartyl aminopeptidase OS=Homo sapiens OX=9606 GN=DNPEP PE=1 SV=1;tr|B7Z7F0|B7Z7F0_HUMAN cDNA FLJ56420, highly similar to Aspartyl aminopeptidase OS=Homo sapiens OX=9606 PE=2 SV=1;tr|E7ETB3|E7ETB3_HUMAN Aspartyl aminopeptidase OS=Hom	17	16	16	16	10	12	13	11	11	14	13	10	10	10	12	13	11	11	14	13	10	10	10	12	13	11	11	14	13	10	10	57.3	57.3	57.3	52.428	475	475;493;493;485;471;432;410;378;331;277;273;267;270;224;137;117;89	0	59.583	By MS/MS	By MS/MS
354	B4DMR3;A0A024R498;A0A024R451;P07093-2;P07093;P07093-3;C9JN98	B4DMR3;A0A024R498;A0A024R451;P07093-2;P07093;P07093-3;C9JN98	4;4;4;4;4;4;3	4;4;4;4;4;4;3	4;4;4;4;4;4;3	Glia-derived nexin	SERPINE2	tr|B4DMR3|B4DMR3_HUMAN cDNA FLJ51896, highly similar to Glia-derived nexin OS=Homo sapiens OX=9606 PE=2 SV=1;tr|A0A024R498|A0A024R498_HUMAN Serpin peptidase inhibitor, clade E (Nexin, plasminogen activator inhibitor type 1), member 2, isoform CRA_b OS=Homo	7	4	4	4	3	3	3	2	3	3	1	1	0	3	3	3	2	3	3	1	1	0	3	3	3	2	3	3	1	1	0	17.7	17.7	17.7	37.157	334	334;397;398;397;398;409;275	0	4.7215	By MS/MS	By MS/MS
355	Q5R210;Q5R208;Q5R206;A8K134;A0A024R454;P31327;P31327-3;Q5R209;P31327-2;Q5R207;Q5R211;B7ZAW0	Q5R210;Q5R208;Q5R206;A8K134;A0A024R454;P31327;P31327-3;Q5R209;P31327-2;Q5R207	11;11;11;11;11;11;11;10;9;7;4;2	10;10;10;10;10;10;10;9;8;6;4;2	10;10;10;10;10;10;10;9;8;6;4;2	Carbamoyl-phosphate synthase [ammonia], mitochondrial	CPS1	tr|Q5R210|Q5R210_HUMAN Carbamoylphosphate synthetase I OS=Homo sapiens OX=9606 GN=CPS1 PE=2 SV=1;tr|Q5R208|Q5R208_HUMAN Carbamoylphosphate synthetase I OS=Homo sapiens OX=9606 GN=CPS1 PE=2 SV=1;tr|Q5R206|Q5R206_HUMAN Carbamoylphosphate synthetase I OS=Homo	12	11	10	10	10	9	7	8	4	6	7	4	6	9	8	6	7	3	5	6	3	5	9	8	6	7	3	5	6	3	5	12.3	11.7	11.7	164.9	1500	1500;1500;1500;1500;1500;1500;1506;1261;1049;932;513;186	0	29.293	By MS/MS	By MS/MS
356	B4DHC5;A0A024R458;A0A0S2Z444;A0A0S2Z3Y3;A0A0S2Z3Z1;A0A0S2Z462;P52594-2;P52594-3;P52594;P52594-4;B8ZZY2;C9J2I0;H7C0S7	B4DHC5;A0A024R458;A0A0S2Z444;A0A0S2Z3Y3;A0A0S2Z3Z1;A0A0S2Z462;P52594-2;P52594-3;P52594;P52594-4;B8ZZY2;C9J2I0	7;7;7;7;7;7;7;7;7;7;5;4;1	7;7;7;7;7;7;7;7;7;7;5;4;1	7;7;7;7;7;7;7;7;7;7;5;4;1	Arf-GAP domain and FG repeat-containing protein 1	HRB;AGFG1	tr|B4DHC5|B4DHC5_HUMAN cDNA FLJ57927, highly similar to Nucleoporin-like protein RIP OS=Homo sapiens OX=9606 PE=2 SV=1;tr|A0A024R458|A0A024R458_HUMAN HIV-1 Rev binding protein, isoform CRA_a OS=Homo sapiens OX=9606 GN=HRB PE=4 SV=1;tr|A0A0S2Z444|A0A0S2Z444	13	7	7	7	3	5	4	3	3	3	5	5	6	3	5	4	3	3	3	5	5	6	3	5	4	3	3	3	5	5	6	32	32	32	46.506	453	453;493;562;578;586;602;522;560;562;584;541;237;132	0	43.444	By MS/MS	By MS/MS
357	A0A024R464;Q9H8Y5;B8ZZS4;C9JQZ3;C9JS61;C9K022;B4E0V1;B4DZT1	A0A024R464;Q9H8Y5;B8ZZS4	4;4;3;1;1;1;1;1	4;4;3;1;1;1;1;1	4;4;3;1;1;1;1;1	Ankyrin repeat and zinc finger domain-containing protein 1	ANKZF1	tr|A0A024R464|A0A024R464_HUMAN Ankyrin repeat and zinc finger domain containing 1, isoform CRA_b OS=Homo sapiens OX=9606 GN=ANKZF1 PE=4 SV=1;sp|Q9H8Y5|ANKZ1_HUMAN Ankyrin repeat and zinc finger domain-containing protein 1 OS=Homo sapiens OX=9606 GN=ANKZF1	8	4	4	4	2	3	3	2	2	4	2	2	1	2	3	3	2	2	4	2	2	1	2	3	3	2	2	4	2	2	1	8.4	8.4	8.4	80.926	726	726;726;516;90;115;140;216;370	0	13.066	By MS/MS	By MS/MS
358	B4DIB1;A0A024R466;Q9NQX7-2;Q9NQX7;E7EUS6;B4E028;C9JG41;B8ZZM6;Q9NQX7-3	B4DIB1;A0A024R466;Q9NQX7-2;Q9NQX7;E7EUS6;B4E028;C9JG41;B8ZZM6;Q9NQX7-3	2;2;2;2;1;1;1;1;1	2;2;2;2;1;1;1;1;1	2;2;2;2;1;1;1;1;1	Integral membrane protein 2C;CT-BRI3	ITM2C	tr|B4DIB1|B4DIB1_HUMAN cDNA FLJ55065, highly similar to Integral membrane protein 2C OS=Homo sapiens OX=9606 PE=2 SV=1;tr|A0A024R466|A0A024R466_HUMAN Integral membrane protein 2C, isoform CRA_a OS=Homo sapiens OX=9606 GN=ITM2C PE=4 SV=1;sp|Q9NQX7-2|ITM2C_H	9	2	2	2	1	1	0	0	0	0	2	1	0	1	1	0	0	0	0	2	1	0	1	1	0	0	0	0	2	1	0	13.8	13.8	13.8	24.851	218	218;267;220;267;125;135;180;205;230	0	10.113	By MS/MS	By MS/MS
359	Q53EX1;A0A024R467;Q9Y276;A8JZZ8;C9J8G3;Q53RT4;C9JAS4;A0A2R8Y7T3;C9J4Q9;A0A0S2Z3G6;C9J1S9;H7C492;H7BZF6	Q53EX1;A0A024R467;Q9Y276;A8JZZ8;C9J8G3;Q53RT4	7;7;7;6;5;5;3;3;2;2;2;2;1	7;7;7;6;5;5;3;3;2;2;2;2;1	7;7;7;6;5;5;3;3;2;2;2;2;1	Mitochondrial chaperone BCS1	BCS1L	tr|Q53EX1|Q53EX1_HUMAN BCS1-like variant (Fragment) OS=Homo sapiens OX=9606 PE=2 SV=1;tr|A0A024R467|A0A024R467_HUMAN BCS1-like (Yeast), isoform CRA_a OS=Homo sapiens OX=9606 GN=BCS1L PE=2 SV=1;sp|Q9Y276|BCS1_HUMAN Mitochondrial chaperone BCS1 OS=Homo sapie	13	7	7	7	4	5	5	5	5	5	5	6	5	4	5	5	5	5	5	5	6	5	4	5	5	5	5	5	5	6	5	20.5	20.5	20.5	47.535	419	419;419;419;419;206;218;110;153;76;127;150;201;121	0	25.101	By MS/MS	By MS/MS
360	A0A024R471;Q9H9Q2;Q9H9Q2-2;B3KW51;J3KQ34;A0A087X1P5;A0A024R478;B3KV02;J3KQ41;J3QT73;Q53GQ2;Q9H9Q2-3;J3QT95;Q6ZTQ7;J3QT43;J3QT50;J3QT66;J3QT69;J3QT67;J3KQV6	A0A024R471;Q9H9Q2;Q9H9Q2-2;B3KW51;J3KQ34;A0A087X1P5;A0A024R478;B3KV02;J3KQ41;J3QT73;Q53GQ2;Q9H9Q2-3	5;5;4;4;4;4;4;3;3;3;3;3;2;2;1;1;1;1;1;1	5;5;4;4;4;4;4;3;3;3;3;3;2;2;1;1;1;1;1;1	5;5;4;4;4;4;4;3;3;3;3;3;2;2;1;1;1;1;1;1	COP9 signalosome complex subunit 7b	COPS7B	tr|A0A024R471|A0A024R471_HUMAN COP9 constitutive photomorphogenic homolog subunit 7B (Arabidopsis), isoform CRA_b OS=Homo sapiens OX=9606 GN=COPS7B PE=4 SV=1;sp|Q9H9Q2|CSN7B_HUMAN COP9 signalosome complex subunit 7b OS=Homo sapiens OX=9606 GN=COPS7B PE=1 S	20	5	5	5	4	5	4	5	4	4	4	3	5	4	5	4	5	4	4	4	3	5	4	5	4	5	4	4	4	3	5	30.3	30.3	30.3	29.622	264	264;264;157;157;230;209;157;157;278;172;264;273;150;171;103;78;62;68;62;54	0	16.651	By MS/MS	By MS/MS
361	C9JEN3;C9IYT2;F8WDY4;C9IZ27;C9JW19;C9JWV9;B4DUD2;B4DNZ1;Q1MW40;A0A024R472;Q969X1	C9JEN3;C9IYT2;F8WDY4;C9IZ27;C9JW19;C9JWV9;B4DUD2;B4DNZ1;Q1MW40;A0A024R472;Q969X1	1;1;1;1;1;1;1;1;1;1;1	1;1;1;1;1;1;1;1;1;1;1	1;1;1;1;1;1;1;1;1;1;1	Protein lifeguard 3	TMBIM1;RECS1	tr|C9JEN3|C9JEN3_HUMAN Protein lifeguard 3 (Fragment) OS=Homo sapiens OX=9606 GN=TMBIM1 PE=1 SV=1;tr|C9IYT2|C9IYT2_HUMAN Protein lifeguard 3 (Fragment) OS=Homo sapiens OX=9606 GN=TMBIM1 PE=1 SV=1;tr|F8WDY4|F8WDY4_HUMAN Protein lifeguard 3 OS=Homo sapiens O	11	1	1	1	1	1	1	1	1	1	0	1	1	1	1	1	1	1	1	0	1	1	1	1	1	1	1	1	0	1	1	13.2	13.2	13.2	11.535	106	106;107;140;150;167;171;215;249;311;311;311	0.0029444	2.0294	By MS/MS	By MS/MS
362	A0A024R473;Q9H9J2	A0A024R473;Q9H9J2	15;15	15;15	15;15	39S ribosomal protein L44, mitochondrial	MRPL44	tr|A0A024R473|A0A024R473_HUMAN Mitochondrial ribosomal protein L44, isoform CRA_a OS=Homo sapiens OX=9606 GN=MRPL44 PE=4 SV=1;sp|Q9H9J2|RM44_HUMAN 39S ribosomal protein L44, mitochondrial OS=Homo sapiens OX=9606 GN=MRPL44 PE=1 SV=1	2	15	15	15	12	11	11	14	13	12	12	12	11	12	11	11	14	13	12	12	12	11	12	11	11	14	13	12	12	12	11	53	53	53	37.535	332	332;332	0	57.249	By MS/MS	By MS/MS
363	Q53S54;A0A024R475;Q13618-2;Q13618;Q13618-3;B7Z600;A0A087WTG3;H7C1L6;A0A087X1R9;H7C399	Q53S54;A0A024R475;Q13618-2;Q13618;Q13618-3;B7Z600	25;25;25;25;21;16;11;7;3;3	25;25;25;25;21;16;11;7;3;3	25;25;25;25;21;16;11;7;3;3	Cullin-3	CUL3	tr|Q53S54|Q53S54_HUMAN Uncharacterized protein CUL3 (Fragment) OS=Homo sapiens OX=9606 GN=CUL3 PE=3 SV=1;tr|A0A024R475|A0A024R475_HUMAN Cullin 3, isoform CRA_a OS=Homo sapiens OX=9606 GN=CUL3 PE=3 SV=1;sp|Q13618-2|CUL3_HUMAN Isoform 2 of Cullin-3 OS=Homo s	10	25	25	25	16	17	17	17	18	17	18	19	17	16	17	17	17	18	17	18	19	17	16	17	17	17	18	17	18	19	17	42	42	42	86.465	746	746;768;744;768;702;550;342;192;55;111	0	84.403	By MS/MS	By MS/MS
364	A0A024R482;Q96IJ6;Q96IJ6-2;A0A087WUI8;F8WD54;C9J255;A0A0U1RRC2;C9JAH0;B4DJR0;Q59F69	A0A024R482;Q96IJ6;Q96IJ6-2;A0A087WUI8;F8WD54	10;10;10;7;5;4;3;3;2;1	10;10;10;7;5;4;3;3;2;1	10;10;10;7;5;4;3;3;2;1	Mannose-1-phosphate guanyltransferase alpha	GMPPA	tr|A0A024R482|A0A024R482_HUMAN Epididymis secretory sperm binding protein OS=Homo sapiens OX=9606 GN=GMPPA PE=2 SV=1;sp|Q96IJ6|GMPPA_HUMAN Mannose-1-phosphate guanyltransferase alpha OS=Homo sapiens OX=9606 GN=GMPPA PE=1 SV=1;sp|Q96IJ6-2|GMPPA_HUMAN Isofor	10	10	10	10	7	8	8	8	7	8	8	8	8	7	8	8	8	7	8	8	8	8	7	8	8	8	7	8	8	8	8	37.1	37.1	37.1	46.291	420	420;420;473;399;290;179;114;249;124;138	0	28.772	By MS/MS	By MS/MS
365	A0A024R488;Q8IWB7;Q9H8N9;C9JJ54;A0A494C0A6	A0A024R488;Q8IWB7;Q9H8N9;C9JJ54	8;8;7;4;1	8;8;7;4;1	8;8;7;4;1	WD repeat and FYVE domain-containing protein 1	WDFY1	tr|A0A024R488|A0A024R488_HUMAN WD repeat and FYVE domain containing 1, isoform CRA_a OS=Homo sapiens OX=9606 GN=WDFY1 PE=4 SV=1;sp|Q8IWB7|WDFY1_HUMAN WD repeat and FYVE domain-containing protein 1 OS=Homo sapiens OX=9606 GN=WDFY1 PE=1 SV=1;tr|Q9H8N9|Q9H8N9	5	8	8	8	3	4	3	6	6	5	4	5	5	3	4	3	6	6	5	4	5	5	3	4	3	6	6	5	4	5	5	26.3	26.3	26.3	46.323	410	410;410;367;215;175	0	21.884	By MS/MS	By MS/MS
366	A0A087X0K1;Q7Z4X0;A0A024R496;Q9Y376	A0A087X0K1;Q7Z4X0;A0A024R496;Q9Y376	11;11;11;11	11;11;11;11	10;10;10;10	Calcium-binding protein 39	CAB39	tr|A0A087X0K1|A0A087X0K1_HUMAN Calcium-binding protein 39 OS=Homo sapiens OX=9606 GN=CAB39 PE=1 SV=1;tr|Q7Z4X0|Q7Z4X0_HUMAN MO25-like protein OS=Homo sapiens OX=9606 PE=2 SV=1;tr|A0A024R496|A0A024R496_HUMAN Calcium binding protein 39, isoform CRA_a OS=Homo	4	11	11	10	9	10	9	10	9	9	9	10	11	9	10	9	10	9	9	9	10	11	8	9	9	9	8	9	8	9	10	27.7	27.7	25.7	39.452	339	339;341;341;341	0	25.682	By MS/MS	By MS/MS
367	B3KN05;A0A024R497;O95573;B2RBE0;B3KMA6;Q6PIM8;F5GWH2;F5H062;C9JC11	B3KN05;A0A024R497;O95573;B2RBE0;B3KMA6	35;35;35;34;23;8;5;2;1	35;35;35;34;23;8;5;2;1	33;33;33;32;21;6;5;2;1	Long-chain-fatty-acid--CoA ligase 3	ACSL3	tr|B3KN05|B3KN05_HUMAN cDNA FLJ13129 fis, clone NT2RP3002969, highly similar to Long-chain-fatty-acid--CoA ligase 3 OS=Homo sapiens OX=9606 PE=2 SV=1;tr|A0A024R497|A0A024R497_HUMAN Acyl-CoA synthetase long-chain family member 3, isoform CRA_a OS=Homo sapie	9	35	35	33	29	30	25	24	24	27	28	26	27	29	30	25	24	24	27	28	26	27	27	28	23	22	22	25	26	24	25	67.8	67.8	63.8	79.222	709	709;720;720;720;465;164;141;95;88	0	323.31	By MS/MS	By MS/MS
368	P35568;A0A024R499;W0KMC7	P35568;A0A024R499	7;7;1	7;7;1	7;7;1	Insulin receptor substrate 1	IRS1	sp|P35568|IRS1_HUMAN Insulin receptor substrate 1 OS=Homo sapiens OX=9606 GN=IRS1 PE=1 SV=1;tr|A0A024R499|A0A024R499_HUMAN Insulin receptor substrate 1, isoform CRA_a OS=Homo sapiens OX=9606 GN=IRS1 PE=4 SV=1	3	7	7	7	3	2	2	3	3	3	3	4	2	3	2	2	3	3	3	3	4	2	3	2	2	3	3	3	3	4	2	8.7	8.7	8.7	131.59	1242	1242;1242;133	0	7.469	By MS/MS	By MS/MS
369	B3KM80;B3KTP9;A0A024R4A0;P19338;Q6ZS99;H7BY16;Q9BQ02	B3KM80;B3KTP9;A0A024R4A0;P19338;Q6ZS99;H7BY16;Q9BQ02	34;34;34;34;31;22;20	34;34;34;34;31;22;20	34;34;34;34;31;22;20	Nucleolin	NCL	tr|B3KM80|B3KM80_HUMAN Nucleolin, isoform CRA_c OS=Homo sapiens OX=9606 GN=NCL PE=2 SV=1;tr|B3KTP9|B3KTP9_HUMAN cDNA FLJ38578 fis, clone HCHON2007674, highly similar to NUCLEOLIN OS=Homo sapiens OX=9606 PE=2 SV=1;tr|A0A024R4A0|A0A024R4A0_HUMAN Nucleolin, i	7	34	34	34	28	29	31	30	27	31	31	27	31	28	29	31	30	27	31	31	27	31	28	29	31	30	27	31	31	27	31	54.5	54.5	54.5	58.554	536	536;633;710;710;603;296;482	0	323.31	By MS/MS	By MS/MS
370	A0A024R4A5;Q6Y7W6-5;Q6Y7W6;Q6Y7W6-4;I1E4Y6;Q6Y7W6-3;E7ESB6;B4DZM1;B4DRT8;C9JHW1;C9JH18;B4DLU7;C9JRZ2;C9JHT0;C9JPV7;C9J0V6;C9JXQ0;F8WCD5;REV__Q86UU1-2;REV__Q6ZUD6;REV__A0A024R3H6;REV__Q5W9G0;REV__A0A024R3F4;C9JW88;REV__B0YJ65;REV__Q96D60;REV__Q8NC75;C9J7G1;REV__B3KQD4;Q9H7I8;B8ZZD2;REV__A0A087WZL0;REV__Q86UU1;REV__Q96SW0	A0A024R4A5;Q6Y7W6-5;Q6Y7W6;Q6Y7W6-4;I1E4Y6;Q6Y7W6-3;E7ESB6;B4DZM1;B4DRT8;C9JHW1	24;23;23;23;22;21;14;13;13;12;5;3;3;3;3;3;3;3;1;1;1;1;1;1;1;1;1;1;1;1;1;1;1;1	24;23;23;23;22;21;14;13;13;12;5;3;3;3;3;3;3;3;1;1;1;1;1;1;1;1;1;1;1;1;1;1;1;1	24;23;23;23;22;21;14;13;13;12;5;3;3;3;3;3;3;3;1;1;1;1;1;1;1;1;1;1;1;1;1;1;1;1	PERQ amino acid-rich with GYF domain-containing protein 2	TNRC15;GIGYF2	tr|A0A024R4A5|A0A024R4A5_HUMAN Trinucleotide repeat containing 15, isoform CRA_a OS=Homo sapiens OX=9606 GN=TNRC15 PE=4 SV=1;sp|Q6Y7W6-5|GGYF2_HUMAN Isoform 4 of GRB10-interacting GYF protein 2 OS=Homo sapiens OX=9606 GN=GIGYF2;sp|Q6Y7W6|GGYF2_HUMAN GRB10-	34	24	24	24	17	19	19	17	11	18	19	14	16	17	19	19	17	11	18	19	14	16	17	19	19	17	11	18	19	14	16	32.4	32.4	32.4	149.94	1298	1298;1293;1299;1286;1321;1320;836;872;786;720;149;140;115;112;93;106;99;92;1319;731;1377;1125;1319;68;730;691;613;143;280;208;176;641;1377;402	0	216.31	By MS/MS	By MS/MS
371	O00506-3;A0A024R4B2;O00506;O00506-2;Q96BA2;B4DVS7;A0A0S2Z4Y2;B3KRS6;Q5CZ67;B4E185;B4DMA5;H7C279;C9JDH9;C9J232;C9JCC0;C9J6L2;C9JJV0	O00506-3;A0A024R4B2;O00506;O00506-2;Q96BA2;B4DVS7;A0A0S2Z4Y2;B3KRS6;Q5CZ67;B4E185;B4DMA5;H7C279;C9JDH9;C9J232;C9JCC0;C9J6L2	7;7;7;7;7;7;7;7;7;7;6;6;4;4;4;4;2	3;3;3;3;3;3;3;3;3;3;3;2;0;0;0;0;0	3;3;3;3;3;3;3;3;3;3;3;2;0;0;0;0;0	Serine/threonine-protein kinase 25	STK25;DKFZp686J1430	sp|O00506-3|STK25_HUMAN Isoform 3 of Serine/threonine-protein kinase 25 OS=Homo sapiens OX=9606 GN=STK25;tr|A0A024R4B2|A0A024R4B2_HUMAN Serine/threonine kinase 25 (STE20 homolog, yeast), isoform CRA_a OS=Homo sapiens OX=9606 GN=STK25 PE=2 SV=1;sp|O00506|ST	17	7	3	3	4	5	5	7	6	5	6	5	5	0	1	1	3	2	1	2	1	1	0	1	1	3	2	1	2	1	1	23.5	8.1	8.1	37.297	332	332;426;426;349;426;352;349;349;287;332;332;247;148;177;163;161;79	0.0013065	2.2464	By matching	By matching
372	Q7Z518;A0A087WXC5;A0A024R4B3;E7ESZ7;O95299;Q53SW4;O95299-2;H7C2W5;H7C1Y7;H7C2X4;Q59FM0;C9J6X0;Q8N1B9;Q53QE8	Q7Z518;A0A087WXC5;A0A024R4B3;E7ESZ7;O95299;Q53SW4;O95299-2	17;17;17;17;17;14;13;6;6;6;6;6;5;3	1;1;1;1;1;1;1;0;0;0;1;1;1;0	1;1;1;1;1;1;1;0;0;0;1;1;1;0	NADH dehydrogenase [ubiquinone] 1 alpha subcomplex subunit 10, mitochondrial	NDUFA10	tr|Q7Z518|Q7Z518_HUMAN NADH dehydrogenase [ubiquinone] 1 alpha subcomplex subunit 10, mitochondrial OS=Homo sapiens OX=9606 PE=2 SV=1;tr|A0A087WXC5|A0A087WXC5_HUMAN NADH dehydrogenase [ubiquinone] 1 alpha subcomplex subunit 10, mitochondrial OS=Homo sapien	14	17	1	1	15	12	12	12	12	12	12	12	11	0	0	1	0	0	0	1	0	0	0	0	1	0	0	0	1	0	0	53.1	3.1	3.1	40.676	354	354;355;355;390;355;333;429;129;133;138;241;244;201;22	0.0062724	1.6311	By matching	By matching
373	Q53F76;A0A024R4C1;Q9BUI4;Q9BT08;E9PHH9	Q53F76;A0A024R4C1;Q9BUI4;Q9BT08;E9PHH9	8;8;8;6;6	8;8;8;6;6	8;8;8;6;6	DNA-directed RNA polymerase III subunit RPC3	POLR3C	tr|Q53F76|Q53F76_HUMAN Polymerase (RNA) III (DNA directed) polypeptide C (62kD) variant (Fragment) OS=Homo sapiens OX=9606 PE=2 SV=1;tr|A0A024R4C1|A0A024R4C1_HUMAN Polymerase (RNA) III (DNA directed) polypeptide C (62kD), isoform CRA_b OS=Homo sapiens OX=9	5	8	8	8	5	4	4	4	3	4	3	4	3	5	4	4	4	3	4	3	4	3	5	4	4	4	3	4	3	4	3	23.4	23.4	23.4	60.603	534	534;534;534;411;411	0	13.199	By MS/MS	By MS/MS
374	A0A024R4C8;B4DZS0;O76075;O76075-2	A0A024R4C8;B4DZS0;O76075;O76075-2	3;3;3;2	3;3;3;2	3;3;3;2	DNA fragmentation factor subunit beta	DFFB	tr|A0A024R4C8|A0A024R4C8_HUMAN DNAation factor, 40kDa, beta polypeptide (Caspase-activated DNase), isoform CRA_b OS=Homo sapiens OX=9606 GN=DFFB PE=4 SV=1;tr|B4DZS0|B4DZS0_HUMAN DNA fragmentation factor subunit beta OS=Homo sapiens OX=9606 GN=DFFB PE=1 SV=	4	3	3	3	2	1	2	2	2	2	1	2	3	2	1	2	2	2	2	1	2	3	2	1	2	2	2	2	1	2	3	17.8	17.8	17.8	39.081	338	338;362;338;270	0	16.327	By MS/MS	By MS/MS
375	E9PGT6;B2R8N1;A0A024R4D1;Q99627;Q99627-2;H7C3S9;B4DFF9	E9PGT6;B2R8N1;A0A024R4D1;Q99627;Q99627-2;H7C3S9	5;5;5;5;4;3;2	5;5;5;5;4;3;2	5;5;5;5;4;3;2	COP9 signalosome complex subunit 8	COPS8	tr|E9PGT6|E9PGT6_HUMAN COP9 signalosome complex subunit 8 OS=Homo sapiens OX=9606 GN=COPS8 PE=1 SV=1;tr|B2R8N1|B2R8N1_HUMAN cDNA, FLJ93976, highly similar to Homo sapiens COP9 homolog (COP9), mRNA OS=Homo sapiens OX=9606 PE=2 SV=1;tr|A0A024R4D1|A0A024R4D1_	7	5	5	5	4	5	4	4	5	4	5	4	4	4	5	4	4	5	4	5	4	4	4	5	4	4	5	4	5	4	4	65.3	65.3	65.3	19.344	173	173;209;209;209;160;83;115	0	26.249	By MS/MS	By MS/MS
376	A0A024R4E1;Q53GL1;Q9HAN9	A0A024R4E1;Q53GL1;Q9HAN9	2;2;2	2;2;2	2;2;2	Nicotinamide-nucleotide adenylyltransferase;Nicotinamide/nicotinic acid mononucleotide adenylyltransferase 1	NMNAT1	tr|A0A024R4E1|A0A024R4E1_HUMAN Nicotinamide-nucleotide adenylyltransferase OS=Homo sapiens OX=9606 GN=NMNAT1 PE=3 SV=1;tr|Q53GL1|Q53GL1_HUMAN Nicotinamide-nucleotide adenylyltransferase (Fragment) OS=Homo sapiens OX=9606 PE=2 SV=1;sp|Q9HAN9|NMNA1_HUMAN Nic	3	2	2	2	2	2	2	2	2	2	2	2	1	2	2	2	2	2	2	2	2	1	2	2	2	2	2	2	2	2	1	10.4	10.4	10.4	31.932	279	279;279;279	0	7.0737	By MS/MS	By MS/MS
377	Q13148;A0A0A0N0L3;A0A024R4E2;A0A087WYY0;A0A087X260;G3V162;B1AKP7;A0A0A0N0M3;A0A0A0N0N3;K7EN94;B4DRW3;A0A087WX29;A0A1W2PNU8;A0A087WV68;K7EJM5;A0A087WXQ5;Q13148-4;A0A087WXV3;A0A087WX67;A0A087WW61;A0A087WZC9;A0A087WYE7;A0A087WZM1;A0A0A0MSV7;K7EJ99;K7EL26;A0A087WTZ4	Q13148;A0A0A0N0L3;A0A024R4E2;A0A087WYY0;A0A087X260;G3V162;B1AKP7;A0A0A0N0M3;A0A0A0N0N3;K7EN94;B4DRW3;A0A087WX29;A0A1W2PNU8;A0A087WV68;K7EJM5;A0A087WXQ5;Q13148-4	13;13;13;12;12;12;12;11;10;10;9;9;7;7;7;7;7;6;6;6;5;4;4;3;3;1;1	13;13;13;12;12;12;12;11;10;10;9;9;7;7;7;7;7;6;6;6;5;4;4;3;3;1;1	13;13;13;12;12;12;12;11;10;10;9;9;7;7;7;7;7;6;6;6;5;4;4;3;3;1;1	TAR DNA-binding protein 43	TARDBP;TDP43	sp|Q13148|TADBP_HUMAN TAR DNA-binding protein 43 OS=Homo sapiens OX=9606 GN=TARDBP PE=1 SV=1;tr|A0A0A0N0L3|A0A0A0N0L3_HUMAN TDP43 isoform H OS=Homo sapiens OX=9606 GN=TDP43 PE=2 SV=1;tr|A0A024R4E2|A0A024R4E2_HUMAN TAR DNA binding protein, isoform CRA_b OS=	27	13	13	13	12	13	13	12	13	13	13	13	12	12	13	13	12	13	13	13	13	12	12	13	13	12	13	13	13	13	12	45.2	45.2	45.2	44.739	414	414;372;414;304;301;298;295;269;243;275;330;243;258;212;201;200;298;175;149;138;127;89;78;84;80;65;61	0	315.61	By MS/MS	By MS/MS
378	B0AZM0;B2R776;A8K1X9;A0A024R4E3;Q13303-4;Q13303-2;Q13303;Q5TG80;Q6FG22;B2R615;Q13303-5;Q13303-3;Q5TG81;Q6FG44	B0AZM0;B2R776;A8K1X9;A0A024R4E3;Q13303-4;Q13303-2;Q13303;Q5TG80;Q6FG22;B2R615;Q13303-5;Q13303-3;Q5TG81;Q6FG44	4;4;4;4;4;4;4;3;3;3;3;3;2;2	4;4;4;4;4;4;4;3;3;3;3;3;2;2	4;4;4;4;4;4;4;3;3;3;3;3;2;2	Voltage-gated potassium channel subunit beta-2	KCNAB2	tr|B0AZM0|B0AZM0_HUMAN cDNA, FLJ79460, highly similar to Voltage-gated potassium channel subunitbeta-2 OS=Homo sapiens OX=9606 PE=2 SV=1;tr|B2R776|B2R776_HUMAN cDNA, FLJ93315, highly similar to Homo sapiens potassium voltage-gated channel, shaker-related s	14	4	4	4	2	2	1	1	2	2	1	0	0	2	2	1	1	2	2	1	0	0	2	2	1	1	2	2	1	0	0	26.7	26.7	26.7	38.766	345	345;353;367;367;300;353;367;254;353;367;395;415;253;353	0	4.006	By MS/MS	By MS/MS
379	A0A024R4E5;Q00341;B2R5V9;Q00341-2;H0Y394;B4DKR8;Q6ZS03;Q96CF6;Q2HJC8;H7C0A4;C9JIZ1;Q6ZN49;Q5HYC5;C9J5E5;C9JZI8;C9JES8;H7BZC3;C9JHZ8;C9JHS7;H7C2D1;C9JK79;C9JT62;C9JHN6;C9JEJ8;C9JBS3;C9JQ82;H7C3D0;C9JMQ6	A0A024R4E5;Q00341;B2R5V9;Q00341-2;H0Y394;B4DKR8;Q6ZS03;Q96CF6	35;34;34;32;27;22;21;19;12;12;9;9;8;7;6;5;5;5;5;4;3;3;2;2;2;1;1;1	35;34;34;32;27;22;21;19;12;12;9;9;8;7;6;5;5;5;5;4;3;3;2;2;2;1;1;1	35;34;34;32;27;22;21;19;12;12;9;9;8;7;6;5;5;5;5;4;3;3;2;2;2;1;1;1	Vigilin	HDLBP	tr|A0A024R4E5|A0A024R4E5_HUMAN High density lipoprotein binding protein (Vigilin), isoform CRA_a OS=Homo sapiens OX=9606 GN=HDLBP PE=1 SV=1;sp|Q00341|VIGLN_HUMAN Vigilin OS=Homo sapiens OX=9606 GN=HDLBP PE=1 SV=2;tr|B2R5V9|B2R5V9_HUMAN cDNA, FLJ92652, high	28	35	35	35	28	28	25	26	24	28	27	25	24	28	28	25	26	24	28	27	25	24	28	28	25	26	24	28	27	25	24	33.8	33.8	33.8	141.44	1268	1268;1268;1268;1235;973;757;847;898;589;332;224;577;248;221;164;147;267;141;126;308;128;96;81;79;69;53;126;46	0	261.65	By MS/MS	By MS/MS
380	A0A024R4E7;O96011-2;O96011;B3KSS3;H7C3V6	A0A024R4E7;O96011-2;O96011;B3KSS3	5;5;5;3;2	5;5;5;3;2	5;5;5;3;2	Peroxisomal membrane protein 11B	PEX11B	tr|A0A024R4E7|A0A024R4E7_HUMAN Peroxisomal biogenesis factor 11B, isoform CRA_a OS=Homo sapiens OX=9606 GN=PEX11B PE=4 SV=1;sp|O96011-2|PX11B_HUMAN Isoform 2 of Peroxisomal membrane protein 11B OS=Homo sapiens OX=9606 GN=PEX11B;sp|O96011|PX11B_HUMAN Peroxi	5	5	5	5	2	2	3	2	2	1	3	1	1	2	2	3	2	2	1	3	1	1	2	2	3	2	2	1	3	1	1	20.5	20.5	20.5	28.431	259	259;245;259;127;81	0	4.3448	By MS/MS	By MS/MS
381	P06733;A0A024R4F1;A0A2R8Y6G6;E2DRY6;K7EM90;A4UCS8;A0A2R8YEM5;A0A2R8Y879;L0R849;A4QMW8;K7ERS8;A0A2R8Y6I8;A0A2R8Y798;A0A2R8YEG5;E5RI09;E5RG95;K7EPM1;K7EKN2;E5RGZ4;B4DUJ6	P06733;A0A024R4F1;A0A2R8Y6G6;E2DRY6;K7EM90	32;32;28;21;16;13;13;12;7;6;5;4;3;3;2;2;2;2;2;1	32;32;28;21;16;13;13;12;7;6;5;4;3;3;2;2;2;2;2;1	9;9;6;0;9;7;9;9;6;0;3;3;2;2;0;0;0;0;0;0	Alpha-enolase;Enolase	ENO1	sp|P06733|ENOA_HUMAN Alpha-enolase OS=Homo sapiens OX=9606 GN=ENO1 PE=1 SV=2;tr|A0A024R4F1|A0A024R4F1_HUMAN Enolase 1, (Alpha), isoform CRA_a OS=Homo sapiens OX=9606 GN=ENO1 PE=2 SV=1;tr|A0A2R8Y6G6|A0A2R8Y6G6_HUMAN Alpha-enolase OS=Homo sapiens OX=9606 GN=	20	32	32	9	30	31	31	28	28	28	31	30	31	30	31	31	28	28	28	31	30	31	9	9	9	7	9	8	8	8	9	75.8	75.8	15.4	47.168	434	434;434;434;338;195;166;171;125;388;135;83;33;70;101;148;154;196;212;283;273	0	323.31	By MS/MS	By MS/MS
382	A0A024R4F4;M0R2B7;P28340;Q308M6;M0QZR8;Q59FA0;A0A2R8Y7K6;A0A2R8Y705;M0QXE6;M0QXQ2;M0R3H8;M0R2I8;M0R2J2	A0A024R4F4;M0R2B7;P28340;Q308M6;M0QZR8;Q59FA0;A0A2R8Y7K6	27;27;27;25;23;22;17;13;7;5;4;3;1	27;27;27;25;23;22;17;13;7;5;4;3;1	27;27;27;25;23;22;17;13;7;5;4;3;1	DNA polymerase;DNA polymerase delta catalytic subunit	POLD1	tr|A0A024R4F4|A0A024R4F4_HUMAN DNA polymerase OS=Homo sapiens OX=9606 GN=POLD1 PE=3 SV=1;tr|M0R2B7|M0R2B7_HUMAN DNA polymerase OS=Homo sapiens OX=9606 GN=POLD1 PE=1 SV=1;sp|P28340|DPOD1_HUMAN DNA polymerase delta catalytic subunit OS=Homo sapiens OX=9606 G	13	27	27	27	17	22	17	20	18	17	21	19	20	17	22	17	20	18	17	21	19	20	17	22	17	20	18	17	21	19	20	42	42	42	123.63	1107	1107;1133;1107;1133;1009;1011;762;447;289;291;397;202;105	0	99.443	By MS/MS	By MS/MS
383	A0A024R4F6;O60725;B3KS61;K7EQW0;Q7Z750	A0A024R4F6;O60725;B3KS61	4;4;3;1;1	4;4;3;1;1	4;4;3;1;1	Protein-S-isoprenylcysteine O-methyltransferase	ICMT	tr|A0A024R4F6|A0A024R4F6_HUMAN Protein-S-isoprenylcysteine O-methyltransferase OS=Homo sapiens OX=9606 GN=ICMT PE=3 SV=1;sp|O60725|ICMT_HUMAN Protein-S-isoprenylcysteine O-methyltransferase OS=Homo sapiens OX=9606 GN=ICMT PE=1 SV=1;tr|B3KS61|B3KS61_HUMAN P	5	4	4	4	4	4	4	4	2	4	4	4	4	4	4	4	4	2	4	4	4	4	4	4	4	4	2	4	4	4	4	16.9	16.9	16.9	31.938	284	284;284;188;94;116	0	10.381	By MS/MS	By MS/MS
384	A0A024R4G1;Q8N1G4	A0A024R4G1;Q8N1G4	25;25	25;25	25;25	Leucine-rich repeat-containing protein 47	LRRC47	tr|A0A024R4G1|A0A024R4G1_HUMAN Leucine rich repeat containing 47, isoform CRA_a OS=Homo sapiens OX=9606 GN=LRRC47 PE=4 SV=1;sp|Q8N1G4|LRC47_HUMAN Leucine-rich repeat-containing protein 47 OS=Homo sapiens OX=9606 GN=LRRC47 PE=1 SV=1	2	25	25	25	21	23	22	23	21	24	21	19	23	21	23	22	23	21	24	21	19	23	21	23	22	23	21	24	21	19	23	59.7	59.7	59.7	63.472	583	583;583	0	163.3	By MS/MS	By MS/MS
385	A0A024R4H0;Q02809;Q02809-2;B2R5M9;B4DGN8;B4DHT1;Q5JXB7;Q5JXB8	A0A024R4H0;Q02809;Q02809-2;B2R5M9;B4DGN8	22;22;22;21;20;10;6;5	22;22;22;21;20;10;6;5	22;22;22;21;20;10;6;5	Procollagen-lysine,2-oxoglutarate 5-dioxygenase 1	PLOD1	tr|A0A024R4H0|A0A024R4H0_HUMAN Procollagen-lysine 1, 2-oxoglutarate 5-dioxygenase 1, isoform CRA_a OS=Homo sapiens OX=9606 GN=PLOD1 PE=4 SV=1;sp|Q02809|PLOD1_HUMAN Procollagen-lysine,2-oxoglutarate 5-dioxygenase 1 OS=Homo sapiens OX=9606 GN=PLOD1 PE=1 SV=2	8	22	22	22	20	18	19	12	10	17	18	16	15	20	18	19	12	10	17	18	16	15	20	18	19	12	10	17	18	16	15	40.6	40.6	40.6	83.549	727	727;727;774;727;690;391;283;225	0	97.303	By MS/MS	By MS/MS
386	A0A024R4H4;Q4R9M7;Q4R9M8;A0A087WWA3;Q4R9M9;O60333-2;O60333;O60333-4;B4DMF3;O60333-3;H7C0K6;X5D2L7;A0A0U1RQL3;H7C3Y8;B4DMM0	A0A024R4H4;Q4R9M7;Q4R9M8;A0A087WWA3;Q4R9M9;O60333-2;O60333;O60333-4;B4DMF3	9;9;9;9;9;9;9;9;5;4;2;1;1;1;1	9;9;9;9;9;9;9;9;5;4;2;1;1;1;1	6;6;6;6;6;6;6;6;4;2;0;0;1;0;0	Kinesin-like protein;Kinesin-like protein KIF1B	KIF1B;KIF1Bbeta	tr|A0A024R4H4|A0A024R4H4_HUMAN Kinesin family member 1B, isoform CRA_b OS=Homo sapiens OX=9606 GN=KIF1B PE=3 SV=1;tr|Q4R9M7|Q4R9M7_HUMAN Kinesin family member 1Bbeta isoform IV OS=Homo sapiens OX=9606 GN=KIF1Bbeta PE=2 SV=1;tr|Q4R9M8|Q4R9M8_HUMAN Kinesin f	15	9	9	6	2	4	0	5	4	3	4	1	5	2	4	0	5	4	3	4	1	5	2	2	0	2	2	1	2	0	3	8.3	8.3	6.3	183.9	1633	1633;1783;1797;1797;1809;1770;1816;1823;886;1153;445;448;498;731;760	0	23.078	By MS/MS	By MS/MS
387	A0A024R4H5;O00273-2	A0A024R4H5;O00273-2	8;8	1;1	1;1	DNA fragmentation factor subunit alpha	DFFA	tr|A0A024R4H5|A0A024R4H5_HUMAN DNAation factor, 45kDa, alpha polypeptide, isoform CRA_b OS=Homo sapiens OX=9606 GN=DFFA PE=4 SV=1;sp|O00273-2|DFFA_HUMAN Isoform DFF35 of DNA fragmentation factor subunit alpha OS=Homo sapiens OX=9606 GN=DFFA	2	8	1	1	7	5	5	6	7	6	6	6	5	1	0	0	1	0	1	1	0	0	1	0	0	1	0	1	1	0	0	43.3	7.5	7.5	29.41	268	268;268	0	3.7502	By matching	By matching
388	Q0QF37;Q75MT9;Q6FHZ0;A0A024R4K3;P40926;P40926-2;G3XAL0;B3KTM1	Q0QF37;Q75MT9;Q6FHZ0;A0A024R4K3;P40926;P40926-2;G3XAL0;B3KTM1	18;18;18;18;18;14;13;12	18;18;18;18;18;14;13;12	18;18;18;18;18;14;13;12	Malate dehydrogenase;Malate dehydrogenase, mitochondrial	MDH2	tr|Q0QF37|Q0QF37_HUMAN Malate dehydrogenase (Fragment) OS=Homo sapiens OX=9606 GN=MDH2 PE=2 SV=1;tr|Q75MT9|Q75MT9_HUMAN Malate dehydrogenase (Fragment) OS=Homo sapiens OX=9606 GN=MDH2 PE=3 SV=1;tr|Q6FHZ0|Q6FHZ0_HUMAN Malate dehydrogenase OS=Homo sapiens OX	8	18	18	18	17	16	16	17	16	17	18	16	16	17	16	16	17	16	17	18	16	16	17	16	16	17	16	17	18	16	16	83.6	83.6	83.6	31.969	305	305;316;338;338;338;296;231;231	0	215.71	By MS/MS	By MS/MS
389	A0A024R4M0;P46781;B5MCT8;C9JM19;B7Z732;A5D904;F2Z3C0;A8MXK4	A0A024R4M0;P46781;B5MCT8;C9JM19;B7Z732;A5D904	16;16;12;12;12;10;4;4	16;16;12;12;12;10;4;4	16;16;12;12;12;10;4;4	40S ribosomal protein S9	RPS9	tr|A0A024R4M0|A0A024R4M0_HUMAN 40S ribosomal protein S9 OS=Homo sapiens OX=9606 GN=RPS9 PE=1 SV=1;sp|P46781|RS9_HUMAN 40S ribosomal protein S9 OS=Homo sapiens OX=9606 GN=RPS9 PE=1 SV=3;tr|B5MCT8|B5MCT8_HUMAN 40S ribosomal protein S9 OS=Homo sapiens OX=9606	8	16	16	16	16	16	16	13	13	15	15	11	15	16	16	16	13	13	15	15	11	15	16	16	16	13	13	15	15	11	15	54.6	54.6	54.6	22.591	194	194;194;139;156;157;113;77;79	0	30.112	By MS/MS	By MS/MS
390	A0A024R4M8;Q8NBN7;B2RDH1;Q8NBN7-2;G8JLA1;B3KVA3;A8K6B4	A0A024R4M8;Q8NBN7;B2RDH1;Q8NBN7-2	8;8;7;7;3;3;3	8;8;7;7;3;3;3	8;8;7;7;3;3;3	Retinol dehydrogenase 13	RDH13	tr|A0A024R4M8|A0A024R4M8_HUMAN Retinol dehydrogenase 13 (All-trans and 9-cis), isoform CRA_a OS=Homo sapiens OX=9606 GN=RDH13 PE=3 SV=1;sp|Q8NBN7|RDH13_HUMAN Retinol dehydrogenase 13 OS=Homo sapiens OX=9606 GN=RDH13 PE=1 SV=2;tr|B2RDH1|B2RDH1_HUMAN cDNA, F	7	8	8	8	6	7	6	5	5	6	8	5	7	6	7	6	5	5	6	8	5	7	6	7	6	5	5	6	8	5	7	39.9	39.9	39.9	35.932	331	331;331;260;260;220;220;220	0	21.821	By MS/MS	By MS/MS
391	A0A494C017;C9JJV6;C9JZL8;A0A499FIY8;C9J5M0;C9JC07;B4DG42;A0A024R4N0;Q96S97	A0A494C017;C9JJV6;C9JZL8;A0A499FIY8;C9J5M0;C9JC07;B4DG42;A0A024R4N0;Q96S97	1;1;1;1;1;1;1;1;1	1;1;1;1;1;1;1;1;1	1;1;1;1;1;1;1;1;1	Myeloid-associated differentiation marker	MYADM;hCG_1640809	tr|A0A494C017|A0A494C017_HUMAN Myeloid-associated differentiation marker (Fragment) OS=Homo sapiens OX=9606 GN=MYADM PE=1 SV=1;tr|C9JJV6|C9JJV6_HUMAN Myeloid-associated differentiation marker (Fragment) OS=Homo sapiens OX=9606 GN=MYADM PE=1 SV=8;tr|C9JZL8|	9	1	1	1	1	0	1	0	1	0	1	0	1	1	0	1	0	1	0	1	0	1	1	0	1	0	1	0	1	0	1	18.9	18.9	18.9	13.153	122	122;146;188;203;242;259;285;322;322	0	39.884	By MS/MS
392	A0A024R4N9;B4DT51;E7EQB3;Q9BSV6;B0V3J0;A9C4B9;A0A0G2JNK5	A0A024R4N9;B4DT51;E7EQB3;Q9BSV6;B0V3J0;A9C4B9;A0A0G2JNK5	5;5;5;5;3;3;3	5;5;5;5;3;3;3	5;5;5;5;3;3;3	tRNA-splicing endonuclease subunit Sen34	TSEN34	tr|A0A024R4N9|A0A024R4N9_HUMAN tRNA-splicing endonuclease subunit Sen34 OS=Homo sapiens OX=9606 GN=TSEN34 PE=1 SV=1;tr|B4DT51|B4DT51_HUMAN tRNA-splicing endonuclease subunit Sen34 OS=Homo sapiens OX=9606 PE=2 SV=1;tr|E7EQB3|E7EQB3_HUMAN tRNA-splicing endon	7	5	5	5	5	5	5	4	5	5	4	4	5	5	5	5	4	5	5	4	4	5	5	5	5	4	5	5	4	4	5	28.4	28.4	28.4	33.652	310	310;312;315;310;242;251;252	0	17.088	By MS/MS	By MS/MS
393	M0R0F0;Q53G25;A0A024R4Q8;P46782;M0R0R2;M0QZN2;Q59EK8	M0R0F0;Q53G25;A0A024R4Q8;P46782;M0R0R2;M0QZN2	14;14;14;14;13;8;2	14;14;14;14;13;8;2	14;14;14;14;13;8;2	40S ribosomal protein S5;40S ribosomal protein S5, N-terminally processed	RPS5	tr|M0R0F0|M0R0F0_HUMAN 40S ribosomal protein S5 (Fragment) OS=Homo sapiens OX=9606 GN=RPS5 PE=1 SV=1;tr|Q53G25|Q53G25_HUMAN Ribosomal protein S5 variant (Fragment) OS=Homo sapiens OX=9606 PE=2 SV=1;tr|A0A024R4Q8|A0A024R4Q8_HUMAN Ribosomal protein S5, isofo	7	14	14	14	11	14	13	12	11	13	13	12	13	11	14	13	12	11	13	13	12	13	11	14	13	12	11	13	13	12	13	66	66	66	22.391	200	200;204;204;204;225;134;107	0	173.89	By MS/MS	By MS/MS
394	B7Z6J7;A0A024R4R3;O75175;H7C3F5;A0A2H2FJL5;Q6ZMJ6;H7C148;H0Y5X7;A0A0G2JNJ7;A0A2R8Y4W0;A0A2R8Y7Z8;A0A2R8Y6N5;A0A2R8Y691	B7Z6J7;A0A024R4R3;O75175;H7C3F5;A0A2H2FJL5;Q6ZMJ6;H7C148	7;7;7;6;6;6;4;3;3;2;2;1;1	7;7;7;6;6;6;4;3;3;2;2;1;1	7;7;7;6;6;6;4;3;3;2;2;1;1	CCR4-NOT transcription complex subunit 3	CNOT3;FLJ00420	tr|B7Z6J7|B7Z6J7_HUMAN CCR4-NOT transcription complex subunit 3 OS=Homo sapiens OX=9606 GN=CNOT3 PE=1 SV=1;tr|A0A024R4R3|A0A024R4R3_HUMAN CCR4-NOT transcription complex, subunit 3, isoform CRA_a OS=Homo sapiens OX=9606 GN=CNOT3 PE=4 SV=1;sp|O75175|CNOT3_HU	13	7	7	7	6	3	3	4	4	4	4	6	6	6	3	3	4	4	4	4	6	6	6	3	3	4	4	4	4	6	6	28.6	28.6	28.6	76.568	718	718;753;753;571;571;613;455;288;375;156;194;20;156	0	25.231	By MS/MS	By MS/MS
395	A0A0G2JNN3;A0A024R4R9;C9JMY0;A0A087WUE4;Q96PV6-1;Q96PV6;E7EWC7	A0A0G2JNN3;A0A024R4R9;C9JMY0;A0A087WUE4;Q96PV6-1;Q96PV6	6;6;6;6;6;6;1	6;6;6;6;6;6;1	6;6;6;6;6;6;1	Leukocyte receptor cluster member 8	LENG8	tr|A0A0G2JNN3|A0A0G2JNN3_HUMAN Leukocyte receptor cluster member 8 (Fragment) OS=Homo sapiens OX=9606 GN=LENG8 PE=1 SV=1;tr|A0A024R4R9|A0A024R4R9_HUMAN Leukocyte receptor cluster (LRC) member 8, isoform CRA_a OS=Homo sapiens OX=9606 GN=LENG8 PE=4 SV=1;tr|C	7	6	6	6	4	5	6	5	3	5	6	3	4	4	5	6	5	3	5	6	3	4	4	5	6	5	3	5	6	3	4	12.3	12.3	12.3	79.376	726	726;800;837;874;781;800;300	0	35.979	By MS/MS	By MS/MS
396	B4DU91;A0A024R4S1;Q9Y6I3-3;Q9Y6I3;Q9Y6I3-1	B4DU91;A0A024R4S1;Q9Y6I3-3;Q9Y6I3;Q9Y6I3-1	8;8;8;8;8	8;8;8;8;8	8;8;8;8;8	Epsin-1	EPN1	tr|B4DU91|B4DU91_HUMAN cDNA FLJ55368, highly similar to Epsin-1 OS=Homo sapiens OX=9606 PE=2 SV=1;tr|A0A024R4S1|A0A024R4S1_HUMAN Epsin 1, isoform CRA_a OS=Homo sapiens OX=9606 GN=EPN1 PE=4 SV=1;sp|Q9Y6I3-3|EPN1_HUMAN Isoform 3 of Epsin-1 OS=Homo sapiens OX	5	8	8	8	7	4	6	4	6	6	4	4	4	7	4	6	4	6	6	4	4	4	7	4	6	4	6	6	4	4	4	26.1	26.1	26.1	55.832	536	536;576;550;576;662	0	39.796	By MS/MS	By MS/MS
397	A0A024R4S2;Q9BZL4-4;Q9BZL4;K7EL81;Q9BZL4-3;Q9BZL4-5;Q9BZL4-2;B4DLW4;K7ER83	A0A024R4S2;Q9BZL4-4;Q9BZL4;K7EL81;Q9BZL4-3;Q9BZL4-5;Q9BZL4-2;B4DLW4	10;10;10;9;9;8;8;6;1	10;10;10;9;9;8;8;6;1	10;10;10;9;9;8;8;6;1	Protein phosphatase 1 regulatory subunit 12C	PPP1R12C	tr|A0A024R4S2|A0A024R4S2_HUMAN Protein phosphatase 1 regulatory subunit OS=Homo sapiens OX=9606 GN=PPP1R12C PE=4 SV=1;sp|Q9BZL4-4|PP12C_HUMAN Isoform 4 of Protein phosphatase 1 regulatory subunit 12C OS=Homo sapiens OX=9606 GN=PPP1R12C;sp|Q9BZL4|PP12C_HUMA	9	10	10	10	8	7	5	4	4	3	7	3	3	8	7	5	4	4	3	7	3	3	8	7	5	4	4	3	7	3	3	23.8	23.8	23.8	84.765	778	778;781;782;737;780;707;719;538;234	0	42.02	By MS/MS	By MS/MS
398	A0A024R4T4;P61081;M0QX69;M0QYI6	A0A024R4T4;P61081	9;9;4;2	9;9;4;2	9;9;4;2	NEDD8-conjugating enzyme Ubc12	UBE2M	tr|A0A024R4T4|A0A024R4T4_HUMAN Epididymis secretory sperm binding protein OS=Homo sapiens OX=9606 GN=UBE2M PE=2 SV=1;sp|P61081|UBC12_HUMAN NEDD8-conjugating enzyme Ubc12 OS=Homo sapiens OX=9606 GN=UBE2M PE=1 SV=1	4	9	9	9	7	6	6	7	6	7	8	7	7	7	6	6	7	6	7	8	7	7	7	6	6	7	6	7	8	7	7	42.1	42.1	42.1	20.9	183	183;183;69;114	0	61.716	By MS/MS	By MS/MS
399	A0A024R4U3;Q14166;Q9BR23;V9GY16	A0A024R4U3;Q14166	32;32;5;3	32;32;5;3	32;32;5;3	Tubulin--tyrosine ligase-like protein 12	TTLL12	tr|A0A024R4U3|A0A024R4U3_HUMAN Tubulin tyrosine ligase-like family, member 12, isoform CRA_a OS=Homo sapiens OX=9606 GN=TTLL12 PE=4 SV=1;sp|Q14166|TTL12_HUMAN Tubulin--tyrosine ligase-like protein 12 OS=Homo sapiens OX=9606 GN=TTLL12 PE=1 SV=2	4	32	32	32	31	31	32	29	29	31	29	27	29	31	31	32	29	29	31	29	27	29	31	31	32	29	29	31	29	27	29	71.9	71.9	71.9	74.403	644	644;644;210;65	0	323.31	By MS/MS	By MS/MS
400	B0QY29;A0A024R4V3;Q9NWS6;B0QY28	B0QY29;A0A024R4V3;Q9NWS6;B0QY28	4;4;4;2	4;4;4;2	4;4;4;2	Protein FAM118A	FAM118A;C22orf8	tr|B0QY29|B0QY29_HUMAN Protein FAM118A OS=Homo sapiens OX=9606 GN=FAM118A PE=1 SV=1;tr|A0A024R4V3|A0A024R4V3_HUMAN Chromosome 22 open reading frame 8, isoform CRA_b OS=Homo sapiens OX=9606 GN=C22orf8 PE=4 SV=1;sp|Q9NWS6|F118A_HUMAN Protein FAM118A OS=Homo	4	4	4	4	3	3	2	3	3	3	2	1	3	3	3	2	3	3	3	2	1	3	3	3	2	3	3	3	2	1	3	33.7	33.7	33.7	22.483	202	202;357;357;139	0	12.393	By MS/MS	By MS/MS
401	Q59G93;J3KQ61;B4DZC2;Q9Y4Q3;B4DZ41;B7Z926;B4E3L9;A0A024R4W4;Q86X06;A0A024R4V5;O95696;O95696-2	Q59G93;J3KQ61;B4DZC2;Q9Y4Q3;B4DZ41;B7Z926;B4E3L9;A0A024R4W4;Q86X06;A0A024R4V5;O95696;O95696-2	1;1;1;1;1;1;1;1;1;1;1;1	1;1;1;1;1;1;1;1;1;1;1;1	1;1;1;1;1;1;1;1;1;1;1;1	Bromodomain-containing protein 1	BRD1;DKFZp434B094	tr|Q59G93|Q59G93_HUMAN Bromodomain containing protein 1 variant (Fragment) OS=Homo sapiens OX=9606 PE=2 SV=1;tr|J3KQ61|J3KQ61_HUMAN Bromodomain-containing protein 1 (Fragment) OS=Homo sapiens OX=9606 GN=BRD1 PE=1 SV=1;tr|B4DZC2|B4DZC2_HUMAN cDNA FLJ51161,	12	1	1	1	0	0	0	0	0	0	0	1	0	0	0	0	0	0	0	0	1	0	0	0	0	0	0	0	0	1	0	1.9	1.9	1.9	53.879	471	471;509;649;715;746;784;995;1058;1189;1189;1058;1189	1	-2
402	A0A024R4V7;Q5R3I4;A9UJP8;B4DUE0;F8WBU8;H7C089;H7C2L7	A0A024R4V7;Q5R3I4;A9UJP8;B4DUE0	4;4;3;3;1;1;1	4;4;3;3;1;1;1	4;4;3;3;1;1;1	Tetratricopeptide repeat protein 38	FLJ20699;TTC38	tr|A0A024R4V7|A0A024R4V7_HUMAN Uncharacterized protein OS=Homo sapiens OX=9606 GN=FLJ20699 PE=4 SV=1;sp|Q5R3I4|TTC38_HUMAN Tetratricopeptide repeat protein 38 OS=Homo sapiens OX=9606 GN=TTC38 PE=1 SV=1;tr|A9UJP8|A9UJP8_HUMAN Tetratricopeptide repeat protei	7	4	4	4	2	2	1	3	2	2	1	2	2	2	2	1	3	2	2	1	2	2	2	2	1	3	2	2	1	2	2	11	11	11	50.74	453	453;469;263;411;53;119;209	0	4.5935	By MS/MS	By MS/MS
403	A0A024R4V8;B4DZT6;Q9NYZ3	A0A024R4V8;B4DZT6;Q9NYZ3	4;4;4	4;4;4	4;4;4	G2 and S phase-expressed protein 1	GTSE1	tr|A0A024R4V8|A0A024R4V8_HUMAN G-2 and S-phase expressed 1, isoform CRA_b OS=Homo sapiens OX=9606 GN=GTSE1 PE=4 SV=1;tr|B4DZT6|B4DZT6_HUMAN cDNA FLJ54919, highly similar to G2 and S phase expressed protein 1 OS=Homo sapiens OX=9606 PE=2 SV=1;sp|Q9NYZ3|GTSE	3	4	4	4	2	1	4	1	1	2	1	1	1	2	1	4	1	1	2	1	1	1	2	1	4	1	1	2	1	1	1	10.9	10.9	10.9	61.573	586	586;699;720	0	6.138	By MS/MS	By matching
404	A0A024R4X0;P00387-2;P00387;P00387-3;Q6ZVI6;B1AHF3	A0A024R4X0;P00387-2;P00387;P00387-3;Q6ZVI6	14;14;14;14;11;6	14;14;14;14;11;6	14;14;14;14;11;6	NADH-cytochrome b5 reductase;NADH-cytochrome b5 reductase 3;NADH-cytochrome b5 reductase 3 membrane-bound form;NADH-cytochrome b5 reductase 3 soluble form	CYB5R3	tr|A0A024R4X0|A0A024R4X0_HUMAN NADH-cytochrome b5 reductase OS=Homo sapiens OX=9606 GN=CYB5R3 PE=3 SV=1;sp|P00387-2|NB5R3_HUMAN Isoform 2 of NADH-cytochrome b5 reductase 3 OS=Homo sapiens OX=9606 GN=CYB5R3;sp|P00387|NB5R3_HUMAN NADH-cytochrome b5 reductase	6	14	14	14	13	13	12	12	13	12	13	12	13	13	13	12	12	13	12	13	12	13	13	13	12	12	13	12	13	12	13	66.7	66.7	66.7	33.238	291	291;278;301;334;257;147	0	323.31	By MS/MS	By MS/MS
405	A0A024R4X7;Q9UKX7-2;Q9UKX7;B4E2D3;B0QY21	A0A024R4X7;Q9UKX7-2;Q9UKX7	18;18;18;8;4	18;18;18;8;4	18;18;18;8;4	Nuclear pore complex protein Nup50	hCG_1989366;NUP50	tr|A0A024R4X7|A0A024R4X7_HUMAN HCG1989366, isoform CRA_a OS=Homo sapiens OX=9606 GN=hCG_1989366 PE=4 SV=1;sp|Q9UKX7-2|NUP50_HUMAN Isoform 2 of Nuclear pore complex protein Nup50 OS=Homo sapiens OX=9606 GN=NUP50;sp|Q9UKX7|NUP50_HUMAN Nuclear pore complex pr	5	18	18	18	16	16	17	13	13	15	15	14	16	16	16	17	13	13	15	15	14	16	16	16	17	13	13	15	15	14	16	59.8	59.8	59.8	50.144	468	468;440;468;218;178	0	123.64	By MS/MS	By MS/MS
406	A0A0A6YYC7;A0A024R4Z4;A0A024R4Z1;Q96JP5-2;Q96JP5;H3BTR0;A0A024R557	A0A0A6YYC7;A0A024R4Z4;A0A024R4Z1;Q96JP5-2;Q96JP5	4;4;4;4;4;1;1	4;4;4;4;4;1;1	4;4;4;4;4;1;1	E3 ubiquitin-protein ligase ZFP91	ZFP91-CNTF;hCG_2042749;ZFP91	tr|A0A0A6YYC7|A0A0A6YYC7_HUMAN HCG2042749, isoform CRA_d OS=Homo sapiens OX=9606 GN=ZFP91-CNTF PE=4 SV=1;tr|A0A024R4Z4|A0A024R4Z4_HUMAN HCG2039447, isoform CRA_d OS=Homo sapiens OX=9606 GN=hCG_2039447 PE=4 SV=1;tr|A0A024R4Z1|A0A024R4Z1_HUMAN HCG2042749, is	7	4	4	4	4	4	3	2	2	4	2	2	2	4	4	3	2	2	4	2	2	2	4	4	3	2	2	4	2	2	2	13	13	13	59.57	529	529;569;570;529;570;354;354	0	17.232	By MS/MS	By MS/MS
407	A0A024R4Z6;Q08945;E9PMD4;A0A0U1RRK2;E9PPZ7;Q59GH7	A0A024R4Z6;Q08945	26;26;9;4;2;2	26;26;9;4;2;2	26;26;9;4;2;2	FACT complex subunit SSRP1	SSRP1	tr|A0A024R4Z6|A0A024R4Z6_HUMAN FACT complex subunit SSRP1 OS=Homo sapiens OX=9606 GN=SSRP1 PE=3 SV=1;sp|Q08945|SSRP1_HUMAN FACT complex subunit SSRP1 OS=Homo sapiens OX=9606 GN=SSRP1 PE=1 SV=1	6	26	26	26	26	23	24	22	25	24	25	24	26	26	23	24	22	25	24	25	24	26	26	23	24	22	25	24	25	24	26	42.6	42.6	42.6	81.074	709	709;709;173;225;89;547	0	172.86	By MS/MS	By MS/MS
408	A0A024R500;J3KPT4;Q9H4I3-2;Q9H4I3;Q6XYC5	A0A024R500;J3KPT4;Q9H4I3-2;Q9H4I3;Q6XYC5	4;4;4;4;3	4;4;4;4;3	4;4;4;4;3	TraB domain-containing protein	RP3-402G11.12;TRABD	tr|A0A024R500|A0A024R500_HUMAN Uncharacterized protein OS=Homo sapiens OX=9606 GN=RP3-402G11.12 PE=4 SV=1;tr|J3KPT4|J3KPT4_HUMAN TraB domain-containing protein OS=Homo sapiens OX=9606 GN=TRABD PE=1 SV=1;sp|Q9H4I3-2|TRABD_HUMAN Isoform 2 of TraB domain-cont	5	4	4	4	2	3	2	3	2	2	3	2	3	2	3	2	3	2	2	3	2	3	2	3	2	3	2	2	3	2	3	26.6	26.6	26.6	29.634	263	263;379;330;376;292	0	5.0846	By MS/MS	By MS/MS
409	A0A024R517;Q9Y4D2	A0A024R517;Q9Y4D2	1;1	1;1	1;1	Sn1-specific diacylglycerol lipase alpha	C11orf11;DAGLA	tr|A0A024R517|A0A024R517_HUMAN Chromosome 11 open reading frame 11, isoform CRA_b OS=Homo sapiens OX=9606 GN=C11orf11 PE=4 SV=1;sp|Q9Y4D2|DGLA_HUMAN Sn1-specific diacylglycerol lipase alpha OS=Homo sapiens OX=9606 GN=DAGLA PE=1 SV=3	2	1	1	1	1	0	1	1	0	1	0	0	1	1	0	1	1	0	1	0	0	1	1	0	1	1	0	1	0	0	1	1.2	1.2	1.2	114.95	1042	1042;1042	0.0084851	1.4765	By MS/MS
410	A0A024R525;Q6NS36;P02794;G3V192;Q6NZ44;B3KXC3;G3V1D1;Q8TD27;E9PRK8;E9PKY7;A9JQE1;E9PPQ4;E9PQR3;E9PKM5;E9PK45	A0A024R525;Q6NS36;P02794;G3V192;Q6NZ44;B3KXC3;G3V1D1;Q8TD27	10;10;10;9;9;9;7;5;4;4;3;3;1;1;1	10;10;10;9;9;9;7;5;4;4;3;3;1;1;1	10;10;10;9;9;9;7;5;4;4;3;3;1;1;1	Ferritin;Ferritin heavy chain;Ferritin heavy chain, N-terminally processed	FTH1	tr|A0A024R525|A0A024R525_HUMAN Ferritin OS=Homo sapiens OX=9606 GN=FTH1 PE=3 SV=1;tr|Q6NS36|Q6NS36_HUMAN Ferritin (Fragment) OS=Homo sapiens OX=9606 GN=FTH1 PE=2 SV=1;sp|P02794|FRIH_HUMAN Ferritin heavy chain OS=Homo sapiens OX=9606 GN=FTH1 PE=1 SV=2;tr|G3	15	10	10	10	9	9	9	10	6	8	9	6	10	9	9	9	10	6	8	9	6	10	9	9	9	10	6	8	9	6	10	64.5	64.5	64.5	21.225	183	183;232;183;153;183;183;113;165;95;114;49;58;50;81;102	0	31.494	By MS/MS	By MS/MS
411	A0A140VJH7;A0A024R529;Q3LXA3;H0YCY6;Q3LXA3-2;I3L252;Q9UFX5;E9PJG8;E9PQR1	A0A140VJH7;A0A024R529;Q3LXA3;H0YCY6;Q3LXA3-2;I3L252	17;17;17;15;15;9;8;6;2	17;17;17;15;15;9;8;6;2	17;17;17;15;15;9;8;6;2	Bifunctional ATP-dependent dihydroxyacetone kinase/FAD-AMP lyase (cyclizing);ATP-dependent dihydroxyacetone kinase;FAD-AMP lyase (cyclizing)	DAK;TKFC	tr|A0A140VJH7|A0A140VJH7_HUMAN Testis tissue sperm-binding protein Li 84P OS=Homo sapiens OX=9606 PE=2 SV=1;tr|A0A024R529|A0A024R529_HUMAN Dihydroxyacetone kinase 2 homolog (Yeast), isoform CRA_a OS=Homo sapiens OX=9606 GN=DAK PE=4 SV=1;sp|Q3LXA3|TKFC_HUMA	9	17	17	17	14	14	14	14	15	16	15	15	15	14	14	14	14	15	16	15	15	15	14	14	14	14	15	16	15	15	15	42.1	42.1	42.1	58.946	575	575;575;575;533;534;219;165;162;57	0	81.423	By MS/MS	By MS/MS
412	A0A024R534;O94776;O94776-2	A0A024R534;O94776;O94776-2	23;23;15	23;23;15	23;23;15	Metastasis-associated protein MTA2	MTA2	tr|A0A024R534|A0A024R534_HUMAN Metastasis associated 1 family, member 2, isoform CRA_a OS=Homo sapiens OX=9606 GN=MTA2 PE=4 SV=1;sp|O94776|MTA2_HUMAN Metastasis-associated protein MTA2 OS=Homo sapiens OX=9606 GN=MTA2 PE=1 SV=1;sp|O94776-2|MTA2_HUMAN Isofor	3	23	23	23	21	20	18	16	16	18	18	16	18	21	20	18	16	16	18	18	16	18	21	20	18	16	16	18	18	16	18	49.1	49.1	49.1	75.022	668	668;668;495	0	64.742	By MS/MS	By MS/MS
413	A0A024R542;Q9C0C2;B3KXS7;Q9C0C2-2;Q86TK2;E9PKE7;E9PKK0;A0A2R8Y5C4	A0A024R542;Q9C0C2;B3KXS7;Q9C0C2-2	13;13;7;7;3;1;1;1	13;13;7;7;3;1;1;1	13;13;7;7;3;1;1;1	182 kDa tankyrase-1-binding protein	TNKS1BP1	tr|A0A024R542|A0A024R542_HUMAN Tankyrase 1 binding protein 1, 182kDa, isoform CRA_a OS=Homo sapiens OX=9606 GN=TNKS1BP1 PE=2 SV=1;sp|Q9C0C2|TB182_HUMAN 182 kDa tankyrase-1-binding protein OS=Homo sapiens OX=9606 GN=TNKS1BP1 PE=1 SV=4;tr|B3KXS7|B3KXS7_HUMAN	8	13	13	13	9	9	4	5	6	7	8	9	7	9	9	4	5	6	7	8	9	7	9	9	4	5	6	7	8	9	7	16.9	16.9	16.9	181.79	1729	1729;1729;1075;778;311;143;243;283	0	53.912	By MS/MS	By MS/MS
414	A0A024R546;Q9C0B5-2;Q9C0B5	A0A024R546;Q9C0B5-2;Q9C0B5	1;1;1	1;1;1	1;1;1	Palmitoyltransferase;Palmitoyltransferase ZDHHC5	ZDHHC5	tr|A0A024R546|A0A024R546_HUMAN Palmitoyltransferase OS=Homo sapiens OX=9606 GN=ZDHHC5 PE=3 SV=1;sp|Q9C0B5-2|ZDHC5_HUMAN Isoform 2 of Palmitoyltransferase ZDHHC5 OS=Homo sapiens OX=9606 GN=ZDHHC5;sp|Q9C0B5|ZDHC5_HUMAN Palmitoyltransferase ZDHHC5 OS=Homo sap	3	1	1	1	1	1	0	0	1	0	1	1	1	1	1	0	0	1	0	1	1	1	1	1	0	0	1	0	1	1	1	2.2	2.2	2.2	77.544	715	715;662;715	0	3.6713	By MS/MS	By MS/MS
415	A0A024R563;Q96C90	A0A024R563;Q96C90	1;1	1;1	1;1	Protein phosphatase 1 regulatory subunit 14B	PPP1R14B	tr|A0A024R563|A0A024R563_HUMAN Protein phosphatase 1, regulatory (Inhibitor) subunit 14B, isoform CRA_a OS=Homo sapiens OX=9606 GN=PPP1R14B PE=4 SV=1;sp|Q96C90|PP14B_HUMAN Protein phosphatase 1 regulatory subunit 14B OS=Homo sapiens OX=9606 GN=PPP1R14B PE=	2	1	1	1	1	1	1	0	1	1	1	1	1	1	1	1	0	1	1	1	1	1	1	1	1	0	1	1	1	1	1	12.6	12.6	12.6	20.964	199	199;147	0	7.8595	By MS/MS	By MS/MS
416	F5GX77;A0A024R565;Q9UI30;F5GYQ2;Q9UI30-2	F5GX77;A0A024R565;Q9UI30;F5GYQ2;Q9UI30-2	3;3;3;2;2	3;3;3;2;2	3;3;3;2;2	Multifunctional methyltransferase subunit TRM112-like protein	TRMT112;HSPC152	tr|F5GX77|F5GX77_HUMAN Multifunctional methyltransferase subunit TRM112-like protein OS=Homo sapiens OX=9606 GN=TRMT112 PE=1 SV=1;tr|A0A024R565|A0A024R565_HUMAN Uncharacterized protein OS=Homo sapiens OX=9606 GN=HSPC152 PE=4 SV=1;sp|Q9UI30|TR112_HUMAN Mult	5	3	3	3	3	3	2	3	3	3	3	3	3	3	3	2	3	3	3	3	3	3	3	3	2	3	3	3	3	3	3	38.7	38.7	38.7	11.972	106	106;125;125;81;120	0	49.425	By MS/MS	By MS/MS
417	Q15637-6;A0A024R566;Q15637-2;A0A024R5D9;Q15637;Q15637-3;Q15637-4;B4DJU4;A0A024R588;A0A024R572;Q15637-7;B4DSE4;B4DX42;Q14820;F8WEV5;H7C561;C9J792	Q15637-6;A0A024R566;Q15637-2;A0A024R5D9;Q15637;Q15637-3;Q15637-4;B4DJU4;A0A024R588;A0A024R572;Q15637-7;B4DSE4;B4DX42	20;20;20;20;18;18;18;18;18;18;15;15;12;4;4;3;2	20;20;20;20;18;18;18;18;18;18;15;15;12;4;4;3;2	4;4;4;4;2;2;2;2;2;2;0;2;0;2;2;0;0	Splicing factor 1	SF1	sp|Q15637-6|SF01_HUMAN Isoform 6 of Splicing factor 1 OS=Homo sapiens OX=9606 GN=SF1;tr|A0A024R566|A0A024R566_HUMAN Splicing factor 1, isoform CRA_a OS=Homo sapiens OX=9606 GN=SF1 PE=4 SV=1;sp|Q15637-2|SF01_HUMAN Isoform 2 of Splicing factor 1 OS=Homo sapi	17	20	20	4	17	16	17	14	16	14	19	15	15	17	16	17	14	16	14	19	15	15	3	1	2	1	1	2	3	2	2	48.9	48.9	8.1	61.888	571	571;571;638;638;639;623;548;630;548;639;613;452;433;80;110;291;62	0	186.31	By MS/MS	By MS/MS
418	A0A024R570;A0A024R5E3;A0A024R5D2;O00255-3;O00255-2;O00255;Q9UE24;E7EN32;E7ET29;E7EPR4;E7ENS2;Q9GZQ5;C9DZM4	A0A024R570;A0A024R5E3;A0A024R5D2;O00255-3;O00255-2;O00255;Q9UE24;E7EN32;E7ET29	8;8;7;7;7;6;5;5;4;3;2;1;1	8;8;7;7;7;6;5;5;4;3;2;1;1	8;8;7;7;7;6;5;5;4;3;2;1;1	Menin	MEN1	tr|A0A024R570|A0A024R570_HUMAN Multiple endocrine neoplasia I, isoform CRA_c OS=Homo sapiens OX=9606 GN=MEN1 PE=4 SV=1;tr|A0A024R5E3|A0A024R5E3_HUMAN Multiple endocrine neoplasia I, isoform CRA_b OS=Homo sapiens OX=9606 GN=MEN1 PE=4 SV=1;tr|A0A024R5D2|A0A0	13	8	8	8	6	4	4	4	2	5	4	3	4	6	4	4	4	2	5	4	3	4	6	4	4	4	2	5	4	3	4	32.5	32.5	32.5	63.717	575	575;610;615;575;610;615;341;555;346;281;261;146;153	0	18.933	By MS/MS	By MS/MS
419	B3KR33;A0A024R573;Q7L266;A0A087WUG3;Q9BRH2;E9PJK6;B4DLU4;A0A087WZI5;Q7L266-2	B3KR33;A0A024R573;Q7L266;A0A087WUG3;Q9BRH2	3;3;3;2;2;1;1;1;1	3;3;3;2;2;1;1;1;1	3;3;3;2;2;1;1;1;1	Isoaspartyl peptidase/L-asparaginase;Isoaspartyl peptidase/L-asparaginase alpha chain;Isoaspartyl peptidase/L-asparaginase beta chain	ASRGL1	tr|B3KR33|B3KR33_HUMAN cDNA FLJ33589 fis, clone BRAMY2012536, highly similar to Homo sapiens asparaginase like 1 (ASRGL1), mRNA OS=Homo sapiens OX=9606 PE=2 SV=1;tr|A0A024R573|A0A024R573_HUMAN Asparaginase like 1, isoform CRA_a OS=Homo sapiens OX=9606 GN=A	9	3	3	3	0	0	0	2	0	1	2	1	0	0	0	0	2	0	1	2	1	0	0	0	0	2	0	1	2	1	0	19.2	19.2	19.2	32.096	308	308;308;308;164;199;70;121;133;180	0	4.475
420	A0A024R576;O95159;E9PQ47;E9PNY1;E9PQA5;B4DHV1;E9PMQ3;E9PJX1;E9PJ47;H0YCU8	A0A024R576;O95159;E9PQ47;E9PNY1;E9PQA5	8;8;5;5;4;3;3;2;2;1	8;8;5;5;4;3;3;2;2;1	8;8;5;5;4;3;3;2;2;1	Zinc finger protein-like 1	ZFPL1	tr|A0A024R576|A0A024R576_HUMAN Zinc finger protein-like 1, isoform CRA_a OS=Homo sapiens OX=9606 GN=ZFPL1 PE=4 SV=1;sp|O95159|ZFPL1_HUMAN Zinc finger protein-like 1 OS=Homo sapiens OX=9606 GN=ZFPL1 PE=1 SV=2;tr|E9PQ47|E9PQ47_HUMAN Zinc finger protein-like	10	8	8	8	7	6	7	6	4	7	6	6	6	7	6	7	6	4	7	6	6	6	7	6	7	6	4	7	6	6	6	29.7	29.7	29.7	34.114	310	310;310;188;207;172;101;109;65;80;53	0	17.75	By MS/MS	By MS/MS
421	E9PRQ1;E9PS09;E9PLI3;A0A024R577;O76062-2;O76062;E9PK81;H0YDY5;E9PQZ7;E9PP79;E9PLL1;E9PS18;E9PLS9;B4DK82	E9PRQ1;E9PS09;E9PLI3;A0A024R577;O76062-2;O76062;E9PK81;H0YDY5;E9PQZ7;E9PP79;E9PLL1;E9PS18;E9PLS9;B4DK82	2;2;2;2;2;2;1;1;1;1;1;1;1;1	2;2;2;2;2;2;1;1;1;1;1;1;1;1	2;2;2;2;2;2;1;1;1;1;1;1;1;1	Delta(14)-sterol reductase	TM7SF2	tr|E9PRQ1|E9PRQ1_HUMAN Delta(14)-sterol reductase TM7SF2 (Fragment) OS=Homo sapiens OX=9606 GN=TM7SF2 PE=1 SV=1;tr|E9PS09|E9PS09_HUMAN Delta(14)-sterol reductase TM7SF2 (Fragment) OS=Homo sapiens OX=9606 GN=TM7SF2 PE=1 SV=1;tr|E9PLI3|E9PLI3_HUMAN Delta(14)	14	2	2	2	1	1	1	2	2	1	1	2	1	1	1	1	2	2	1	1	2	1	1	1	1	2	2	1	1	2	1	19.7	19.7	19.7	24.477	223	223;256;292;418;391;418;89;93;115;135;207;219;271;302	0	6.7074	By MS/MS	By MS/MS
422	A0A024R578;Q13405;H0YDP7;Q59GE9;E9PI78;E9PNF1	A0A024R578;Q13405;H0YDP7;Q59GE9	3;3;2;2;1;1	3;3;2;2;1;1	3;3;2;2;1;1	39S ribosomal protein L49, mitochondrial	MRPL49	tr|A0A024R578|A0A024R578_HUMAN Mitochondrial ribosomal protein L49, isoform CRA_b OS=Homo sapiens OX=9606 GN=MRPL49 PE=4 SV=1;sp|Q13405|RM49_HUMAN 39S ribosomal protein L49, mitochondrial OS=Homo sapiens OX=9606 GN=MRPL49 PE=1 SV=1;tr|H0YDP7|H0YDP7_HUMAN 3	6	3	3	3	3	2	3	3	2	3	3	3	2	3	2	3	3	2	3	3	3	2	3	2	3	3	2	3	3	3	2	23.5	23.5	23.5	19.198	166	166;166;127;143;99;140	0	24.554	By MS/MS	By MS/MS
423	A0A024R582;J3KMZ8;Q92785;Q92785-2;E9PN04;A0A3B3ISF5;A0A3F2YNX6;A7E2B6;A0A3B3IS53;A0A3B3ISI1;A0A3B3ITI0;A0A3B3IT19;A0A3B3IRI4;A0A3B3IU93;A5PKX7;A5PLL3;A0A3B3IS73;A0A3B3IT63;A0A3B3ISD5;B2RWN8;E9PDV3;A0A3B3ITA4;A0A3B3ISW3;A0A3B3ISU5;Q92782-3;Q92794;Q8WYB5-2;Q8WYB5-3;Q92784;Q92782;Q92782-2;A0A3B3IUA4;Q6PJ73;C8C3P2;J3KQY6;Q8WYB5	A0A024R582;J3KMZ8;Q92785	13;13;13;6;3;1;1;1;1;1;1;1;1;1;1;1;1;1;1;1;1;1;1;1;1;1;1;1;1;1;1;1;1;1;1;1	13;13;13;6;3;1;1;1;1;1;1;1;1;1;1;1;1;1;1;1;1;1;1;1;1;1;1;1;1;1;1;1;1;1;1;1	13;13;13;6;3;1;1;1;1;1;1;1;1;1;1;1;1;1;1;1;1;1;1;1;1;1;1;1;1;1;1;1;1;1;1;1	Zinc finger protein ubi-d4	DPF2	tr|A0A024R582|A0A024R582_HUMAN D4, zinc and double PHD fingers family 2, isoform CRA_a OS=Homo sapiens OX=9606 GN=DPF2 PE=4 SV=1;tr|J3KMZ8|J3KMZ8_HUMAN Zinc finger protein ubi-d4 OS=Homo sapiens OX=9606 GN=DPF2 PE=1 SV=1;sp|Q92785|REQU_HUMAN Zinc finger pr	36	13	13	13	9	11	9	8	6	10	10	10	7	9	11	9	8	6	10	10	10	7	9	11	9	8	6	10	10	10	7	47.3	47.3	47.3	44.155	391	391;405;391;207;106;796;2006;1781;1677;1387;1182;991;915;945;1149;815;800;799;733;2073;398;633;713;348;332;2004;1890;1781;378;380;414;522;414;397;388;2073	0	51.286	By MS/MS	By MS/MS
424	E9PRQ7;A0A024R598;Q04323;E9PJ81;A0A024R539;Q04323-2;B4E0P8;A0A087WTZ5;B4DNC6;B4DU88;Q05BV2;E9PS08	E9PRQ7;A0A024R598;Q04323;E9PJ81;A0A024R539;Q04323-2;B4E0P8;A0A087WTZ5	9;9;9;7;7;7;6;6;4;3;2;1	9;9;9;7;7;7;6;6;4;3;2;1	9;9;9;7;7;7;6;6;4;3;2;1	UBX domain-containing protein 1	UBXN1;LOC51035	tr|E9PRQ7|E9PRQ7_HUMAN UBX domain-containing protein 1 OS=Homo sapiens OX=9606 GN=UBXN1 PE=1 SV=1;tr|A0A024R598|A0A024R598_HUMAN Uncharacterized protein OS=Homo sapiens OX=9606 GN=LOC51035 PE=4 SV=1;sp|Q04323|UBXN1_HUMAN UBX domain-containing protein 1 OS=	12	9	9	9	9	8	7	9	9	8	8	8	9	9	8	7	9	9	8	8	8	9	9	8	7	9	9	8	8	8	9	62.1	62.1	62.1	32.913	293	293;297;297;290;312;312;200;238;181;136;146;100	0	323.31	By MS/MS	By MS/MS
425	A8K0D4;A0A024R5A7;Q9Y6J9;E9PP94;B4DVM4	A8K0D4;A0A024R5A7;Q9Y6J9	3;3;3;1;1	3;3;3;1;1	3;3;3;1;1	TAF6-like RNA polymerase II p300/CBP-associated factor-associated factor 65 kDa subunit 6L	TAF6L	tr|A8K0D4|A8K0D4_HUMAN cDNA FLJ78693, highly similar to Homo sapiens TAF6-like RNA polymerase II, p300/CBP-associated factor (PCAF)-associated factor, 65kDa (TAF6L), mRNA OS=Homo sapiens OX=9606 PE=2 SV=1;tr|A0A024R5A7|A0A024R5A7_HUMAN TAF6-like RNA polyme	5	3	3	3	1	2	2	2	1	2	2	3	1	1	2	2	2	1	2	2	3	1	1	2	2	2	1	2	2	3	1	9.5	9.5	9.5	67.741	622	622;622;622;145;148	0	5.9897	By MS/MS	By MS/MS
426	E9PC69;A8K2S4;Q7KZI7-13;A0A024R5B2;Q7KZI7-15;A9CP04;Q7KZI7-16;E7ETY4;Q7KZI7-14;Q7KZI7;Q7KZI7-11;A0A140VJP1;Q7KZI7-3;Q7KZI7-9;Q7KZI7-6;Q7KZI7-8;Q7KZI7-4;Q7KZI7-7;Q7KZI7-5;Q7KZI7-10;Q7KZI7-2;Q7KZI7-12;A0A024R555;F5H4F6;F5H6N2;K7EKG8;Q96L34-2;Q96L34;Q9P0L2-2;O75271;H0YKJ3;F5H4J8;K7EK17	E9PC69;A8K2S4;Q7KZI7-13;A0A024R5B2;Q7KZI7-15;A9CP04;Q7KZI7-16;E7ETY4;Q7KZI7-14;Q7KZI7;Q7KZI7-11;A0A140VJP1;Q7KZI7-3;Q7KZI7-9;Q7KZI7-6;Q7KZI7-8;Q7KZI7-4;Q7KZI7-7;Q7KZI7-5;Q7KZI7-10;Q7KZI7-2;Q7KZI7-12;A0A024R555	11;11;11;11;11;11;11;11;11;10;10;10;10;10;10;10;10;10;10;10;10;10;7;3;2;1;1;1;1;1;1;1;1	11;11;11;11;11;11;11;11;11;10;10;10;10;10;10;10;10;10;10;10;10;10;7;3;2;1;1;1;1;1;1;1;1	9;9;9;9;9;9;9;9;9;8;8;8;8;8;8;8;8;8;8;8;8;8;5;1;1;0;0;0;0;0;0;1;0	Serine/threonine-protein kinase MARK2	MARK2;Par1b	tr|E9PC69|E9PC69_HUMAN Non-specific serine/threonine protein kinase OS=Homo sapiens OX=9606 GN=MARK2 PE=1 SV=3;tr|A8K2S4|A8K2S4_HUMAN Non-specific serine/threonine protein kinase OS=Homo sapiens OX=9606 PE=2 SV=1;sp|Q7KZI7-13|MARK2_HUMAN Isoform 13 of Seri	33	11	11	9	7	7	8	8	7	7	9	9	9	7	7	8	8	7	7	9	9	9	6	6	8	6	7	7	8	7	8	21.6	21.6	18.9	86.69	778	778;745;691;691;709;699;724;699;745;788;773;719;746;734;755;779;725;692;719;686;701;740;551;161;111;74;688;752;645;462;129;91;62	0	43.37	By MS/MS	By MS/MS
427	H0YEF3;A0A024R5B3;E9PN81;Q8TDP1;B4DMW4	H0YEF3;A0A024R5B3;E9PN81;Q8TDP1;B4DMW4	2;2;2;2;1	2;2;2;2;1	1;1;1;1;0	Ribonuclease H2 subunit C	RNASEH2C;AYP1	tr|H0YEF3|H0YEF3_HUMAN Ribonuclease H2 subunit C (Fragment) OS=Homo sapiens OX=9606 GN=RNASEH2C PE=1 SV=1;tr|A0A024R5B3|A0A024R5B3_HUMAN AYP1 protein, isoform CRA_b OS=Homo sapiens OX=9606 GN=AYP1 PE=4 SV=1;tr|E9PN81|E9PN81_HUMAN Ribonuclease H2 subunit C	5	2	2	1	2	1	1	0	0	1	0	0	0	2	1	1	0	0	1	0	0	0	1	1	0	0	0	0	0	0	0	24.7	24.7	15.2	17.12	158	158;164;247;164;134	0	3.3138	By MS/MS	By MS/MS
428	E9PLI6;E9PS76;A0A024R5B9;Q8N9N8;E9PNH5;E9PQD0;E9PS30	E9PLI6;E9PS76;A0A024R5B9;Q8N9N8;E9PNH5	3;3;3;3;2;1;1	3;3;3;3;2;1;1	3;3;3;3;2;1;1	Probable RNA-binding protein EIF1AD	EIF1AD;MGC11102	tr|E9PLI6|E9PLI6_HUMAN Probable RNA-binding protein EIF1AD (Fragment) OS=Homo sapiens OX=9606 GN=EIF1AD PE=1 SV=1;tr|E9PS76|E9PS76_HUMAN Probable RNA-binding protein EIF1AD (Fragment) OS=Homo sapiens OX=9606 GN=EIF1AD PE=1 SV=1;tr|A0A024R5B9|A0A024R5B9_HUM	7	3	3	3	1	2	0	1	2	1	2	1	0	1	2	0	1	2	1	2	1	0	1	2	0	1	2	1	2	1	0	27.4	27.4	27.4	13.062	113	113;114;165;165;113;64;78	0	7.1514	By MS/MS	By MS/MS
429	F5H6B6;F5H8A0;A0A024R5C2;Q86TN4-2;Q86TN4-3;Q86TN4;Q86TN4-4	F5H6B6;F5H8A0;A0A024R5C2;Q86TN4-2;Q86TN4-3;Q86TN4;Q86TN4-4	1;1;1;1;1;1;1	1;1;1;1;1;1;1	1;1;1;1;1;1;1	tRNA 2-phosphotransferase 1	TRPT1	tr|F5H6B6|F5H6B6_HUMAN tRNA 2-phosphotransferase 1 OS=Homo sapiens OX=9606 GN=TRPT1 PE=1 SV=1;tr|F5H8A0|F5H8A0_HUMAN tRNA 2-phosphotransferase 1 (Fragment) OS=Homo sapiens OX=9606 GN=TRPT1 PE=1 SV=1;tr|A0A024R5C2|A0A024R5C2_HUMAN tRNA phosphotransferase	7	1	1	1	1	1	1	1	0	1	1	1	0	1	1	1	1	0	1	1	1	0	1	1	1	1	0	1	1	1	0	13.8	13.8	13.8	18.251	167	167;191;204;204;216;253;255	0.00019581	2.8743	By MS/MS	By MS/MS
430	A0A024R5C4;O95197-3;B7Z3E3;B7Z8W8;O95197-5;O95197-4;O95197-7;O95197-2;O95197;B7Z4M1;B7Z361;O95197-6;Q7RTN4;F5H891;F5GWG7;F5H617	A0A024R5C4;O95197-3;B7Z3E3;B7Z8W8;O95197-5;O95197-4;O95197-7;O95197-2;O95197;B7Z4M1;B7Z361;O95197-6	4;4;3;3;3;3;3;3;3;2;2;2;1;1;1;1	4;4;3;3;3;3;3;3;3;2;2;2;1;1;1;1	4;4;3;3;3;3;3;3;3;2;2;2;1;1;1;1	Reticulon;Reticulon-3	RTN3	tr|A0A024R5C4|A0A024R5C4_HUMAN Reticulon OS=Homo sapiens OX=9606 GN=RTN3 PE=4 SV=1;sp|O95197-3|RTN3_HUMAN Isoform 3 of Reticulon-3 OS=Homo sapiens OX=9606 GN=RTN3;tr|B7Z3E3|B7Z3E3_HUMAN Reticulon OS=Homo sapiens OX=9606 PE=2 SV=1;tr|B7Z8W8|B7Z8W8_HUMAN Ret	16	4	4	4	4	4	4	3	3	3	4	3	3	4	4	4	3	3	3	4	3	3	4	4	4	3	3	3	4	3	3	32.6	32.6	32.6	25.609	236	236;236;920;1032;241;255;920;1013;1032;123;205;214;85;130;136;185	0	28.143	By MS/MS	By MS/MS
431	A0A024R5C5;P11498;A0A494C016;A0A494C101;E9PRE7;A0A494C0T2;P11498-2;E9PS68	A0A024R5C5;P11498;A0A494C016	11;11;7;4;4;4;4;2	11;11;7;4;4;4;4;2	11;11;7;4;4;4;4;2	Pyruvate carboxylase;Pyruvate carboxylase, mitochondrial	PC	tr|A0A024R5C5|A0A024R5C5_HUMAN Pyruvate carboxylase OS=Homo sapiens OX=9606 GN=PC PE=4 SV=1;sp|P11498|PYC_HUMAN Pyruvate carboxylase, mitochondrial OS=Homo sapiens OX=9606 GN=PC PE=1 SV=2;tr|A0A494C016|A0A494C016_HUMAN Pyruvate carboxylase, mitochondrial O	8	11	11	11	8	9	5	9	6	7	9	6	9	8	9	5	9	6	7	9	6	9	8	9	5	9	6	7	9	6	9	18.3	18.3	18.3	129.63	1178	1178;1178;631;483;489;531;529;298	0	35.114	By MS/MS	By MS/MS
432	F5H2C9;F2YHM7;A0A024R5C6;Q86UY6-3;Q86UY6;B4E0W9;Q86UY6-4	F5H2C9;F2YHM7;A0A024R5C6;Q86UY6-3;Q86UY6;B4E0W9;Q86UY6-4	2;2;2;2;2;1;1	2;2;2;2;2;1;1	2;2;2;2;2;1;1	N-alpha-acetyltransferase 40	NAA40;NAT11	tr|F5H2C9|F5H2C9_HUMAN N-alpha-acetyltransferase 40 OS=Homo sapiens OX=9606 GN=NAA40 PE=1 SV=1;tr|F2YHM7|F2YHM7_HUMAN N-alpha acetyl transferase 40 OS=Homo sapiens OX=9606 GN=NAA40 PE=2 SV=1;tr|A0A024R5C6|A0A024R5C6_HUMAN N-acetyltransferase 11, isoform CR	7	2	2	2	1	1	2	0	1	0	0	1	1	1	1	2	0	1	0	0	1	1	1	1	2	0	1	0	0	1	1	15.3	15.3	15.3	13.876	124	124;237;237;216;237;167;197	0.0057523	1.6836	By MS/MS	By matching
433	B2RAQ8;A0A024R5F4;P50416;P50416-2;H3BMD2;H3BUJ0;H3BP22;H3BUV7;Q8WZ48	B2RAQ8;A0A024R5F4;P50416;P50416-2	28;28;28;26;2;2;2;2;1	28;28;28;26;2;2;2;2;1	28;28;28;26;2;2;2;2;1	Carnitine O-palmitoyltransferase 1, liver isoform	CPT1A	tr|B2RAQ8|B2RAQ8_HUMAN cDNA, FLJ95058, highly similar to Homo sapiens carnitine palmitoyltransferase 1A (liver) (CPT1A),nuclear gene encoding mitochondrial protein, mRNA OS=Homo sapiens OX=9606 PE=2 SV=1;tr|A0A024R5F4|A0A024R5F4_HUMAN Carnitine palmitoyltr	9	28	28	28	25	23	27	24	22	24	24	21	22	25	23	27	24	22	24	24	21	22	25	23	27	24	22	24	24	21	22	43.2	43.2	43.2	88.339	773	773;773;773;756;78;93;117;134;28	0	134	By MS/MS	By MS/MS
434	Q9UBM7;A0A024R5F7;A0A1Y1B909;A8K0D2;X5DNI9;E9PM00;X5DRD7;B4E1K5;A0A0S2Z3S3;X5D9E1;A0A1Y1BG54;A0A1Y1BBN3;E9PJ54;H0YE57;A0A0S2Z3N8;E9PIP9;E9PQ71;E9PRL8;A0A0S2Z3U5;E9PLZ2	Q9UBM7;A0A024R5F7;A0A1Y1B909;A8K0D2;X5DNI9;E9PM00;X5DRD7;B4E1K5	7;7;7;7;6;4;4;4;3;3;3;3;3;2;2;2;2;2;1;1	7;7;7;7;6;4;4;4;3;3;3;3;3;2;2;2;2;2;1;1	7;7;7;7;6;4;4;4;3;3;3;3;3;2;2;2;2;2;1;1	7-dehydrocholesterol reductase	DHCR7	sp|Q9UBM7|DHCR7_HUMAN 7-dehydrocholesterol reductase OS=Homo sapiens OX=9606 GN=DHCR7 PE=1 SV=1;tr|A0A024R5F7|A0A024R5F7_HUMAN 7-dehydrocholesterol reductase isoform 1 OS=Homo sapiens OX=9606 GN=DHCR7 PE=2 SV=1;tr|A0A1Y1B909|A0A1Y1B909_HUMAN 7-dehydrochole	20	7	7	7	5	7	6	6	6	7	6	5	7	5	7	6	6	6	7	6	5	7	5	7	6	6	6	7	6	5	7	16.6	16.6	16.6	54.489	475	475;475;475;475;475;258;335;280;263;201;198;198;164;221;165;107;105;91;73;73	0	44.41	By MS/MS	By MS/MS
435	F5GY07;F5GWK5;F5H0V7;H0YGA9;A0A024R5G8;H0YFF3;F5H8G1;F5GY11;F5H1Z6;F5H8H3;B3KTJ1;A0A024R5L8;Q9Y365	F5GY07;F5GWK5;F5H0V7;H0YGA9;A0A024R5G8;H0YFF3;F5H8G1;F5GY11;F5H1Z6;F5H8H3;B3KTJ1;A0A024R5L8;Q9Y365	1;1;1;1;1;1;1;1;1;1;1;1;1	1;1;1;1;1;1;1;1;1;1;1;1;1	1;1;1;1;1;1;1;1;1;1;1;1;1	PCTP-like protein	STARD10	tr|F5GY07|F5GY07_HUMAN START domain-containing protein 10 (Fragment) OS=Homo sapiens OX=9606 GN=STARD10 PE=1 SV=1;tr|F5GWK5|F5GWK5_HUMAN START domain-containing protein 10 (Fragment) OS=Homo sapiens OX=9606 GN=STARD10 PE=1 SV=1;tr|F5H0V7|F5H0V7_HUMAN START	13	1	1	1	1	0	0	1	1	1	1	0	0	1	0	0	1	1	1	1	0	0	1	0	0	1	1	1	1	0	0	36.2	36.2	36.2	6.7005	58	58;82;137;150;160;169;191;245;252;262;291;291;291	0	4.2483	By matching
436	O75531;A0A024R5H0;B2R4V4	O75531;A0A024R5H0;B2R4V4	2;2;1	2;2;1	2;2;1	Barrier-to-autointegration factor;Barrier-to-autointegration factor, N-terminally processed	BANF1	sp|O75531|BAF_HUMAN Barrier-to-autointegration factor OS=Homo sapiens OX=9606 GN=BANF1 PE=1 SV=1;tr|A0A024R5H0|A0A024R5H0_HUMAN Barrier to autointegration factor 1, isoform CRA_a OS=Homo sapiens OX=9606 GN=BANF1 PE=4 SV=1;tr|B2R4V4|B2R4V4_HUMAN cDNA, FLJ92	3	2	2	2	1	2	2	1	1	2	0	1	1	1	2	2	1	1	2	0	1	1	1	2	2	1	1	2	0	1	1	40.4	40.4	40.4	10.058	89	89;89;89	0	7.5186	By MS/MS	By MS/MS
437	A0A024R5H6;Q6VY07;Q6VY07-2;B4DF77;E9PNZ9;E9PPK2	A0A024R5H6;Q6VY07;Q6VY07-2;B4DF77	5;5;5;3;2;1	5;5;5;3;2;1	5;5;5;3;2;1	Phosphofurin acidic cluster sorting protein 1	PACS1	tr|A0A024R5H6|A0A024R5H6_HUMAN Phosphofurin acidic cluster sorting protein 1, isoform CRA_a OS=Homo sapiens OX=9606 GN=PACS1 PE=4 SV=1;sp|Q6VY07|PACS1_HUMAN Phosphofurin acidic cluster sorting protein 1 OS=Homo sapiens OX=9606 GN=PACS1 PE=1 SV=2;sp|Q6VY07-	6	5	5	5	3	3	3	2	4	4	5	4	3	3	3	3	2	4	4	5	4	3	3	3	3	2	4	4	5	4	3	9.3	9.3	9.3	104.9	963	963;963;1008;499;79;166	0	7.3651	By MS/MS	By MS/MS
438	Q6FGX3;P20340-2;A0A024R5H8;P20340;P20340-4;Q53ET8;A0A024R5J5;B7Z5Z9;C9JU14;J3KR73;P20340-3;F5H3K7;C9JB90;Q53S08;F5GX61;C9J0I2;Q14964;Q9H0N0	Q6FGX3;P20340-2;A0A024R5H8;P20340;P20340-4;Q53ET8;A0A024R5J5;B7Z5Z9	7;7;7;6;6;6;6;5;3;3;2;2;1;1;1;1;1;1	7;7;7;6;6;6;6;5;3;3;2;2;1;1;1;1;1;1	3;3;3;2;3;3;2;2;0;0;1;1;0;1;0;0;0;1	Ras-related protein Rab-6A	RAB6A	tr|Q6FGX3|Q6FGX3_HUMAN RAB6A protein OS=Homo sapiens OX=9606 GN=RAB6A PE=2 SV=1;sp|P20340-2|RAB6A_HUMAN Isoform 2 of Ras-related protein Rab-6A OS=Homo sapiens OX=9606 GN=RAB6A;tr|A0A024R5H8|A0A024R5H8_HUMAN RAB6A, member RAS oncogene family, isoform CRA_b	18	7	7	3	7	6	6	5	5	5	6	6	6	7	6	6	5	5	5	6	6	6	3	3	3	2	3	3	3	3	3	43.3	43.3	23.1	23.549	208	208;208;208;208;175;208;208;144;83;124;104;71;49;254;87;71;217;254	0	21.73	By MS/MS	By MS/MS
439	B2R787;A0A024R5I7;O00562-2;O00562;B3KX94	B2R787;A0A024R5I7;O00562-2;O00562	3;3;3;3;1	3;3;3;3;1	3;3;3;3;1	Membrane-associated phosphatidylinositol transfer protein 1	PITPNM1	tr|B2R787|B2R787_HUMAN cDNA, FLJ93330, highly similar to Homo sapiens phosphatidylinositol transfer protein, membrane-associated 1 (PITPNM1), mRNA OS=Homo sapiens OX=9606 PE=2 SV=1;tr|A0A024R5I7|A0A024R5I7_HUMAN Phosphatidylinositol transfer protein, membr	5	3	3	3	3	3	2	2	0	2	3	1	2	3	3	2	2	0	2	3	1	2	3	3	2	2	0	2	3	1	2	4	4	4	134.85	1244	1244;1244;1243;1244;526	0.00019474	2.7905	By MS/MS	By MS/MS
440	A0A024R5J4;Q8TE77;Q8TE77-2;Q8TE77-3;E9PIT5;A0A087WWG1;C9JUG3;A0A024R5C3;Q8TE77-4;Q8TE77-5	A0A024R5J4;Q8TE77;Q8TE77-2;Q8TE77-3;E9PIT5;A0A087WWG1	9;9;7;7;5;5;3;3;3;2	9;9;7;7;5;5;3;3;3;2	9;9;7;7;5;5;3;3;3;2	Protein phosphatase Slingshot homolog 3	SSH3	tr|A0A024R5J4|A0A024R5J4_HUMAN Slingshot homolog 3 (Drosophila), isoform CRA_f OS=Homo sapiens OX=9606 GN=SSH3 PE=4 SV=1;sp|Q8TE77|SSH3_HUMAN Protein phosphatase Slingshot homolog 3 OS=Homo sapiens OX=9606 GN=SSH3 PE=1 SV=2;sp|Q8TE77-2|SSH3_HUMAN Isoform 2	10	9	9	9	7	5	6	8	5	9	3	5	4	7	5	6	8	5	9	3	5	4	7	5	6	8	5	9	3	5	4	28.1	28.1	28.1	72.995	659	659;659;471;513;219;316;394;399;394;141	0	48.526	By MS/MS	By MS/MS
441	A0A024R5K1;Q9BR76;Q9NSK3;A0A087WW53;F5H390;Q59F81;B4DIU2;F5H0D2;A9Z1Z3-3	A0A024R5K1;Q9BR76;Q9NSK3	14;14;11;5;5;5;5;1;1	14;14;11;5;5;5;5;1;1	13;13;10;5;5;5;5;1;0	Coronin;Coronin-1B	CORO1B;DKFZp762I166	tr|A0A024R5K1|A0A024R5K1_HUMAN Coronin OS=Homo sapiens OX=9606 GN=CORO1B PE=3 SV=1;sp|Q9BR76|COR1B_HUMAN Coronin-1B OS=Homo sapiens OX=9606 GN=CORO1B PE=1 SV=1;tr|Q9NSK3|Q9NSK3_HUMAN Uncharacterized protein DKFZp762I166 (Fragment) OS=Homo sapiens OX=9606 G	9	14	14	13	12	11	11	11	12	11	12	11	10	12	11	11	11	12	11	12	11	10	11	10	10	10	11	10	11	10	9	37.8	37.8	36.4	54.234	489	489;489;283;260;282;287;289;139;1367	0	123.53	By MS/MS	By MS/MS
442	A0A024R5K3;E9PPW7;O00217;E9PN51;F8W9K7;E9PKH6;B4DYI3;Q53G17	A0A024R5K3;E9PPW7;O00217;E9PN51;F8W9K7;E9PKH6;B4DYI3;Q53G17	5;5;5;4;4;4;4;4	5;5;5;4;4;4;4;4	5;5;5;4;4;4;4;4	NADH dehydrogenase [ubiquinone] iron-sulfur protein 8, mitochondrial	NDUFS8	tr|A0A024R5K3|A0A024R5K3_HUMAN NADH dehydrogenase (Ubiquinone) Fe-S protein 8, 23kDa (NADH-coenzyme Q reductase), isoform CRA_b OS=Homo sapiens OX=9606 GN=NDUFS8 PE=3 SV=1;tr|E9PPW7|E9PPW7_HUMAN NADH dehydrogenase [ubiquinone] iron-sulfur protein 8, mitoch	8	5	5	5	5	5	3	5	3	4	4	3	4	5	5	3	5	3	4	4	3	4	5	5	3	5	3	4	4	3	4	35.5	35.5	35.5	19.213	172	172;184;210;110;124;138;171;210	0	24.219	By MS/MS	By MS/MS
443	P50454;A0A024R5K8;A8K259;B4DN87;E9PPV6;E9PR70;E9PK86;E9PMI5;E9PKH2;E9PNX1;Q9NPA9;E9PRS3;E9PIG2;E9PJH8;E9PQ34;E9PLA6;H0YEP8	P50454;A0A024R5K8;A8K259;B4DN87;E9PPV6;E9PR70;E9PK86;E9PMI5;E9PKH2	23;23;21;21;17;16;12;12;12;9;9;7;7;7;6;3;2	23;23;21;21;17;16;12;12;12;9;9;7;7;7;6;3;2	23;23;21;21;17;16;12;12;12;9;9;7;7;7;6;3;2	Serpin H1	SERPINH1	sp|P50454|SERPH_HUMAN Serpin H1 OS=Homo sapiens OX=9606 GN=SERPINH1 PE=1 SV=2;tr|A0A024R5K8|A0A024R5K8_HUMAN Serpin peptidase inhibitor, clade H (Heat shock protein 47), member 1, (Collagen binding protein 1), isoform CRA_a OS=Homo sapiens OX=9606 GN=SERPI	17	23	23	23	21	21	21	21	18	21	20	18	19	21	21	21	21	18	21	20	18	19	21	21	21	21	18	21	20	18	19	65.3	65.3	65.3	46.44	418	418;418;418;397;324;295;247;249;201;203;172;166;165;150;142;85;56	0	213.55	By MS/MS	By MS/MS
444	B7Z7Q6;A0A024R5L0;P42785;P42785-2;B3KR26;E9PIG4;E9PQB5;E9PL85;E9PQN3;E9PKN6;E9PLY4;E9PNF7;E9PNJ1	B7Z7Q6;A0A024R5L0;P42785;P42785-2;B3KR26;E9PIG4	8;8;8;8;4;4;3;3;3;3;1;1;1	8;8;8;8;4;4;3;3;3;3;1;1;1	8;8;8;8;4;4;3;3;3;3;1;1;1	Lysosomal Pro-X carboxypeptidase	PRCP	tr|B7Z7Q6|B7Z7Q6_HUMAN cDNA FLJ57232, highly similar to Lysosomal Pro-X carboxypeptidase (EC3.4.16.2) OS=Homo sapiens OX=9606 PE=2 SV=1;tr|A0A024R5L0|A0A024R5L0_HUMAN Prolylcarboxypeptidase (Angiotensinase C), isoform CRA_a OS=Homo sapiens OX=9606 GN=PRCP	13	8	8	8	7	5	6	6	6	7	8	5	7	7	5	6	6	6	7	8	5	7	7	5	6	6	6	7	8	5	7	32	32	32	43.933	391	391;496;496;517;128;233;145;147;183;192;99;116;163	0	26.6	By MS/MS	By MS/MS
445	Q13492-3;A0A024R5L7;B5BU72;Q13492-4;Q13492-2;Q13492-5;Q13492;A0A024R5P1;A8K5U9;E9PKP6;E9PI56;E9PLJ8;H0YCY1;E9PK13;E5RGY9;H0UI15;E9PDG8;E9PJT1;E5RIJ5;E5RK51;E5RFC6;E5RHK9;E5RFU0;O60641-4;O60641-3;O60641	Q13492-3;A0A024R5L7;B5BU72;Q13492-4;Q13492-2;Q13492-5;Q13492;A0A024R5P1;A8K5U9	11;11;11;10;10;10;10;10;10;4;4;4;3;1;1;1;1;1;1;1;1;1;1;1;1;1	11;11;11;10;10;10;10;10;10;4;4;4;3;1;1;1;1;1;1;1;1;1;1;1;1;1	6;6;6;5;6;6;6;6;6;4;4;4;0;1;1;1;1;1;1;1;1;1;1;1;1;1	Phosphatidylinositol-binding clathrin assembly protein	PICALM	sp|Q13492-3|PICAL_HUMAN Isoform 3 of Phosphatidylinositol-binding clathrin assembly protein OS=Homo sapiens OX=9606 GN=PICALM;tr|A0A024R5L7|A0A024R5L7_HUMAN Phosphatidylinositol binding clathrin assembly protein, isoform CRA_c OS=Homo sapiens OX=9606 GN=PI	26	11	11	6	9	8	9	8	9	9	9	8	7	9	8	9	8	9	9	9	8	7	5	4	5	4	5	5	6	4	4	37.2	37.2	12.8	66.392	610	610;610;610;551;632;645;652;652;652;148;147;185;244;105;581;905;902;48;152;150;149;120;116;877;600;907	0	54.809	By MS/MS	By MS/MS
446	A0A024R5M3;Q53HG7;A0A384MDY8;Q14247-3;Q14247;Q14247-2;Q76MU0;B3KRK4;B4E358;H0YCD9;H0YEV2;A0A0B6XJY7	A0A024R5M3;Q53HG7;A0A384MDY8;Q14247-3;Q14247;Q14247-2;Q76MU0	20;20;20;20;20;18;12;7;6;4;3;1	20;20;20;20;20;18;12;7;6;4;3;1	20;20;20;20;20;18;12;7;6;4;3;1	Src substrate cortactin	CTTN;EMS1	tr|A0A024R5M3|A0A024R5M3_HUMAN Cortactin, isoform CRA_c OS=Homo sapiens OX=9606 GN=CTTN PE=4 SV=1;tr|Q53HG7|Q53HG7_HUMAN Cortactin isoform a variant (Fragment) OS=Homo sapiens OX=9606 PE=2 SV=1;tr|A0A384MDY8|A0A384MDY8_HUMAN Epididymis secretory sperm bind	12	20	20	20	18	18	19	16	15	16	18	16	14	18	18	19	16	15	16	18	16	14	18	18	19	16	15	16	18	16	14	45	45	45	57.466	513	513;550;550;513;550;634;319;234;314;265;128;52	0	323.31	By MS/MS	By MS/MS
447	Q05BV7;B4DYZ7;A0A024R5M8;Q15054;Q569I8;B7ZAQ5;Q15054-3;Q15054-2;E9PM91;E9PNC0;E9PRK3	Q05BV7;B4DYZ7;A0A024R5M8;Q15054;Q569I8;B7ZAQ5;Q15054-3;Q15054-2	4;4;4;4;3;3;2;2;1;1;1	4;4;4;4;3;3;2;2;1;1;1	4;4;4;4;3;3;2;2;1;1;1	DNA polymerase delta subunit 3	POLD3	tr|Q05BV7|Q05BV7_HUMAN POLD3 protein (Fragment) OS=Homo sapiens OX=9606 GN=POLD3 PE=2 SV=1;tr|B4DYZ7|B4DYZ7_HUMAN cDNA FLJ54316, highly similar to DNA polymerase subunit delta 3 OS=Homo sapiens OX=9606 PE=2 SV=1;tr|A0A024R5M8|A0A024R5M8_HUMAN Polymerase (D	11	4	4	4	2	3	1	1	1	1	2	3	2	2	3	1	1	1	1	2	3	2	2	3	1	1	1	1	2	3	2	13.5	13.5	13.5	42.158	384	384;466;466;466;267;466;360;427;111;138;169	0	8.0822	By MS/MS	By MS/MS
448	Q14980;Q4LE64;A0A024R5M9;Q14980-2;A0A087WY61;Q14980-3;Q14980-4;A0A024R5G4;Q59HB8;Q7Z757;Q14980-5;H0YFY6;Q96HN5;F5H4J1;A8K394;F5H6Y5;Q3SYK8;K4DIE0;Q9UNL7;F5H763;Q86XH4;Q9UPG3;F5H0Z7;F5H2F3;F5H3L6;G1UI36;F5H1L0;F5GZW1;F8W6T3;F5GWK2;F5H068;F5H073;F5GWA2;F5H4Y4;F5H7R5	Q14980;Q4LE64;A0A024R5M9;Q14980-2;A0A087WY61;Q14980-3;Q14980-4;A0A024R5G4;Q59HB8;Q7Z757	69;69;69;69;67;57;57;50;48;38;31;30;30;30;29;27;27;10;8;7;7;7;6;5;5;5;4;4;3;2;2;2;1;1;1	69;69;69;69;67;57;57;50;48;38;31;30;30;30;29;27;27;10;8;7;7;7;6;5;5;5;4;4;3;2;2;2;1;1;1	69;69;69;69;67;57;57;50;48;38;31;30;30;30;29;27;27;10;8;7;7;7;6;5;5;5;4;4;3;2;2;2;1;1;1	Nuclear mitotic apparatus protein 1	NUMA1;NUMA1 variant protein	sp|Q14980|NUMA1_HUMAN Nuclear mitotic apparatus protein 1 OS=Homo sapiens OX=9606 GN=NUMA1 PE=1 SV=2;tr|Q4LE64|Q4LE64_HUMAN NUMA1 variant protein (Fragment) OS=Homo sapiens OX=9606 GN=NUMA1 variant protein PE=2 SV=1;tr|A0A024R5M9|A0A024R5M9_HUMAN Nuclear m	35	69	69	69	57	56	53	61	57	59	62	58	60	57	56	53	61	57	59	62	58	60	57	56	53	61	57	59	62	58	60	44.9	44.9	44.9	238.26	2115	2115;2121;2101;2101;2099;1776;1763;1536;1585;1193;979;964;963;851;852;691;691;353;294;220;235;173;201;159;174;158;109;146;91;72;82;75;61;59;56	0	323.31	By MS/MS	By MS/MS
449	B3KNX7;A0A024R5P0;Q13153;Q13153-2;A8KAN3;E9PM17;B7Z3K0;H0YCG5;B7Z302;H0YCM0;E9PKH9;E9PJF8;E9PRP6;E9PMP2;E9PQW5	B3KNX7;A0A024R5P0;Q13153;Q13153-2;A8KAN3;E9PM17;B7Z3K0	11;11;11;11;10;9;9;5;5;3;2;1;1;1;1	6;6;6;6;5;4;4;1;1;3;2;1;1;1;1	5;5;5;5;4;3;3;0;0;3;2;1;1;1;1	Non-specific serine/threonine protein kinase;Serine/threonine-protein kinase PAK 1	PAK1	tr|B3KNX7|B3KNX7_HUMAN Non-specific serine/threonine protein kinase OS=Homo sapiens OX=9606 GN=PAK1 PE=1 SV=1;tr|A0A024R5P0|A0A024R5P0_HUMAN Non-specific serine/threonine protein kinase OS=Homo sapiens OX=9606 GN=PAK1 PE=4 SV=1;sp|Q13153|PAK1_HUMAN Serine/	15	11	6	5	6	5	5	6	5	5	6	6	7	2	1	1	2	2	0	3	3	3	2	1	1	1	2	0	2	3	2	33.3	20.3	18	58.202	522	522;545;545;553;553;455;455;244;258;167;106;26;63;89;99	0	9.0051	By MS/MS	By MS/MS
450	A0A024R5P6;Q9BSY9;B1APK7;A0A024R5P9;Q9BSY9-2	A0A024R5P6;Q9BSY9;B1APK7;A0A024R5P9;Q9BSY9-2	2;2;1;1;1	2;2;1;1;1	2;2;1;1;1	Desumoylating isopeptidase 2	C1orf121;DESI2	tr|A0A024R5P6|A0A024R5P6_HUMAN Chromosome 1 open reading frame 121, isoform CRA_b OS=Homo sapiens OX=9606 GN=C1orf121 PE=4 SV=1;sp|Q9BSY9|DESI2_HUMAN Deubiquitinase DESI2 OS=Homo sapiens OX=9606 GN=DESI2 PE=1 SV=1;tr|B1APK7|B1APK7_HUMAN Deubiquitinase DESI	5	2	2	2	0	1	2	1	0	2	1	1	1	0	1	2	1	0	2	1	1	1	0	1	2	1	0	2	1	1	1	23.7	23.7	23.7	21.444	194	194;194;101;161;161	0	4.8051		By MS/MS
451	A0A024R5P7;A0A024R5U9;Q6PJW8-2;Q6PJW8	A0A024R5P7;A0A024R5U9;Q6PJW8-2;Q6PJW8	1;1;1;1	1;1;1;1	1;1;1;1	Consortin	C1orf71;CNST	tr|A0A024R5P7|A0A024R5P7_HUMAN Chromosome 1 open reading frame 71, isoform CRA_c OS=Homo sapiens OX=9606 GN=C1orf71 PE=4 SV=1;tr|A0A024R5U9|A0A024R5U9_HUMAN Chromosome 1 open reading frame 71, isoform CRA_d OS=Homo sapiens OX=9606 GN=C1orf71 PE=4 SV=1;sp|Q	4	1	1	1	0	0	0	0	0	0	1	0	0	0	0	0	0	0	0	1	0	0	0	0	0	0	0	0	1	0	0	2.3	2.3	2.3	67.514	616	616;725;616;725	0.0047161	1.8029
452	P30520;A0A024R5Q7;B4E1L0	P30520;A0A024R5Q7;B4E1L0	15;15;13	15;15;13	15;15;13	Adenylosuccinate synthetase isozyme 2	ADSS	sp|P30520|PURA2_HUMAN Adenylosuccinate synthetase isozyme 2 OS=Homo sapiens OX=9606 GN=ADSS PE=1 SV=3;tr|A0A024R5Q7|A0A024R5Q7_HUMAN Adenylosuccinate synthetase isozyme 2 OS=Homo sapiens OX=9606 GN=ADSS PE=2 SV=1;tr|B4E1L0|B4E1L0_HUMAN Adenylosuccinate syn	3	15	15	15	12	12	13	12	14	12	12	14	14	12	12	13	12	14	12	12	14	14	12	12	13	12	14	12	12	14	14	44.1	44.1	44.1	50.097	456	456;456;435	0	105.45	By MS/MS	By MS/MS
453	A8K8N5;A0A024R5S4;P40818-2;P40818;B4DUC6;A0A075B720;Q05CD9;Q05DF5;B3KRK3	A8K8N5;A0A024R5S4;P40818-2;P40818;B4DUC6	10;10;10;10;5;4;4;4;2	10;10;10;10;5;4;4;4;2	10;10;10;10;5;4;4;4;2	Ubiquitin carboxyl-terminal hydrolase;Ubiquitin carboxyl-terminal hydrolase 8	USP8	tr|A8K8N5|A8K8N5_HUMAN cDNA FLJ76940, highly similar to Homo sapiens ubiquitin specific peptidase 8 (USP8), mRNA OS=Homo sapiens OX=9606 PE=2 SV=1;tr|A0A024R5S4|A0A024R5S4_HUMAN Ubiquitin specific peptidase 8, isoform CRA_a OS=Homo sapiens OX=9606 GN=USP8	9	10	10	10	6	5	4	4	4	7	7	4	2	6	5	4	4	4	7	7	4	2	6	5	4	4	4	7	7	4	2	18.5	18.5	18.5	127.49	1118	1118;1118;1012;1118;565;480;481;483;285	0	17.413	By MS/MS	By MS/MS
454	A0A024R5S5;O75822;O75822-3;O75822-2;H0YGJ7;H0YLP3	A0A024R5S5;O75822;O75822-3;O75822-2	8;8;7;6;3;2	8;8;7;6;3;2	8;8;7;6;3;2	Eukaryotic translation initiation factor 3 subunit J	EIF3S1;EIF3J	tr|A0A024R5S5|A0A024R5S5_HUMAN Eukaryotic translation initiation factor 3 subunit J OS=Homo sapiens OX=9606 GN=EIF3S1 PE=3 SV=1;sp|O75822|EIF3J_HUMAN Eukaryotic translation initiation factor 3 subunit J OS=Homo sapiens OX=9606 GN=EIF3J PE=1 SV=2;sp|O75822-	6	8	8	8	7	8	6	7	6	7	7	6	7	7	8	6	7	6	7	7	6	7	7	8	6	7	6	7	7	6	7	28.3	28.3	28.3	29.062	258	258;258;209;204;106;117	0	45.138	By MS/MS	By MS/MS
455	A0A024R5S9;H0Y8X6;P46934-4;P46934-3;P46934-2;P46934	A0A024R5S9;H0Y8X6;P46934-4;P46934-3;P46934-2;P46934	2;2;2;2;2;2	1;1;1;1;1;1	1;1;1;1;1;1	E3 ubiquitin-protein ligase NEDD4	NEDD4	tr|A0A024R5S9|A0A024R5S9_HUMAN E3 ubiquitin-protein ligase OS=Homo sapiens OX=9606 GN=NEDD4 PE=4 SV=1;tr|H0Y8X6|H0Y8X6_HUMAN E3 ubiquitin-protein ligase NEDD4 (Fragment) OS=Homo sapiens OX=9606 GN=NEDD4 PE=1 SV=1;sp|P46934-4|NEDD4_HUMAN Isoform 4 of E3 ubi	6	2	1	1	2	1	2	2	2	2	2	2	2	1	1	1	1	1	1	1	1	1	1	1	1	1	1	1	1	1	1	2.8	1.4	1.4	104.16	900	900;910;900;1247;1303;1319	0.0003861	2.6771	By MS/MS	By MS/MS
456	A0A024R5Z0;Q99081-3;Q99081;A0A024R5T1;B4DZH5;H0YNQ5;H3BRK2;B4DGI9;F5GY10;B4DH96;H0YNP8;H3BNF4;B4DZP2;B4DZ50;H0YML2;Q99081-4;Q99081-2	A0A024R5Z0;Q99081-3;Q99081;A0A024R5T1;B4DZH5;H0YNQ5	3;3;3;3;2;2;1;1;1;1;1;1;1;1;1;1;1	3;3;3;3;2;2;1;1;1;1;1;1;1;1;1;1;1	3;3;3;3;2;2;1;1;1;1;1;1;1;1;1;1;1	Transcription factor 12	TCF12	tr|A0A024R5Z0|A0A024R5Z0_HUMAN Transcription factor 12 (HTF4, helix-loop-helix transcription factors 4), isoform CRA_b OS=Homo sapiens OX=9606 GN=TCF12 PE=4 SV=1;sp|Q99081-3|HTF4_HUMAN Isoform 3 of Transcription factor 12 OS=Homo sapiens OX=9606 GN=TCF12;s	17	3	3	3	1	0	2	1	1	3	1	1	0	1	0	2	1	1	3	1	1	0	1	0	2	1	1	3	1	1	0	10.8	10.8	10.8	75.844	706	706;706;682;682;681;157;44;666;536;536;339;48;316;294;58;446;512	0	6.7806	By MS/MS
457	A0A024R5U5;O14672;O14672-2;A0AV88;H0YNC5;H3BS53	A0A024R5U5;O14672;O14672-2;A0AV88	13;13;8;7;2;1	13;13;8;7;2;1	13;13;8;7;2;1	Disintegrin and metalloproteinase domain-containing protein 10	ADAM10	tr|A0A024R5U5|A0A024R5U5_HUMAN ADAM metallopeptidase domain 10, isoform CRA_b OS=Homo sapiens OX=9606 GN=ADAM10 PE=4 SV=1;sp|O14672|ADA10_HUMAN Disintegrin and metalloproteinase domain-containing protein 10 OS=Homo sapiens OX=9606 GN=ADAM10 PE=1 SV=1;sp|O1	6	13	13	13	10	7	8	7	5	8	7	8	7	10	7	8	7	5	8	7	8	7	10	7	8	7	5	8	7	8	7	28.2	28.2	28.2	84.141	748	748;748;447;512;148;58	0	64.673	By MS/MS	By MS/MS
458	A0A024R5W0;Q15751;H0YL74;H0YNB1;B4DKS2	A0A024R5W0;Q15751	4;4;1;1;1	4;4;1;1;1	4;4;1;1;1	Probable E3 ubiquitin-protein ligase HERC1	HERC1	tr|A0A024R5W0|A0A024R5W0_HUMAN Hect (Homologous to the E6-AP (UBE3A) carboxyl terminus) domain and RCC1 (CHC1)-like domain (RLD) 1, isoform CRA_b OS=Homo sapiens OX=9606 GN=HERC1 PE=4 SV=1;sp|Q15751|HERC1_HUMAN Probable E3 ubiquitin-protein ligase HERC1 OS	5	4	4	4	2	3	3	0	0	1	2	0	2	2	3	3	0	0	1	2	0	2	2	3	3	0	0	1	2	0	2	1.8	1.8	1.8	532.22	4861	4861;4861;153;691;721	0	3.2311	By MS/MS	By MS/MS
459	Q9H5M4;B7Z7D1;A0A024R604;U3KQA5;A0A024R5W3;A0A0U1RQT7;Q8IXA3;A0A0U1RQY7;U3KQB3;Q9HCP0-2;Q9HCP0;A0A0U1RQG9;A0A0U1RQK6;A0A0U1RR31	Q9H5M4;B7Z7D1;A0A024R604;U3KQA5;A0A024R5W3;A0A0U1RQT7;Q8IXA3;A0A0U1RQY7;U3KQB3;Q9HCP0-2;Q9HCP0;A0A0U1RQG9;A0A0U1RQK6	4;4;4;4;4;4;4;4;4;4;4;2;2;1	4;4;4;4;4;4;4;4;4;4;4;2;2;1	2;2;2;2;2;2;2;2;2;2;2;2;2;1	Casein kinase I isoform gamma-1	hCG_2004507;CSNK1G1	tr|Q9H5M4|Q9H5M4_HUMAN cDNA: FLJ23304 fis, clone HEP11377 OS=Homo sapiens OX=9606 PE=2 SV=1;tr|B7Z7D1|B7Z7D1_HUMAN cDNA FLJ58702, highly similar to Casein kinase I isoform gamma-1 OS=Homo sapiens OX=9606 PE=2 SV=1;tr|A0A024R604|A0A024R604_HUMAN HCG2004507,	14	4	4	2	2	3	1	2	1	2	1	0	1	2	3	1	2	1	2	1	0	1	0	1	0	0	0	1	0	0	0	17.1	17.1	8.2	32.665	280	280;378;393;422;422;430;438;459;475;393;422;173;204;158	0	4.1508	By matching	By MS/MS
460	Q9UHS8;Q53HW7;B2R7T6;A0A024R5X2;Q9Y6N5;H3BNX3;H3BMS6;A0A1B0GXB4;H3BV36;H3BNP9	Q9UHS8;Q53HW7;B2R7T6;A0A024R5X2;Q9Y6N5;H3BNX3;H3BMS6	11;11;11;11;11;7;6;4;4;2	11;11;11;11;11;7;6;4;4;2	11;11;11;11;11;7;6;4;4;2	Sulfide:quinone oxidoreductase, mitochondrial	hCG_2001986;SQRDL	tr|Q9UHS8|Q9UHS8_HUMAN PRO1975 OS=Homo sapiens OX=9606 PE=2 SV=1;tr|Q53HW7|Q53HW7_HUMAN Sulfide dehydrogenase like (Fragment) OS=Homo sapiens OX=9606 PE=2 SV=1;tr|B2R7T6|B2R7T6_HUMAN cDNA, FLJ93596, highly similar to Homo sapiens sulfide quinone reductase-	10	11	11	11	11	10	8	8	6	7	7	5	10	11	10	8	8	6	7	7	5	10	11	10	8	8	6	7	7	5	10	44.3	44.3	44.3	44.146	393	393;450;450;450;450;289;181;140;141;124	0	24.899	By MS/MS	By MS/MS
461	B7Z726;A0A024R5X6;Q06547-2;Q06547;F5H7I4;B7Z8U2;H9ZYI9;A0A024R5R5;Q06547-4;Q06547-3;H0YMZ5	B7Z726;A0A024R5X6;Q06547-2;Q06547;F5H7I4;B7Z8U2;H9ZYI9;A0A024R5R5;Q06547-4;Q06547-3	3;3;3;3;2;2;2;2;2;2;1	3;3;3;3;2;2;2;2;2;2;1	3;3;3;3;2;2;2;2;2;2;1	GA-binding protein subunit beta-1	GABPB2;GABPB1	tr|B7Z726|B7Z726_HUMAN cDNA FLJ60177, highly similar to GA-binding protein beta chain OS=Homo sapiens OX=9606 PE=2 SV=1;tr|A0A024R5X6|A0A024R5X6_HUMAN GA binding protein transcription factor, beta subunit 2, isoform CRA_a OS=Homo sapiens OX=9606 GN=GABPB2	11	3	3	3	3	2	2	1	2	2	1	1	2	3	2	2	1	2	2	1	1	2	3	2	2	1	2	2	1	1	2	10.7	10.7	10.7	37.371	354	354;383;383;395;319;319;347;348;348;360;203	0	4.3472	By MS/MS	By MS/MS
462	A0A024R5X7;O76031;Q9H072;H0YM48;H0YK07	A0A024R5X7;O76031;Q9H072	19;19;14;3;2	19;19;14;3;2	19;19;14;3;2	ATP-dependent Clp protease ATP-binding subunit clpX-like, mitochondrial	CLPX;DKFZp586J151	tr|A0A024R5X7|A0A024R5X7_HUMAN ClpX caseinolytic peptidase X homolog (E. coli), isoform CRA_a OS=Homo sapiens OX=9606 GN=CLPX PE=4 SV=1;sp|O76031|CLPX_HUMAN ATP-dependent Clp protease ATP-binding subunit clpX-like, mitochondrial OS=Homo sapiens OX=9606 GN=	5	19	19	19	18	18	14	13	13	14	15	13	16	18	18	14	13	13	14	15	13	16	18	18	14	13	13	14	15	13	16	44.1	44.1	44.1	69.223	633	633;633;533;268;130	0	94.894	By MS/MS	By MS/MS
463	A0A024R5Y1;Q9NZD8;Q9NZD8-2;H0YMB7;H0YKB0;H0YLT5;H0YKM6;H3BRR0;H0YLW1;H0YML6;H0YLD7	A0A024R5Y1;Q9NZD8;Q9NZD8-2;H0YMB7;H0YKB0	7;7;5;4;4;3;3;3;2;1;1	7;7;5;4;4;3;3;3;2;1;1	7;7;5;4;4;3;3;3;2;1;1	Maspardin	SPG21	tr|A0A024R5Y1|A0A024R5Y1_HUMAN Spastic paraplegia 21 (Autosomal recessive, Mast syndrome), isoform CRA_a OS=Homo sapiens OX=9606 GN=SPG21 PE=4 SV=1;sp|Q9NZD8|SPG21_HUMAN Maspardin OS=Homo sapiens OX=9606 GN=SPG21 PE=1 SV=1;sp|Q9NZD8-2|SPG21_HUMAN Isoform 2	11	7	7	7	3	4	3	4	4	2	4	4	6	3	4	3	4	4	2	4	4	6	3	4	3	4	4	2	4	4	6	39.9	39.9	39.9	34.96	308	308;308;281;141;150;102;129;154;71;40;53	0	16.085	By MS/MS	By MS/MS
464	P07355;A0A024R5Z7;V9HW65;P07355-2;H0YN42;H0YMU9;H0YMD0;A6NMY6;H0YM50;B3KRQ1;H0YKS4;B4DNH8;H0YNP5;H0YN28;H0YL33;H0YMM1;H0YKX9;H0YMT9;H0YLV6;H0YKZ7;H0YMW4;H0YKL9;H0YNA0;H0YKV8;H0YMD9;H0YN52;H0YNB8;H0YKN4;H0YLE2	P07355;A0A024R5Z7;V9HW65;P07355-2;H0YN42;H0YMU9;H0YMD0;A6NMY6;H0YM50;B3KRQ1;H0YKS4;B4DNH8;H0YNP5	32;32;32;31;25;23;23;22;21;19;17;16;16;15;15;12;10;10;10;10;9;9;9;8;7;7;5;5;2	32;32;32;31;25;23;23;22;21;19;17;16;16;15;15;12;10;10;10;10;9;9;9;8;7;7;5;5;2	32;32;32;31;25;23;23;22;21;19;17;16;16;15;15;12;10;10;10;10;9;9;9;8;7;7;5;5;2	Annexin A2;Annexin;Putative annexin A2-like protein	ANXA2;HEL-S-270;ANXA2P2	sp|P07355|ANXA2_HUMAN Annexin A2 OS=Homo sapiens OX=9606 GN=ANXA2 PE=1 SV=2;tr|A0A024R5Z7|A0A024R5Z7_HUMAN Annexin OS=Homo sapiens OX=9606 GN=ANXA2 PE=2 SV=1;tr|V9HW65|V9HW65_HUMAN Annexin OS=Homo sapiens OX=9606 GN=HEL-S-270 PE=2 SV=1;sp|P07355-2|ANXA2_HU	29	32	32	32	31	31	31	30	31	31	32	30	31	31	31	31	30	31	31	32	30	31	31	31	31	30	31	31	32	30	31	77.6	77.6	77.6	38.604	339	339;339;339;357;256;230;227;339;248;181;176;194;175;139;142;149;134;133;132;119;146;110;79;81;65;59;47;69;45	0	323.31	By MS/MS	By MS/MS
465	P14618-2;A0A024R5Z9;B4DRT3;H3BTN5;H3BR70;Q504U3;A0A024R609;H3BQ34;H3BUW1;H3BTJ2;H3BT25;H3BU13;H3BQZ3;H3BN34;Q16716;A0A4D6DDG8;B4DPM0;Q16715;P30613-2;P30613	P14618-2;A0A024R5Z9;B4DRT3;H3BTN5;H3BR70;Q504U3;A0A024R609;H3BQ34	45;45;41;37;29;29;24;23;14;14;13;5;3;3;1;1;1;1;1;1	4;4;4;4;4;4;0;0;0;0;0;0;0;0;0;0;0;0;0;0	4;4;4;4;4;4;0;0;0;0;0;0;0;0;0;0;0;0;0;0	Pyruvate kinase PKM;Pyruvate kinase	PKM;PKM2	sp|P14618-2|KPYM_HUMAN Isoform M1 of Pyruvate kinase PKM OS=Homo sapiens OX=9606 GN=PKM;tr|A0A024R5Z9|A0A024R5Z9_HUMAN Pyruvate kinase OS=Homo sapiens OX=9606 GN=PKM2 PE=3 SV=1;tr|B4DRT3|B4DRT3_HUMAN Pyruvate kinase OS=Homo sapiens OX=9606 PE=2 SV=1;tr|H3B	20	45	4	4	41	41	44	42	40	43	42	42	41	3	2	3	4	3	3	2	3	2	3	2	3	4	3	3	2	3	2	72.1	5.8	5.8	58.061	531	531;531;511;485;366;366;345;281;162;168;151;82;69;51;566;50;488;587;543;574	0	10.193	By MS/MS	By MS/MS
466	A0A0S2Z5G3;A0A024R601;Q9NWW5;H3BTY4;A0A0S2Z5D0;Q8NCG1;H3BUV4;A0A1B0GUD2;H3BUT1;A0A1B0GTU6;Q9NWW5-2;A0A1B0GW73;H3BRN7;H3BNF1;A0A1B0GTV3;B4DDD9	A0A0S2Z5G3;A0A024R601;Q9NWW5;H3BTY4;A0A0S2Z5D0;Q8NCG1;H3BUV4;A0A1B0GUD2;H3BUT1;A0A1B0GTU6;Q9NWW5-2	3;3;3;2;2;2;2;2;2;2;2;1;1;1;1;1	3;3;3;2;2;2;2;2;2;2;2;1;1;1;1;1	3;3;3;2;2;2;2;2;2;2;2;1;1;1;1;1	Ceroid-lipofuscinosis neuronal protein 6	CLN6	tr|A0A0S2Z5G3|A0A0S2Z5G3_HUMAN Ceroid-lipofuscinosis neuronal 6 late infantile variant isoform 4 (Fragment) OS=Homo sapiens OX=9606 GN=CLN6 PE=2 SV=1;tr|A0A024R601|A0A024R601_HUMAN Ceroid-lipofuscinosis neuronal 6 late infantile variant isoform 1 OS=Homo s	16	3	3	3	1	2	2	2	1	2	2	1	2	1	2	2	2	1	2	2	1	2	1	2	2	2	1	2	2	1	2	19.8	19.8	19.8	32.026	278	278;311;311;158;171;190;213;215;248;251;343;77;92;105;108;182	0	10.452	By MS/MS	By MS/MS
467	Q7Z612;A0A024R608;P05386;Q6ICQ4;Q6FG99	Q7Z612;A0A024R608;P05386;Q6ICQ4	4;4;4;3;1	4;4;4;3;1	4;4;4;3;1	60S acidic ribosomal protein P1	RPLP1	tr|Q7Z612|Q7Z612_HUMAN Acidic ribosomal phosphoprotein P1 OS=Homo sapiens OX=9606 PE=2 SV=1;tr|A0A024R608|A0A024R608_HUMAN Ribosomal protein, large, P1, isoform CRA_a OS=Homo sapiens OX=9606 GN=RPLP1 PE=3 SV=1;sp|P05386|RLA1_HUMAN 60S acidic ribosomal prot	5	4	4	4	4	3	3	3	3	3	3	3	3	4	3	3	3	3	3	3	3	3	4	3	3	3	3	3	3	3	3	81.4	81.4	81.4	11.399	113	113;114;114;114;114	0	194.23	By MS/MS	By MS/MS
468	A0A024R611;P31146;H3BRY3;Q59G88;H3BTU6;H3BNA2;H3BU76;B4DJS1;H3BSL1;H3BRJ0	A0A024R611;P31146;H3BRY3;Q59G88	5;5;3;3;2;1;1;1;1;1	5;5;3;3;2;1;1;1;1;1	5;5;3;3;2;1;1;1;1;1	Coronin;Coronin-1A	CORO1A	tr|A0A024R611|A0A024R611_HUMAN Coronin OS=Homo sapiens OX=9606 GN=CORO1A PE=3 SV=1;sp|P31146|COR1A_HUMAN Coronin-1A OS=Homo sapiens OX=9606 GN=CORO1A PE=1 SV=4;tr|H3BRY3|H3BRY3_HUMAN Coronin OS=Homo sapiens OX=9606 GN=CORO1A PE=1 SV=1;tr|Q59G88|Q59G88_HUMA	10	5	5	5	3	3	3	4	4	3	4	2	3	3	3	3	4	4	3	4	2	3	3	3	3	4	4	3	4	2	3	20.8	20.8	20.8	51.026	461	461;461;389;558;246;148;165;166;218;249	0	15.947	By MS/MS	By MS/MS
469	A0A024R624;P61236;P61236-2	A0A024R624;P61236;P61236-2	1;1;1	1;1;1	1;1;1	Protein yippee-like;Protein yippee-like 3	YPEL3	tr|A0A024R624|A0A024R624_HUMAN Protein yippee-like OS=Homo sapiens OX=9606 GN=YPEL3 PE=3 SV=1;sp|P61236|YPEL3_HUMAN Protein yippee-like 3 OS=Homo sapiens OX=9606 GN=YPEL3 PE=2 SV=1;sp|P61236-2|YPEL3_HUMAN Isoform 2 of Protein yippee-like 3 OS=Homo sapiens	3	1	1	1	0	0	0	0	1	0	0	0	0	0	0	0	0	1	0	0	0	0	0	0	0	0	1	0	0	0	0	8.4	8.4	8.4	13.608	119	119;119;157	1	-2
470	Q5U086;A0A024R625;P60510;H3BTA2;H3BV22;I3L4X0	Q5U086;A0A024R625;P60510;H3BTA2;H3BV22	8;8;8;7;5;2	6;6;6;5;3;2	6;6;6;5;3;2	Serine/threonine-protein phosphatase;Serine/threonine-protein phosphatase 4 catalytic subunit	PPP4C	tr|Q5U086|Q5U086_HUMAN Serine/threonine-protein phosphatase OS=Homo sapiens OX=9606 PE=2 SV=1;tr|A0A024R625|A0A024R625_HUMAN Serine/threonine-protein phosphatase OS=Homo sapiens OX=9606 GN=PPP4C PE=2 SV=1;sp|P60510|PP4C_HUMAN Serine/threonine-protein phosp	6	8	6	6	6	6	5	7	5	7	6	6	5	4	4	3	5	3	5	4	4	3	4	4	3	5	3	5	4	4	3	33.6	28.7	28.7	35.079	307	307;307;307;267;203;120	0	21.752	By MS/MS	By MS/MS
471	A0A024R632;H3BRB3;Q14807-2;Q14807;B7Z9T5;H3BTH5;Q14985;O60846;Q7LE35;I3L306;Q14984	A0A024R632;H3BRB3;Q14807-2;Q14807;B7Z9T5	15;15;15;15;14;7;2;2;1;1;1	15;15;15;15;14;7;2;2;1;1;1	15;15;15;15;14;7;2;2;1;1;1	Kinesin-like protein;Kinesin-like protein KIF22	KIF22	tr|A0A024R632|A0A024R632_HUMAN Kinesin-like protein OS=Homo sapiens OX=9606 GN=KIF22 PE=3 SV=1;tr|H3BRB3|H3BRB3_HUMAN Kinesin-like protein OS=Homo sapiens OX=9606 GN=KIF22 PE=1 SV=1;sp|Q14807-2|KIF22_HUMAN Isoform 2 of Kinesin-like protein KIF22 OS=Homo sa	11	15	15	15	12	10	10	8	5	9	11	10	8	12	10	10	8	5	9	11	10	8	12	10	10	8	5	9	11	10	8	41.5	41.5	41.5	66.306	597	597;611;597;665;597;185;170;170;72;72;110	0	37.383	By MS/MS	By MS/MS
472	Q6NUM7;A0A024R640;Q9NUQ2;H0YC22;E5RH21	Q6NUM7;A0A024R640;Q9NUQ2	7;7;7;2;1	7;7;7;2;1	7;7;7;2;1	1-acyl-sn-glycerol-3-phosphate acyltransferase epsilon	AGPAT5	tr|Q6NUM7|Q6NUM7_HUMAN AGPAT5 protein (Fragment) OS=Homo sapiens OX=9606 GN=AGPAT5 PE=2 SV=1;tr|A0A024R640|A0A024R640_HUMAN 1-acylglycerol-3-phosphate O-acyltransferase 5 (Lysophosphatidic acid acyltransferase, epsilon), isoform CRA_a OS=Homo sapiens OX=96	5	7	7	7	6	7	5	7	5	5	6	5	6	6	7	5	7	5	5	6	5	6	6	7	5	7	5	5	6	5	6	24.2	24.2	24.2	41.165	356	356;364;364;181;88	0	46.348	By MS/MS	By MS/MS
473	B4E1V6;A0A1B0GWI2;A0A0A0MRU5;A0A024R644;O75503	B4E1V6;A0A1B0GWI2;A0A0A0MRU5;A0A024R644;O75503	1;1;1;1;1	1;1;1;1;1	1;1;1;1;1	Ceroid-lipofuscinosis neuronal protein 5	CLN5	tr|B4E1V6|B4E1V6_HUMAN cDNA FLJ54235, highly similar to Ceroid-lipofuscinosis neuronal protein 5 OS=Homo sapiens OX=9606 PE=2 SV=1;tr|A0A1B0GWI2|A0A1B0GWI2_HUMAN Ceroid-lipofuscinosis neuronal protein 5 (Fragment) OS=Homo sapiens OX=9606 GN=CLN5 PE=1 SV=1;	5	1	1	1	1	0	1	0	0	0	1	1	1	1	0	1	0	0	0	1	1	1	1	0	1	0	0	0	1	1	1	4	4	4	31.982	273	273;304;358;407;358	0.0054161	1.735	By matching
474	G3V4W4;A0A024R649;Q96EK6;G3V5E4	G3V4W4;A0A024R649;Q96EK6;G3V5E4	4;4;4;2	4;4;4;2	4;4;4;2	Glucosamine 6-phosphate N-acetyltransferase	GNPNAT1	tr|G3V4W4|G3V4W4_HUMAN Glucosamine 6-phosphate N-acetyltransferase (Fragment) OS=Homo sapiens OX=9606 GN=GNPNAT1 PE=1 SV=1;tr|A0A024R649|A0A024R649_HUMAN Glucosamine 6-phosphate N-acetyltransferase OS=Homo sapiens OX=9606 GN=GNPNAT1 PE=3 SV=1;sp|Q96EK6|GNA	4	4	4	4	4	4	2	2	3	3	2	2	4	4	4	2	2	3	3	2	2	4	4	4	2	2	3	3	2	2	4	44.8	44.8	44.8	18.057	163	163;184;184;113	0	38.041	By MS/MS	By MS/MS
475	A0A024R652;P11586;V9GYY3;A0A384N5Y3;F5H2F4;B7Z809;V9GZ78;A0A494C1T2;V9GY75	A0A024R652;P11586;V9GYY3;A0A384N5Y3;F5H2F4;B7Z809;V9GZ78;A0A494C1T2	44;43;42;42;42;39;37;27;1	44;43;42;42;42;39;37;27;1	44;43;42;42;42;39;37;27;1	C-1-tetrahydrofolate synthase, cytoplasmic;Methylenetetrahydrofolate dehydrogenase;Methenyltetrahydrofolate cyclohydrolase;Formyltetrahydrofolate synthetase;C-1-tetrahydrofolate synthase, cytoplasmic, N-terminally processed	MTHFD1	tr|A0A024R652|A0A024R652_HUMAN Methylenetetrahydrofolate dehydrogenase (NADP+ dependent) 1, methenyltetrahydrofolate cyclohydrolase, formyltetrahydrofolate synthetase, isoform CRA_a OS=Homo sapiens OX=9606 GN=MTHFD1 PE=3 SV=1;sp|P11586|C1TC_HUMAN C-1-tetra	9	44	44	44	34	36	39	36	32	40	38	37	38	34	36	39	36	32	40	38	37	38	34	36	39	36	32	40	38	37	38	66.7	66.7	66.7	101.53	935	935;935;922;935;964;1020;854;644;68	0	281.8	By MS/MS	By MS/MS
476	A0A024R663;Q86UP2;Q86UP2-2;Q86UP2-4;Q86UP2-3;G3V4Y7;B7Z6P3;B3KWP6;G3V5P0;H0YJZ8;G3V5G2;H0YJP2;B3KP76;H0YJV5;Q6PDF7;Q3SWV9	A0A024R663;Q86UP2;Q86UP2-2;Q86UP2-4;Q86UP2-3	40;40;38;38;37;19;12;9;6;5;4;3;3;2;1;1	40;40;38;38;37;19;12;9;6;5;4;3;3;2;1;1	40;40;38;38;37;19;12;9;6;5;4;3;3;2;1;1	Kinectin	KTN1	tr|A0A024R663|A0A024R663_HUMAN Kinectin 1 (Kinesin receptor), isoform CRA_a OS=Homo sapiens OX=9606 GN=KTN1 PE=4 SV=1;sp|Q86UP2|KTN1_HUMAN Kinectin OS=Homo sapiens OX=9606 GN=KTN1 PE=1 SV=1;sp|Q86UP2-2|KTN1_HUMAN Isoform 2 of Kinectin OS=Homo sapiens OX=96	16	40	40	40	33	32	31	28	25	31	29	27	30	33	32	31	28	25	31	29	27	30	33	32	31	28	25	31	29	27	30	40.1	40.1	40.1	156.27	1357	1357;1357;1300;1329;1306;595;334;290;160;153;162;138;152;91;120;121	0	182.32	By MS/MS	By MS/MS
477	Q96FK6;A0A024R667;G3V4B8	Q96FK6;A0A024R667	4;4;1	4;4;1	4;4;1	WD repeat-containing protein 89	WDR89;C14orf150	sp|Q96FK6|WDR89_HUMAN WD repeat-containing protein 89 OS=Homo sapiens OX=9606 GN=WDR89 PE=2 SV=1;tr|A0A024R667|A0A024R667_HUMAN Chromosome 14 open reading frame 150, isoform CRA_a OS=Homo sapiens OX=9606 GN=C14orf150 PE=4 SV=1	3	4	4	4	1	4	3	1	0	1	1	1	2	1	4	3	1	0	1	1	1	2	1	4	3	1	0	1	1	1	2	19.6	19.6	19.6	43.214	387	387;387;226	0.00019928	3.1258	By MS/MS	By MS/MS
478	G3V2S6;Q9H3H0;A0A024R683;Q9Y5K8;H0YJS0;H0YJH8;G3V559;Q8N5Z9;Q6PJ05;H0YJ55;Q9NW63;G3V2V6	G3V2S6;Q9H3H0;A0A024R683;Q9Y5K8;H0YJS0;H0YJH8;G3V559;Q8N5Z9;Q6PJ05	3;3;3;3;2;2;2;2;2;1;1;1	3;3;3;3;2;2;2;2;2;1;1;1	3;3;3;3;2;2;2;2;2;1;1;1	V-type proton ATPase subunit D	ATP6V1D;VATD	tr|G3V2S6|G3V2S6_HUMAN V-type proton ATPase subunit D OS=Homo sapiens OX=9606 GN=ATP6V1D PE=1 SV=1;tr|Q9H3H0|Q9H3H0_HUMAN Vacuolar ATP synthase subunit D homolog OS=Homo sapiens OX=9606 GN=VATD PE=2 SV=1;tr|A0A024R683|A0A024R683_HUMAN ATPase, H+ transporti	12	3	3	3	3	3	2	3	3	3	3	3	3	3	3	2	3	3	3	3	3	3	3	3	2	3	3	3	3	3	3	28.6	28.6	28.6	21.921	192	192;247;247;247;119;153;179;247;247;44;135;148	0	19.804	By MS/MS	By MS/MS
479	A0A024R687;Q96AC1-2;Q96AC1;Q96AC1-3;H0YJ34;A0A0U1RRM8	A0A024R687;Q96AC1-2;Q96AC1;Q96AC1-3;H0YJ34;A0A0U1RRM8	14;14;14;14;11;9	14;14;14;14;11;9	1;1;1;1;1;1	Fermitin family homolog 2	PLEKHC1;FERMT2	tr|A0A024R687|A0A024R687_HUMAN Pleckstrin homology domain containing, family C (With FERM domain) member 1, isoform CRA_b OS=Homo sapiens OX=9606 GN=PLEKHC1 PE=4 SV=1;sp|Q96AC1-2|FERM2_HUMAN Isoform 2 of Fermitin family homolog 2 OS=Homo sapiens OX=9606 GN	6	14	14	1	11	10	9	9	5	8	11	8	11	11	10	9	9	5	8	11	8	11	1	0	1	1	0	0	0	0	1	37.6	37.6	1.3	77.86	680	680;633;680;687;640;545	0	61.693	By MS/MS	By MS/MS
480	A0A024R688;P51948;A0A024R669;P51948-2;H0YJ92;H0YJF2	A0A024R688;P51948;A0A024R669;P51948-2;H0YJ92	5;5;4;4;3;2	5;5;4;4;3;2	5;5;4;4;3;2	CDK-activating kinase assembly factor MAT1	MNAT1	tr|A0A024R688|A0A024R688_HUMAN CDK-activating kinase assembly factor MAT1 OS=Homo sapiens OX=9606 GN=MNAT1 PE=2 SV=1;sp|P51948|MAT1_HUMAN CDK-activating kinase assembly factor MAT1 OS=Homo sapiens OX=9606 GN=MNAT1 PE=1 SV=1;tr|A0A024R669|A0A024R669_HUMAN C	6	5	5	5	4	5	5	4	4	4	5	3	4	4	5	5	4	4	4	5	3	4	4	5	5	4	4	4	5	3	4	29.1	29.1	29.1	35.823	309	309;309;267;267;169;173	0	27.723	By MS/MS	By MS/MS
481	Q86TY5;Q6FGL0;A0A024R693;Q59FR8;P17931;Q6NVH9;G3V3R6	Q86TY5;Q6FGL0;A0A024R693;Q59FR8;P17931;Q6NVH9;G3V3R6	6;6;6;6;6;5;4	6;6;6;6;6;5;4	6;6;6;6;6;5;4	Galectin;Galectin-3	LGALS3;hCG_22119	tr|Q86TY5|Q86TY5_HUMAN Galectin OS=Homo sapiens OX=9606 PE=2 SV=1;tr|Q6FGL0|Q6FGL0_HUMAN Galectin (Fragment) OS=Homo sapiens OX=9606 GN=LGALS3 PE=2 SV=1;tr|A0A024R693|A0A024R693_HUMAN Galectin OS=Homo sapiens OX=9606 GN=hCG_22119 PE=2 SV=1;tr|Q59FR8|Q59FR8	7	6	6	6	5	6	6	5	6	6	5	5	5	5	6	6	5	6	6	5	5	5	5	6	6	5	6	6	5	5	5	58.7	58.7	58.7	13.897	121	121;250;250;258;250;250;233	0	11.699	By MS/MS	By MS/MS
482	A0A024R694;P12814;P12814-3;P12814-2;P12814-4;H9KV75;B7Z565;Q86TX4;B4DFY0;B7Z2W3;B3KUX9;H7C5W8;G3V2N5;A1L0V1;G3V2W4;B4DRP5;A0A494C1A0;P35609;P35609-2;H0YJ11;Q08043;B2R8Y4;H0YJW3;B7Z2N5;A0A494C033;A0A087WSZ2;B4DZQ2;B7Z4V1;A0A494C166;G3V2X9;A0A494C0Q3;B7Z4P6;Q59FD9;F6THM6;B7Z4K1;Q5ZEZ4;G3V5M4;A0A494C060;G3V2E8;Q4VAM3;B7Z4P8;G3V380;Q4JCP9;D6RH00;B3W6H3	A0A024R694;P12814;P12814-3;P12814-2;P12814-4;H9KV75;B7Z565;Q86TX4	53;53;52;50;49;44;43;31;26;23;23;16;15;15;14;14;14;14;14;11;11;11;11;9;8;8;8;8;8;7;6;6;6;6;6;5;5;4;3;2;1;1;1;1;1	34;34;33;31;30;29;28;18;18;18;17;11;8;11;8;7;2;2;2;8;1;1;7;1;1;1;1;1;1;3;1;1;1;1;1;2;1;0;0;0;0;1;0;0;0	34;34;33;31;30;29;28;18;18;18;17;11;8;11;8;7;2;2;2;8;1;1;7;1;1;1;1;1;1;3;1;1;1;1;1;2;1;0;0;0;0;1;0;0;0	Alpha-actinin-1	ACTN1	tr|A0A024R694|A0A024R694_HUMAN Actinin, alpha 1, isoform CRA_a OS=Homo sapiens OX=9606 GN=ACTN1 PE=2 SV=1;sp|P12814|ACTN1_HUMAN Alpha-actinin-1 OS=Homo sapiens OX=9606 GN=ACTN1 PE=1 SV=2;sp|P12814-3|ACTN1_HUMAN Isoform 3 of Alpha-actinin-1 OS=Homo sapiens	45	53	34	34	51	51	47	51	47	49	49	47	49	32	32	29	32	30	31	30	29	31	32	32	29	32	30	31	30	29	31	73.3	53.5	53.5	103.06	892	892;892;914;887;930;822;822;533;534;597;472;297;260;309;238;255;858;894;894;207;901;901;251;803;182;944;944;284;263;144;131;649;664;686;679;86;126;588;85;620;388;72;489;72;74	0	323.31	By MS/MS	By MS/MS
483	E5RFW4;E5RG63;A0A218KGQ6;A0A218KGQ3;A0A218KGP3;A0A218KGP1;A0A024R6A3;A0A218KGN7;A0A218KGN4;A0A218KGN3;A0A218KGP0;B1AP22;A0A0S2Z4D2;Q53FV8;A0A218KGQ4;E7ES96;B4DVM3;P49810;P49810-3;P49768-6;P49768-5;P49768-3;P49768;P49768-2	E5RFW4;E5RG63;A0A218KGQ6;A0A218KGQ3;A0A218KGP3;A0A218KGP1;A0A024R6A3;A0A218KGN7;A0A218KGN4;A0A218KGN3;A0A218KGP0;B1AP22;A0A0S2Z4D2;Q53FV8;A0A218KGQ4;E7ES96;B4DVM3;P49810;P49810-3;P49768-6;P49768-5;P49768-3;P49768;P49768-2	1;1;1;1;1;1;1;1;1;1;1;1;1;1;1;1;1;1;1;1;1;1;1;1	1;1;1;1;1;1;1;1;1;1;1;1;1;1;1;1;1;1;1;1;1;1;1;1	1;1;1;1;1;1;1;1;1;1;1;1;1;1;1;1;1;1;1;1;1;1;1;1	Presenilin;Presenilin-2;Presenilin-2 NTF subunit;Presenilin-2 CTF subunit;Presenilin-1;Presenilin-1 NTF subunit;Presenilin-1 CTF subunit;Presenilin-1 CTF12	PSEN2;PSEN1	tr|E5RFW4|E5RFW4_HUMAN Presenilin (Fragment) OS=Homo sapiens OX=9606 GN=PSEN2 PE=3 SV=8;tr|E5RG63|E5RG63_HUMAN Presenilin OS=Homo sapiens OX=9606 GN=PSEN2 PE=1 SV=1;tr|A0A218KGQ6|A0A218KGQ6_HUMAN Presenilin OS=Homo sapiens OX=9606 GN=PSEN1 PE=3 SV=1;tr|A0A	24	1	1	1	1	1	1	1	0	0	1	1	0	1	1	1	1	0	0	1	1	0	1	1	1	1	0	0	1	1	0	6.2	6.2	6.2	16.111	144	144;304;467;467;467;467;467;467;467;467;467;481;463;463;448;375;359;448;447;409;378;374;467;463	0.0098315	1.4042	By MS/MS	By MS/MS
484	A0A024R6A5;P35813;P35813-3;B5BUD5;B2R8E4;P35813-2;E9PKB5;E9PJN3	A0A024R6A5;P35813;P35813-3;B5BUD5;B2R8E4;P35813-2	6;6;6;5;5;5;2;1	6;6;6;5;5;5;2;1	5;5;5;4;4;4;1;1	Protein phosphatase 1A	PPM1A	tr|A0A024R6A5|A0A024R6A5_HUMAN Protein phosphatase 1A (Formerly 2C), magnesium-dependent, alpha isoform, isoform CRA_a OS=Homo sapiens OX=9606 GN=PPM1A PE=3 SV=1;sp|P35813|PPM1A_HUMAN Protein phosphatase 1A OS=Homo sapiens OX=9606 GN=PPM1A PE=1 SV=1;sp|P35	8	6	6	5	4	4	4	4	4	6	5	4	3	4	4	4	4	4	6	5	4	3	3	3	3	3	3	5	4	3	2	24.6	24.6	21.5	42.447	382	382;382;455;382;382;324;187;148	0	14.188	By MS/MS	By MS/MS
485	A0A024R6B2;Q9UNK9	A0A024R6B2;Q9UNK9	2;2	2;2	2;2	Protein angel homolog 1	ANGEL1	tr|A0A024R6B2|A0A024R6B2_HUMAN Angel homolog 1 (Drosophila), isoform CRA_b OS=Homo sapiens OX=9606 GN=ANGEL1 PE=4 SV=1;sp|Q9UNK9|ANGE1_HUMAN Protein angel homolog 1 OS=Homo sapiens OX=9606 GN=ANGEL1 PE=1 SV=1	2	2	2	2	1	2	0	1	1	1	0	1	1	1	2	0	1	1	1	0	1	1	1	2	0	1	1	1	0	1	1	9.4	9.4	9.4	75.275	670	670;670	0.0067906	1.6055	By MS/MS	By MS/MS
486	A0A024R6B5;A0A384MDT7;P54652	A0A024R6B5;A0A384MDT7;P54652	13;13;13	1;1;1	1;1;1	Heat shock-related 70 kDa protein 2	HSPA2	tr|A0A024R6B5|A0A024R6B5_HUMAN Heat shock 70kDa protein 2, isoform CRA_a OS=Homo sapiens OX=9606 GN=HSPA2 PE=3 SV=1;tr|A0A384MDT7|A0A384MDT7_HUMAN Epididymis secretory sperm binding protein OS=Homo sapiens OX=9606 PE=2 SV=1;sp|P54652|HSP72_HUMAN Heat shock	3	13	1	1	11	11	11	11	11	10	10	10	11	0	0	0	0	0	0	0	0	1	0	0	0	0	0	0	0	0	1	21.3	2.2	2.2	70.02	639	639;639;639	1	-2	By matching	By matching
487	J3KMY5;Q53HV6;A0A024R6C0;H0YIZ1;G3V3E8;E7EMS2;B4DV10;G3V3D1;P61916;G3V2V8;B2R4S5;P61916-2	J3KMY5;Q53HV6;A0A024R6C0;H0YIZ1;G3V3E8;E7EMS2;B4DV10;G3V3D1;P61916;G3V2V8;B2R4S5;P61916-2	4;4;4;4;4;4;4;4;4;3;3;3	4;4;4;4;4;4;4;4;4;3;3;3	4;4;4;4;4;4;4;4;4;3;3;3	Epididymal secretory protein E1	NPC2	tr|J3KMY5|J3KMY5_HUMAN NPC intracellular cholesterol transporter 2 OS=Homo sapiens OX=9606 GN=NPC2 PE=1 SV=1;tr|Q53HV6|Q53HV6_HUMAN Niemann-Pick disease, type C2 variant (Fragment) OS=Homo sapiens OX=9606 PE=2 SV=1;tr|A0A024R6C0|A0A024R6C0_HUMAN Epididymis	12	4	4	4	4	3	3	3	2	3	3	2	3	4	3	3	3	2	3	3	2	3	4	3	3	3	2	3	3	2	3	37.2	37.2	37.2	16.23	148	148;151;151;173;174;201;201;221;151;122;151;125	0	17.824	By MS/MS	By MS/MS
488	P49757;P49757-3;A0A024R6C4;B2RCI6;A0A024R6F4;P49757-6;P49757-2;P49757-4;P49757-5;P49757-7;P49757-8;A0A024R681;A0A024R684;G3V3Z8;B4DUD7;Q86SW6;G3V3R1;Q86SW5;G3V3M5;Q5D0E5;P49757-9;G3V433;G3V4S6	P49757;P49757-3;A0A024R6C4;B2RCI6;A0A024R6F4;P49757-6;P49757-2;P49757-4;P49757-5;P49757-7;P49757-8;A0A024R681;A0A024R684;G3V3Z8	5;5;5;5;5;4;4;4;4;4;4;4;4;4;2;2;2;2;2;2;2;1;1	5;5;5;5;5;4;4;4;4;4;4;4;4;4;2;2;2;2;2;2;2;1;1	4;4;4;4;4;3;3;3;3;3;3;3;3;3;2;1;1;1;1;2;2;1;1	Protein numb homolog	NUMB	sp|P49757|NUMB_HUMAN Protein numb homolog OS=Homo sapiens OX=9606 GN=NUMB PE=1 SV=2;sp|P49757-3|NUMB_HUMAN Isoform 3 of Protein numb homolog OS=Homo sapiens OX=9606 GN=NUMB;tr|A0A024R6C4|A0A024R6C4_HUMAN Numb homolog (Drosophila), isoform CRA_a OS=Homo sap	23	5	5	4	3	3	2	2	2	2	3	2	1	3	3	2	2	2	2	3	2	1	2	2	2	2	1	2	2	1	0	14.3	14.3	12	70.803	651	651;640;640;640;651;494;603;592;505;456;445;603;592;507;317;233;258;242;223;135;349;80;67	0	13.053	By MS/MS	By MS/MS
489	Q6IBS5;A0A024R6C9;P36957;P36957-2;Q86TQ8;Q86TW7;Q86SW4;B7Z6J1;H0YJF9;G3V5M3;G3V3F0	Q6IBS5;A0A024R6C9;P36957;P36957-2;Q86TQ8;Q86TW7;Q86SW4	14;14;14;13;10;8;7;2;1;1;1	14;14;14;13;10;8;7;2;1;1;1	11;11;11;10;9;7;6;1;1;1;1	Dihydrolipoyllysine-residue succinyltransferase component of 2-oxoglutarate dehydrogenase complex, mitochondrial	DLST	tr|Q6IBS5|Q6IBS5_HUMAN DLST protein OS=Homo sapiens OX=9606 GN=DLST PE=2 SV=1;tr|A0A024R6C9|A0A024R6C9_HUMAN Dihydrolipoamide S-succinyltransferase (E2 component of 2-oxo-glutarate complex), isoform CRA_a OS=Homo sapiens OX=9606 GN=DLST PE=4 SV=1;sp|P36957	11	14	14	11	11	11	11	11	12	10	14	10	11	11	11	11	11	12	10	14	10	11	9	9	9	9	10	9	11	9	9	52.5	52.5	45	48.819	453	453;453;453;367;307;251;279;166;74;83;104	0	110.78	By MS/MS	By MS/MS
490	A0A024R6D1;Q8TD19;B3KY50;Q6PKF2;G3V5V0;G3V459;G3V2Z5	A0A024R6D1;Q8TD19;B3KY50	9;9;5;2;1;1;1	9;9;5;2;1;1;1	9;9;5;2;1;1;1	Serine/threonine-protein kinase Nek9	NEK9	tr|A0A024R6D1|A0A024R6D1_HUMAN NIMA (Never in mitosis gene a)-related kinase 9, isoform CRA_a OS=Homo sapiens OX=9606 GN=NEK9 PE=4 SV=1;sp|Q8TD19|NEK9_HUMAN Serine/threonine-protein kinase Nek9 OS=Homo sapiens OX=9606 GN=NEK9 PE=1 SV=2;tr|B3KY50|B3KY50_HUM	7	9	9	9	6	5	3	4	4	5	8	5	5	6	5	3	4	4	5	8	5	5	6	5	3	4	4	5	8	5	5	15.9	15.9	15.9	107.15	979	979;979;514;322;73;104;128	0	26.462	By MS/MS	By MS/MS
491	P84090;A0A024R6D4;G3V279	P84090;A0A024R6D4;G3V279	4;4;2	4;4;2	4;4;2	Enhancer of rudimentary homolog	ERH	sp|P84090|ERH_HUMAN Enhancer of rudimentary homolog OS=Homo sapiens OX=9606 GN=ERH PE=1 SV=1;tr|A0A024R6D4|A0A024R6D4_HUMAN Enhancer of rudimentary homolog OS=Homo sapiens OX=9606 GN=ERH PE=3 SV=1;tr|G3V279|G3V279_HUMAN Enhancer of rudimentary homolog OS=H	3	4	4	4	4	4	3	2	3	3	3	3	3	4	4	3	2	3	3	3	3	3	4	4	3	2	3	3	3	3	3	67.3	67.3	67.3	12.259	104	104;104;71	0	33.173	By MS/MS	By MS/MS
492	A0A024R6D8;Q59EK7;Q13243;B4DJK0;B4DUA4;G3V5K8;Q13243-2;Q13243-3;Q86U32;B5BUD8	A0A024R6D8;Q59EK7;Q13243;B4DJK0;B4DUA4;G3V5K8;Q13243-2;Q13243-3	7;7;7;5;5;4;4;4;2;1	6;6;6;4;4;4;4;3;2;1	6;6;6;4;4;4;4;3;2;1	Serine/arginine-rich splicing factor 5	SFRS5;SRSF5	tr|A0A024R6D8|A0A024R6D8_HUMAN Splicing factor, arginine/serine-rich 5, isoform CRA_a OS=Homo sapiens OX=9606 GN=SFRS5 PE=4 SV=1;tr|Q59EK7|Q59EK7_HUMAN CS0DF038YO05 variant (Fragment) OS=Homo sapiens OX=9606 PE=4 SV=1;sp|Q13243|SRSF5_HUMAN Serine/arginine-	10	7	6	6	5	3	3	6	3	3	5	3	4	4	2	2	5	2	2	4	2	3	4	2	2	5	2	2	4	2	3	22.8	19.5	19.5	31.263	272	272;326;272;124;138;99;107;269;145;107	0	14.784	By MS/MS	By MS/MS
493	Q53H94;A0A024R6G4;Q02252-2;Q02252;Q53FN8;G3V4Z4;O43573	Q53H94;A0A024R6G4;Q02252-2;Q02252;Q53FN8;G3V4Z4	4;4;4;4;3;2;1	4;4;4;4;3;2;1	4;4;4;4;3;2;1	Methylmalonate-semialdehyde dehydrogenase [acylating], mitochondrial	ALDH6A1	tr|Q53H94|Q53H94_HUMAN Aldehyde dehydrogenase 6A1 variant (Fragment) OS=Homo sapiens OX=9606 PE=2 SV=1;tr|A0A024R6G4|A0A024R6G4_HUMAN Aldehyde dehydrogenase 6 family, member A1, isoform CRA_b OS=Homo sapiens OX=9606 GN=ALDH6A1 PE=2 SV=1;sp|Q02252-2|MMSA_HU	7	4	4	4	2	3	2	1	1	2	4	2	3	2	3	2	1	1	2	4	2	3	2	3	2	1	1	2	4	2	3	14.4	14.4	14.4	57.825	535	535;535;522;535;535;252;134	0	11.687	By MS/MS	By MS/MS
494	A0A024R6G6;O75438;Q3MHU6;O75438-2	A0A024R6G6;O75438;Q3MHU6;O75438-2	4;4;2;2	4;4;2;2	4;4;2;2	NADH dehydrogenase [ubiquinone] 1 beta subcomplex subunit 1	NDUFB1	tr|A0A024R6G6|A0A024R6G6_HUMAN NADH dehydrogenase (Ubiquinone) 1 beta subcomplex, 1, 7kDa, isoform CRA_a OS=Homo sapiens OX=9606 GN=NDUFB1 PE=4 SV=1;sp|O75438|NDUB1_HUMAN NADH dehydrogenase [ubiquinone] 1 beta subcomplex subunit 1 OS=Homo sapiens OX=9606 G	4	4	4	4	4	4	4	3	3	4	3	2	3	4	4	4	3	3	4	3	2	3	4	4	4	3	3	4	3	2	3	69	69	69	6.9611	58	58;58;89;105	0	5.5838	By MS/MS	By MS/MS
495	A0A024R6H0;Q9P2I0;B3KN45;B3KMI0;H0YJF4;G3V3T7	A0A024R6H0;Q9P2I0;B3KN45;B3KMI0	17;17;16;14;6;1	17;17;16;14;6;1	17;17;16;14;6;1	Cleavage and polyadenylation specificity factor subunit 2	CPSF2	tr|A0A024R6H0|A0A024R6H0_HUMAN Cleavage and polyadenylation specificity factor subunit 2 OS=Homo sapiens OX=9606 GN=CPSF2 PE=3 SV=1;sp|Q9P2I0|CPSF2_HUMAN Cleavage and polyadenylation specificity factor subunit 2 OS=Homo sapiens OX=9606 GN=CPSF2 PE=1 SV=2;t	6	17	17	17	13	12	11	11	10	13	12	11	12	13	12	11	11	10	13	12	11	12	13	12	11	11	10	13	12	11	12	34.1	34.1	34.1	88.486	782	782;782;690;644;269;80	0	48.163	By MS/MS	By MS/MS
496	O15270;A0A024R6H1;H0YJV2	O15270;A0A024R6H1;H0YJV2	16;16;12	16;16;12	16;16;12	Serine palmitoyltransferase 2	SPTLC2	sp|O15270|SPTC2_HUMAN Serine palmitoyltransferase 2 OS=Homo sapiens OX=9606 GN=SPTLC2 PE=1 SV=1;tr|A0A024R6H1|A0A024R6H1_HUMAN Serine palmitoyltransferase, long chain base subunit 2, isoform CRA_a OS=Homo sapiens OX=9606 GN=SPTLC2 PE=3 SV=1;tr|H0YJV2|H0YJV	3	16	16	16	11	11	10	11	10	13	13	11	10	11	11	10	11	10	13	13	11	10	11	11	10	11	10	13	13	11	10	41.8	41.8	41.8	62.924	562	562;562;407	0	62.588	By MS/MS	By MS/MS
497	A0A024R6H3;Q13572;G3V588;B4DE87;Q13572-2;G3V5A3;G3V3C0;G3V4M9	A0A024R6H3;Q13572;G3V588;B4DE87;Q13572-2;G3V5A3	6;6;4;4;4;3;2;2	6;6;4;4;4;3;2;2	4;4;3;3;3;3;1;1	Inositol-tetrakisphosphate 1-kinase	ITPK1	tr|A0A024R6H3|A0A024R6H3_HUMAN Inositol 1,3,4-triphosphate 5/6 kinase, isoform CRA_a OS=Homo sapiens OX=9606 GN=ITPK1 PE=4 SV=1;sp|Q13572|ITPK1_HUMAN Inositol-tetrakisphosphate 1-kinase OS=Homo sapiens OX=9606 GN=ITPK1 PE=1 SV=2;tr|G3V588|G3V588_HUMAN Inos	8	6	6	4	3	3	3	3	2	3	6	2	3	3	3	3	3	2	3	6	2	3	2	2	2	3	1	2	4	2	2	29.5	29.5	17.1	45.621	414	414;414;168;357;314;206;181;295	0	22.572	By MS/MS	By MS/MS
498	A0A024R6I3;Q53GF9;P49755;G3V2K7;B4DL12;B4DZH3	A0A024R6I3;Q53GF9;P49755;G3V2K7;B4DL12	7;7;7;4;4;3	7;7;7;4;4;3	7;7;7;4;4;3	Transmembrane emp24 domain-containing protein 10	TMED10	tr|A0A024R6I3|A0A024R6I3_HUMAN Testicular tissue protein Li 206 OS=Homo sapiens OX=9606 GN=TMED10 PE=2 SV=1;tr|Q53GF9|Q53GF9_HUMAN Full-length cDNA 5-PRIME end of clone CS0DF013YM24 of Fetal brain of Homo sapiens (Human) variant (Fragment) OS=Homo sapiens	6	7	7	7	5	6	6	5	6	3	5	4	5	5	6	6	5	6	3	5	4	5	5	6	6	5	6	3	5	4	5	33.3	33.3	33.3	24.976	219	219;225;219;153;177;94	0	28.316	By MS/MS	By MS/MS
499	A0A024R6K1;O75909;O75909-4;G3V5E1;O75909-1;O75909-2;G3V2Q3;G3V235	A0A024R6K1;O75909;O75909-4;G3V5E1;O75909-1;O75909-2;G3V2Q3	6;6;6;5;5;4;3;2	6;6;6;5;5;4;3;2	6;6;6;5;5;4;3;2	Cyclin-K	CCNK	tr|A0A024R6K1|A0A024R6K1_HUMAN Cyclin K, isoform CRA_c OS=Homo sapiens OX=9606 GN=CCNK PE=3 SV=1;sp|O75909|CCNK_HUMAN Cyclin-K OS=Homo sapiens OX=9606 GN=CCNK PE=1 SV=2;sp|O75909-4|CCNK_HUMAN Isoform 4 of Cyclin-K OS=Homo sapiens OX=9606 GN=CCNK;tr|G3V5E1|	8	6	6	6	3	3	3	4	3	2	2	4	2	3	3	3	4	3	2	2	4	2	3	3	3	4	3	2	2	4	2	20.2	20.2	20.2	64.239	580	580;580;600;378;357;354;227;109	0	55.942	By MS/MS	By MS/MS
500	A0A024R6K3;Q86TU7;Q6NXR6;Q86TU7-3;Q86TU7-2;C9K0W5	A0A024R6K3;Q86TU7;Q6NXR6;Q86TU7-3;Q86TU7-2	14;14;9;9;9;3	14;14;9;9;9;3	14;14;9;9;9;3	Histone-lysine N-methyltransferase setd3	SETD3	tr|A0A024R6K3|A0A024R6K3_HUMAN SET domain containing 3, isoform CRA_a OS=Homo sapiens OX=9606 GN=SETD3 PE=4 SV=1;sp|Q86TU7|SETD3_HUMAN Actin-histidine N-methyltransferase OS=Homo sapiens OX=9606 GN=SETD3 PE=1 SV=1;tr|Q6NXR6|Q6NXR6_HUMAN Actin-histidine N-m	6	14	14	14	12	11	9	9	9	10	13	8	12	12	11	9	9	9	10	13	8	12	12	11	9	9	9	10	13	8	12	41.4	41.4	41.4	67.256	594	594;594;292;284;296;81	0	56.725	By MS/MS	By MS/MS
501	P23381;A0A024R6K8;P23381-2;G3V3Y5;G3V3H8;G3V277;B4DTK8;G3V5U1;G3V456;G3V423;H0YJP3;G3V3P2;G3V227;G3V2Y7;G3V5W1;G3V3S7;G3V3X0;G3V4N8;G3V4C7;G3V3R3;G3V2C0;G3V339;G3V313;G3V4S4;G3V2F2	P23381;A0A024R6K8;P23381-2;G3V3Y5;G3V3H8	23;23;22;12;12;10;9;8;8;8;6;5;5;4;3;3;3;3;3;1;1;1;1;1;1	23;23;22;12;12;10;9;8;8;8;6;5;5;4;3;3;3;3;3;1;1;1;1;1;1	23;23;22;12;12;10;9;8;8;8;6;5;5;4;3;3;3;3;3;1;1;1;1;1;1	Tryptophan--tRNA ligase, cytoplasmic;T1-TrpRS;T2-TrpRS	WARS	sp|P23381|SYWC_HUMAN Tryptophan--tRNA ligase, cytoplasmic OS=Homo sapiens OX=9606 GN=WARS PE=1 SV=2;tr|A0A024R6K8|A0A024R6K8_HUMAN Epididymis secretory sperm binding protein OS=Homo sapiens OX=9606 GN=WARS PE=2 SV=1;sp|P23381-2|SYWC_HUMAN Isoform 2 of Tryp	25	23	23	23	20	23	20	19	18	21	19	17	20	20	23	20	19	18	21	19	17	20	20	23	20	19	18	21	19	17	20	66.5	66.5	66.5	53.165	471	471;471;430;226;223;212;181;153;154;140;185;150;152;177;107;114;124;104;97;58;86;70;68;63;55	0	204.6	By MS/MS	By MS/MS
502	Q9NUW8;A0A024R6L5;B2RDI0;E7EPD8;Q32Q25;G3V2F4;Q9NUW8-2;G3V2J6;Q9BRS7;G3V2U6;H0YJ44;B3KN41;G3V3Q0;G3V4W8;G3V554;G3V5B8;G3V5F9;G3V5H9	Q9NUW8;A0A024R6L5;B2RDI0;E7EPD8;Q32Q25;G3V2F4;Q9NUW8-2	7;7;7;6;6;6;5;3;2;2;2;1;1;1;1;1;1;1	7;7;7;6;6;6;5;3;2;2;2;1;1;1;1;1;1;1	7;7;7;6;6;6;5;3;2;2;2;1;1;1;1;1;1;1	Tyrosyl-DNA phosphodiesterase 1	TDP1	sp|Q9NUW8|TYDP1_HUMAN Tyrosyl-DNA phosphodiesterase 1 OS=Homo sapiens OX=9606 GN=TDP1 PE=1 SV=2;tr|A0A024R6L5|A0A024R6L5_HUMAN Tyrosyl-DNA phosphodiesterase 1, isoform CRA_a OS=Homo sapiens OX=9606 GN=TDP1 PE=4 SV=1;tr|B2RDI0|B2RDI0_HUMAN cDNA, FLJ96618, h	18	7	7	7	2	3	3	5	1	5	4	2	1	2	3	3	5	1	5	4	2	1	2	3	3	5	1	5	4	2	1	16.9	16.9	16.9	68.42	608	608;608;608;589;589;578;369;219;298;279;281;118;146;191;161;151;147;259	0	6.84	By MS/MS	By MS/MS
503	P51003;A0A024R6M3;G3XAH6;B4DYF4;B4DHB8;A0A024R6J7;P51003-2;H0YJ00;A0A0C4DGK1;G3V3I9;G3V457;B7ZA53;B4DZL2;A0ZTA0;A4D1Z6;Q9NRJ5;H0YJL4	P51003;A0A024R6M3;G3XAH6;B4DYF4;B4DHB8;A0A024R6J7;P51003-2	20;20;19;18;18;12;10;7;7;6;4;4;4;3;3;3;2	20;20;19;18;18;12;10;7;7;6;4;4;4;3;3;3;2	17;17;16;15;15;10;8;5;6;5;4;4;4;3;3;3;2	Poly(A) polymerase alpha	PAPOLA	sp|P51003|PAPOA_HUMAN Poly(A) polymerase alpha OS=Homo sapiens OX=9606 GN=PAPOLA PE=1 SV=4;tr|A0A024R6M3|A0A024R6M3_HUMAN Poly(A) polymerase alpha, isoform CRA_a OS=Homo sapiens OX=9606 GN=PAPOLA PE=4 SV=1;tr|G3XAH6|G3XAH6_HUMAN Poly(A) polymerase alpha OS	17	20	20	17	18	17	17	15	13	18	19	14	17	18	17	17	15	13	18	19	14	17	15	14	14	13	10	15	16	11	14	40.3	40.3	36.4	82.842	745	745;745;724;761;740;495;285;203;238;177;111;270;310;637;637;636;181	0	110.76	By MS/MS	By MS/MS
504	A0A024R6M6;Q9UL15;A8K5J7;Q9UL15-2;G3V274;A8CGI4	A0A024R6M6;Q9UL15;A8K5J7;Q9UL15-2;G3V274	8;8;7;7;5;1	8;8;7;7;5;1	8;8;7;7;5;1	BAG family molecular chaperone regulator 5	BAG5	tr|A0A024R6M6|A0A024R6M6_HUMAN BCL2-associated athanogene 5 OS=Homo sapiens OX=9606 GN=BAG5 PE=2 SV=1;sp|Q9UL15|BAG5_HUMAN BAG family molecular chaperone regulator 5 OS=Homo sapiens OX=9606 GN=BAG5 PE=1 SV=1;tr|A8K5J7|A8K5J7_HUMAN cDNA FLJ77290, highly sim	6	8	8	8	6	7	5	5	5	5	7	4	5	6	7	5	5	5	5	7	4	5	6	7	5	5	5	5	7	4	5	29.3	29.3	29.3	51.199	447	447;447;447;488;211;16	0	24.154	By MS/MS	By MS/MS
505	A0A024R6N2;Q9Y5S2;Q86XZ8;A0A0U1RRC3	A0A024R6N2;Q9Y5S2	17;17;3;1	17;17;3;1	10;10;3;1	Non-specific serine/threonine protein kinase;Serine/threonine-protein kinase MRCK beta	CDC42BPB	tr|A0A024R6N2|A0A024R6N2_HUMAN CDC42 binding protein kinase beta (DMPK-like), isoform CRA_a OS=Homo sapiens OX=9606 GN=CDC42BPB PE=3 SV=1;sp|Q9Y5S2|MRCKB_HUMAN Serine/threonine-protein kinase MRCK beta OS=Homo sapiens OX=9606 GN=CDC42BPB PE=1 SV=2	4	17	17	10	13	11	13	12	11	13	10	7	12	13	11	13	12	11	13	10	7	12	8	6	7	7	7	6	5	5	7	16.5	16.5	8.2	194.31	1711	1711;1711;492;129	0	77.067	By MS/MS	By MS/MS
506	A0A024R6P6;Q9P0R6	A0A024R6P6;Q9P0R6	1;1	1;1	1;1	GSK3-beta interaction protein	C14orf129;GSKIP	tr|A0A024R6P6|A0A024R6P6_HUMAN Chromosome 14 open reading frame 129, isoform CRA_a OS=Homo sapiens OX=9606 GN=C14orf129 PE=4 SV=1;sp|Q9P0R6|GSKIP_HUMAN GSK3B-interacting protein OS=Homo sapiens OX=9606 GN=GSKIP PE=1 SV=2	2	1	1	1	1	0	1	1	0	0	1	1	0	1	0	1	1	0	0	1	1	0	1	0	1	1	0	0	1	1	0	23.7	23.7	23.7	15.648	139	139;139	0	3.5378	By MS/MS
507	Q6IBU0;A0A024R6Q1;P55010;H0YLZ1;Q32Q19;Q05DF3;H0YN40;H0YMJ8;H0YM54;H0YK11;B4DEN3;H0YK29	Q6IBU0;A0A024R6Q1;P55010	14;14;14;6;6;6;6;5;5;2;2;1	14;14;14;6;6;6;6;5;5;2;2;1	14;14;14;6;6;6;6;5;5;2;2;1	Eukaryotic translation initiation factor 5	EIF5	tr|Q6IBU0|Q6IBU0_HUMAN eIF5 protein OS=Homo sapiens OX=9606 GN=EIF5 PE=2 SV=1;tr|A0A024R6Q1|A0A024R6Q1_HUMAN Eukaryotic translation initiation factor 5, isoform CRA_b OS=Homo sapiens OX=9606 GN=EIF5 PE=4 SV=1;sp|P55010|IF5_HUMAN Eukaryotic translation init	12	14	14	14	13	11	11	12	12	12	13	11	12	13	11	11	12	12	12	13	11	12	13	11	11	12	12	12	13	11	12	43.9	43.9	43.9	49.151	431	431;431;431;146;163;166;200;101;109;68;193;51	0	82.547	By MS/MS	By MS/MS
508	A0A024R6Q2;Q96FX7;Q96B39;H0Y2Q1	A0A024R6Q2;Q96FX7;Q96B39;H0Y2Q1	5;5;3;3	5;5;3;3	5;5;3;3	tRNA (adenine(58)-N(1))-methyltransferase catalytic subunit TRMT61A	C14orf172;TRMT61A	tr|A0A024R6Q2|A0A024R6Q2_HUMAN tRNA (adenine(58)-N(1))-methyltransferase catalytic subunit TRMT61A OS=Homo sapiens OX=9606 GN=C14orf172 PE=3 SV=1;sp|Q96FX7|TRM61_HUMAN tRNA (adenine(58)-N(1))-methyltransferase catalytic subunit TRMT61A OS=Homo sapiens OX=9	4	5	5	5	3	3	3	4	3	2	2	4	3	3	3	3	4	3	2	2	4	3	3	3	3	4	3	2	2	4	3	32.5	32.5	32.5	31.381	289	289;289;190;191	0	12.576	By MS/MS	By MS/MS
509	A0A024R6Q8;Q9NPI1;Q9NPI1-2;I3L4V5	A0A024R6Q8;Q9NPI1;Q9NPI1-2;I3L4V5	2;2;2;1	2;2;2;1	2;2;2;1	Bromodomain-containing protein 7	BRD7	tr|A0A024R6Q8|A0A024R6Q8_HUMAN Bromodomain containing 7, isoform CRA_b OS=Homo sapiens OX=9606 GN=BRD7 PE=4 SV=1;sp|Q9NPI1|BRD7_HUMAN Bromodomain-containing protein 7 OS=Homo sapiens OX=9606 GN=BRD7 PE=1 SV=1;sp|Q9NPI1-2|BRD7_HUMAN Isoform 2 of Bromodomain	4	2	2	2	1	1	1	0	0	0	2	0	0	1	1	1	0	0	0	2	0	0	1	1	1	0	0	0	2	0	0	9.1	9.1	9.1	57.464	508	508;651;652;109	0	9.5741	By matching	By matching
510	B2RDX0;A0A024R6R1;A8K7Z9;Q8NEM2;I3L3Z1	B2RDX0;A0A024R6R1;A8K7Z9;Q8NEM2	11;11;10;10;2	11;11;10;10;2	11;11;10;10;2	SHC SH2 domain-binding protein 1	SHCBP1	tr|B2RDX0|B2RDX0_HUMAN cDNA, FLJ96805, highly similar to Homo sapiens SHC SH2-domain binding protein 1 (SHCBP1), mRNA OS=Homo sapiens OX=9606 PE=2 SV=1;tr|A0A024R6R1|A0A024R6R1_HUMAN SHC SH2-domain binding protein 1, isoform CRA_a OS=Homo sapiens OX=9606 G	5	11	11	11	8	7	6	8	3	7	9	5	6	8	7	6	8	3	7	9	5	6	8	7	6	8	3	7	9	5	6	25.4	25.4	25.4	75.632	672	672;672;672;672;155	0	29.427	By MS/MS	By MS/MS
511	A0A024R6R2;Q8TD30;Q8TD30-2;H3BU54;B3KR40;P24298	A0A024R6R2;Q8TD30;Q8TD30-2	8;8;6;2;1;1	8;8;6;2;1;1	8;8;6;2;1;1	Alanine aminotransferase 2	GPT2	tr|A0A024R6R2|A0A024R6R2_HUMAN Glutamic pyruvate transaminase (Alanine aminotransferase) 2, isoform CRA_b OS=Homo sapiens OX=9606 GN=GPT2 PE=4 SV=1;sp|Q8TD30|ALAT2_HUMAN Alanine aminotransferase 2 OS=Homo sapiens OX=9606 GN=GPT2 PE=1 SV=1;sp|Q8TD30-2|ALAT2	6	8	8	8	7	6	4	4	3	5	4	5	5	7	6	4	4	3	5	4	5	5	7	6	4	4	3	5	4	5	5	26.2	26.2	26.2	57.903	523	523;523;423;177;85;496	0	50.125	By MS/MS	By MS/MS
512	H3BT22;B3KMP9;A0A024R6R3;Q9Y5N6;Q9H806;H3BTQ7	H3BT22;B3KMP9;A0A024R6R3;Q9Y5N6;Q9H806;H3BTQ7	2;2;2;2;1;1	2;2;2;2;1;1	2;2;2;2;1;1	Origin recognition complex subunit 6	ORC6;ORC6L	tr|H3BT22|H3BT22_HUMAN Origin recognition complex subunit 6 OS=Homo sapiens OX=9606 GN=ORC6 PE=1 SV=1;tr|B3KMP9|B3KMP9_HUMAN cDNA FLJ11884 fis, clone HEMBA1007194, highly similar to Origin recognition complex subunit 6 OS=Homo sapiens OX=9606 PE=2 SV=1;tr|	6	2	2	2	1	2	2	1	1	1	2	1	1	1	2	2	1	1	1	2	1	1	1	2	2	1	1	1	2	1	1	23.6	23.6	23.6	22.791	203	203;252;252;252;150;167	0	12.726	By MS/MS	By MS/MS
513	A0A024R6S1;O60884;T2DN57;T2DPK5;A0A087WT48;I3L320	A0A024R6S1;O60884	21;21;9;8;5;3	21;21;9;8;5;3	21;21;9;8;5;3	DnaJ homolog subfamily A member 2	DNAJA2	tr|A0A024R6S1|A0A024R6S1_HUMAN DnaJ (Hsp40) homolog, subfamily A, member 2, isoform CRA_a OS=Homo sapiens OX=9606 GN=DNAJA2 PE=3 SV=1;sp|O60884|DNJA2_HUMAN DnaJ homolog subfamily A member 2 OS=Homo sapiens OX=9606 GN=DNAJA2 PE=1 SV=1	6	21	21	21	20	20	20	21	18	20	19	19	20	20	20	20	21	18	20	19	19	20	20	20	20	21	18	20	19	19	20	65	65	65	45.745	412	412;412;128;131;134;47	0	162.53	By MS/MS	By MS/MS
514	A0A024R6T5;A0A024R6S6;Q9H8T0;Q9H8T0-2;H3BM79;Q659E0	A0A024R6T5;A0A024R6S6;Q9H8T0;Q9H8T0-2;H3BM79	3;3;3;3;2;1	3;3;3;3;2;1	3;3;3;3;2;1	AKT-interacting protein	FTS;AKTIP	tr|A0A024R6T5|A0A024R6T5_HUMAN Fused toes homolog (Mouse), isoform CRA_b OS=Homo sapiens OX=9606 GN=FTS PE=4 SV=1;tr|A0A024R6S6|A0A024R6S6_HUMAN Fused toes homolog (Mouse), isoform CRA_c OS=Homo sapiens OX=9606 GN=FTS PE=4 SV=1;sp|Q9H8T0|AKTIP_HUMAN AKT-in	6	3	3	3	2	2	2	1	1	2	2	2	1	2	2	2	1	1	2	2	2	1	2	2	2	1	1	2	2	2	1	15.1	15.1	15.1	33.128	292	292;293;292;293;249;77	0.00019869	3.08	By MS/MS	By MS/MS
515	Q8WVB5;Q8TDC4;P_P67983;CON__sp|P_P67983|MT1A_BOVIN;A0A140VJP8;A0A024R6T4;Q8N339;P80297;P13640-2;P04732;P02795;P13640	Q8WVB5;Q8TDC4;P_P67983;CON__sp|P_P67983|MT1A_BOVIN;A0A140VJP8;A0A024R6T4;Q8N339;P80297;P13640-2;P04732;P02795;P13640	1;1;1;1;1;1;1;1;1;1;1;1	1;1;1;1;1;1;1;1;1;1;1;1	1;1;1;1;1;1;1;1;1;1;1;1	Metallothionein;Metallothionein-1M;Metallothionein-1X;Metallothionein-1G;Metallothionein-1E;Metallothionein-2	MT1X;MT1M;MT1G;MT1E;MT2A	tr|Q8WVB5|Q8WVB5_HUMAN Metallothionein OS=Homo sapiens OX=9606 GN=MT1X PE=2 SV=1;tr|Q8TDC4|Q8TDC4_HUMAN Metallothionein OS=Homo sapiens OX=9606 PE=2 SV=1;sp|P_P67983|MT1A_BOVIN __CONT Metallothionein-1A OS=Bos taurus OX=9913 GN=MT1A PE=1 SV=1;;tr|A0A140VJP	12	1	1	1	1	1	1	1	1	1	1	1	1	1	1	1	1	1	1	1	1	1	1	1	1	1	1	1	1	1	1	19.7	19.7	19.7	6.0542	61	61;61;61;61;61;61;61;61;61;61;61;62	0	6.232	By MS/MS	By MS/MS
516	A0A024R6U3;O75208;H3BRC0;B4DIV2;H3BSJ5;H3BNT2;H3BPW3;H3BVA5;B4DEE3;H3BPC6;B4E0U3;O75208-2;H3BPY0	A0A024R6U3;O75208;H3BRC0;B4DIV2;H3BSJ5;H3BNT2;H3BPW3;H3BVA5;B4DEE3;H3BPC6;B4E0U3;O75208-2	4;4;3;3;3;3;2;2;2;2;2;2;1	4;4;3;3;3;3;2;2;2;2;2;2;1	4;4;3;3;3;3;2;2;2;2;2;2;1	Ubiquinone biosynthesis protein COQ9, mitochondrial	hCG_2025883;COQ9	tr|A0A024R6U3|A0A024R6U3_HUMAN HCG2025883, isoform CRA_c OS=Homo sapiens OX=9606 GN=hCG_2025883 PE=4 SV=1;sp|O75208|COQ9_HUMAN Ubiquinone biosynthesis protein COQ9, mitochondrial OS=Homo sapiens OX=9606 GN=COQ9 PE=1 SV=1;tr|H3BRC0|H3BRC0_HUMAN Ubiquinone b	13	4	4	4	4	3	3	4	3	3	4	4	3	4	3	3	4	3	3	4	4	3	4	3	3	4	3	3	4	4	3	25.2	25.2	25.2	35.509	318	318;318;207;262;283;303;102;172;174;188;190;135;89	0	22.883	By MS/MS	By MS/MS
517	A0A024R6U9;Q9Y2Y0-2;Q9Y2Y0;H3BU49;B4DQD8;H3BM52	A0A024R6U9;Q9Y2Y0-2;Q9Y2Y0;H3BU49;B4DQD8;H3BM52	3;3;3;2;2;2	3;3;3;2;2;2	3;3;3;2;2;2	ADP-ribosylation factor-like protein 2-binding protein	ARL2BP	tr|A0A024R6U9|A0A024R6U9_HUMAN ADP-ribosylation factor-like 2 binding protein, isoform CRA_a OS=Homo sapiens OX=9606 GN=ARL2BP PE=4 SV=1;sp|Q9Y2Y0-2|AR2BP_HUMAN Isoform 2 of ADP-ribosylation factor-like protein 2-binding protein OS=Homo sapiens OX=9606 GN=	6	3	3	3	3	3	2	3	3	3	2	3	3	3	3	2	3	3	3	2	3	3	3	3	2	3	3	3	2	3	3	27.6	27.6	27.6	18.822	163	163;152;163;123;141;171	0	3.7784	By MS/MS	By MS/MS
518	B3KUZ8;A0A024R6W0;P00505;P00505-2;A8K482;B4DY39	B3KUZ8;A0A024R6W0;P00505;P00505-2;A8K482	25;25;25;22;20;5	25;25;25;22;20;5	25;25;25;22;20;5	Aspartate aminotransferase;Aspartate aminotransferase, mitochondrial	GOT2	tr|B3KUZ8|B3KUZ8_HUMAN Aspartate aminotransferase OS=Homo sapiens OX=9606 PE=2 SV=1;tr|A0A024R6W0|A0A024R6W0_HUMAN Aspartate aminotransferase OS=Homo sapiens OX=9606 GN=GOT2 PE=4 SV=1;sp|P00505|AATM_HUMAN Aspartate aminotransferase, mitochondrial OS=Homo s	6	25	25	25	22	23	23	24	21	22	23	22	22	22	23	23	24	21	22	23	22	22	22	23	23	24	21	22	23	22	22	81.7	81.7	81.7	41.326	371	371;430;430;387;430;189	0	235.93	By MS/MS	By MS/MS
519	A0A024R6W2;O43809;H3BND3;B2R6U8;H3BV41;Q5HYH5	A0A024R6W2;O43809;H3BND3;B2R6U8	14;14;11;11;5;4	14;14;11;11;5;4	14;14;11;11;5;4	Cleavage and polyadenylation specificity factor subunit 5	NUDT21	tr|A0A024R6W2|A0A024R6W2_HUMAN Nudix (Nucleoside diphosphate linked moiety X)-type motif 21, isoform CRA_a OS=Homo sapiens OX=9606 GN=NUDT21 PE=4 SV=1;sp|O43809|CPSF5_HUMAN Cleavage and polyadenylation specificity factor subunit 5 OS=Homo sapiens OX=9606 G	6	14	14	14	13	13	13	14	14	12	12	13	13	13	13	13	14	14	12	12	13	13	13	13	13	14	14	12	12	13	13	59.9	59.9	59.9	26.227	227	227;227;149;227;71;105	0	79.66	By MS/MS	By MS/MS
520	A0A024R6Y2;P61970;H3BRV9;B4DEQ2	A0A024R6Y2;P61970;H3BRV9	5;5;4;1	5;5;4;1	5;5;4;1	Nuclear transport factor 2	NUTF2	tr|A0A024R6Y2|A0A024R6Y2_HUMAN Nuclear transport factor 2, isoform CRA_a OS=Homo sapiens OX=9606 GN=NUTF2 PE=4 SV=1;sp|P61970|NTF2_HUMAN Nuclear transport factor 2 OS=Homo sapiens OX=9606 GN=NUTF2 PE=1 SV=1;tr|H3BRV9|H3BRV9_HUMAN Nuclear transport factor 2	4	5	5	5	4	3	5	5	3	5	4	5	4	4	3	5	5	3	5	4	5	4	4	3	5	5	3	5	4	5	4	70.9	70.9	70.9	14.478	127	127;127;107;120	0	67.528	By MS/MS	By MS/MS
521	A0A024R6Y3;Q9HBH1	A0A024R6Y3;Q9HBH1	2;2	2;2	2;2	Peptide deformylase, mitochondrial	hCG_2027080;PDF	tr|A0A024R6Y3|A0A024R6Y3_HUMAN Peptide deformylase OS=Homo sapiens OX=9606 GN=hCG_2027080 PE=3 SV=1;sp|Q9HBH1|DEFM_HUMAN Peptide deformylase, mitochondrial OS=Homo sapiens OX=9606 GN=PDF PE=1 SV=1	2	2	2	2	2	2	1	2	2	1	2	2	2	2	2	1	2	2	1	2	2	2	2	2	1	2	2	1	2	2	2	17.3	17.3	17.3	27.013	243	243;243	0	26.157	By MS/MS	By MS/MS
522	A0A024R6Z0;O43237;O43237-2;J3KRI4;B4DHD8;B4E2E0;J3KRZ2;Q63HJ8;H3BUM4	A0A024R6Z0;O43237;O43237-2	15;15;14;7;7;6;4;2;1	14;14;14;7;6;5;4;1;1	14;14;14;7;6;5;4;1;1	Cytoplasmic dynein 1 light intermediate chain 2	DYNC1LI2	tr|A0A024R6Z0|A0A024R6Z0_HUMAN Dynein, cytoplasmic 1, light intermediate chain 2, isoform CRA_a OS=Homo sapiens OX=9606 GN=DYNC1LI2 PE=4 SV=1;sp|O43237|DC1L2_HUMAN Cytoplasmic dynein 1 light intermediate chain 2 OS=Homo sapiens OX=9606 GN=DYNC1LI2 PE=1 SV=	9	15	14	14	13	14	11	12	10	12	13	9	12	12	13	10	11	9	11	12	8	11	12	13	10	11	9	11	12	8	11	44.7	42.1	42.1	54.099	492	492;492;415;167;310;271;92;209;186	0	67.036	By MS/MS	By MS/MS
523	A0A024R6Z2;A0A024R726;Q9NVM4-3;Q9NVM4;H3BNC0;Q9NVM4-2;Q9NVM4-4	A0A024R6Z2;A0A024R726;Q9NVM4-3;Q9NVM4;H3BNC0;Q9NVM4-2;Q9NVM4-4	3;3;3;3;2;2;2	3;3;3;3;2;2;2	3;3;3;3;2;2;2	Protein arginine N-methyltransferase 7	PRMT7	tr|A0A024R6Z2|A0A024R6Z2_HUMAN Protein arginine methyltransferase 7, isoform CRA_b OS=Homo sapiens OX=9606 GN=PRMT7 PE=3 SV=1;tr|A0A024R726|A0A024R726_HUMAN Protein arginine N-methyltransferase OS=Homo sapiens OX=9606 GN=PRMT7 PE=3 SV=1;sp|Q9NVM4-3|ANM7_HU	7	3	3	3	1	3	3	1	1	2	1	1	2	1	3	3	1	1	2	1	1	2	1	3	3	1	1	2	1	1	2	8.8	8.8	8.8	69.47	613	613;692;642;692;567;544;567	0.0013055	2.2286	By matching	By MS/MS
524	A0A024R6Z6;B4DYU2;Q96MW5;H3BQV3;J3QRV3;H3BMQ9;H3BUN2;H3BSH5	A0A024R6Z6;B4DYU2;Q96MW5;H3BQV3	8;8;8;6;2;2;2;1	8;8;8;6;2;2;2;1	8;8;8;6;2;2;2;1	Conserved oligomeric Golgi complex subunit 8	hCG_2027080;COG8	tr|A0A024R6Z6|A0A024R6Z6_HUMAN Conserved oligomeric Golgi complex subunit 8 OS=Homo sapiens OX=9606 GN=hCG_2027080 PE=3 SV=1;tr|B4DYU2|B4DYU2_HUMAN Conserved oligomeric Golgi complex subunit 8 OS=Homo sapiens OX=9606 GN=COG8 PE=1 SV=1;sp|Q96MW5|COG8_HUMAN	8	8	8	8	6	6	7	8	4	5	3	6	4	6	6	7	8	4	5	3	6	4	6	6	7	8	4	5	3	6	4	21.4	21.4	21.4	68.423	612	612;639;612;534;99;156;164;223	0	17.042	By MS/MS	By MS/MS
525	E7EUN9;B4DKP8;A0A024R6Z7;Q9NX74;J3QLD5;H3BRI6;H3BSF3;I3L0K0;H3BMK6;H3BTR3;I3L1K5;H3BQX4;H3BM64;I3L4H0;I3L4Y9	E7EUN9;B4DKP8;A0A024R6Z7;Q9NX74	8;8;8;8;2;1;1;1;1;1;1;1;1;1;1	8;8;8;8;2;1;1;1;1;1;1;1;1;1;1	8;8;8;8;2;1;1;1;1;1;1;1;1;1;1	tRNA-dihydrouridine(20) synthase [NAD(P)+]-like	DUS2;DUS2L	tr|E7EUN9|E7EUN9_HUMAN tRNA-dihydrouridine(20) synthase [NAD(P)+]-like OS=Homo sapiens OX=9606 GN=DUS2 PE=1 SV=1;tr|B4DKP8|B4DKP8_HUMAN cDNA FLJ52317, highly similar to tRNA-dihydrouridine synthase 2-like OS=Homo sapiens OX=9606 PE=2 SV=1;tr|A0A024R6Z7|A0A	15	8	8	8	3	4	4	6	5	4	4	2	5	3	4	4	6	5	4	4	2	5	3	4	4	6	5	4	4	2	5	27.1	27.1	27.1	51.388	458	458;458;493;493;208;41;51;73;81;87;88;107;115;123;158	0	12.465	By MS/MS	By MS/MS
526	P78362-2;P78362;A0A024R704;H7C5L6;H7C521;F8WBW4;Q9UPE1-3;Q9UPE1;A8MPY5;E7ETV6;A8MPP7;Q59GF4;Q9UPE1-4;C9JWF7;Q9UPE1-2;C9J2M4;H7C2I2	P78362-2;P78362;A0A024R704	13;13;13;6;5;3;2;2;2;2;2;2;2;2;2;2;1	11;11;11;4;3;3;0;0;0;0;0;0;0;2;0;2;0	11;11;11;4;3;3;0;0;0;0;0;0;0;2;0;2;0	SRSF protein kinase 2;SRSF protein kinase 2 N-terminal;SRSF protein kinase 2 C-terminal	SRPK2	sp|P78362-2|SRPK2_HUMAN Isoform 2 of SRSF protein kinase 2 OS=Homo sapiens OX=9606 GN=SRPK2;sp|P78362|SRPK2_HUMAN SRSF protein kinase 2 OS=Homo sapiens OX=9606 GN=SRPK2 PE=1 SV=3;tr|A0A024R704|A0A024R704_HUMAN SFRS protein kinase 2, isoform CRA_b OS=Homo s	17	13	11	11	9	7	4	9	7	8	7	9	8	8	6	4	8	6	6	6	8	7	8	6	4	8	6	6	6	8	7	28.8	25.8	25.8	79.028	699	699;688;688;295;204;147;533;567;534;634;492;699;566;231;491;160;129	0	18.124	By MS/MS	By MS/MS
527	A0A024R705;Q9UN37;I3L4J1;Q9UF30;Q9NXK5;Q49AN7	A0A024R705;Q9UN37;I3L4J1	11;11;10;4;3;1	8;8;7;4;3;1	8;8;7;4;3;1	Vacuolar protein sorting-associated protein 4A	VPS4A	tr|A0A024R705|A0A024R705_HUMAN Vacuolar protein sorting 4A (Yeast), isoform CRA_c OS=Homo sapiens OX=9606 GN=VPS4A PE=3 SV=1;sp|Q9UN37|VPS4A_HUMAN Vacuolar protein sorting-associated protein 4A OS=Homo sapiens OX=9606 GN=VPS4A PE=1 SV=1;tr|I3L4J1|I3L4J1_HU	6	11	8	8	10	10	9	10	9	9	9	10	10	7	7	6	7	6	6	6	7	7	7	7	6	7	6	6	6	7	7	33.4	27	27	48.897	437	437;437;428;266;240;70	0	18.391	By MS/MS	By MS/MS
528	B4DIN7;A0A024R711;O00308-2;O00308;B4DHF6;O00308-3;O00308-4	B4DIN7;A0A024R711;O00308-2;O00308;B4DHF6;O00308-3	4;4;4;4;3;3;1	4;4;4;4;3;3;1	4;4;4;4;3;3;1	E3 ubiquitin-protein ligase;NEDD4-like E3 ubiquitin-protein ligase WWP2	WWP2	tr|B4DIN7|B4DIN7_HUMAN E3 ubiquitin-protein ligase OS=Homo sapiens OX=9606 PE=2 SV=1;tr|A0A024R711|A0A024R711_HUMAN E3 ubiquitin-protein ligase OS=Homo sapiens OX=9606 GN=WWP2 PE=4 SV=1;sp|O00308-2|WWP2_HUMAN Isoform 2 of NEDD4-like E3 ubiquitin-protein li	7	4	4	4	3	4	1	2	0	3	2	3	2	3	4	1	2	0	3	2	3	2	3	4	1	2	0	3	2	3	2	7.5	7.5	7.5	86.741	757	757;870;754;870;488;431;335	0	9.4046	By MS/MS	By MS/MS
529	B3KY43;Q6DHZ2;A0A024R712;P31323;Q75MP1	B3KY43;Q6DHZ2;A0A024R712;P31323;Q75MP1	5;5;5;5;4	4;4;4;4;4	4;4;4;4;4	cAMP-dependent protein kinase type II-beta regulatory subunit	PRKAR2B	tr|B3KY43|B3KY43_HUMAN cDNA FLJ46798 fis, clone TRACH3031660, highly similar to cAMP-dependent protein kinase type II-beta regulatory subunit OS=Homo sapiens OX=9606 PE=2 SV=1;tr|Q6DHZ2|Q6DHZ2_HUMAN Protein kinase, cAMP-dependent, regulatory, type II, beta	5	5	4	4	5	4	3	5	3	5	5	5	4	4	3	2	4	2	4	4	4	3	4	3	2	4	2	4	4	4	3	19.3	15.6	15.6	44.866	405	405;418;418;418;306	0	12.47	By MS/MS	By MS/MS
530	B4DFL1;A0A024R713;P09622;E9PEX6;B4DMK9;P09622-2;P09622-3;F8WDM5;A0A1W2PR83;F2Z2E3	B4DFL1;A0A024R713;P09622;E9PEX6;B4DMK9;P09622-2;P09622-3	15;15;15;14;14;13;12;2;2;2	15;15;15;14;14;13;12;2;2;2	15;15;15;14;14;13;12;2;2;2	Dihydrolipoyl dehydrogenase;Dihydrolipoyl dehydrogenase, mitochondrial	DLD	tr|B4DFL1|B4DFL1_HUMAN Dihydrolipoyl dehydrogenase OS=Homo sapiens OX=9606 PE=2 SV=1;tr|A0A024R713|A0A024R713_HUMAN Dihydrolipoyl dehydrogenase OS=Homo sapiens OX=9606 GN=DLD PE=2 SV=1;sp|P09622|DLDH_HUMAN Dihydrolipoyl dehydrogenase, mitochondrial OS=Homo	10	15	15	15	14	14	13	10	13	12	13	13	14	14	14	13	10	13	12	13	13	14	14	14	13	10	13	12	13	13	14	55.6	55.6	55.6	48.899	459	459;509;509;486;486;410;461;114;114;115	0	56.787	By MS/MS	By MS/MS
531	H7C268;A0A024R716;Q9H0V1-2;Q9H0V1	H7C268;A0A024R716;Q9H0V1-2;Q9H0V1	1;1;1;1	1;1;1;1	1;1;1;1	Transmembrane protein 168	TMEM168;FLJ13576	tr|H7C268|H7C268_HUMAN Transmembrane protein 168 (Fragment) OS=Homo sapiens OX=9606 GN=TMEM168 PE=1 SV=1;tr|A0A024R716|A0A024R716_HUMAN Uncharacterized protein OS=Homo sapiens OX=9606 GN=FLJ13576 PE=4 SV=1;sp|Q9H0V1-2|TM168_HUMAN Isoform 2 of Transmembrane	4	1	1	1	0	0	1	0	0	0	0	1	0	0	0	1	0	0	0	0	1	0	0	0	1	0	0	0	0	1	0	3.5	3.5	3.5	29.105	258	258;697;313;697	0	3.2233
532	A0A024R718;P43490;A0A0C4DFS8;B7Z8W6;Q658Z1;C9JG65;C9JF35	A0A024R718;P43490;A0A0C4DFS8	22;22;15;10;3;3;2	22;22;15;10;3;3;2	22;22;15;10;3;3;2	Nicotinamide phosphoribosyltransferase	PBEF1;NAMPT	tr|A0A024R718|A0A024R718_HUMAN Nicotinamide phosphoribosyltransferase OS=Homo sapiens OX=9606 GN=PBEF1 PE=3 SV=1;sp|P43490|NAMPT_HUMAN Nicotinamide phosphoribosyltransferase OS=Homo sapiens OX=9606 GN=NAMPT PE=1 SV=1;tr|A0A0C4DFS8|A0A0C4DFS8_HUMAN Nicotina	7	22	22	22	21	20	20	19	20	19	20	22	18	21	20	20	19	20	19	20	22	18	21	20	20	19	20	19	20	22	18	63.1	63.1	63.1	55.52	491	491;491;368;241;81;88;60	0	259.27	By MS/MS	By MS/MS
533	A0A024R719;Q92536;H3BSB6;H3BPV6;H3BUR2;H3BUA4;A0AUM0;H3BNF5;Q68DB5;E7EPZ8	A0A024R719;Q92536	3;3;1;1;1;1;1;1;1;1	2;2;1;1;1;1;1;1;1;1	2;2;1;1;1;1;1;1;1;1	Y+L amino acid transporter 2	SLC7A6	tr|A0A024R719|A0A024R719_HUMAN Solute carrier family 7 (Cationic amino acid transporter, y+ system), member 6, isoform CRA_a OS=Homo sapiens OX=9606 GN=SLC7A6 PE=4 SV=1;sp|Q92536|YLAT2_HUMAN Y+L amino acid transporter 2 OS=Homo sapiens OX=9606 GN=SLC7A6 PE	10	3	2	2	3	3	3	3	3	3	3	3	3	2	2	2	2	2	2	2	2	2	2	2	2	2	2	2	2	2	2	10.1	8.7	8.7	56.827	515	515;515;74;91;98;123;172;214;229;229	0	23.531	By MS/MS	By MS/MS
534	P08581-2;P08581;A0A024R728;A0A024R759;B4DLF5;E6Y365;B5A929;Q59EB3;P08581-3;B5A930;B5A937;B5A934;B5A935;B5A933;B5A938;B5A936;B5A939;B5A931;B5A941;B5A942;B5A940;B4DPY6;B5A943;H7C174;H7C130;C9JKM5;A0PJF7	P08581-2;P08581;A0A024R728;A0A024R759;B4DLF5;E6Y365;B5A929;Q59EB3;P08581-3;B5A930	16;16;16;16;12;9;9;9;8;8;7;7;7;7;7;6;6;6;5;4;4;4;3;2;1;1;1	16;16;16;16;12;9;9;9;8;8;7;7;7;7;7;6;6;6;5;4;4;4;3;2;1;1;1	15;15;15;15;11;9;9;8;8;8;7;7;7;7;7;6;6;6;5;4;4;3;3;2;1;1;1	Hepatocyte growth factor receptor;Receptor protein-tyrosine kinase	MET	sp|P08581-2|MET_HUMAN Isoform 2 of Hepatocyte growth factor receptor OS=Homo sapiens OX=9606 GN=MET;sp|P08581|MET_HUMAN Hepatocyte growth factor receptor OS=Homo sapiens OX=9606 GN=MET PE=1 SV=4;tr|A0A024R728|A0A024R728_HUMAN Met proto-oncogene (Hepatocyte	27	16	16	15	13	11	9	10	8	9	9	7	10	13	11	9	10	8	9	9	7	10	12	11	8	9	7	8	8	7	9	16.8	16.8	16.2	157.71	1408	1408;1390;1408;1390;960;934;877;712;764;823;664;719;697;661;621;691;596;755;518;468;408;260;413;214;158;190;94	0	22.494	By MS/MS	By MS/MS
535	A0A024R732;Q13425;Q13425-2;A0A140TA73;H0YCS0;A0A0G2JM75;J3KT21;H7BY41	A0A024R732;Q13425;Q13425-2	9;9;5;4;3;2;2;1	9;9;5;4;3;2;2;1	9;9;5;4;3;2;2;1	Beta-2-syntrophin	SNTB2	tr|A0A024R732|A0A024R732_HUMAN Syntrophin, beta 2 (Dystrophin-associated protein A1, 59kDa, basic component 2), isoform CRA_a OS=Homo sapiens OX=9606 GN=SNTB2 PE=4 SV=1;sp|Q13425|SNTB2_HUMAN Beta-2-syntrophin OS=Homo sapiens OX=9606 GN=SNTB2 PE=1 SV=1;sp|Q	8	9	9	9	7	6	4	7	6	5	6	6	8	7	6	4	7	6	5	6	6	8	7	6	4	7	6	5	6	6	8	25	25	25	57.949	540	540;540;267;193;162;62;64;139	0	18.315	By MS/MS	By MS/MS
536	A0A024R734;O94916-2;O94916;O94916-5;O94916-4;J3KRL6	A0A024R734;O94916-2;O94916;O94916-5;O94916-4	5;5;5;5;4;1	5;5;5;5;4;1	5;5;5;5;4;1	Nuclear factor of activated T-cells 5	NFAT5	tr|A0A024R734|A0A024R734_HUMAN Nuclear factor of activated T-cells 5, tonicity-responsive, isoform CRA_b OS=Homo sapiens OX=9606 GN=NFAT5 PE=4 SV=1;sp|O94916-2|NFAT5_HUMAN Isoform A of Nuclear factor of activated T-cells 5 OS=Homo sapiens OX=9606 GN=NFAT5;	6	5	5	5	3	3	2	2	2	3	3	1	1	3	3	2	2	2	3	3	1	1	3	3	2	2	2	3	3	1	1	5.5	5.5	5.5	157.98	1455	1455;1455;1531;1549;1548;143	0	4.3493	By MS/MS	By MS/MS
537	A0A087X1G1;H7BYD0;A0A024R745;Q16718-2;Q16718;A0A024R772;A0A087WXR5;F8WAS3;C9IZN5;A0A024R736	A0A087X1G1;H7BYD0;A0A024R745;Q16718-2;Q16718;A0A024R772;A0A087WXR5	5;5;5;5;5;3;3;2;2;1	5;5;5;5;5;3;3;2;2;1	5;5;5;5;5;3;3;2;2;1	NADH dehydrogenase [ubiquinone] 1 alpha subcomplex subunit 5	NDUFA5	tr|A0A087X1G1|A0A087X1G1_HUMAN NADH dehydrogenase [ubiquinone] 1 alpha subcomplex subunit 5 OS=Homo sapiens OX=9606 GN=NDUFA5 PE=1 SV=1;tr|H7BYD0|H7BYD0_HUMAN NADH dehydrogenase [ubiquinone] 1 alpha subcomplex subunit 5 (Fragment) OS=Homo sapiens OX=9606 G	10	5	5	5	3	4	3	3	4	4	1	3	4	3	4	3	3	4	4	1	3	4	3	4	3	3	4	4	1	3	4	60.4	60.4	60.4	11.965	101	101;112;116;116;116;59;77;70;93;55	0	18.21	By MS/MS	By MS/MS
538	A0A024R753;Q9NW13-2;Q9NW13;C9JAA9;B4DJ90;A0A0S2Z5E5;C9JE21;H7C5G8	A0A024R753;Q9NW13-2;Q9NW13	13;13;13;4;3;2;2;1	13;13;13;4;3;2;2;1	13;13;13;4;3;2;2;1	RNA-binding protein 28	RBM28	tr|A0A024R753|A0A024R753_HUMAN RNA binding motif protein 28 isoform 1 OS=Homo sapiens OX=9606 GN=RBM28 PE=2 SV=1;sp|Q9NW13-2|RBM28_HUMAN Isoform 2 of RNA-binding protein 28 OS=Homo sapiens OX=9606 GN=RBM28;sp|Q9NW13|RBM28_HUMAN RNA-binding protein 28 OS=Ho	8	13	13	13	13	11	10	10	8	9	11	10	10	13	11	10	10	8	9	11	10	10	13	11	10	10	8	9	11	10	10	19.8	19.8	19.8	85.737	759	759;618;759;283;387;89;204;186	0	33.143	By MS/MS	By MS/MS
539	C9JKI3;A0A024R757;Q03135-2;Q7Z4F3;A0A024R2D8;P56539	C9JKI3;A0A024R757;Q03135-2;Q7Z4F3	8;8;8;7;2;2	1;1;1;1;0;0	1;1;1;1;0;0	Caveolin;Caveolin-1	CAV1	tr|C9JKI3|C9JKI3_HUMAN Caveolin (Fragment) OS=Homo sapiens OX=9606 GN=CAV1 PE=1 SV=1;tr|A0A024R757|A0A024R757_HUMAN Caveolin OS=Homo sapiens OX=9606 GN=CAV1 PE=3 SV=1;sp|Q03135-2|CAV1_HUMAN Isoform 2 of Caveolin-1 OS=Homo sapiens OX=9606 GN=CAV1;tr|Q7Z4F3|	6	8	1	1	6	5	6	8	6	6	5	5	5	0	0	0	1	0	0	0	0	0	0	0	0	1	0	0	0	0	0	62.3	5.1	5.1	15.928	138	138;147;147;147;151;151	0.00038161	2.5129	By matching	By matching
540	B4DQW6;C9JW74;A4D1L9;A0A024R768;Q5EB52-3;Q5EB52-2;Q5EB52;C9JRA9;C9JCM6;R4GN52;C9JUD2;C9JWU9;C9JSW2	B4DQW6;C9JW74;A4D1L9;A0A024R768;Q5EB52-3;Q5EB52-2;Q5EB52;C9JRA9;C9JCM6;R4GN52;C9JUD2;C9JWU9;C9JSW2	2;2;2;2;2;2;2;1;1;1;1;1;1	2;2;2;2;2;2;2;1;1;1;1;1;1	2;2;2;2;2;2;2;1;1;1;1;1;1	Mesoderm-specific transcript homolog protein	MEST	tr|B4DQW6|B4DQW6_HUMAN cDNA FLJ52984, highly similar to Homo sapiens mesoderm specific transcript homolog (MEST), transcript variant 1, mRNA OS=Homo sapiens OX=9606 PE=2 SV=1;tr|C9JW74|C9JW74_HUMAN Mesoderm-specific transcript homolog protein OS=Homo sapie	13	2	2	2	1	1	1	0	1	1	0	0	0	1	1	1	0	1	1	0	0	0	1	1	1	0	1	1	0	0	0	16.2	16.2	16.2	37.021	321	321;325;326;335;292;326;335;160;169;173;188;213;232	0.0034735	1.931	By matching	By MS/MS
541	A0A024R770;A0A024R774;Q16656;Q16656-4;Q16656-2;C9JP85;Q16656-3	A0A024R770;A0A024R774;Q16656;Q16656-4;Q16656-2;C9JP85;Q16656-3	6;6;6;6;5;3;3	6;6;6;6;5;3;3	6;6;6;6;5;3;3	Nuclear respiratory factor 1	NRF1	tr|A0A024R770|A0A024R770_HUMAN Nuclear respiratory factor 1, isoform CRA_a OS=Homo sapiens OX=9606 GN=NRF1 PE=4 SV=1;tr|A0A024R774|A0A024R774_HUMAN Nuclear respiratory factor 1, isoform CRA_b OS=Homo sapiens OX=9606 GN=NRF1 PE=4 SV=1;sp|Q16656|NRF1_HUMAN N	7	6	6	6	5	6	5	4	4	5	6	3	5	5	6	5	4	4	5	6	3	5	5	6	5	4	4	5	6	3	5	20.9	20.9	20.9	53.54	503	503;522;503;522;437;209;342	0	10.95	By MS/MS	By MS/MS
542	A0A024R776;A0A024R785;A0A024R781;O95628-3;O95628-2;O95628;O95628-8;O95628-4;O95628-7;O95628-9;O95628-10;O95628-6;O95628-5	A0A024R776;A0A024R785;A0A024R781;O95628-3;O95628-2;O95628;O95628-8;O95628-4;O95628-7;O95628-9;O95628-10;O95628-6;O95628-5	4;4;4;4;4;4;4;4;4;4;4;4;3	4;4;4;4;4;4;4;4;4;4;4;4;3	4;4;4;4;4;4;4;4;4;4;4;4;3	CCR4-NOT transcription complex subunit 4	CNOT4	tr|A0A024R776|A0A024R776_HUMAN CCR4-NOT transcription complex, subunit 4, isoform CRA_a OS=Homo sapiens OX=9606 GN=CNOT4 PE=4 SV=1;tr|A0A024R785|A0A024R785_HUMAN CCR4-NOT transcription complex, subunit 4, isoform CRA_c OS=Homo sapiens OX=9606 GN=CNOT4 PE=4	13	4	4	4	1	1	1	0	1	0	1	0	2	1	1	1	0	1	0	1	0	2	1	1	1	0	1	0	1	0	2	11	11	11	63.061	572	572;575;642;558;572;575;639;642;675;710;713;767;433	0	5.8081	By MS/MS	By matching
543	B4DYZ9;A0A024R784;O15164-2;O15164	B4DYZ9;A0A024R784;O15164-2;O15164	1;1;1;1	1;1;1;1	1;1;1;1	Transcription intermediary factor 1-alpha	TRIM24	tr|B4DYZ9|B4DYZ9_HUMAN cDNA FLJ53462, highly similar to Transcription intermediary factor 1-alpha OS=Homo sapiens OX=9606 PE=2 SV=1;tr|A0A024R784|A0A024R784_HUMAN Tripartite motif-containing 24, isoform CRA_a OS=Homo sapiens OX=9606 GN=TRIM24 PE=4 SV=1;sp|	4	1	1	1	0	1	0	0	0	1	1	0	1	0	1	0	0	0	1	1	0	1	0	1	0	0	0	1	1	0	1	1.7	1.7	1.7	107.7	961	961;1016;1016;1050	0.0069655	1.6006		By MS/MS
544	A0A024R794;Q9Y5L0;B2R6H7;C9J7E5;Q9Y5L0-3;Q9Y5L0-1;E9PFH4;Q9Y5L0-5;B3KM69;B3KMX1	A0A024R794;Q9Y5L0;B2R6H7;C9J7E5;Q9Y5L0-3;Q9Y5L0-1;E9PFH4;Q9Y5L0-5;B3KM69	32;32;31;31;31;31;27;27;16;15	32;32;31;31;31;31;27;27;16;15	32;32;31;31;31;31;27;27;16;15	Transportin-3	TNPO3	tr|A0A024R794|A0A024R794_HUMAN Transportin 3, isoform CRA_b OS=Homo sapiens OX=9606 GN=TNPO3 PE=4 SV=1;sp|Q9Y5L0|TNPO3_HUMAN Transportin-3 OS=Homo sapiens OX=9606 GN=TNPO3 PE=1 SV=3;tr|B2R6H7|B2R6H7_HUMAN cDNA, FLJ92955, highly similar to Homo sapiens tran	10	32	32	32	17	18	18	23	22	20	27	26	26	17	18	18	23	22	20	27	26	26	17	18	18	23	22	20	27	26	26	51.1	51.1	51.1	104.2	923	923;923;923;957;909;957;857;859;523;480	0	131.55	By MS/MS	By MS/MS
545	A0A088QF11;A0A088QCU6;A0A024R798;A0A024R7D2;Q8IWA5-3;Q8IWA5;Q8IWA5-2;K7EMN3;K7ESP7;B3KX31	A0A088QF11;A0A088QCU6;A0A024R798;A0A024R7D2;Q8IWA5-3;Q8IWA5;Q8IWA5-2	3;3;3;3;3;3;3;1;1;1	3;3;3;3;3;3;3;1;1;1	3;3;3;3;3;3;3;1;1;1	Choline transporter-like protein 2	SLC44A2	tr|A0A088QF11|A0A088QF11_HUMAN Choline transporter-like protein 2 isoform 2 OS=Homo sapiens OX=9606 GN=SLC44A2 PE=3 SV=1;tr|A0A088QCU6|A0A088QCU6_HUMAN Choline transporter-like protein 2 isoform 2 OS=Homo sapiens OX=9606 GN=SLC44A2 PE=2 SV=1;tr|A0A024R798|	10	3	3	3	2	1	1	1	2	3	3	2	2	2	1	1	1	2	3	3	2	2	2	1	1	1	2	3	3	2	2	5.4	5.4	5.4	79.907	704	704;704;704;706;704;706;711;124;148;235	0	5.4025	By MS/MS	By MS/MS
546	A0A024R7A8;P15121;Q59EL5;E9PCX2;E9PEF9;O15289;A4D1P0;C9JRZ8;C9JRZ8-2	A0A024R7A8;P15121;Q59EL5;E9PCX2	11;11;8;8;3;1;1;1;1	11;11;8;8;3;1;1;1;1	11;11;8;8;3;1;1;1;1	Aldose reductase	AKR1B1	tr|A0A024R7A8|A0A024R7A8_HUMAN Aldo-keto reductase family 1, member B1 (Aldose reductase), isoform CRA_a OS=Homo sapiens OX=9606 GN=AKR1B1 PE=4 SV=1;sp|P15121|ALDR_HUMAN Aldo-keto reductase family 1 member B1 OS=Homo sapiens OX=9606 GN=AKR1B1 PE=1 SV=3;tr|	9	11	11	11	7	10	7	9	10	10	9	8	8	7	10	7	9	10	10	9	8	8	7	10	7	9	10	10	9	8	8	40.5	40.5	40.5	35.853	316	316;316;260;263;102;22;362;316;344	0	34.457	By MS/MS	By MS/MS
547	A0A024R7B7;Q16543;Q6FG59;K7EQA9;K7EL68;A1L0W4;K7EIU0	A0A024R7B7;Q16543;Q6FG59;K7EQA9	16;16;15;11;7;6;4	16;16;15;11;7;6;4	5;5;4;2;3;4;2	Hsp90 co-chaperone Cdc37;Hsp90 co-chaperone Cdc37, N-terminally processed	CDC37	tr|A0A024R7B7|A0A024R7B7_HUMAN CDC37 cell division cycle 37 homolog (S. cerevisiae), isoform CRA_a OS=Homo sapiens OX=9606 GN=CDC37 PE=4 SV=1;sp|Q16543|CDC37_HUMAN Hsp90 co-chaperone Cdc37 OS=Homo sapiens OX=9606 GN=CDC37 PE=1 SV=1;tr|Q6FG59|Q6FG59_HUMAN C	7	16	16	5	15	15	16	15	15	15	14	15	15	15	15	16	15	15	15	14	15	15	5	5	5	5	5	5	5	5	5	39.4	39.4	20.9	44.468	378	378;378;378;230;184;110;104	0	202.14	By MS/MS	By MS/MS
548	A0A024R7C0;Q14145;A0A2P1M8C0;K7ESE0;K7EJ49;K7EJD8;K7EQX2;K7EPZ3	A0A024R7C0;Q14145;A0A2P1M8C0;K7ESE0	9;9;6;5;3;3;2;1	9;9;6;5;3;3;2;1	9;9;6;5;3;3;2;1	Kelch-like ECH-associated protein 1	KEAP1	tr|A0A024R7C0|A0A024R7C0_HUMAN Kelch-like ECH-associated protein 1, isoform CRA_a OS=Homo sapiens OX=9606 GN=KEAP1 PE=4 SV=1;sp|Q14145|KEAP1_HUMAN Kelch-like ECH-associated protein 1 OS=Homo sapiens OX=9606 GN=KEAP1 PE=1 SV=2;tr|A0A2P1M8C0|A0A2P1M8C0_HUMAN	8	9	9	9	7	7	5	4	6	5	6	4	5	7	7	5	4	6	5	6	4	5	7	7	5	4	6	5	6	4	5	24.8	24.8	24.8	69.666	624	624;624;444;279;212;213;172;116	0	24.35	By MS/MS	By MS/MS
549	A0A024R7C4;A0A494C108;B4DUT2;Q8N9T8;B7ZLF4;B4DUY9;H0YFD2;F8WFC1	A0A024R7C4;A0A494C108;B4DUT2;Q8N9T8;B7ZLF4;B4DUY9	8;8;8;8;5;5;3;3	8;8;8;8;5;5;3;3	8;8;8;8;5;5;3;3	Protein KRI1 homolog	FLJ12949;KRI1	tr|A0A024R7C4|A0A024R7C4_HUMAN Kri1_C domain-containing protein OS=Homo sapiens OX=9606 GN=FLJ12949 PE=4 SV=1;tr|A0A494C108|A0A494C108_HUMAN Protein KRI1 homolog OS=Homo sapiens OX=9606 GN=KRI1 PE=1 SV=1;tr|B4DUT2|B4DUT2_HUMAN cDNA FLJ53206 OS=Homo sapiens	8	8	8	8	5	7	5	6	7	5	8	7	7	5	7	5	6	7	5	8	7	7	5	7	5	6	7	5	8	7	7	23	23	23	67.423	574	574;709;757;703;470;582;186;197	0	30.114	By MS/MS	By MS/MS
550	A0A024R7C5;Q9BYD3;K7ES61;X6RAY8;Q9BYD3-2;K7ELQ0;K7EKI4;K7ELF1;K7EJ73	A0A024R7C5;Q9BYD3;K7ES61;X6RAY8;Q9BYD3-2;K7ELQ0	11;11;10;7;7;6;4;4;2	11;11;10;7;7;6;4;4;2	11;11;10;7;7;6;4;4;2	39S ribosomal protein L4, mitochondrial	MRPL4	tr|A0A024R7C5|A0A024R7C5_HUMAN Mitochondrial ribosomal protein L4, isoform CRA_a OS=Homo sapiens OX=9606 GN=MRPL4 PE=3 SV=1;sp|Q9BYD3|RM04_HUMAN 39S ribosomal protein L4, mitochondrial OS=Homo sapiens OX=9606 GN=MRPL4 PE=1 SV=1;tr|K7ES61|K7ES61_HUMAN 39S r	9	11	11	11	8	10	10	9	8	10	10	9	10	8	10	10	9	8	10	10	9	10	8	10	10	9	8	10	10	9	10	61.1	61.1	61.1	34.919	311	311;311;300;357;263;220;127;163;119	0	121.79	By MS/MS	By MS/MS
551	Q12906;A0A024R7C7;A8K590;Q12906-3;Q12906-2;Q12906-5;F4ZW64;F4ZW65;B4DFG4;Q59GP7;B4DDF3;K7EKJ9;K7EQR9;K7EM82;K7EJ09;K7ER69;K7ENK6;K7ERM6;K7ELV3;K7EQ75;K7EPG3;K7EKY0	Q12906;A0A024R7C7;A8K590;Q12906-3;Q12906-2;Q12906-5;F4ZW64;F4ZW65;B4DFG4	40;40;32;32;32;32;30;27;23;19;10;9;6;5;5;5;4;4;3;1;1;1	2;2;2;2;2;2;0;0;2;0;0;0;0;0;0;0;0;0;0;0;0;0	2;2;2;2;2;2;0;0;2;0;0;0;0;0;0;0;0;0;0;0;0;0	Interleukin enhancer-binding factor 3	ILF3	sp|Q12906|ILF3_HUMAN Interleukin enhancer-binding factor 3 OS=Homo sapiens OX=9606 GN=ILF3 PE=1 SV=3;tr|A0A024R7C7|A0A024R7C7_HUMAN Interleukin enhancer binding factor 3, 90kDa, isoform CRA_d OS=Homo sapiens OX=9606 GN=ILF3 PE=4 SV=1;tr|A8K590|A8K590_HUMAN	22	40	2	2	32	36	32	35	33	34	35	31	34	2	2	2	2	2	2	2	2	2	2	2	2	2	2	2	2	2	2	65.5	5.5	5.5	95.337	894	894;894;702;764;702;690;702;706;506;450;288;254;180;99;122;161;79;77;116;55;73;158	0	44.136	By MS/MS	By MS/MS
552	P49366;A0A087WZK0;A0A024R7D0;P49366-3;P49366-2;A0A024R7E9;A0A024R7G5;Q5J8M5;M0R264;M0R1T2;M0R0V2;B4E3M2;A0A3B3IU31;M0R253;M0QX43;M0R1T4;M0QYZ7;B4DU50;M0R0J4	P49366;A0A087WZK0;A0A024R7D0;P49366-3;P49366-2;A0A024R7E9;A0A024R7G5;Q5J8M5;M0R264;M0R1T2	8;8;8;7;7;7;7;7;5;4;3;2;2;2;2;2;1;1;1	8;8;8;7;7;7;7;7;5;4;3;2;2;2;2;2;1;1;1	8;8;8;7;7;7;7;7;5;4;3;2;2;2;2;2;1;1;1	Deoxyhypusine synthase	DHPS	sp|P49366|DHYS_HUMAN Deoxyhypusine synthase OS=Homo sapiens OX=9606 GN=DHPS PE=1 SV=1;tr|A0A087WZK0|A0A087WZK0_HUMAN Deoxyhypusine synthase OS=Homo sapiens OX=9606 GN=DHPS PE=1 SV=1;tr|A0A024R7D0|A0A024R7D0_HUMAN Deoxyhypusine synthase, isoform CRA_b OS=Ho	19	8	8	8	6	6	7	6	4	4	6	6	4	6	6	7	6	4	4	6	6	4	6	6	7	6	4	4	6	6	4	37.7	37.7	37.7	40.97	369	369;370;369;327;322;322;313;277;182;138;159;139;137;132;132;115;90;138;68	0	38.309	By MS/MS	By MS/MS
553	K7ELQ9;A0A024R7D3;Q6UW68;K7EM09;K7EPR0;K7ER05;K7EJQ9	K7ELQ9;A0A024R7D3;Q6UW68;K7EM09;K7EPR0	3;3;3;2;2;1;1	3;3;3;2;2;1;1	3;3;3;2;2;1;1	Transmembrane protein 205	TMEM205;UNQ501	tr|K7ELQ9|K7ELQ9_HUMAN Transmembrane protein 205 (Fragment) OS=Homo sapiens OX=9606 GN=TMEM205 PE=1 SV=1;tr|A0A024R7D3|A0A024R7D3_HUMAN MBC3205, isoform CRA_a OS=Homo sapiens OX=9606 GN=UNQ501 PE=4 SV=1;sp|Q6UW68|TM205_HUMAN Transmembrane protein 205 OS=Ho	7	3	3	3	2	3	3	1	1	3	2	1	2	2	3	3	1	1	3	2	1	2	2	3	3	1	1	3	2	1	2	22.9	22.9	22.9	19.27	170	170;189;189;120;128;88;107	0	6.7645	By MS/MS	By MS/MS
554	Q9UH51;A0A024R7D5;J3KMZ9;P01130-3;P01130-6;P01130-4;P01130;H0YMD1;P01130-2;P01130-5;H0YM92;A0A0E3KII0;A0A0E3MS57;H0YMQ3	Q9UH51;A0A024R7D5;J3KMZ9;P01130-3;P01130-6;P01130-4;P01130;H0YMD1;P01130-2;P01130-5;H0YM92	8;8;8;8;8;8;8;7;7;7;4;2;2;2	8;8;8;8;8;8;8;7;7;7;4;2;2;2	8;8;8;8;8;8;8;7;7;7;4;2;2;2	Low-density lipoprotein receptor	LDLR	tr|Q9UH51|Q9UH51_HUMAN Low density lipoprotein receptor (Fragment) OS=Homo sapiens OX=9606 GN=LDLR PE=4 SV=1;tr|A0A024R7D5|A0A024R7D5_HUMAN Low density lipoprotein receptor (Familial hypercholesterolemia), isoform CRA_b OS=Homo sapiens OX=9606 GN=LDLR PE=4	14	8	8	8	8	5	5	3	4	5	6	4	5	8	5	5	3	4	5	6	4	5	8	5	5	3	4	5	6	4	5	14.3	14.3	14.3	92.914	837	837;860;945;692;739;819;860;948;682;858;309;112;134;170	0	19.927	By MS/MS	By MS/MS
555	A0A024R7E0;Q96RE7;K7ENW4;K7ELC5	A0A024R7E0;Q96RE7	11;11;3;2	11;11;3;2	11;11;3;2	Nucleus accumbens-associated protein 1	BTBD14B;NACC1	tr|A0A024R7E0|A0A024R7E0_HUMAN BTB (POZ) domain containing 14B, isoform CRA_a OS=Homo sapiens OX=9606 GN=BTBD14B PE=4 SV=1;sp|Q96RE7|NACC1_HUMAN Nucleus accumbens-associated protein 1 OS=Homo sapiens OX=9606 GN=NACC1 PE=1 SV=1	4	11	11	11	9	7	6	8	5	8	6	5	3	9	7	6	8	5	8	6	5	3	9	7	6	8	5	8	6	5	3	39.5	39.5	39.5	57.258	527	527;527;165;94	0	45.564	By MS/MS	By MS/MS
556	K7EIP7;K7ERW0;K7ENM8;A0A024R7E1;Q9BWQ6	K7EIP7;K7ERW0;K7ENM8;A0A024R7E1;Q9BWQ6	1;1;1;1;1	1;1;1;1;1	1;1;1;1;1	Protein YIPF;Protein YIPF2	YIPF2	tr|K7EIP7|K7EIP7_HUMAN Protein YIPF (Fragment) OS=Homo sapiens OX=9606 GN=YIPF2 PE=1 SV=1;tr|K7ERW0|K7ERW0_HUMAN Protein YIPF (Fragment) OS=Homo sapiens OX=9606 GN=YIPF2 PE=1 SV=1;tr|K7ENM8|K7ENM8_HUMAN Protein YIPF2 OS=Homo sapiens OX=9606 GN=YIPF2 PE=1 S	5	1	1	1	1	1	1	1	1	1	1	1	1	1	1	1	1	1	1	1	1	1	1	1	1	1	1	1	1	1	1	15.6	15.6	15.6	20.715	186	186;217;277;316;316	0	20.163	By MS/MS	By MS/MS
557	A0A024R7E3;P26358;P26358-2;I6L9H2;P26358-3;B3KVA0;K7ENW7;K7EJL0;K7EMU8;K7ENQ6;K7EIZ6;K7ERQ1;K7EP77;K7ELB1	A0A024R7E3;P26358;P26358-2;I6L9H2;P26358-3	51;51;50;44;38;15;10;8;4;4;2;2;1;1	51;51;50;44;38;15;10;8;4;4;2;2;1;1	3;3;3;1;1;1;1;2;2;0;2;0;0;0	DNA (cytosine-5)-methyltransferase;DNA (cytosine-5)-methyltransferase 1	DNMT1	tr|A0A024R7E3|A0A024R7E3_HUMAN DNA (cytosine-5)-methyltransferase OS=Homo sapiens OX=9606 GN=DNMT1 PE=3 SV=1;sp|P26358|DNMT1_HUMAN DNA (cytosine-5)-methyltransferase 1 OS=Homo sapiens OX=9606 GN=DNMT1 PE=1 SV=2;sp|P26358-2|DNMT1_HUMAN Isoform 2 of DNA (cyt	14	51	51	3	37	38	39	34	37	38	42	37	36	37	38	39	34	37	38	42	37	36	2	3	2	2	2	2	2	2	2	40	40	1.6	189.56	1678	1678;1616;1632;1511;1280;540;389;255;89;119;40;71;55;94	0	210.22	By MS/MS	By MS/MS
558	C0LQF2;B3KQS9;A0A024R7F4;O00115-2;O00115	C0LQF2;B3KQS9;A0A024R7F4;O00115-2;O00115	1;1;1;1;1	1;1;1;1;1	1;1;1;1;1	Deoxyribonuclease-2-alpha	DNASE2	tr|C0LQF2|C0LQF2_HUMAN Deoxyribonuclease II (Fragment) OS=Homo sapiens OX=9606 PE=2 SV=1;tr|B3KQS9|B3KQS9_HUMAN cDNA PSEC0141 fis, clone PLACE1005913, highly similar to Deoxyribonuclease-2-alpha OS=Homo sapiens OX=9606 PE=2 SV=1;tr|A0A024R7F4|A0A024R7F4_HU	5	1	1	1	1	1	1	1	1	1	1	1	0	1	1	1	1	1	1	1	1	0	1	1	1	1	1	1	1	1	0	3.2	3.2	3.2	38.181	344	344;360;360;305;360	0.0034773	1.9408	By MS/MS	By matching
559	B4DRY5;A0A024R7F7;Q4LE60;O14787-2;O14787;A0A075B780;Q05D48;B3KPC8;K7ESC1;K7ESG1	B4DRY5;A0A024R7F7;Q4LE60;O14787-2;O14787;A0A075B780;Q05D48;B3KPC8	19;19;19;19;18;15;15;13;3;2	15;15;15;15;15;13;13;12;2;2	15;15;15;15;15;13;13;12;2;2	Transportin-2	TNPO2;TNPO2 variant protein	tr|B4DRY5|B4DRY5_HUMAN cDNA FLJ54538, highly similar to Transportin-2 OS=Homo sapiens OX=9606 PE=2 SV=1;tr|A0A024R7F7|A0A024R7F7_HUMAN Transportin 2 (Importin 3, karyopherin beta 2b), isoform CRA_b OS=Homo sapiens OX=9606 GN=TNPO2 PE=4 SV=1;tr|Q4LE60|Q4LE6	10	19	15	15	17	17	17	16	17	16	16	17	17	13	13	14	14	14	13	12	13	13	13	13	14	14	14	13	12	13	13	37.4	31.7	31.7	99.665	880	880;887;1051;887;897;766;771;699;109;117	0	92.266	By MS/MS	By MS/MS
560	Q92947-2;A0A1L3A5U7;A0A2L2DH39;A0A2L2DH25;A0A2L2DH19;A0A2L2DH10;A0A2H4G1S8;A0A2H4FX70;Q92947;A0A024R7F9;A0A2L2DH21;A0A2H4FX81;A0A2H4G245;A0A2H4FX57;A0A2H4G0V0;A0A2H4G235;A0A2H4FWZ7;A0A2H4FX55;A0A2H4FX52;A0A1L3A5T2;B4DK85;B4DUY0;A0A1D6XXQ4;B4DQF2;K7ERX1;A0A2L2DH18;K7ES74;K7EKH1;K7ESA6;K7EKT3;K7EQ99	Q92947-2;A0A1L3A5U7;A0A2L2DH39;A0A2L2DH25;A0A2L2DH19;A0A2L2DH10;A0A2H4G1S8;A0A2H4FX70;Q92947;A0A024R7F9;A0A2L2DH21;A0A2H4FX81;A0A2H4G245;A0A2H4FX57;A0A2H4G0V0;A0A2H4G235;A0A2H4FWZ7;A0A2H4FX55;A0A2H4FX52;A0A1L3A5T2;B4DK85;B4DUY0	5;5;5;5;5;5;5;5;5;5;4;4;4;4;4;4;4;4;4;4;3;3;2;2;1;1;1;1;1;1;1	5;5;5;5;5;5;5;5;5;5;4;4;4;4;4;4;4;4;4;4;3;3;2;2;1;1;1;1;1;1;1	5;5;5;5;5;5;5;5;5;5;4;4;4;4;4;4;4;4;4;4;3;3;2;2;1;1;1;1;1;1;1	Glutaryl-CoA dehydrogenase, mitochondrial	GCDH	sp|Q92947-2|GCDH_HUMAN Isoform Short of Glutaryl-CoA dehydrogenase, mitochondrial OS=Homo sapiens OX=9606 GN=GCDH;tr|A0A1L3A5U7|A0A1L3A5U7_HUMAN Glutaryl-CoA dehydrogenase OS=Homo sapiens OX=9606 GN=GCDH PE=2 SV=1;tr|A0A2L2DH39|A0A2L2DH39_HUMAN Glutaryl Co	31	5	5	5	3	3	2	2	2	4	3	1	1	3	3	2	2	2	4	3	1	1	3	3	2	2	2	4	3	1	1	24.5	24.5	24.5	47.355	428	428;438;438;438;438;438;438;438;438;438;438;438;438;438;438;438;438;438;396;355;394;274;229;328;204;127;131;148;115;164;102	0	17.827	By MS/MS	By MS/MS
561	A0A024R7G4;Q9NVP2;K7ES22;B4DXU6;K7ELW9	A0A024R7G4;Q9NVP2;K7ES22;B4DXU6	5;5;3;3;1	5;5;3;3;1	4;4;2;2;1	Histone chaperone ASF1B	ASF1B	tr|A0A024R7G4|A0A024R7G4_HUMAN ASF1 anti-silencing function 1 homolog B (S. cerevisiae), isoform CRA_a OS=Homo sapiens OX=9606 GN=ASF1B PE=4 SV=1;sp|Q9NVP2|ASF1B_HUMAN Histone chaperone ASF1B OS=Homo sapiens OX=9606 GN=ASF1B PE=1 SV=1;tr|K7ES22|K7ES22_HUMA	5	5	5	4	2	4	5	4	4	5	5	3	2	2	4	5	4	4	5	5	3	2	1	3	4	3	4	4	4	2	1	45	45	41.1	22.433	202	202;202;143;185;165	0	32.642	By MS/MS	By MS/MS
562	A0A024R7G7;Q96K37;H7C1I0;Q96K37-2;C9JK45	A0A024R7G7;Q96K37;H7C1I0	7;7;6;3;1	7;7;6;3;1	7;7;6;3;1	Solute carrier family 35 member E1	SLC35E1	tr|A0A024R7G7|A0A024R7G7_HUMAN Solute carrier family 35, member E1, isoform CRA_c OS=Homo sapiens OX=9606 GN=SLC35E1 PE=4 SV=1;sp|Q96K37|S35E1_HUMAN Solute carrier family 35 member E1 OS=Homo sapiens OX=9606 GN=SLC35E1 PE=1 SV=2;tr|H7C1I0|H7C1I0_HUMAN Solu	5	7	7	7	6	5	6	5	4	4	5	5	6	6	5	6	5	4	4	5	5	6	6	5	6	5	4	4	5	5	6	28.3	28.3	28.3	44.772	410	410;410;344;110;116	0	87.401	By MS/MS	By MS/MS
563	A0A024R7G8;P54725;P54725-2;A0A494C0B4;B4DDJ7;K7ENJ0;K7ELW1;K7EQ16	A0A024R7G8;P54725;P54725-2;A0A494C0B4	11;11;9;8;5;3;3;3	10;10;8;7;5;2;2;3	1;1;1;1;1;0;0;0	UV excision repair protein RAD23 homolog A	RAD23A	tr|A0A024R7G8|A0A024R7G8_HUMAN RAD23 homolog A (S. cerevisiae), isoform CRA_a OS=Homo sapiens OX=9606 GN=RAD23A PE=4 SV=1;sp|P54725|RD23A_HUMAN UV excision repair protein RAD23 homolog A OS=Homo sapiens OX=9606 GN=RAD23A PE=1 SV=1;sp|P54725-2|RD23A_HUMAN I	8	11	10	1	10	9	9	9	10	9	9	8	10	9	8	8	8	9	8	8	7	9	1	1	1	1	1	1	1	1	1	71.6	69.4	11.8	39.609	363	363;363;308;282;198;139;142;150	0	79.65	By MS/MS	By MS/MS
564	A8K2I7;A0A024R7I0;O14908;A0A024R7I1;O14908-2;K7EM11;K7ELJ2;K7ESN1;K7EIT0;A0A2R8Y651;Q8TF64	A8K2I7;A0A024R7I0;O14908;A0A024R7I1;O14908-2;K7EM11	10;10;10;6;6;5;2;2;1;1;1	10;10;10;6;6;5;2;2;1;1;1	10;10;10;6;6;5;2;2;1;1;1	PDZ domain-containing protein GIPC1	GIPC1	tr|A8K2I7|A8K2I7_HUMAN cDNA FLJ76072, highly similar to Homo sapiens GIPC PDZ domain containing family, member 1 (GIPC1), transcript variant 1, mRNA OS=Homo sapiens OX=9606 PE=2 SV=1;tr|A0A024R7I0|A0A024R7I0_HUMAN GIPC PDZ domain containing family, member	11	10	10	10	9	9	9	9	8	8	9	8	9	9	9	9	9	8	8	9	8	9	9	9	9	9	8	8	9	8	9	48	48	48	36.039	333	333;333;333;236;236;128;40;159;121;1349;312	0	59.087	By MS/MS	By MS/MS
565	A0A024R7I3;P61006;P61006-2;H0YNE9;B4DMS1;Q92930;H0YLJ8;H0YL94;B3KTE3;H0YMN7;Q59EP4;A0A2R8YDI9	A0A024R7I3;P61006;P61006-2	8;8;6;3;3;3;2;2;2;2;2;1	7;7;5;2;2;2;1;1;1;1;1;0	7;7;5;2;2;2;1;1;1;1;1;0	Ras-related protein Rab-8A	RAB8A	tr|A0A024R7I3|A0A024R7I3_HUMAN RAB8A, member RAS oncogene family, isoform CRA_a OS=Homo sapiens OX=9606 GN=RAB8A PE=4 SV=1;sp|P61006|RAB8A_HUMAN Ras-related protein Rab-8A OS=Homo sapiens OX=9606 GN=RAB8A PE=1 SV=1;sp|P61006-2|RAB8A_HUMAN Isoform 2 of Ras-	12	8	7	7	6	7	6	6	7	7	6	7	7	5	6	5	5	6	6	5	6	6	5	6	5	5	6	6	5	6	6	42.5	37.2	37.2	23.668	207	207;207;207;188;190;207;47;48;81;92;152;44	0	39.026	By MS/MS	By MS/MS
566	A0A024R7I5;Q9NXH9;A8K8L2;Q9NXH9-2;A0A024R7G3;K7EQQ8;B4E3A3;K7EQU7;K7EQY6;K7ENI9;K7EJX9;K7EMZ2;K7ERR5	A0A024R7I5;Q9NXH9;A8K8L2;Q9NXH9-2;A0A024R7G3;K7EQQ8	18;18;17;17;10;9;6;3;2;2;2;1;1	18;18;17;17;10;9;6;3;2;2;2;1;1	3;3;3;3;0;0;0;0;0;0;0;0;0	tRNA (guanine(26)-N(2))-dimethyltransferase	TRMT1	tr|A0A024R7I5|A0A024R7I5_HUMAN tRNA (guanine(26)-N(2))-dimethyltransferase OS=Homo sapiens OX=9606 GN=TRMT1 PE=3 SV=1;sp|Q9NXH9|TRM1_HUMAN tRNA (guanine(26)-N(2))-dimethyltransferase OS=Homo sapiens OX=9606 GN=TRMT1 PE=1 SV=1;tr|A8K8L2|A8K8L2_HUMAN tRNA (g	13	18	18	3	16	16	16	15	14	17	15	15	17	16	16	16	15	14	17	15	15	17	2	3	2	3	2	2	2	2	3	37.5	37.5	5.2	72.233	659	659;659;659;630;369;297;354;145;85;105;191;101;113	0	96.84	By MS/MS	By MS/MS
567	S4R3Q3;A0A024R7I7;B4DE50;P20336	S4R3Q3;A0A024R7I7;B4DE50;P20336	2;2;2;2	2;2;2;2	2;2;2;2	Ras-related protein Rab-3A	RAB3A	tr|S4R3Q3|S4R3Q3_HUMAN Ras-related protein Rab-3A OS=Homo sapiens OX=9606 GN=RAB3A PE=1 SV=1;tr|A0A024R7I7|A0A024R7I7_HUMAN H.sapiens ras-related Hrab3A protein OS=Homo sapiens OX=9606 GN=RAB3A PE=2 SV=1;tr|B4DE50|B4DE50_HUMAN cDNA FLJ59582, highly similar	4	2	2	2	2	2	2	2	2	2	2	1	2	2	2	2	2	2	2	2	1	2	2	2	2	2	2	2	2	1	2	24.8	24.8	24.8	14.066	125	125;220;292;220	0	8.4771	By MS/MS	By MS/MS
568	A8K8B9;A0A024R7J0;P17612-2;P17612;Q15136;K7ERP6;B7Z708	A8K8B9;A0A024R7J0;P17612-2;P17612;Q15136	10;10;10;10;5;4;2	4;4;4;4;3;2;1	4;4;4;4;3;2;1	cAMP-dependent protein kinase catalytic subunit alpha	PRKACA;KIN27	tr|A8K8B9|A8K8B9_HUMAN cDNA FLJ77368, highly similar to Homo sapiens protein kinase, cAMP-dependent, catalytic, alpha (PRKACA), transcript variant 2, mRNA OS=Homo sapiens OX=9606 PE=2 SV=1;tr|A0A024R7J0|A0A024R7J0_HUMAN Protein kinase, cAMP-dependent, cata	7	10	4	4	6	6	6	6	7	7	8	8	10	3	3	3	3	3	4	3	3	4	3	3	3	3	3	4	3	3	4	33.5	14	14	39.879	343	343;351;343;351;207;251;230	0	20.062	By MS/MS	By MS/MS
569	A0A024R7J7;Q9BW61	A0A024R7J7;Q9BW61	1;1	1;1	1;1	DET1- and DDB1-associated protein 1	DDA1	tr|A0A024R7J7|A0A024R7J7_HUMAN DDA1, isoform CRA_a OS=Homo sapiens OX=9606 GN=DDA1 PE=4 SV=1;sp|Q9BW61|DDA1_HUMAN DET1- and DDB1-associated protein 1 OS=Homo sapiens OX=9606 GN=DDA1 PE=1 SV=1	2	1	1	1	0	0	0	0	0	0	0	1	1	0	0	0	0	0	0	0	1	1	0	0	0	0	0	0	0	1	1	11.8	11.8	11.8	11.835	102	102;102	0.00037679	2.3478
570	A8K5G0;A0A024R7K0;M0R2Z9;Q8IX01-4;Q8IX01;M0R3F6;Q8IX01-3;B4DSQ4	A8K5G0;A0A024R7K0;M0R2Z9;Q8IX01-4;Q8IX01;M0R3F6;Q8IX01-3;B4DSQ4	4;4;4;4;4;3;3;2	4;4;4;4;4;3;3;2	4;4;4;4;4;3;3;2	SURP and G-patch domain-containing protein 2	SFRS14;SUGP2	tr|A8K5G0|A8K5G0_HUMAN cDNA FLJ76836, highly similar to Homo sapiens splicing factor, arginine/serine-rich 14 (SFRS14), transcript variant 2, mRNA OS=Homo sapiens OX=9606 PE=2 SV=1;tr|A0A024R7K0|A0A024R7K0_HUMAN Splicing factor, arginine/serine-rich 14, is	8	4	4	4	1	1	1	4	1	1	3	1	3	1	1	1	4	1	1	3	1	3	1	1	1	4	1	1	3	1	3	7.7	7.7	7.7	120.23	1082	1082;1082;1096;1030;1082;841;1040;861	0	4.9295	By MS/MS	By MS/MS
571	A0A024R7K6;Q567V2-2;Q567V2	A0A024R7K6;Q567V2-2;Q567V2	1;1;1	1;1;1	1;1;1	Mpv17-like protein 2	FKSG24;MPV17L2	tr|A0A024R7K6|A0A024R7K6_HUMAN Uncharacterized protein OS=Homo sapiens OX=9606 GN=FKSG24 PE=3 SV=1;sp|Q567V2-2|M17L2_HUMAN Isoform 2 of Mpv17-like protein 2 OS=Homo sapiens OX=9606 GN=MPV17L2;sp|Q567V2|M17L2_HUMAN Mpv17-like protein 2 OS=Homo sapiens OX=96	3	1	1	1	1	1	0	1	0	0	0	1	1	1	1	0	1	0	0	0	1	1	1	1	0	1	0	0	0	1	1	7.8	7.8	7.8	23.18	206	206;181;206	0.0047144	1.7991	By matching	By matching
572	A0A024R7K7;A0A024R7M6;Q86YP4-2;Q86YP4;Q86YP4-3;B4DKZ7;B4E0Q6;C9JVY3;V9GY85;H7C3H1;C9JMI3;C9JGN4;C9JHD7;C9JJK9;V9GYX5	A0A024R7K7;A0A024R7M6;Q86YP4-2;Q86YP4;Q86YP4-3;B4DKZ7	15;15;15;15;15;9;6;4;4;4;4;4;4;4;3	15;15;15;15;15;9;6;4;4;4;4;4;4;4;3	13;13;13;13;13;7;4;4;4;4;4;4;4;4;3	Transcriptional repressor p66-alpha	GATAD2A	tr|A0A024R7K7|A0A024R7K7_HUMAN GATA zinc finger domain containing 2A, isoform CRA_b OS=Homo sapiens OX=9606 GN=GATAD2A PE=4 SV=1;tr|A0A024R7M6|A0A024R7M6_HUMAN GATA zinc finger domain containing 2A, isoform CRA_a OS=Homo sapiens OX=9606 GN=GATAD2A PE=4 SV=	15	15	15	13	12	14	12	14	8	15	13	11	11	12	14	12	14	8	15	13	11	11	10	12	11	12	7	13	12	9	9	33.6	33.6	30.3	68.062	633	633;634;608;633;634;436;262;93;95;99;126;139;165;177;77	0	72.878	By MS/MS	By MS/MS
573	E7ENJ6;A0A024R7K8;Q59EK3;Q9BXS5;Q9BXS5-2;B4DN99;B3KNH5;B4DDG7;K7EJL1;K7ENA7;K7EPJ8;K7ER75;A0A087WZX7;K7EQX3;K7EQ90	E7ENJ6;A0A024R7K8;Q59EK3;Q9BXS5;Q9BXS5-2;B4DN99;B3KNH5;B4DDG7;K7EJL1	14;14;14;14;14;13;13;11;10;5;4;3;3;3;1	10;10;10;10;10;10;9;7;6;4;3;2;2;3;1	10;10;10;10;10;10;9;7;6;4;3;2;2;3;1	AP-1 complex subunit mu-1	AP1M1	tr|E7ENJ6|E7ENJ6_HUMAN AP-1 complex subunit mu-1 OS=Homo sapiens OX=9606 GN=AP1M1 PE=1 SV=1;tr|A0A024R7K8|A0A024R7K8_HUMAN Adaptor-related protein complex 1, mu 1 subunit, isoform CRA_a OS=Homo sapiens OX=9606 GN=AP1M1 PE=3 SV=1;tr|Q59EK3|Q59EK3_HUMAN Adap	15	14	10	10	11	11	10	9	10	11	9	9	10	9	10	9	7	8	10	8	8	9	9	10	9	7	8	10	8	8	9	49.7	40	40	42.636	370	370;423;466;423;435;370;423;351;351;136;125;105;128;176;64	0	61.055	By MS/MS	By MS/MS
574	J3KQS6;A0A024R7L2;Q9NWV8;M0R0I0;Q9NWV8-3;M0QXG9;M0R3F4;M0R2A4;M0R2K3;M0R193;M0R2I2;Q9NWV8-2	J3KQS6;A0A024R7L2;Q9NWV8;M0R0I0;Q9NWV8-3	3;3;3;2;2;1;1;1;1;1;1;1	3;3;3;2;2;1;1;1;1;1;1;1	3;3;3;2;2;1;1;1;1;1;1;1	BRISC and BRCA1-A complex member 1	BABAM1;HSPC142	tr|J3KQS6|J3KQS6_HUMAN BRISC and BRCA1-A complex member 1 OS=Homo sapiens OX=9606 GN=BABAM1 PE=1 SV=2;tr|A0A024R7L2|A0A024R7L2_HUMAN HSPC142 protein, isoform CRA_a OS=Homo sapiens OX=9606 GN=HSPC142 PE=4 SV=1;sp|Q9NWV8|BABA1_HUMAN BRISC and BRCA1-A complex	12	3	3	3	1	2	1	2	1	1	1	1	1	1	2	1	2	1	1	1	1	1	1	2	1	2	1	1	1	1	1	23.6	23.6	23.6	28.164	254	254;329;329;225;171;108;181;193;200;218;237;184	0	30.91	By MS/MS	By MS/MS
575	A0A024R7L5;A0A024R7L8;Q92900-2;Q92900;B3KY55;A0A059XBJ1;A0A059XAJ5;A0A059XG67;A0A059X4U2;A0A059XAL2;A0A059XG73;Q6ZUC8;A0A059XAL6;A0A059XBJ6;A0A059XAM1	A0A024R7L5;A0A024R7L8;Q92900-2;Q92900	47;47;47;47;11;6;6;4;4;4;2;2;1;1;1	47;47;47;47;11;6;6;4;4;4;2;2;1;1;1	47;47;47;47;11;6;6;4;4;4;2;2;1;1;1	Regulator of nonsense transcripts 1	UPF1	tr|A0A024R7L5|A0A024R7L5_HUMAN UPF1 OS=Homo sapiens OX=9606 GN=UPF1 PE=2 SV=1;tr|A0A024R7L8|A0A024R7L8_HUMAN UPF1 regulator of nonsense transcripts homolog (Yeast), isoform CRA_a OS=Homo sapiens OX=9606 GN=UPF1 PE=4 SV=1;sp|Q92900-2|RENT1_HUMAN Isoform 2 o	15	47	47	47	40	35	39	38	40	39	42	37	38	40	35	39	38	40	39	42	37	38	40	35	39	38	40	39	42	37	38	58	58	58	123.03	1118	1118;1129;1118;1129;373;93;93;93;93;93;165;180;165;165;165	0	312.63	By MS/MS	By MS/MS
576	E9PQA6;A0A024R7L6;Q96EY5-3;Q96EY5;M0QZK6;Q96EY5-2;E9PLL0;E9PLZ8;A8K0C2	E9PQA6;A0A024R7L6;Q96EY5-3;Q96EY5;M0QZK6;Q96EY5-2;E9PLL0;E9PLZ8;A8K0C2	4;4;4;4;3;3;2;2;2	4;4;4;4;3;3;2;2;2	4;4;4;4;3;3;2;2;2	Multivesicular body subunit 12A	MVB12A;LOC93343	tr|E9PQA6|E9PQA6_HUMAN Multivesicular body subunit 12A OS=Homo sapiens OX=9606 GN=MVB12A PE=1 SV=1;tr|A0A024R7L6|A0A024R7L6_HUMAN Uncharacterized protein OS=Homo sapiens OX=9606 GN=LOC93343 PE=4 SV=1;sp|Q96EY5-3|MB12A_HUMAN Isoform 3 of Multivesicular body	9	4	4	4	3	2	2	1	2	2	1	1	1	3	2	2	1	2	2	1	1	1	3	2	2	1	2	2	1	1	1	19.8	19.8	19.8	28.703	273	273;273;257;273;122;233;121;133;273	0	11.076	By MS/MS	By MS/MS
577	B2R8A2;A0A024R7M0;Q9BVK6;B4DPP4;F8W7F7	B2R8A2;A0A024R7M0;Q9BVK6	9;9;9;4;1	9;9;9;4;1	8;8;8;3;0	Transmembrane emp24 domain-containing protein 9	TMED9	tr|B2R8A2|B2R8A2_HUMAN cDNA, FLJ93804, highly similar to Homo sapiens gp25L2 protein (HSGP25L2G), mRNA OS=Homo sapiens OX=9606 PE=2 SV=1;tr|A0A024R7M0|A0A024R7M0_HUMAN Transmembrane emp24 protein transport domain containing 9, isoform CRA_a OS=Homo sapiens	5	9	9	8	7	9	8	7	5	6	6	7	6	7	9	8	7	5	6	6	7	6	6	8	7	6	4	5	5	6	5	45.3	45.3	37.4	25.077	214	214;235;235;121;178	0	88.877	By MS/MS	By MS/MS
578	Q96CT7;A0A024R7M8;M0R2F5	Q96CT7;A0A024R7M8	6;6;1	6;6;1	6;6;1	Coiled-coil domain-containing protein 124	CCDC124;LOC115098	sp|Q96CT7|CC124_HUMAN Coiled-coil domain-containing protein 124 OS=Homo sapiens OX=9606 GN=CCDC124 PE=1 SV=1;tr|A0A024R7M8|A0A024R7M8_HUMAN Uncharacterized protein OS=Homo sapiens OX=9606 GN=LOC115098 PE=4 SV=1	3	6	6	6	3	5	2	4	2	4	1	1	0	3	5	2	4	2	4	1	1	0	3	5	2	4	2	4	1	1	0	30	30	30	25.835	223	223;223;136	0	7.4756	By MS/MS	By MS/MS
579	B3KVP9;B2RE65;A0A024R7M9;Q9HBW0	B3KVP9;B2RE65;A0A024R7M9;Q9HBW0	2;2;2;2	2;2;2;2	2;2;2;2	Lysophosphatidic acid receptor 2	EDG4;LPAR2	tr|B3KVP9|B3KVP9_HUMAN cDNA FLJ41048 fis, clone PROST2001213, highly similar to Lysophosphatidic acid receptor Edg-4 OS=Homo sapiens OX=9606 PE=2 SV=1;tr|B2RE65|B2RE65_HUMAN cDNA, FLJ93869, highly similar to Homo sapiens endothelial differentiation, lysoph	4	2	2	2	1	0	2	1	2	2	2	1	1	1	0	2	1	2	2	2	1	1	1	0	2	1	2	2	2	1	1	7.1	7.1	7.1	39.035	351	351;351;351;351	0.0086603	1.4711	By MS/MS
580	B4DLZ1;A0A024R7N1;Q9P107-2;Q9P107;K7EJC2	B4DLZ1;A0A024R7N1;Q9P107-2;Q9P107	3;3;3;3;1	3;3;3;3;1	3;3;3;3;1	GEM-interacting protein	GMIP	tr|B4DLZ1|B4DLZ1_HUMAN cDNA FLJ56574, highly similar to GEM-interacting protein OS=Homo sapiens OX=9606 PE=2 SV=1;tr|A0A024R7N1|A0A024R7N1_HUMAN GEM interacting protein, isoform CRA_b OS=Homo sapiens OX=9606 GN=GMIP PE=4 SV=1;sp|Q9P107-2|GMIP_HUMAN Isoform	5	3	3	3	1	0	1	1	0	1	2	1	2	1	0	1	1	0	1	2	1	2	1	0	1	1	0	1	2	1	2	5.2	5.2	5.2	103.7	941	941;970;944;970;303	0	4.0085	By MS/MS
581	A0A024R7P3;A0A024R7N2;Q9HD20-2;Q9HD20;Q8NC73;H7C3H2;Q6ZUA1;Q9HD20-3;Q8TEG5	A0A024R7P3;A0A024R7N2;Q9HD20-2;Q9HD20	13;13;13;13;5;2;2;2;1	13;13;13;13;5;2;2;2;1	13;13;13;13;5;2;2;2;1	Manganese-transporting ATPase 13A1	ATP13A1	tr|A0A024R7P3|A0A024R7P3_HUMAN Cation-transporting ATPase OS=Homo sapiens OX=9606 GN=ATP13A1 PE=3 SV=1;tr|A0A024R7N2|A0A024R7N2_HUMAN Cation-transporting ATPase OS=Homo sapiens OX=9606 GN=ATP13A1 PE=3 SV=1;sp|Q9HD20-2|AT131_HUMAN Isoform B of Manganese-tra	9	13	13	13	6	9	8	8	6	8	7	5	6	6	9	8	8	6	8	7	5	6	6	9	8	8	6	8	7	5	6	18	18	18	121.11	1086	1086;1204;1086;1204;572;185;367;344;318	0	31.349	By MS/MS	By MS/MS
582	Q05BV6;E9PFP1;A0A024R7N6;O00459	Q05BV6;E9PFP1;A0A024R7N6;O00459	4;4;4;4	4;4;4;4	4;4;4;4	Phosphatidylinositol 3-kinase regulatory subunit beta	PIK3R2	tr|Q05BV6|Q05BV6_HUMAN PIK3R2 protein OS=Homo sapiens OX=9606 GN=PIK3R2 PE=2 SV=1;tr|E9PFP1|E9PFP1_HUMAN Phosphatidylinositol 3-kinase regulatory subunit beta OS=Homo sapiens OX=9606 GN=PIK3R2 PE=1 SV=1;tr|A0A024R7N6|A0A024R7N6_HUMAN Phosphoinositide-3-kin	4	4	4	4	3	3	3	2	2	3	2	2	2	3	3	3	2	2	3	2	2	2	3	3	3	2	2	3	2	2	2	16.4	16.4	16.4	52.778	481	481;481;728;728	0	5.5803	By MS/MS	By MS/MS
583	A0A024R7N7;P13284;A6XNE3;A8K686	A0A024R7N7;P13284;A6XNE3;A8K686	4;4;2;2	4;4;2;2	4;4;2;2	Gamma-interferon-inducible lysosomal thiol reductase	IFI30	tr|A0A024R7N7|A0A024R7N7_HUMAN Interferon, gamma-inducible protein 30, isoform CRA_b OS=Homo sapiens OX=9606 GN=IFI30 PE=4 SV=1;sp|P13284|GILT_HUMAN Gamma-interferon-inducible lysosomal thiol reductase OS=Homo sapiens OX=9606 GN=IFI30 PE=1 SV=3;tr|A6XNE3|A	4	4	4	4	3	4	2	1	3	3	3	1	2	3	4	2	1	3	3	3	1	2	3	4	2	1	3	3	3	1	2	19.6	19.6	19.6	27.963	250	250;250;231;250	0	7.4898	By MS/MS	By MS/MS
584	A0A024R7P5	A0A024R7P5	10	1	1		LOC388524	tr|A0A024R7P5|A0A024R7P5_HUMAN Similar to Laminin receptor 1, isoform CRA_a OS=Homo sapiens OX=9606 GN=LOC388524 PE=3 SV=1	1	10	1	1	9	9	10	9	9	9	9	9	9	0	0	1	0	0	0	0	0	0	0	0	1	0	0	0	0	0	0	71.4	9	9	22.014	199	199	1	-2	By matching	By matching
585	A0A024R7Q3;Q9BW72	A0A024R7Q3;Q9BW72	1;1	1;1	1;1	HIG1 domain family member 2A, mitochondrial	HIGD2A	tr|A0A024R7Q3|A0A024R7Q3_HUMAN HIG1 domain family, member 2A, isoform CRA_a OS=Homo sapiens OX=9606 GN=HIGD2A PE=4 SV=1;sp|Q9BW72|HIG2A_HUMAN HIG1 domain family member 2A, mitochondrial OS=Homo sapiens OX=9606 GN=HIGD2A PE=1 SV=1	2	1	1	1	1	1	0	0	1	1	1	1	1	1	1	0	0	1	1	1	1	1	1	1	0	0	1	1	1	1	1	27.4	27.4	27.4	11.528	106	106;106	0	8.0344	By MS/MS	By MS/MS
586	A0A024R7T3;P52597;B4DKS8;A0A1B0GW42	A0A024R7T3;P52597;B4DKS8	16;16;13;4	14;14;11;4	14;14;11;4	Heterogeneous nuclear ribonucleoprotein F;Heterogeneous nuclear ribonucleoprotein F, N-terminally processed	HNRPF;HNRNPF	tr|A0A024R7T3|A0A024R7T3_HUMAN Heterogeneous nuclear ribonucleoprotein F, isoform CRA_a OS=Homo sapiens OX=9606 GN=HNRPF PE=4 SV=1;sp|P52597|HNRPF_HUMAN Heterogeneous nuclear ribonucleoprotein F OS=Homo sapiens OX=9606 GN=HNRNPF PE=1 SV=3;tr|B4DKS8|B4DKS8_	4	16	14	14	15	16	15	15	14	16	16	15	14	13	14	13	13	12	14	14	13	12	13	14	13	13	12	14	14	13	12	66	59.5	59.5	45.671	415	415;415;338;98	0	285	By MS/MS	By MS/MS
[truncated: 5,401 more rows]
[truncated: 69 more columns]

## Sheet: Filtered Proteins
id	Protein IDs	Majority protein IDs	Peptide counts (all)	Peptide counts (razor+unique)	Peptide counts (unique)	Protein names	Gene names	Fasta headers	Peptides A3-1	Peptides A3-2	Peptides A3-3	Peptides B2-1	Peptides B2-2	Peptides B2-3	Peptides HCT-1	Peptides HCT-2	Peptides HCT-3	Razor + unique peptides A3-1	Razor + unique peptides A3-2	Razor + unique peptides A3-3	Razor + unique peptides B2-1	Razor + unique peptides B2-2	Razor + unique peptides B2-3	Razor + unique peptides HCT-1	Razor + unique peptides HCT-2	Razor + unique peptides HCT-3	Max Razor + unique peptides A3	Max Razor + unique peptides B2	Max Razor + unique peptides HCT	Unique peptides A3-1	Unique peptides A3-2	Unique peptides A3-3	Unique peptides B2-1	Unique peptides B2-2	Unique peptides B2-3	Unique peptides HCT-1	Unique peptides HCT-2	Unique peptides HCT-3	Mol. weight [kDa]	Q-value	Score	Identification type A3-1	Identification type A3-2	Identification type A3-3	Identification type B2-1	Identification type B2-2	Identification type B2-3	Identification type HCT-1	Identification type HCT-2
[truncated: 5,543 more rows]
[truncated: 1,577 more columns]

[truncated: 5 more sheets: Filtered Peptides, Protein list for DCP1a KO, DCP1a KO Ontology, Protein list for DCP1b KO , DCP1b KO Ontology]
